# Supplementary material for: Meta-modeling on detailed geography for accurate prediction of invasive alien species dispersal
Source: Sci Rep. 2019 Nov 7;9:16237. doi: 10.1038/s41598-019-52763-9 (PMC6838098; doi:10.1038/s41598-019-52763-9)
Supplement: Supplementary file 1 — Deterministic model code [file 41598_2019_52763_MOESM1_ESM.zip]

Archive with 13 entries (13 files):
- carcap.m
- Deterministic_model.m
- Euskadi_all_Selem.m
- euskadi_reliefs_elev_78000.txt
- euskadi_reliefs_mass_78000.mat
- euskadi_reliefs_mesh_78000.mat
- euskadi_reliefs_stiffness_78000.mat
- Melem.m
- p.txt
- tri.txt
- t_index_all.mat
- U_04august2018.txt
- vtkfilter.m
