# Supplementary material for: Meta-modeling on detailed geography for accurate prediction of invasive alien species dispersal
Source: Sci Rep. 2019 Nov 7;9:16237. doi: 10.1038/s41598-019-52763-9 (PMC6838098; doi:10.1038/s41598-019-52763-9)
Supplement: Supplementary file 1 — Deterministic model code [file 41598_2019_52763_MOESM1_ESM.zip › carcap.m]

% Wrote by Luca Gerardo Giorda, 2015 
%
% First add: 2015-08-11
%
%
%

function y=carcap(h)

% Test 1

if h<1000
    y=10-h./100;
else y=0;
end

% if h<800
%     y=10-h./80;
% else y=0;
% end


% Test 2

% y=10.*exp(-((h-750)./300).^2);
% y=10.*exp(-((h-1300)./200).^2);

% Test 3

%  y=10.*exp(-((h-750)./450).^4);

% Test 3

% if h<500
%     y=5+5.*exp(-((h-500)./400).^4);
% else y=10.*exp(-((h-500)./400).^4);
% end


% legend('(750,300,2)', '(500,400,4)','(1300,200,2)', '(750,450,4)' )
