# Supplementary material for: Meta-modeling on detailed geography for accurate prediction of invasive alien species dispersal
Source: Sci Rep. 2019 Nov 7;9:16237. doi: 10.1038/s41598-019-52763-9 (PMC6838098; doi:10.1038/s41598-019-52763-9)
Supplement: Supplementary file 1 — Deterministic model code [file 41598_2019_52763_MOESM1_ESM.zip › Deterministic_model.m]

%%
%     This is one of two programs that together compute the solution with
%     linear finite elements of the spatial diffusion of invasive species,
%     modeled as:
%
%       dU/dt - div(d grad U) + b*grad U = (alpha - U)*U
%
%     with homogeneous Neumann boundary conditions and environment carrying 
%     capacity given by gamma/mu
%
%	Note that this is a logistic model with diffusion.
%
%     This file, which is derived from the SEIR_NY file, can save snapshots at 
%     time intervals as vtk files readable by Paraview.  This eliminates the
%     need to store a very large matrix (# of points X # of time steps).
%     However, this means that if the vector of values at a specific time
%     step is desired after the script has been run, it must be recovered
%     from the vtk file.
%
%
%     **    
%     This file requires pre-built matrices A and M (and D, if desired) that
%     are created using NY_SEIR_Matrices. It also requires the same mesh used
%     to generate those matrices.
%     **
%
%     Dependencies:
%     vtkfilter.m -- writes the .vtk file at each time step
%
%
%     This code was written by L. Gerardo-Giorda, with adaptation
%     by J. Keller, 2011.
%
%     Edited by L. Gerardo-Giorda, August 2015, May 2016
% 

clear all
close all

Load_or_generate=1; %=0 load pre-made mass and stiffness matrices 
                    %=1 generate new matrices 
                    
vtk_on=0; %=0 vtk off =1 vtk saving position on 
    
if Load_or_generate==0
    disp('Loading data and matrices')
    load euskadi_reliefs_mesh_78000.mat % the mesh
    load euskadi_reliefs_mass_78000.mat              % 
    load euskadi_reliefs_stiffness_78000.mat              % 
    load euskadi_reliefs_elev_78000.txt % elevation of mesh points
elseif Load_or_generate==1
    load p.txt
    load tri.txt
    load t_index_all.mat
    load euskadi_reliefs_elev_78000.txt % elevation of mesh points
    
    %
    C=[p'; euskadi_reliefs_elev_78000'];
    L=tri;
    clear p tri
    
    %save ../Mesh_points/78000/euskadi_reliefs_mesh_78000 C L
    
    %load euskadi_reliefs_mesh_78000.mat
    
    N=size(C,2);
    s=size(L,1);
    disp('Assembling stiffness matrix')

    AS=sparse(N,N);
    M=sparse(N,N);
    tipology = 'ground';

    for k=1:s
        
        %     if  sum(tall(k,:))==0
        %       if tall(k,4)==1
        %           tipology = 'lake';
        %       elseif tall(k,3)==1
        %           tipology = 'river';
        %       elseif tall(k,2)==1
        %           tipology='road';
        %       elseif tall(k,2)==1
        %           tipology='town';
        %       end
        %   elseif sum(tall(k,:))==0
        %       tipology = 'ground';
        % end
        %   k
        K=C(:,L(k,:));
        ASel=Euskadi_all_Selem(K,tipology);
        
        Mel=Melem(K(1:2,:));
        %   Mel=Melem(K(1:2,:));
        for i=1:3
            for j=1:3
                AS(L(k,i),L(k,j))=AS(L(k,i),L(k,j)) + ASel(i,j);
                M(L(k,i),L(k,j))=M(L(k,i),L(k,j)) + Mel(i,j);
            end
        end
    end
end 

N=size(C,2);
Ne=size(L,1);


% temporal scale of the logistic system 
tau= 1;
dt=0.1;

% A=dt*AS+ M;
A=tau.*dt*AS+ M;
% A=M;
Tmax=12;


disp('Incomplete Choleski')
L1=ichol(A,struct('type','ict','droptol',1e-6));

if vtk_on==1
    disp('Initialize vtk files')
    %
    % Initialize the vtk saving procedure
    msh.nv=N;% # point
    msh.ne=Ne;% # elements
    msh.p=C;
    msh.t=L';
    %
    filename='Test_Euskadi_carcap500_78K_';
    fieldList{1} = 'u_78K';
end


F=zeros(N,1);
U=zeros(N,1);

disp('Initialize parameters')

%
%%   carrying capacity              

alpha=zeros(N,1);

for i=1:N
     alpha(i)=carcap(euskadi_reliefs_elev_78000(i));
end


disp('Initialize model')

% Starting location(s) for the distribution
% Les Landes/Bordeaux
X0 = -1.2349;
Y0 = 43.8631;    

%  Navarra-La Rioja
%  X0 = -1.45;
%  Y0 = 42.25;    

radius0=0.05;


%%	Initial values

U(1:N,1)=zeros(N,1); % Setting initial population at 0 (species not present)

init=find(((C(1,:)-X0).^2 + (C(2,:)-Y0).^2 < radius0.^2));

 for j=1:length(init)
    U(init(j))=1.5;
 end
 
U_plot=[U];


%%  Time advancement
%

T=0;
step=0;

disp('Begin time advancing')


while T < Tmax +dt

   step=step+1;
   
   % Carrying capacity including seasonality 
   % F = ((1+sin(pi*T/6))/2).*(alpha - U).*U;
   % Carrying capacity  
    F = (alpha - U).*U;


   G=M*U+tau.*dt.*M*F;
   U1=U;
   
   U=pcg(A,G,1e-6,60,L1,L1',U1); 
   U=max(0,U); 
  
   
   if mod(step,10) == 0            
        time = T+dt
        U_plot=[U_plot U];
   end
   if vtk_on==1
       %vtk saving procedure
       if mod(step,10) == 0
           
           
           time = T+dt
           dataList{1} =full(U(1:N));
           fieldList{1} = 'u_78K'
           vtkfilter(filename, msh, fieldList, dataList,(step)/10)
           
           figure
           trisurf(L,C(1,:),C(2,:),U,'EdgeColor','none');
           view(2)
       end
   end
    
   
   
   T=T+dt;

end

save -ascii  U_04august2018.txt U_plot

%% plotting 
k=[1 5 7 9 11 13];
figure
for i=1:6
subplot(3,2,i)
trisurf(L,C(1,:),C(2,:),U_plot(:,k(i)),'EdgeColor','none','Facecolor','interp','FaceLighting','phong');
axis equal
caxis([0 10])
title(['Distribution at month  ', num2str(k(i)-1)]);
%set(gca,'xtick',[])
%set(gca,'ytick',[])
colormap jet
colorbar
view(2)
grid off
fname=['C:\Users\njp215\Box Sync\Documents\Papers\UQ invasive'];
filename=['SurfPlot', num2str(i),'.jpg'];
saveas(gcf,fullfile(fname, filename))
end 
