# Supplementary material for: Meta-modeling on detailed geography for accurate prediction of invasive alien species dispersal
Source: Sci Rep. 2019 Nov 7;9:16237. doi: 10.1038/s41598-019-52763-9 (PMC6838098; doi:10.1038/s41598-019-52763-9)
Supplement: Supplementary file 1 — Deterministic model code [file 41598_2019_52763_MOESM1_ESM.zip › Euskadi_all_Selem.m]

function Selem=Euskadi_all_Selem(K,tipology)

%
%   It receives a 2x3 matrix with the element nodes and computes the
%   elementary stiffness matrix corresponding to that element. 
%
%   The integrals are computed via a 3rd order Gaussian quadrature formula. 
%

coef=1;
% if strcmp(tipology,'lake')
%     coef=0.0001;
% elseif strcmp(tipology,'river')
%     coef=0.0003;
% elseif strcmp(tipology,'road')
%     coef=0.0003;
% elseif strcmp(tipology,'town')
%     coef=0.0009;
% elseif strcmp(tipology,'ground')
%     coef=1;
% end
    

P1=K(1:2,1);
P2=K(1:2,2);
P3=K(1:2,3);
% P12=.5.*(P1+P2);
% P13=.5.*(P1+P3);
% P23=.5.*(P3+P3);
% P123=1./3.*(P1+P2+P3);

B=[K(1:2,2)-K(1:2,1) K(1:2,3)-K(1:2,1)];

AreaT=abs(det(B))./2;

gradFIhat=[-1 1 0; -1 0 1];

gradFI=(inv(B))'*gradFIhat; 

%nu=0.0013;

nu=0.001;

% nuP1=nu;
% nuP2=nu;
% nuP3=nu;
nuP1=nu*carcap(K(3,1));
nuP2=nu*carcap(K(3,2));
nuP3=nu*carcap(K(3,3));
nuP12=.5.*(nuP1+nuP2);
nuP13=.5.*(nuP1+nuP3);
nuP23=.5.*(nuP2+nuP3);
nuP123=1./3.*(nuP1+nuP2+nuP3);

% nuP12=coef.*nu(P12(1),P12(2));
% nuP13=coef.*nu(P13(1),P13(2));
% nuP23=coef.*nu(P23(1),P23(2));
% nuP123=coef.*nu(P123(1),P123(2));


NU=AreaT./60.*(3.*(nuP1+nuP2+nuP3) + 8.*(nuP12+nuP13+nuP23) + 27.*nuP123);


Selem=gradFI'*NU*gradFI;
