# Supplementary material for: Meta-modeling on detailed geography for accurate prediction of invasive alien species dispersal
Source: Sci Rep. 2019 Nov 7;9:16237. doi: 10.1038/s41598-019-52763-9 (PMC6838098; doi:10.1038/s41598-019-52763-9)
Supplement: Supplementary file 1 — Deterministic model code [file 41598_2019_52763_MOESM1_ESM.zip › euskadi_reliefs_elev_78000.txt]

   8.8600000e+02
   8.1500000e+02
   8.5700000e+02
   8.8300000e+02
   8.1900000e+02
   8.1400000e+02
   9.0100000e+02
   8.4000000e+02
   7.7500000e+02
   7.7900000e+02
   7.9400000e+02
   8.7900000e+02
   9.0000000e+02
   8.5900000e+02
   9.2000000e+02
   9.3200000e+02
   9.1600000e+02
   9.3500000e+02
   9.2600000e+02
   9.4300000e+02
   8.6600000e+02
   8.4300000e+02
   8.4400000e+02
   8.4200000e+02
   8.5900000e+02
   8.7700000e+02
   9.7200000e+02
   9.3700000e+02
   1.1180000e+03
   1.0770000e+03
   9.2000000e+02
   9.0500000e+02
   9.4900000e+02
   1.0110000e+03
   1.0680000e+03
   7.3400000e+02
   9.2300000e+02
   1.0550000e+03
   9.9700000e+02
   1.2290000e+03
   9.9000000e+02
   9.9000000e+02
   9.3900000e+02
   9.0900000e+02
   8.3400000e+02
   8.6500000e+02
   1.1170000e+03
   8.8800000e+02
   8.3500000e+02
   8.8600000e+02
   6.3600000e+02
   3.3100000e+02
   4.7800000e+02
   3.5800000e+02
   5.1100000e+02
   5.9800000e+02
   5.7500000e+02
   3.6800000e+02
   2.6600000e+02
   1.6400000e+02
   1.1200000e+02
   4.0000000e+01
   1.3000000e+01
   7.1000000e+01
   5.7000000e+01
   3.6000000e+01
   0.0000000e+00
   0.0000000e+00
   1.0930000e+03
   8.4200000e+02
   4.8000000e+01
   1.0390000e+03
   7.7900000e+02
   9.9600000e+02
   9.2300000e+02
   8.2600000e+02
   4.6400000e+02
   8.9500000e+02
   1.6100000e+02
   8.4100000e+02
   4.2600000e+02
   8.0500000e+02
   9.6900000e+02
   9.2700000e+02
   8.3500000e+02
   8.9900000e+02
   1.0500000e+02
   7.2000000e+01
   9.2100000e+02
   9.6500000e+02
   3.4400000e+02
   6.7800000e+02
   8.3400000e+02
   8.6900000e+02
   9.0100000e+02
   7.1600000e+02
   8.2100000e+02
   9.8500000e+02
   7.9200000e+02
   6.6800000e+02
   9.0200000e+02
   9.6000000e+02
   1.0160000e+03
   8.3400000e+02
   9.4500000e+02
   6.8900000e+02
   3.2700000e+02
   8.4600000e+02
   8.8200000e+02
   8.4400000e+02
   8.7700000e+02
   1.0700000e+02
   1.0230000e+03
   9.2100000e+02
   8.4600000e+02
   9.3900000e+02
   8.6400000e+02
   8.4800000e+02
   8.5300000e+02
   9.1200000e+02
   7.6900000e+02
   9.5600000e+02
   9.3400000e+02
   5.8300000e+02
   8.6900000e+02
   5.3900000e+02
   8.7700000e+02
   1.0650000e+03
   1.0130000e+03
   7.7800000e+02
   4.0000000e+01
   1.0650000e+03
   1.2800000e+02
   1.0000000e+00
   9.4000000e+02
   2.7900000e+02
   7.0300000e+02
   1.0660000e+03
   1.1770000e+03
   2.1000000e+01
   7.9300000e+02
   3.4200000e+02
   8.4300000e+02
   4.8700000e+02
   8.7600000e+02
   9.0200000e+02
   8.0000000e+01
   1.0450000e+03
   1.3000000e+01
   7.8600000e+02
   9.0200000e+02
   9.6900000e+02
   8.4900000e+02
   8.6300000e+02
   2.3000000e+01
   8.6900000e+02
   3.0000000e+01
   9.0000000e+02
   9.5900000e+02
   7.9700000e+02
   9.1200000e+02
   5.9700000e+02
   3.0000000e+00
   3.9800000e+02
   9.4400000e+02
   8.0100000e+02
   9.8300000e+02
   8.0400000e+02
   9.2900000e+02
   1.0000000e+01
   8.8900000e+02
   1.0240000e+03
   8.4600000e+02
   9.0800000e+02
   7.8100000e+02
   1.0220000e+03
   4.7500000e+02
   8.8300000e+02
   9.3700000e+02
   1.0500000e+03
   9.3100000e+02
   7.8100000e+02
   8.3400000e+02
   8.4200000e+02
   7.4000000e+02
   9.1600000e+02
   4.5000000e+01
   8.7400000e+02
   8.9900000e+02
   1.0470000e+03
   9.5000000e+02
   1.3100000e+02
   0.0000000e+00
   8.2400000e+02
   4.4400000e+02
   8.7800000e+02
   8.7200000e+02
   1.0000000e+01
   7.0800000e+02
   5.7000000e+01
   4.0100000e+02
   7.0000000e+00
   9.2400000e+02
   9.3500000e+02
   6.1500000e+02
   8.4600000e+02
   9.5000000e+02
   8.5900000e+02
   8.6900000e+02
   1.0400000e+03
   9.4400000e+02
   8.4400000e+02
   2.0000000e+01
   9.8000000e+02
   1.0770000e+03
   6.2300000e+02
   1.7100000e+02
   7.4700000e+02
   5.6000000e+01
   2.0000000e+00
   9.3300000e+02
   1.7500000e+02
   9.5200000e+02
   8.8800000e+02
   8.2600000e+02
   9.4700000e+02
   1.1700000e+03
   0.0000000e+00
   1.1710000e+03
   1.0590000e+03
   2.0000000e+02
   0.0000000e+00
   8.0400000e+02
   8.4800000e+02
   0.0000000e+00
   0.0000000e+00
   9.7800000e+02
   1.0200000e+02
   0.0000000e+00
   9.0000000e+00
   3.6000000e+01
   0.0000000e+00
   9.5800000e+02
   9.0600000e+02
   0.0000000e+00
   0.0000000e+00
   0.0000000e+00
   7.1300000e+02
   8.6500000e+02
   1.0250000e+03
   0.0000000e+00
   9.7000000e+01
   0.0000000e+00
   7.8500000e+02
   8.4300000e+02
   0.0000000e+00
   9.2700000e+02
   9.3200000e+02
   9.4400000e+02
   1.0000000e+00
   9.1200000e+02
   0.0000000e+00
   1.0030000e+03
   9.3300000e+02
   9.9100000e+02
   0.0000000e+00
   5.5300000e+02
   9.0300000e+02
   8.6400000e+02
   9.2900000e+02
   0.0000000e+00
   0.0000000e+00
   9.3500000e+02
   0.0000000e+00
   0.0000000e+00
   0.0000000e+00
   3.5000000e+01
   8.3600000e+02
   7.9200000e+02
   9.3500000e+02
   8.6700000e+02
   1.0280000e+03
   8.0400000e+02
   3.7200000e+02
   0.0000000e+00
   1.0000000e+00
   6.2000000e+02
   2.0000000e+00
   8.9700000e+02
   2.3000000e+01
   9.2400000e+02
   0.0000000e+00
   0.0000000e+00
   9.2900000e+02
   1.0010000e+03
   9.4000000e+02
   4.0000000e+00
   8.8400000e+02
   8.3400000e+02
   0.0000000e+00
   9.0100000e+02
   8.4600000e+02
   0.0000000e+00
   3.1000000e+01
   1.3000000e+01
   1.0410000e+03
   8.0500000e+02
   0.0000000e+00
   8.0000000e+00
   6.5000000e+01
   7.8300000e+02
   0.0000000e+00
   8.8400000e+02
   7.0000000e+00
   9.1200000e+02
   1.1760000e+03
   2.4000000e+01
   9.3000000e+02
   0.0000000e+00
   9.5600000e+02
   2.4000000e+01
   4.2000000e+01
   8.8200000e+02
   8.7000000e+02
   8.9200000e+02
   2.8000000e+01
   5.7500000e+02
   5.0000000e+00
   0.0000000e+00
   9.6700000e+02
   4.1000000e+01
   1.0300000e+03
   9.5000000e+01
   7.0000000e+00
   1.2000000e+01
   4.0000000e+01
   1.4800000e+02
   1.0000000e+01
   0.0000000e+00
   7.5600000e+02
   1.4300000e+02
   8.5300000e+02
   3.0000000e+00
   1.0000000e+01
   2.7000000e+01
   0.0000000e+00
   5.2000000e+01
   3.4000000e+01
   8.3900000e+02
   2.0000000e+00
   1.9000000e+01
   9.1300000e+02
   9.1500000e+02
   0.0000000e+00
   9.3600000e+02
   1.1000000e+01
   3.0000000e+00
   3.9800000e+02
   3.5000000e+01
   4.8600000e+02
   7.0300000e+02
   1.8000000e+01
   1.8000000e+01
   1.4000000e+01
   0.0000000e+00
   2.0000000e+01
   7.0000000e+00
   9.2900000e+02
   8.5700000e+02
   8.7300000e+02
   9.3300000e+02
   1.1610000e+03
   9.8300000e+02
   9.8400000e+02
   8.7400000e+02
   3.1000000e+01
   2.1000000e+01
   1.0000000e+00
   4.0200000e+02
   7.8900000e+02
   6.5800000e+02
   0.0000000e+00
   0.0000000e+00
   0.0000000e+00
   2.1000000e+01
   7.8400000e+02
   3.0000000e+00
   1.0810000e+03
   1.0000000e+00
   9.8600000e+02
   9.2000000e+02
   8.0200000e+02
   8.6500000e+02
   4.0000000e+00
   8.0000000e+00
   0.0000000e+00
   3.0000000e+00
   1.0380000e+03
   2.5000000e+01
   9.4600000e+02
   3.0000000e+01
   2.0000000e+00
   7.8300000e+02
   4.7000000e+01
   1.0000000e+00
   9.0300000e+02
   0.0000000e+00
   8.2400000e+02
   4.3000000e+01
   9.5800000e+02
   3.0000000e+00
   8.1500000e+02
   3.0000000e+00
   0.0000000e+00
   7.8900000e+02
   1.0220000e+03
   8.0900000e+02
   1.0860000e+03
   8.4700000e+02
   1.0000000e+00
   6.0000000e+00
   8.8800000e+02
   0.0000000e+00
   1.0000000e+00
   9.2800000e+02
   8.7400000e+02
   9.4100000e+02
   8.6600000e+02
   3.7000000e+01
   0.0000000e+00
   9.2700000e+02
   2.9000000e+01
   4.6600000e+02
   8.9400000e+02
   1.0340000e+03
   8.6200000e+02
   4.3000000e+01
   9.2200000e+02
   1.0000000e+00
   9.9700000e+02
   8.3600000e+02
   1.0460000e+03
   8.8700000e+02
   8.3000000e+02
   8.1600000e+02
   8.3400000e+02
   1.0880000e+03
   1.0000000e+00
   9.0200000e+02
   1.0000000e+00
   8.4600000e+02
   1.3000000e+01
   8.7200000e+02
   9.4200000e+02
   1.0700000e+03
   9.2900000e+02
   2.4300000e+02
   9.1800000e+02
   6.3000000e+01
   1.7000000e+01
   1.1900000e+02
   1.0710000e+03
   9.3100000e+02
   3.3200000e+02
   2.1100000e+02
   0.0000000e+00
   8.0000000e+02
   6.7000000e+01
   8.9100000e+02
   9.6900000e+02
   7.9400000e+02
   9.5900000e+02
   2.6000000e+01
   1.3000000e+01
   8.8900000e+02
   9.7300000e+02
   1.8200000e+02
   9.6100000e+02
   9.3800000e+02
   5.2000000e+01
   1.9000000e+01
   8.7200000e+02
   9.4200000e+02
   1.6200000e+02
   7.4300000e+02
   7.9900000e+02
   2.2600000e+02
   9.4500000e+02
   2.8000000e+01
   9.4100000e+02
   8.7700000e+02
   8.9700000e+02
   1.0150000e+03
   1.7700000e+02
   1.0240000e+03
   4.0000000e+01
   3.0000000e+00
   1.2300000e+03
   9.3100000e+02
   7.6500000e+02
   7.9600000e+02
   8.4400000e+02
   9.3800000e+02
   1.0370000e+03
   7.9000000e+02
   8.5200000e+02
   8.4300000e+02
   1.6600000e+02
   8.7400000e+02
   1.0430000e+03
   1.1000000e+03
   2.5000000e+01
   8.1800000e+02
   9.1400000e+02
   6.0000000e+01
   9.5500000e+02
   8.2400000e+02
   9.2600000e+02
   8.6300000e+02
   1.6000000e+01
   9.7300000e+02
   6.9800000e+02
   8.7100000e+02
   9.7400000e+02
   8.5600000e+02
   9.6700000e+02
   4.2000000e+01
   7.8700000e+02
   9.1100000e+02
   9.3900000e+02
   8.6500000e+02
   1.0240000e+03
   8.0300000e+02
   8.8000000e+01
   8.3500000e+02
   8.4700000e+02
   7.2000000e+01
   2.0900000e+02
   8.3900000e+02
   9.1900000e+02
   8.3400000e+02
   8.9100000e+02
   8.3400000e+02
   1.0020000e+03
   8.1500000e+02
   8.7600000e+02
   8.9100000e+02
   8.3400000e+02
   1.0630000e+03
   1.9100000e+02
   1.1000000e+02
   8.9400000e+02
   7.8200000e+02
   4.9000000e+01
   8.1100000e+02
   2.3200000e+02
   8.4100000e+02
   3.1900000e+02
   1.0230000e+03
   1.4100000e+02
   1.5400000e+02
   1.0160000e+03
   1.5400000e+02
   8.0100000e+02
   8.4900000e+02
   9.2600000e+02
   9.9500000e+02
   9.5800000e+02
   2.2000000e+01
   8.0400000e+02
   1.0770000e+03
   1.6000000e+02
   7.2000000e+02
   9.4000000e+02
   8.4700000e+02
   9.3400000e+02
   1.4700000e+02
   0.0000000e+00
   7.9500000e+02
   8.8700000e+02
   5.9900000e+02
   8.1800000e+02
   1.0020000e+03
   8.3000000e+01
   7.9200000e+02
   5.3000000e+01
   8.6900000e+02
   9.3800000e+02
   8.7500000e+02
   8.4700000e+02
   7.9100000e+02
   1.0000000e+03
   6.0100000e+02
   9.0000000e+02
   1.0130000e+03
   9.1600000e+02
   8.1600000e+02
   8.2400000e+02
   8.8100000e+02
   9.6800000e+02
   9.0700000e+02
   2.8100000e+02
   5.5000000e+01
   8.3200000e+02
   1.2700000e+02
   8.4700000e+02
   5.7000000e+01
   8.4200000e+02
   9.0400000e+02
   9.1100000e+02
   6.7300000e+02
   3.7800000e+02
   8.3900000e+02
   8.2300000e+02
   2.1900000e+02
   9.4800000e+02
   4.7000000e+01
   8.4700000e+02
   7.1800000e+02
   1.0030000e+03
   9.3500000e+02
   8.4400000e+02
   8.7400000e+02
   1.0270000e+03
   8.3400000e+02
   9.7000000e+02
   1.0720000e+03
   1.0000000e+03
   8.3400000e+02
   8.9500000e+02
   1.0280000e+03
   9.9000000e+02
   8.4800000e+02
   4.8200000e+02
   8.3300000e+02
   1.6900000e+02
   7.9700000e+02
   9.6600000e+02
   8.9800000e+02
   9.2100000e+02
   8.4200000e+02
   1.0200000e+02
   9.3400000e+02
   8.6000000e+01
   7.4400000e+02
   0.0000000e+00
   2.8000000e+02
   8.4600000e+02
   1.6300000e+02
   8.0600000e+02
   8.1100000e+02
   1.1670000e+03
   9.8100000e+02
   8.1500000e+02
   5.6300000e+02
   9.8800000e+02
   8.2000000e+02
   8.1100000e+02
   7.8800000e+02
   8.3000000e+02
   8.5600000e+02
   9.6000000e+02
   5.2200000e+02
   2.4500000e+02
   9.1900000e+02
   5.3000000e+01
   4.7000000e+01
   4.7000000e+02
   3.8500000e+02
   4.6600000e+02
   8.3100000e+02
   9.0100000e+02
   4.2000000e+01
   1.0250000e+03
   9.6800000e+02
   7.9800000e+02
   1.0590000e+03
   8.4900000e+02
   9.2000000e+02
   4.4000000e+01
   5.2200000e+02
   0.0000000e+00
   9.6600000e+02
   8.0200000e+02
   8.6100000e+02
   9.5000000e+02
   7.9400000e+02
   8.0700000e+02
   8.1700000e+02
   2.2100000e+02
   9.3600000e+02
   1.0670000e+03
   7.4000000e+01
   4.1300000e+02
   8.5100000e+02
   8.8500000e+02
   1.0470000e+03
   8.3200000e+02
   1.6200000e+02
   1.8100000e+02
   8.3800000e+02
   8.1400000e+02
   7.8600000e+02
   9.6900000e+02
   8.4300000e+02
   8.3100000e+02
   5.3600000e+02
   9.4800000e+02
   8.4300000e+02
   8.3400000e+02
   6.5000000e+01
   0.0000000e+00
   4.0000000e+01
   8.3400000e+02
   1.0210000e+03
   1.1470000e+03
   9.6800000e+02
   8.9500000e+02
   2.1000000e+01
   8.6100000e+02
   9.4200000e+02
   9.5300000e+02
   8.3800000e+02
   9.8400000e+02
   7.7000000e+01
   8.3600000e+02
   4.2000000e+02
   7.4000000e+02
   7.8700000e+02
   7.8200000e+02
   1.0250000e+03
   9.9400000e+02
   8.1300000e+02
   2.0600000e+02
   9.6400000e+02
   8.8700000e+02
   0.0000000e+00
   8.6300000e+02
   9.4200000e+02
   8.7400000e+02
   1.9000000e+01
   3.0000000e+01
   2.2100000e+02
   1.0020000e+03
   4.6000000e+01
   1.1010000e+03
   7.7200000e+02
   8.0000000e+00
   8.4500000e+02
   8.6100000e+02
   8.6000000e+02
   5.3700000e+02
   2.1000000e+01
   8.1300000e+02
   4.0000000e+00
   9.0000000e+02
   2.0200000e+02
   8.3100000e+02
   8.1100000e+02
   8.2900000e+02
   3.0000000e+01
   4.0700000e+02
   8.0100000e+02
   7.1900000e+02
   1.0200000e+02
   1.0290000e+03
   1.4000000e+01
   2.3800000e+02
   9.5700000e+02
   9.9300000e+02
   7.0000000e+00
   3.1900000e+02
   0.0000000e+00
   8.0300000e+02
   4.8000000e+01
   9.2000000e+02
   1.0270000e+03
   2.4000000e+01
   8.6400000e+02
   1.8000000e+01
   8.6500000e+02
   1.0430000e+03
   5.1600000e+02
   8.2900000e+02
   3.9900000e+02
   3.0000000e+00
   8.4000000e+02
   8.0400000e+02
   1.9600000e+02
   8.1200000e+02
   8.7300000e+02
   1.0300000e+03
   9.3000000e+02
   8.3400000e+02
   1.6000000e+01
   1.1590000e+03
   9.2500000e+02
   5.4600000e+02
   9.9400000e+02
   8.4500000e+02
   7.6500000e+02
   1.6000000e+01
   8.3400000e+02
   5.4000000e+01
   9.6100000e+02
   1.3800000e+02
   1.9000000e+01
   8.0000000e+02
   8.7900000e+02
   4.7300000e+02
   8.3400000e+02
   8.9600000e+02
   9.2000000e+02
   9.4200000e+02
   9.1300000e+02
   5.0000000e+00
   8.3600000e+02
   9.1600000e+02
   1.0540000e+03
   8.7800000e+02
   9.9400000e+02
   9.7800000e+02
   4.5700000e+02
   9.9600000e+02
   8.9500000e+02
   5.9200000e+02
   8.2400000e+02
   7.4000000e+01
   8.2400000e+02
   1.0010000e+03
   9.8700000e+02
   2.2000000e+01
   7.9000000e+01
   9.5100000e+02
   1.1010000e+03
   1.2000000e+01
   3.0900000e+02
   2.4000000e+01
   8.4000000e+02
   8.0700000e+02
   8.3500000e+02
   1.0250000e+03
   7.7600000e+02
   5.2700000e+02
   1.0130000e+03
   4.6000000e+01
   8.1100000e+02
   2.9400000e+02
   8.3000000e+02
   2.0000000e+02
   8.4700000e+02
   9.1600000e+02
   8.0500000e+02
   6.4900000e+02
   1.0020000e+03
   8.6600000e+02
   1.0340000e+03
   8.5800000e+02
   4.7500000e+02
   9.8000000e+01
   1.8000000e+01
   9.4300000e+02
   8.6800000e+02
   9.1400000e+02
   8.2600000e+02
   9.7600000e+02
   8.0000000e+00
   8.5700000e+02
   7.7600000e+02
   9.2000000e+02
   8.6200000e+02
   1.0210000e+03
   6.5500000e+02
   9.0600000e+02
   2.0000000e+01
   8.0400000e+02
   8.6700000e+02
   1.0360000e+03
   9.9900000e+02
   3.4000000e+01
   3.2900000e+02
   9.0800000e+02
   8.5800000e+02
   1.0620000e+03
   8.3800000e+02
   8.0200000e+02
   1.0530000e+03
   8.8000000e+01
   1.0740000e+03
   4.4300000e+02
   2.4400000e+02
   6.2500000e+02
   8.5600000e+02
   1.0460000e+03
   8.3400000e+02
   8.3800000e+02
   8.5100000e+02
   2.1600000e+02
   9.1400000e+02
   8.3400000e+02
   1.0130000e+03
   9.1400000e+02
   1.0500000e+02
   8.0000000e+02
   8.9600000e+02
   9.1400000e+02
   9.7700000e+02
   1.9000000e+01
   7.8900000e+02
   9.3900000e+02
   9.8300000e+02
   8.4400000e+02
   6.0000000e+02
   8.7400000e+02
   9.9700000e+02
   8.4000000e+02
   4.0000000e+00
   1.0590000e+03
   6.3400000e+02
   7.9800000e+02
   1.1020000e+03
   9.5700000e+02
   8.4200000e+02
   8.3500000e+02
   1.8000000e+01
   9.1800000e+02
   9.1600000e+02
   8.5700000e+02
   8.0000000e+00
   8.4200000e+02
   6.8300000e+02
   2.6800000e+02
   5.2700000e+02
   8.7000000e+01
   8.8600000e+02
   8.3000000e+02
   8.7700000e+02
   9.4600000e+02
   8.0200000e+02
   1.0140000e+03
   6.3000000e+02
   8.1600000e+02
   3.9400000e+02
   2.2600000e+02
   1.0260000e+03
   1.0100000e+03
   1.5000000e+01
   0.0000000e+00
   6.8700000e+02
   8.3200000e+02
   4.9000000e+01
   1.2700000e+02
   2.7000000e+01
   9.4500000e+02
   8.5700000e+02
   9.7900000e+02
   1.0210000e+03
   8.3100000e+02
   9.2500000e+02
   8.5800000e+02
   8.5400000e+02
   9.8800000e+02
   1.0450000e+03
   1.0220000e+03
   8.2000000e+02
   1.8000000e+01
   8.3600000e+02
   9.3800000e+02
   8.8900000e+02
   5.8800000e+02
   4.2900000e+02
   1.0080000e+03
   1.0090000e+03
   8.5300000e+02
   8.6100000e+02
   8.9900000e+02
   9.2400000e+02
   1.0340000e+03
   8.0600000e+02
   8.6000000e+02
   7.9400000e+02
   1.5000000e+01
   2.1000000e+01
   9.9100000e+02
   1.0000000e+03
   9.6200000e+02
   9.2500000e+02
   9.8100000e+02
   9.7500000e+02
   7.0000000e+01
   8.5200000e+02
   8.3100000e+02
   6.1600000e+02
   8.4900000e+02
   4.0000000e+00
   9.9700000e+02
   9.4500000e+02
   8.5000000e+02
   8.1200000e+02
   8.6300000e+02
   1.8900000e+02
   8.9600000e+02
   8.7700000e+02
   8.6300000e+02
   4.0000000e+00
   8.2200000e+02
   1.1000000e+01
   1.0280000e+03
   8.4500000e+02
   1.2400000e+02
   1.0170000e+03
   8.1400000e+02
   4.0000000e+00
   1.0450000e+03
   8.6400000e+02
   1.3000000e+01
   8.4400000e+02
   9.3600000e+02
   7.2000000e+02
   6.9300000e+02
   8.8500000e+02
   1.4000000e+02
   9.0000000e+02
   2.0200000e+02
   1.0150000e+03
   8.9900000e+02
   1.0020000e+03
   3.9300000e+02
   1.2000000e+01
   8.2700000e+02
   8.5400000e+02
   9.7900000e+02
   5.5200000e+02
   1.0540000e+03
   1.5000000e+01
   1.9900000e+02
   9.3800000e+02
   1.0160000e+03
   9.5600000e+02
   8.2700000e+02
   2.1000000e+01
   1.0000000e+00
   8.9900000e+02
   8.4700000e+02
   9.3000000e+02
   1.0090000e+03
   4.5000000e+01
   1.1500000e+02
   9.2900000e+02
   2.1200000e+02
   8.2000000e+02
   1.0620000e+03
   6.5500000e+02
   9.7900000e+02
   8.5600000e+02
   8.9200000e+02
   8.4000000e+02
   8.8600000e+02
   1.0030000e+03
   8.4800000e+02
   1.0050000e+03
   4.0100000e+02
   8.4900000e+02
   9.0000000e+00
   9.9400000e+02
   1.0000000e+00
   9.2700000e+02
   8.0600000e+02
   1.7600000e+02
   8.6400000e+02
   9.9600000e+02
   8.3100000e+02
   8.6700000e+02
   0.0000000e+00
   8.6500000e+02
   8.5700000e+02
   8.5200000e+02
   9.8500000e+02
   9.8800000e+02
   8.6400000e+02
   9.5000000e+02
   1.1270000e+03
   4.0000000e+00
   2.1000000e+01
   8.1100000e+02
   1.0000000e+00
   5.3700000e+02
   8.3000000e+02
   8.0700000e+02
   8.2800000e+02
   9.5000000e+02
   8.7800000e+02
   8.8800000e+02
   2.6000000e+02
   9.9500000e+02
   2.2000000e+01
   1.0210000e+03
   8.3100000e+02
   9.8200000e+02
   8.4900000e+02
   3.5000000e+01
   1.5000000e+02
   8.5100000e+02
   8.3500000e+02
   7.0000000e+00
   9.6100000e+02
   2.2000000e+01
   1.0180000e+03
   9.8500000e+02
   6.8600000e+02
   8.3700000e+02
   1.6300000e+02
   6.3800000e+02
   1.0100000e+03
   8.7800000e+02
   1.7600000e+02
   9.6000000e+02
   3.4700000e+02
   9.8100000e+02
   9.0000000e+02
   3.7000000e+01
   4.0000000e+00
   4.5000000e+01
   1.0940000e+03
   8.7600000e+02
   1.8300000e+02
   3.6100000e+02
   9.3200000e+02
   9.6000000e+01
   9.3100000e+02
   2.5000000e+01
   9.2100000e+02
   8.7300000e+02
   9.4200000e+02
   6.2800000e+02
   5.0000000e+00
   9.9400000e+02
   3.2500000e+02
   8.4400000e+02
   1.0060000e+03
   1.3000000e+01
   8.3500000e+02
   1.7100000e+02
   9.5200000e+02
   1.0210000e+03
   8.6600000e+02
   0.0000000e+00
   8.4600000e+02
   1.0000000e+01
   6.9900000e+02
   9.6800000e+02
   3.0000000e+00
   8.5900000e+02
   8.1500000e+02
   2.1000000e+01
   8.5300000e+02
   8.6800000e+02
   8.6700000e+02
   8.0100000e+02
   1.0070000e+03
   8.3800000e+02
   4.7600000e+02
   9.2200000e+02
   4.5000000e+01
   3.0000000e+00
   9.7800000e+02
   9.6200000e+02
   8.1100000e+02
   8.5600000e+02
   8.8400000e+02
   1.1500000e+02
   9.9000000e+02
   1.0000000e+00
   9.3700000e+02
   8.1900000e+02
   8.4000000e+02
   9.0200000e+02
   9.7800000e+02
   7.7200000e+02
   8.8100000e+02
   1.9000000e+01
   0.0000000e+00
   7.0000000e+00
   1.4000000e+01
   7.0000000e+00
   9.5500000e+02
   1.0460000e+03
   2.3600000e+02
   6.0000000e+00
   9.0800000e+02
   8.3300000e+02
   9.0200000e+02
   8.4100000e+02
   1.0060000e+03
   8.8500000e+02
   8.8700000e+02
   6.5100000e+02
   8.1700000e+02
   1.0120000e+03
   0.0000000e+00
   9.0000000e+02
   8.8900000e+02
   4.1000000e+01
   9.8400000e+02
   0.0000000e+00
   8.1600000e+02
   8.1000000e+02
   1.0000000e+00
   8.6000000e+02
   5.1000000e+01
   3.0000000e+00
   8.7400000e+02
   8.4000000e+02
   2.5000000e+01
   2.9200000e+02
   4.1200000e+02
   5.0000000e+00
   2.4800000e+02
   9.0300000e+02
   0.0000000e+00
   2.1600000e+02
   4.2000000e+02
   0.0000000e+00
   2.0200000e+02
   3.3100000e+02
   9.4400000e+02
   9.8700000e+02
   4.2400000e+02
   1.1000000e+02
   1.0700000e+03
   1.7000000e+01
   3.3000000e+01
   0.0000000e+00
   1.0100000e+03
   0.0000000e+00
   9.6900000e+02
   1.0000000e+00
   9.3200000e+02
   3.5300000e+02
   8.4700000e+02
   9.3600000e+02
   2.2600000e+02
   1.0170000e+03
   1.0220000e+03
   8.9200000e+02
   9.0000000e+00
   5.0000000e+00
   9.4300000e+02
   8.7200000e+02
   9.1600000e+02
   5.2000000e+01
   8.6900000e+02
   8.4700000e+02
   8.4100000e+02
   7.0500000e+02
   6.6700000e+02
   1.0160000e+03
   8.7700000e+02
   1.4600000e+02
   9.3900000e+02
   6.7000000e+01
   8.6100000e+02
   8.6800000e+02
   8.5100000e+02
   5.0000000e+00
   8.2600000e+02
   7.2700000e+02
   8.9900000e+02
   8.9900000e+02
   7.1000000e+01
   7.2400000e+02
   4.2700000e+02
   8.9700000e+02
   7.9600000e+02
   2.0000000e+00
   1.0330000e+03
   3.3000000e+01
   9.4200000e+02
   8.5600000e+02
   9.4500000e+02
   9.0100000e+02
   9.0000000e+00
   9.7300000e+02
   9.6000000e+02
   8.7900000e+02
   8.4900000e+02
   8.0000000e+00
   1.6000000e+02
   8.6700000e+02
   9.0500000e+02
   8.6700000e+02
   2.4900000e+02
   9.7000000e+02
   8.6900000e+02
   6.9000000e+02
   8.2600000e+02
   8.8300000e+02
   5.8800000e+02
   4.2400000e+02
   8.7300000e+02
   1.0800000e+02
   9.1700000e+02
   6.9500000e+02
   6.9000000e+01
   8.3700000e+02
   0.0000000e+00
   8.3500000e+02
   9.2900000e+02
   9.0100000e+02
   1.1080000e+03
   8.6700000e+02
   1.0500000e+03
   5.4000000e+02
   2.4000000e+01
   2.0000000e+01
   5.2500000e+02
   9.0000000e+00
   3.0000000e+02
   8.9500000e+02
   8.3600000e+02
   4.0600000e+02
   7.3000000e+01
   1.9500000e+02
   2.9000000e+01
   1.0200000e+03
   8.2400000e+02
   2.8200000e+02
   8.6000000e+02
   8.9500000e+02
   5.0000000e+00
   4.6800000e+02
   1.0470000e+03
   8.4800000e+02
   7.3700000e+02
   9.5100000e+02
   5.9100000e+02
   1.0220000e+03
   9.9500000e+02
   2.2000000e+01
   2.0000000e+01
   8.8000000e+02
   4.2000000e+01
   8.6300000e+02
   1.0000000e+03
   0.0000000e+00
   7.9600000e+02
   9.9400000e+02
   6.0000000e+01
   5.0400000e+02
   0.0000000e+00
   9.3300000e+02
   1.1000000e+01
   9.6000000e+02
   9.1600000e+02
   8.5200000e+02
   8.9200000e+02
   8.4000000e+02
   7.0200000e+02
   6.8000000e+01
   1.0190000e+03
   9.9800000e+02
   9.4300000e+02
   6.6800000e+02
   8.1600000e+02
   5.0000000e+00
   1.0820000e+03
   1.2000000e+01
   1.0000000e+02
   8.4300000e+02
   2.2000000e+01
   9.3200000e+02
   1.3000000e+01
   7.3600000e+02
   6.0000000e+00
   1.0700000e+02
   9.1300000e+02
   9.0800000e+02
   9.4000000e+02
   3.3000000e+02
   0.0000000e+00
   8.8300000e+02
   8.8600000e+02
   8.7200000e+02
   8.8400000e+02
   0.0000000e+00
   2.0000000e+01
   3.1000000e+01
   1.8000000e+01
   8.9500000e+02
   9.3100000e+02
   8.9000000e+02
   8.4800000e+02
   8.3200000e+02
   3.3000000e+01
   6.0000000e+00
   5.2000000e+02
   3.5000000e+01
   8.3000000e+02
   8.9700000e+02
   8.8400000e+02
   9.4100000e+02
   9.0300000e+02
   0.0000000e+00
   9.1500000e+02
   9.1000000e+02
   8.6700000e+02
   1.7000000e+01
   9.6600000e+02
   9.4200000e+02
   2.0000000e+00
   8.3400000e+02
   1.0000000e+00
   1.3000000e+01
   0.0000000e+00
   0.0000000e+00
   1.7000000e+01
   9.0800000e+02
   4.4000000e+01
   8.4500000e+02
   8.6600000e+02
   4.5000000e+02
   0.0000000e+00
   6.5900000e+02
   6.0000000e+00
   5.0000000e+01
   8.9700000e+02
   6.4900000e+02
   8.5200000e+02
   4.6400000e+02
   3.9600000e+02
   1.0960000e+03
   2.0000000e+00
   0.0000000e+00
   3.0000000e+00
   9.3400000e+02
   3.6200000e+02
   8.5100000e+02
   8.9600000e+02
   9.2800000e+02
   3.9000000e+01
   0.0000000e+00
   3.5000000e+01
   0.0000000e+00
   5.0000000e+00
   4.0000000e+00
   8.8800000e+02
   4.9100000e+02
   9.4100000e+02
   7.6100000e+02
   3.9300000e+02
   0.0000000e+00
   8.7100000e+02
   4.0600000e+02
   9.5500000e+02
   1.5000000e+01
   9.0400000e+02
   7.0000000e+00
   0.0000000e+00
   6.8800000e+02
   3.4800000e+02
   8.9200000e+02
   0.0000000e+00
   1.0070000e+03
   7.6100000e+02
   0.0000000e+00
   1.0360000e+03
   8.7500000e+02
   1.1250000e+03
   7.0000000e+00
   9.4000000e+02
   3.5000000e+01
   0.0000000e+00
   8.8300000e+02
   7.7000000e+02
   9.0000000e+00
   8.0600000e+02
   4.0000000e+00
   8.9200000e+02
   7.9000000e+01
   8.0000000e+00
   9.4100000e+02
   0.0000000e+00
   6.3900000e+02
   1.0300000e+02
   0.0000000e+00
   8.3200000e+02
   1.0420000e+03
   8.7400000e+02
   3.5900000e+02
   8.2800000e+02
   0.0000000e+00
   8.5700000e+02
   8.6700000e+02
   8.8400000e+02
   9.0500000e+02
   9.6800000e+02
   3.0000000e+00
   8.4600000e+02
   8.7100000e+02
   0.0000000e+00
   0.0000000e+00
   4.0000000e+00
   8.3100000e+02
   0.0000000e+00
   9.1900000e+02
   9.0200000e+02
   8.9600000e+02
   1.7000000e+01
   1.1850000e+03
   1.0000000e+01
   1.0030000e+03
   8.6600000e+02
   0.0000000e+00
   8.7700000e+02
   0.0000000e+00
   8.4200000e+02
   8.6900000e+02
   1.0600000e+03
   3.0000000e+01
   2.3000000e+01
   8.2800000e+02
   3.1000000e+01
   1.0000000e+00
   9.0000000e+02
   2.6000000e+01
   8.4900000e+02
   7.1600000e+02
   8.4500000e+02
   0.0000000e+00
   1.0240000e+03
   8.4800000e+02
   0.0000000e+00
   4.7400000e+02
   0.0000000e+00
   8.7100000e+02
   8.0300000e+02
   2.0000000e+00
   0.0000000e+00
   3.8000000e+01
   9.2000000e+02
   2.7700000e+02
   1.7000000e+01
   9.6700000e+02
   0.0000000e+00
   8.9900000e+02
   9.3700000e+02
   8.8700000e+02
   2.1000000e+01
   4.5300000e+02
   0.0000000e+00
   0.0000000e+00
   8.6800000e+02
   2.5600000e+02
   7.7000000e+02
   0.0000000e+00
   9.9100000e+02
   8.7000000e+02
   0.0000000e+00
   3.0000000e+00
   1.4000000e+01
   0.0000000e+00
   8.3300000e+02
   0.0000000e+00
   8.5500000e+02
   0.0000000e+00
   5.6600000e+02
   3.0000000e+00
   0.0000000e+00
   8.8100000e+02
   0.0000000e+00
   8.6900000e+02
   2.9000000e+01
   6.0000000e+00
   0.0000000e+00
   0.0000000e+00
   7.6600000e+02
   0.0000000e+00
   9.4900000e+02
   0.0000000e+00
   1.2000000e+01
   0.0000000e+00
   0.0000000e+00
   1.0000000e+00
   0.0000000e+00
   0.0000000e+00
   0.0000000e+00
   1.0000000e+00
   0.0000000e+00
   6.4500000e+02
   9.4200000e+02
   0.0000000e+00
   2.6000000e+01
   1.2600000e+03
   3.0000000e+01
   9.9800000e+02
   8.6900000e+02
   8.8600000e+02
   8.7700000e+02
   0.0000000e+00
   7.5800000e+02
   3.3000000e+01
   0.0000000e+00
   2.8000000e+01
   0.0000000e+00
   5.7500000e+02
   1.5000000e+01
   4.3000000e+01
   0.0000000e+00
   2.0000000e+00
   7.9800000e+02
   9.2000000e+02
   9.5900000e+02
   0.0000000e+00
   5.2000000e+01
   7.4000000e+01
   9.1400000e+02
   1.0180000e+03
   8.4900000e+02
   6.5200000e+02
   9.5500000e+02
   8.6900000e+02
   9.3500000e+02
   0.0000000e+00
   0.0000000e+00
   8.2900000e+02
   9.4700000e+02
   4.6000000e+02
   1.3340000e+03
   8.8800000e+02
   2.9000000e+01
   9.0700000e+02
   9.5700000e+02
   0.0000000e+00
   6.6400000e+02
   1.0310000e+03
   2.3000000e+02
   1.1000000e+01
   9.4800000e+02
   1.0390000e+03
   8.7100000e+02
   9.1500000e+02
   8.9500000e+02
   9.2100000e+02
   7.1000000e+01
   0.0000000e+00
   8.8000000e+02
   8.8200000e+02
   9.6500000e+02
   8.8200000e+02
   0.0000000e+00
   8.7000000e+02
   7.7300000e+02
   8.2100000e+02
   8.3900000e+02
   0.0000000e+00
   1.0160000e+03
   8.8500000e+02
   9.7500000e+02
   4.5300000e+02
   6.9900000e+02
   9.4800000e+02
   8.8100000e+02
   8.9800000e+02
   0.0000000e+00
   8.4800000e+02
   9.1600000e+02
   8.4700000e+02
   8.7700000e+02
   9.5700000e+02
   3.9000000e+01
   7.4500000e+02
   7.8500000e+02
   5.5200000e+02
   8.6100000e+02
   9.6800000e+02
   9.0600000e+02
   2.9400000e+02
   9.7100000e+02
   8.3400000e+02
   1.1800000e+02
   0.0000000e+00
   9.7300000e+02
   0.0000000e+00
   1.0160000e+03
   6.8200000e+02
   9.5900000e+02
   8.3900000e+02
   8.8600000e+02
   8.8100000e+02
   1.3030000e+03
   1.5000000e+01
   8.4600000e+02
   2.8000000e+01
   6.1800000e+02
   1.0010000e+03
   7.5700000e+02
   8.8300000e+02
   7.5800000e+02
   9.1500000e+02
   9.6400000e+02
   8.7800000e+02
   9.5000000e+02
   0.0000000e+00
   1.0520000e+03
   1.0270000e+03
   4.5000000e+01
   8.9700000e+02
   9.5500000e+02
   1.0170000e+03
   9.1900000e+02
   9.3400000e+02
   2.4000000e+01
   6.4000000e+01
   5.1100000e+02
   7.8800000e+02
   5.6200000e+02
   3.9400000e+02
   9.7800000e+02
   9.3300000e+02
   7.2900000e+02
   8.2000000e+02
   4.4000000e+01
   6.7400000e+02
   9.6200000e+02
   1.0260000e+03
   1.0140000e+03
   1.0290000e+03
   9.1900000e+02
   7.7400000e+02
   7.0500000e+02
   8.9400000e+02
   0.0000000e+00
   8.4800000e+02
   1.1900000e+03
   9.6200000e+02
   8.2000000e+02
   7.4300000e+02
   1.2700000e+02
   8.5000000e+02
   9.1100000e+02
   9.1400000e+02
   8.5700000e+02
   8.8700000e+02
   8.6600000e+02
   7.3900000e+02
   8.6200000e+02
   2.8000000e+01
   9.4900000e+02
   9.3700000e+02
   9.6600000e+02
   1.8500000e+02
   8.2600000e+02
   8.9100000e+02
   9.0000000e+02
   8.4900000e+02
   1.0000000e+00
   8.4000000e+02
   0.0000000e+00
   8.9900000e+02
   1.0210000e+03
   5.6000000e+01
   8.4900000e+02
   8.5100000e+02
   8.9700000e+02
   9.8400000e+02
   6.7200000e+02
   9.1000000e+02
   8.8800000e+02
   2.5500000e+02
   9.1800000e+02
   9.3800000e+02
   1.0010000e+03
   8.6300000e+02
   6.5700000e+02
   8.9500000e+02
   1.0700000e+03
   1.9000000e+01
   1.0020000e+03
   6.1600000e+02
   7.9100000e+02
   7.9700000e+02
   9.0600000e+02
   0.0000000e+00
   1.0290000e+03
   1.2280000e+03
   9.9600000e+02
   9.1900000e+02
   7.8200000e+02
   2.8000000e+01
   0.0000000e+00
   9.0600000e+02
   6.0000000e+02
   9.8500000e+02
   8.5000000e+02
   6.2900000e+02
   8.3100000e+02
   8.8700000e+02
   1.0240000e+03
   9.1100000e+02
   7.9300000e+02
   9.5000000e+02
   3.8000000e+01
   6.9500000e+02
   9.4100000e+02
   1.0780000e+03
   6.5500000e+02
   9.1300000e+02
   9.1500000e+02
   9.3500000e+02
   6.5700000e+02
   4.1000000e+01
   9.5400000e+02
   9.1000000e+02
   9.5600000e+02
   1.5000000e+01
   5.5800000e+02
   8.7500000e+02
   3.2000000e+01
   8.2100000e+02
   1.0010000e+03
   8.8900000e+02
   9.5700000e+02
   7.0000000e+00
   1.1000000e+01
   9.0000000e+02
   7.6600000e+02
   8.9200000e+02
   6.3900000e+02
   8.5000000e+02
   6.4400000e+02
   1.0010000e+03
   9.3600000e+02
   1.1000000e+03
   1.8300000e+02
   8.9600000e+02
   1.0440000e+03
   8.5400000e+02
   9.3400000e+02
   9.3800000e+02
   9.3900000e+02
   1.4000000e+01
   8.5600000e+02
   9.0100000e+02
   6.8400000e+02
   1.0490000e+03
   8.7100000e+02
   9.2900000e+02
   9.3700000e+02
   1.0400000e+02
   1.0060000e+03
   1.2000000e+01
   8.5200000e+02
   1.0100000e+02
   8.3900000e+02
   1.0200000e+03
   9.8900000e+02
   2.9000000e+01
   9.7500000e+02
   1.6300000e+02
   1.7000000e+01
   5.2900000e+02
   8.8200000e+02
   5.9500000e+02
   8.1500000e+02
   8.6800000e+02
   8.5100000e+02
   9.3100000e+02
   6.4300000e+02
   3.3900000e+02
   4.8700000e+02
   9.9200000e+02
   1.8000000e+01
   9.4500000e+02
   1.0390000e+03
   6.8200000e+02
   8.9800000e+02
   2.9000000e+01
   8.8800000e+02
   7.5100000e+02
   7.9700000e+02
   9.4400000e+02
   8.5300000e+02
   1.0420000e+03
   2.4000000e+01
   8.8700000e+02
   8.7800000e+02
   1.0910000e+03
   1.2740000e+03
   1.0130000e+03
   9.1800000e+02
   1.0640000e+03
   6.0700000e+02
   9.0200000e+02
   1.0600000e+03
   8.5200000e+02
   1.0010000e+03
   1.1000000e+01
   1.0110000e+03
   9.6800000e+02
   9.4000000e+02
   2.9000000e+01
   7.5500000e+02
   3.0000000e+01
   9.7300000e+02
   1.0490000e+03
   8.2400000e+02
   8.5500000e+02
   9.5500000e+02
   6.0000000e+00
   4.2700000e+02
   9.8000000e+02
   4.5000000e+01
   8.7200000e+02
   9.6000000e+01
   9.0100000e+02
   2.4000000e+01
   8.5900000e+02
   8.5400000e+02
   9.0600000e+02
   8.3600000e+02
   9.4500000e+02
   2.7200000e+02
   9.4600000e+02
   4.9000000e+02
   8.6700000e+02
   5.8700000e+02
   9.8400000e+02
   7.4300000e+02
   7.3900000e+02
   6.0000000e+01
   9.1800000e+02
   9.2100000e+02
   1.4130000e+03
   1.2000000e+01
   8.5600000e+02
   8.9800000e+02
   8.4900000e+02
   9.4800000e+02
   8.7600000e+02
   1.1340000e+03
   1.0060000e+03
   8.5400000e+02
   9.6500000e+02
   1.8000000e+01
   2.6000000e+01
   1.0580000e+03
   3.7000000e+01
   7.0000000e+01
   7.9000000e+02
   8.1100000e+02
   9.4400000e+02
   1.0210000e+03
   3.0400000e+02
   1.0060000e+03
   8.4000000e+02
   9.0900000e+02
   3.6000000e+01
   8.8200000e+02
   9.3000000e+02
   9.2700000e+02
   4.2900000e+02
   8.2500000e+02
   8.5000000e+02
   8.0700000e+02
   9.4100000e+02
   8.6700000e+02
   1.9000000e+01
   8.4800000e+02
   9.0000000e+02
   7.6000000e+02
   8.9100000e+02
   9.4100000e+02
   7.8200000e+02
   1.7000000e+01
   8.9000000e+02
   7.1000000e+02
   7.4000000e+01
   8.8500000e+02
   9.0600000e+02
   9.1900000e+02
   1.1050000e+03
   1.0560000e+03
   9.2100000e+02
   9.0500000e+02
   0.0000000e+00
   1.1620000e+03
   8.7300000e+02
   9.4000000e+02
   4.1000000e+01
   9.1100000e+02
   1.2770000e+03
   1.0720000e+03
   6.9400000e+02
   1.0480000e+03
   9.4900000e+02
   7.1000000e+01
   9.1400000e+02
   4.8400000e+02
   1.0170000e+03
   9.1500000e+02
   9.5800000e+02
   4.3000000e+01
   8.6700000e+02
   4.4000000e+01
   8.5300000e+02
   9.4700000e+02
   8.7100000e+02
   8.7500000e+02
   9.0800000e+02
   8.8100000e+02
   1.1000000e+01
   8.7000000e+02
   5.6200000e+02
   2.3000000e+01
   2.4500000e+02
   1.0860000e+03
   8.7000000e+02
   8.3600000e+02
   6.4300000e+02
   4.1000000e+01
   8.5200000e+02
   1.1500000e+03
   9.6800000e+02
   9.8000000e+02
   9.4400000e+02
   8.9800000e+02
   9.1600000e+02
   9.6500000e+02
   8.5400000e+02
   1.0870000e+03
   1.0010000e+03
   9.8800000e+02
   1.2800000e+03
   9.5800000e+02
   9.9900000e+02
   9.4300000e+02
   8.8300000e+02
   8.1100000e+02
   7.5900000e+02
   1.0420000e+03
   7.3400000e+02
   8.4700000e+02
   8.4800000e+02
   5.8300000e+02
   1.0480000e+03
   1.3000000e+01
   9.8900000e+02
   8.6300000e+02
   8.8200000e+02
   1.2000000e+01
   9.2900000e+02
   1.0500000e+02
   9.1400000e+02
   9.1400000e+02
   5.3200000e+02
   7.5300000e+02
   1.5000000e+02
   8.5600000e+02
   8.9700000e+02
   9.4800000e+02
   2.3700000e+02
   9.5100000e+02
   1.0270000e+03
   9.7100000e+02
   9.1300000e+02
   9.0800000e+02
   1.0180000e+03
   8.7700000e+02
   7.8100000e+02
   9.1800000e+02
   1.2370000e+03
   6.4000000e+01
   9.1300000e+02
   1.0960000e+03
   1.0390000e+03
   1.2220000e+03
   8.6900000e+02
   6.6100000e+02
   9.4000000e+01
   1.5430000e+03
   9.1100000e+02
   9.8100000e+02
   1.0070000e+03
   9.6800000e+02
   6.5800000e+02
   1.2630000e+03
   8.7000000e+02
   1.2050000e+03
   9.8100000e+02
   9.3300000e+02
   1.0320000e+03
   9.5100000e+02
   9.2800000e+02
   3.4000000e+01
   5.0900000e+02
   8.5400000e+02
   8.8000000e+02
   2.7000000e+01
   8.8300000e+02
   7.5900000e+02
   6.5000000e+01
   9.8500000e+02
   2.3900000e+02
   1.0100000e+03
   8.7100000e+02
   9.1400000e+02
   7.9900000e+02
   1.0040000e+03
   1.1130000e+03
   9.7000000e+02
   8.7000000e+02
   1.0150000e+03
   9.3200000e+02
   1.0190000e+03
   8.8700000e+02
   1.0430000e+03
   9.7100000e+02
   4.6000000e+01
   6.8900000e+02
   8.8200000e+02
   9.7500000e+02
   1.2280000e+03
   9.3800000e+02
   9.8000000e+02
   9.8800000e+02
   9.6200000e+02
   9.4400000e+02
   1.2640000e+03
   1.0020000e+03
   1.0150000e+03
   8.9000000e+02
   9.0400000e+02
   5.9000000e+01
   8.8900000e+02
   7.6800000e+02
   8.9900000e+02
   9.8500000e+02
   1.0400000e+03
   9.3500000e+02
   3.8700000e+02
   1.0410000e+03
   8.7500000e+02
   4.9700000e+02
   6.3000000e+01
   1.3300000e+03
   1.2870000e+03
   2.1000000e+02
   8.6600000e+02
   1.0610000e+03
   9.7500000e+02
   9.7600000e+02
   9.4800000e+02
   1.0480000e+03
   6.7600000e+02
   7.1000000e+01
   1.0990000e+03
   9.4600000e+02
   1.8000000e+02
   8.4100000e+02
   1.0000000e+00
   1.0350000e+03
   9.6200000e+02
   9.1500000e+02
   7.5300000e+02
   9.1400000e+02
   9.4800000e+02
   1.0060000e+03
   1.0100000e+03
   1.8000000e+02
   1.2230000e+03
   9.9800000e+02
   9.2500000e+02
   8.7900000e+02
   1.1520000e+03
   1.3080000e+03
   9.7800000e+02
   9.2400000e+02
   7.9800000e+02
   1.1410000e+03
   8.8800000e+02
   9.8100000e+02
   6.2900000e+02
   2.5000000e+02
   9.4000000e+01
   8.8200000e+02
   8.9300000e+02
   9.2800000e+02
   9.9600000e+02
   7.7200000e+02
   9.7100000e+02
   1.1500000e+03
   1.1150000e+03
   1.3200000e+03
   9.4800000e+02
   8.9500000e+02
   9.6800000e+02
   2.9400000e+02
   9.6700000e+02
   9.0300000e+02
   1.2520000e+03
   9.3900000e+02
   1.1970000e+03
   9.6000000e+02
   1.4800000e+02
   9.7400000e+02
   9.8300000e+02
   2.0700000e+02
   9.1800000e+02
   9.4600000e+02
   9.8800000e+02
   7.1000000e+02
   8.7800000e+02
   9.6100000e+02
   1.3010000e+03
   9.6000000e+02
   9.1500000e+02
   9.7000000e+02
   9.2900000e+02
   2.2000000e+01
   1.1940000e+03
   9.2500000e+02
   1.1800000e+02
   1.0300000e+03
   8.9000000e+02
   9.4700000e+02
   9.4200000e+02
   4.7500000e+02
   1.9600000e+02
   9.4300000e+02
   3.9000000e+02
   9.6800000e+02
   1.2200000e+03
   8.9400000e+02
   1.0120000e+03
   6.8000000e+02
   1.1190000e+03
   6.8700000e+02
   4.7000000e+01
   1.0480000e+03
   1.0370000e+03
   9.9100000e+02
   6.5600000e+02
   8.4400000e+02
   8.9600000e+02
   9.7700000e+02
   8.7900000e+02
   9.2300000e+02
   9.0000000e+02
   1.0270000e+03
   6.3400000e+02
   9.7200000e+02
   7.6300000e+02
   1.0270000e+03
   7.9800000e+02
   9.9600000e+02
   9.9900000e+02
   1.0920000e+03
   8.8800000e+02
   9.1300000e+02
   7.2000000e+01
   9.1600000e+02
   9.8100000e+02
   9.2600000e+02
   6.5700000e+02
   1.1830000e+03
   8.0000000e+01
   1.1520000e+03
   9.0600000e+02
   9.7000000e+01
   5.3500000e+02
   8.7900000e+02
   8.3700000e+02
   9.6500000e+02
   7.0300000e+02
   1.0360000e+03
   1.5600000e+02
   9.6800000e+02
   9.2700000e+02
   9.7100000e+02
   2.0600000e+02
   1.1840000e+03
   1.1880000e+03
   9.4800000e+02
   9.3800000e+02
   1.2600000e+03
   1.2080000e+03
   1.0310000e+03
   9.9300000e+02
   1.1700000e+03
   9.3600000e+02
   5.9000000e+01
   1.0570000e+03
   8.8700000e+02
   9.8400000e+02
   9.1000000e+02
   8.9100000e+02
   1.0000000e+03
   1.0840000e+03
   7.8500000e+02
   9.3000000e+02
   5.1500000e+02
   9.8300000e+02
   0.0000000e+00
   1.8000000e+02
   1.1470000e+03
   9.9000000e+02
   1.0240000e+03
   9.0500000e+02
   9.1700000e+02
   8.8300000e+02
   9.5000000e+02
   9.5000000e+02
   9.8700000e+02
   1.0510000e+03
   8.8800000e+02
   1.0630000e+03
   3.0900000e+02
   3.2300000e+02
   9.8100000e+02
   8.9100000e+02
   9.0500000e+02
   6.1000000e+02
   1.1170000e+03
   9.8800000e+02
   6.8600000e+02
   8.8500000e+02
   8.0500000e+02
   1.0070000e+03
   1.0110000e+03
   1.3100000e+02
   8.5200000e+02
   2.3000000e+02
   7.2900000e+02
   1.0140000e+03
   1.0540000e+03
   1.0620000e+03
   9.2400000e+02
   4.3400000e+02
   1.8400000e+02
   5.2800000e+02
   6.8700000e+02
   9.9600000e+02
   9.6300000e+02
   4.3000000e+01
   9.3400000e+02
   6.3700000e+02
   6.6800000e+02
   9.9300000e+02
   9.5000000e+02
   9.2800000e+02
   1.1590000e+03
   8.9300000e+02
   9.9700000e+02
   8.5800000e+02
   8.8600000e+02
   9.9500000e+02
   8.7200000e+02
   9.5500000e+02
   9.2700000e+02
   8.9300000e+02
   9.3300000e+02
   9.8500000e+02
   9.5100000e+02
   9.4400000e+02
   1.0810000e+03
   1.5800000e+02
   8.9500000e+02
   5.7000000e+01
   4.2600000e+02
   1.2970000e+03
   1.2100000e+03
   9.8100000e+02
   7.3600000e+02
   9.8000000e+02
   1.0300000e+03
   1.0030000e+03
   8.8700000e+02
   0.0000000e+00
   9.7900000e+02
   8.1800000e+02
   9.2300000e+02
   1.0060000e+03
   9.5200000e+02
   9.1600000e+02
   1.0250000e+03
   1.0750000e+03
   7.6800000e+02
   9.1800000e+02
   1.0510000e+03
   2.5800000e+02
   2.4600000e+02
   9.1500000e+02
   1.0700000e+03
   9.0900000e+02
   1.0030000e+03
   4.2900000e+02
   1.0880000e+03
   9.7400000e+02
   9.1600000e+02
   9.8700000e+02
   8.0400000e+02
   8.1400000e+02
   8.9700000e+02
   5.5800000e+02
   1.3400000e+02
   7.7500000e+02
   5.9800000e+02
   6.2300000e+02
   9.3600000e+02
   1.0000000e+03
   2.0800000e+02
   8.9300000e+02
   2.8500000e+02
   1.3960000e+03
   8.4300000e+02
   8.5400000e+02
   6.1100000e+02
   1.0550000e+03
   8.9000000e+02
   3.5600000e+02
   8.1400000e+02
   9.1300000e+02
   7.1200000e+02
   1.0400000e+02
   1.0050000e+03
   1.3990000e+03
   7.2300000e+02
   1.8300000e+02
   9.4100000e+02
   1.0900000e+02
   6.2400000e+02
   6.0600000e+02
   1.0580000e+03
   2.8700000e+02
   9.5800000e+02
   1.0670000e+03
   3.6000000e+01
   1.0190000e+03
   8.3900000e+02
   8.3000000e+02
   1.0350000e+03
   1.0180000e+03
   8.6100000e+02
   1.1300000e+03
   7.0600000e+02
   1.1110000e+03
   8.2900000e+02
   7.0600000e+02
   9.6100000e+02
   8.9200000e+02
   8.7600000e+02
   9.3900000e+02
   1.5000000e+01
   9.1400000e+02
   1.0130000e+03
   1.0140000e+03
   9.2500000e+02
   9.7100000e+02
   1.0130000e+03
   3.8100000e+02
   1.0600000e+03
   2.5300000e+02
   9.9100000e+02
   9.0900000e+02
   6.3400000e+02
   9.9500000e+02
   9.5600000e+02
   9.4000000e+02
   9.1900000e+02
   9.0500000e+02
   6.6600000e+02
   8.5000000e+02
   1.0220000e+03
   8.4800000e+02
   1.0360000e+03
   1.0600000e+03
   8.9700000e+02
   1.0140000e+03
   9.9400000e+02
   9.6900000e+02
   4.5500000e+02
   1.8000000e+01
   7.0000000e+01
   9.9500000e+02
   9.0700000e+02
   6.3900000e+02
   1.0590000e+03
   2.5100000e+02
   8.0900000e+02
   2.7800000e+02
   5.9800000e+02
   1.0030000e+03
   1.7000000e+02
   1.0150000e+03
   6.4400000e+02
   8.7000000e+01
   6.1500000e+02
   5.9700000e+02
   6.0900000e+02
   6.8500000e+02
   7.6100000e+02
   6.3700000e+02
   1.2100000e+03
   1.2000000e+01
   6.0500000e+02
   1.0010000e+03
   8.7300000e+02
   8.6000000e+02
   6.8800000e+02
   3.1000000e+01
   1.1540000e+03
   9.0200000e+02
   9.7200000e+02
   1.0760000e+03
   5.0000000e+00
   9.2800000e+02
   8.4300000e+02
   9.9500000e+02
   1.0400000e+03
   9.7900000e+02
   1.0930000e+03
   7.8800000e+02
   6.5700000e+02
   1.0740000e+03
   8.4900000e+02
   1.0510000e+03
   9.5200000e+02
   9.5800000e+02
   6.1600000e+02
   6.6900000e+02
   8.6400000e+02
   1.0470000e+03
   3.4400000e+02
   9.8700000e+02
   7.9200000e+02
   9.4500000e+02
   9.7300000e+02
   8.1100000e+02
   9.2100000e+02
   9.4600000e+02
   1.0890000e+03
   9.5700000e+02
   9.2900000e+02
   1.1090000e+03
   9.4700000e+02
   9.7900000e+02
   8.9400000e+02
   1.9500000e+02
   9.5000000e+01
   8.8600000e+02
   1.0230000e+03
   9.9500000e+02
   4.7000000e+01
   1.0040000e+03
   8.2400000e+02
   1.0190000e+03
   9.7200000e+02
   3.1500000e+02
   3.7300000e+02
   1.0250000e+03
   8.9600000e+02
   6.9300000e+02
   8.5800000e+02
   1.0000000e+00
   1.0600000e+03
   8.1100000e+02
   6.0100000e+02
   7.4200000e+02
   1.0230000e+03
   9.2500000e+02
   1.2680000e+03
   6.0000000e+02
   9.7600000e+02
   1.1100000e+02
   3.5000000e+01
   1.0030000e+03
   9.5400000e+02
   3.0100000e+02
   8.3100000e+02
   6.3100000e+02
   5.7600000e+02
   7.2700000e+02
   3.6000000e+01
   1.0910000e+03
   6.6700000e+02
   6.9600000e+02
   1.0910000e+03
   6.0600000e+02
   7.5900000e+02
   1.0600000e+03
   1.0900000e+02
   7.5100000e+02
   9.5700000e+02
   1.0140000e+03
   1.0630000e+03
   9.1600000e+02
   1.0920000e+03
   9.5400000e+02
   5.3400000e+02
   8.7300000e+02
   1.1610000e+03
   5.9700000e+02
   1.1980000e+03
   5.7200000e+02
   9.5000000e+02
   1.0550000e+03
   9.1000000e+02
   8.2000000e+01
   9.9900000e+02
   9.5400000e+02
   1.0070000e+03
   1.0150000e+03
   1.1420000e+03
   7.7400000e+02
   7.7000000e+02
   4.9200000e+02
   9.1600000e+02
   8.2700000e+02
   9.5700000e+02
   1.0430000e+03
   1.1260000e+03
   9.3200000e+02
   9.4900000e+02
   1.0370000e+03
   9.7800000e+02
   9.8300000e+02
   2.1900000e+02
   1.0240000e+03
   3.6500000e+02
   8.0300000e+02
   6.7800000e+02
   1.0150000e+03
   1.1010000e+03
   9.2000000e+01
   8.5200000e+02
   8.8600000e+02
   9.5700000e+02
   1.1040000e+03
   9.1000000e+01
   8.6900000e+02
   1.0520000e+03
   6.4100000e+02
   9.0400000e+02
   2.6000000e+02
   1.0200000e+03
   4.0100000e+02
   2.8300000e+02
   7.9000000e+02
   1.0030000e+03
   5.8600000e+02
   7.9100000e+02
   1.4900000e+02
   6.8000000e+01
   9.8100000e+02
   6.4200000e+02
   8.0000000e+02
   9.8800000e+02
   7.9600000e+02
   1.0930000e+03
   8.4100000e+02
   1.2160000e+03
   9.2800000e+02
   7.8000000e+02
   9.8800000e+02
   6.0700000e+02
   5.8000000e+01
   5.9500000e+02
   8.4800000e+02
   7.5400000e+02
   6.5000000e+01
   7.3800000e+02
   9.7700000e+02
   9.4200000e+02
   9.9300000e+02
   9.0200000e+02
   6.5100000e+02
   8.1500000e+02
   7.4500000e+02
   9.4200000e+02
   8.5000000e+02
   1.0030000e+03
   1.0400000e+03
   6.0900000e+02
   1.0920000e+03
   5.4000000e+01
   1.1000000e+01
   9.2500000e+02
   1.8300000e+02
   5.5900000e+02
   1.6900000e+02
   7.6000000e+01
   1.1040000e+03
   1.0030000e+03
   9.6800000e+02
   9.6200000e+02
   7.7500000e+02
   6.1900000e+02
   9.3100000e+02
   9.9800000e+02
   1.0370000e+03
   9.3100000e+02
   9.0200000e+02
   9.2500000e+02
   4.7500000e+02
   6.3000000e+02
   9.5300000e+02
   9.3700000e+02
   9.7500000e+02
   1.9100000e+02
   1.0530000e+03
   8.8700000e+02
   1.0180000e+03
   9.4000000e+02
   9.2400000e+02
   8.9200000e+02
   9.2600000e+02
   1.0300000e+03
   1.0780000e+03
   1.3090000e+03
   1.0670000e+03
   2.2000000e+01
   1.1820000e+03
   1.0180000e+03
   6.0500000e+02
   1.1190000e+03
   1.6500000e+02
   8.3700000e+02
   1.7000000e+01
   4.0000000e+00
   5.9100000e+02
   1.0020000e+03
   8.7800000e+02
   9.8400000e+02
   7.7500000e+02
   9.9500000e+02
   9.0000000e+00
   1.0600000e+03
   7.4400000e+02
   8.2100000e+02
   4.6500000e+02
   5.8700000e+02
   1.0090000e+03
   7.6500000e+02
   8.0800000e+02
   8.9400000e+02
   7.1200000e+02
   9.7300000e+02
   1.2000000e+02
   1.1700000e+03
   1.4000000e+01
   6.4000000e+01
   1.0920000e+03
   6.1500000e+02
   9.8000000e+02
   7.4900000e+02
   1.8400000e+02
   7.9800000e+02
   7.7700000e+02
   8.0600000e+02
   8.9200000e+02
   8.0200000e+02
   9.5900000e+02
   6.0700000e+02
   9.1100000e+02
   0.0000000e+00
   1.1500000e+03
   1.0260000e+03
   1.0190000e+03
   7.3900000e+02
   1.0400000e+02
   3.8100000e+02
   9.8300000e+02
   8.5100000e+02
   1.1000000e+01
   7.8700000e+02
   9.3100000e+02
   7.3800000e+02
   9.4200000e+02
   1.0000000e+00
   6.2300000e+02
   7.6600000e+02
   1.2100000e+02
   9.6400000e+02
   9.8800000e+02
   1.0930000e+03
   8.5800000e+02
   9.0600000e+02
   9.8600000e+02
   1.1400000e+03
   8.3000000e+02
   9.6500000e+02
   3.3100000e+02
   1.0370000e+03
   9.9800000e+02
   9.6500000e+02
   9.1900000e+02
   3.4100000e+02
   1.0700000e+02
   1.0250000e+03
   1.2310000e+03
   9.6900000e+02
   3.6000000e+01
   7.7800000e+02
   1.1030000e+03
   7.3200000e+02
   6.0800000e+02
   2.0000000e+00
   9.3200000e+02
   5.8400000e+02
   1.0500000e+03
   9.2000000e+02
   1.0810000e+03
   5.9500000e+02
   1.0300000e+03
   8.0100000e+02
   9.1600000e+02
   8.4700000e+02
   1.0730000e+03
   4.4600000e+02
   9.0700000e+02
   2.2700000e+02
   1.0320000e+03
   7.5100000e+02
   1.1580000e+03
   6.3600000e+02
   2.7000000e+01
   1.0560000e+03
   1.0080000e+03
   7.2900000e+02
   9.4000000e+01
   9.9800000e+02
   9.3100000e+02
   9.6000000e+02
   1.6900000e+02
   7.4900000e+02
   6.8100000e+02
   5.4700000e+02
   8.2700000e+02
   7.5000000e+01
   2.0000000e+01
   7.4600000e+02
   6.3600000e+02
   7.2200000e+02
   7.0000000e+00
   8.4500000e+02
   9.5100000e+02
   4.3000000e+01
   7.2200000e+02
   4.0000000e+00
   1.2050000e+03
   7.9900000e+02
   5.9800000e+02
   9.5400000e+02
   5.9800000e+02
   1.0060000e+03
   9.7400000e+02
   8.7400000e+02
   1.0840000e+03
   9.6300000e+02
   8.3500000e+02
   4.2000000e+01
   9.7000000e+02
   1.0170000e+03
   1.1000000e+02
   1.9000000e+01
   3.5500000e+02
   7.2600000e+02
   9.2200000e+02
   8.0300000e+02
   9.9700000e+02
   2.6000000e+01
   1.4000000e+01
   4.7100000e+02
   9.7100000e+02
   7.0200000e+02
   9.5000000e+02
   7.7200000e+02
   6.5600000e+02
   1.0970000e+03
   9.7600000e+02
   5.7800000e+02
   9.8200000e+02
   9.5100000e+02
   6.2000000e+02
   9.7600000e+02
   7.7800000e+02
   1.1020000e+03
   1.0160000e+03
   2.3500000e+02
   2.4900000e+02
   1.0430000e+03
   9.0500000e+02
   2.0000000e+00
   1.0070000e+03
   9.7700000e+02
   1.1390000e+03
   8.1100000e+02
   1.0040000e+03
   5.1400000e+02
   1.9200000e+02
   9.3300000e+02
   2.8800000e+02
   9.0000000e+00
   2.0000000e+00
   1.0000000e+00
   6.5400000e+02
   9.6600000e+02
   1.0460000e+03
   7.0400000e+02
   1.7400000e+02
   7.9800000e+02
   8.3700000e+02
   9.9300000e+02
   5.8300000e+02
   2.8600000e+02
   9.5600000e+02
   3.7000000e+01
   7.9900000e+02
   6.2400000e+02
   7.9800000e+02
   8.0600000e+02
   1.0450000e+03
   1.0280000e+03
   1.1000000e+01
   1.0170000e+03
   8.3700000e+02
   1.1540000e+03
   3.8200000e+02
   6.7400000e+02
   3.0000000e+01
   3.3000000e+01
   5.7300000e+02
   5.8000000e+02
   0.0000000e+00
   9.0700000e+02
   0.0000000e+00
   7.6600000e+02
   9.6200000e+02
   7.7600000e+02
   7.0900000e+02
   7.2500000e+02
   1.7600000e+02
   1.0150000e+03
   7.4900000e+02
   1.0520000e+03
   6.0600000e+02
   7.6300000e+02
   6.8700000e+02
   6.8500000e+02
   9.2500000e+02
   4.6000000e+01
   9.7000000e+02
   5.8900000e+02
   1.0570000e+03
   1.0820000e+03
   9.5800000e+02
   7.6400000e+02
   5.9300000e+02
   8.0800000e+02
   9.6000000e+02
   9.7900000e+02
   1.0850000e+03
   2.6800000e+02
   6.5100000e+02
   9.0700000e+02
   6.9000000e+02
   0.0000000e+00
   9.9400000e+02
   7.6600000e+02
   9.2200000e+02
   5.0100000e+02
   5.7000000e+01
   2.2000000e+01
   8.2500000e+02
   1.0110000e+03
   9.5900000e+02
   8.4500000e+02
   9.5100000e+02
   9.5700000e+02
   1.2190000e+03
   8.5600000e+02
   3.8600000e+02
   1.0630000e+03
   2.0000000e+00
   5.9100000e+02
   1.0190000e+03
   1.0700000e+03
   1.0400000e+02
   8.0500000e+02
   6.9500000e+02
   2.9300000e+02
   1.0110000e+03
   6.8000000e+02
   6.8000000e+01
   1.0080000e+03
   9.6300000e+02
   6.8500000e+02
   1.0950000e+03
   6.2600000e+02
   1.1130000e+03
   1.0290000e+03
   0.0000000e+00
   1.3000000e+01
   6.7400000e+02
   7.4300000e+02
   1.0480000e+03
   1.0020000e+03
   6.9000000e+02
   1.0480000e+03
   6.5800000e+02
   3.5900000e+02
   7.7500000e+02
   6.7000000e+01
   1.0190000e+03
   9.0300000e+02
   9.9800000e+02
   6.2700000e+02
   7.6100000e+02
   9.4400000e+02
   6.4500000e+02
   5.7600000e+02
   8.3400000e+02
   0.0000000e+00
   4.6000000e+01
   2.6000000e+01
   7.2700000e+02
   1.2500000e+03
   8.0500000e+02
   7.2000000e+02
   1.0790000e+03
   1.0000000e+01
   7.8600000e+02
   5.2500000e+02
   6.0000000e+00
   1.0000000e+00
   5.0000000e+00
   4.5700000e+02
   6.4300000e+02
   1.1340000e+03
   1.0120000e+03
   1.6400000e+02
   7.4700000e+02
   0.0000000e+00
   1.2100000e+02
   1.0120000e+03
   3.1600000e+02
   1.0710000e+03
   9.0000000e+00
   6.8200000e+02
   6.7000000e+02
   9.7900000e+02
   5.9100000e+02
   1.0000000e+00
   5.7100000e+02
   9.7600000e+02
   1.0090000e+03
   1.0000000e+01
   9.7800000e+02
   1.0240000e+03
   6.9600000e+02
   0.0000000e+00
   0.0000000e+00
   9.3500000e+02
   4.3000000e+01
   5.7400000e+02
   9.2300000e+02
   1.1080000e+03
   6.3400000e+02
   9.5000000e+02
   9.0400000e+02
   0.0000000e+00
   9.7500000e+02
   6.3200000e+02
   1.1170000e+03
   1.0450000e+03
   0.0000000e+00
   6.6500000e+02
   9.3700000e+02
   8.8800000e+02
   0.0000000e+00
   1.0530000e+03
   4.1000000e+01
   0.0000000e+00
   8.5300000e+02
   1.2500000e+02
   9.1400000e+02
   6.7100000e+02
   1.1790000e+03
   0.0000000e+00
   9.6300000e+02
   7.2200000e+02
   0.0000000e+00
   1.0610000e+03
   7.9500000e+02
   0.0000000e+00
   0.0000000e+00
   5.9500000e+02
   0.0000000e+00
   6.4700000e+02
   1.0130000e+03
   4.5200000e+02
   9.8100000e+02
   6.9800000e+02
   9.0000000e+00
   3.4000000e+01
   7.1200000e+02
   1.6000000e+02
   1.0330000e+03
   1.0920000e+03
   6.4500000e+02
   0.0000000e+00
   0.0000000e+00
   7.3100000e+02
   0.0000000e+00
   0.0000000e+00
   0.0000000e+00
   6.4900000e+02
   0.0000000e+00
   0.0000000e+00
   6.9100000e+02
   3.0000000e+00
   0.0000000e+00
   1.1070000e+03
   0.0000000e+00
   6.1900000e+02
   0.0000000e+00
   0.0000000e+00
   0.0000000e+00
   9.9600000e+02
   6.6000000e+01
   0.0000000e+00
   4.0000000e+00
   0.0000000e+00
   0.0000000e+00
   0.0000000e+00
   1.0490000e+03
   0.0000000e+00
   7.2000000e+02
   2.7300000e+02
   2.0000000e+00
   6.2600000e+02
   0.0000000e+00
   0.0000000e+00
   0.0000000e+00
   0.0000000e+00
   0.0000000e+00
   6.5100000e+02
   1.1520000e+03
   0.0000000e+00
   0.0000000e+00
   1.0430000e+03
   9.7200000e+02
   5.7400000e+02
   2.0000000e+00
   1.0310000e+03
   3.3800000e+02
   1.5700000e+02
   0.0000000e+00
   4.6300000e+02
   0.0000000e+00
   0.0000000e+00
   1.1410000e+03
   8.8800000e+02
   4.7600000e+02
   7.7400000e+02
   0.0000000e+00
   0.0000000e+00
   0.0000000e+00
   8.1000000e+02
   2.7200000e+02
   6.7800000e+02
   0.0000000e+00
   4.0000000e+00
   0.0000000e+00
   1.0000000e+00
   9.8600000e+02
   1.6000000e+01
   5.6300000e+02
   0.0000000e+00
   0.0000000e+00
   7.7000000e+02
   9.8700000e+02
   0.0000000e+00
   8.2100000e+02
   0.0000000e+00
   6.6300000e+02
   1.0030000e+03
   5.0000000e+00
   9.5900000e+02
   0.0000000e+00
   0.0000000e+00
   0.0000000e+00
   8.5300000e+02
   9.8500000e+02
   6.1300000e+02
   1.0760000e+03
   6.6200000e+02
   6.0500000e+02
   9.5000000e+02
   1.2330000e+03
   0.0000000e+00
   9.0900000e+02
   7.9300000e+02
   0.0000000e+00
   2.5800000e+02
   6.7500000e+02
   0.0000000e+00
   1.0060000e+03
   0.0000000e+00
   9.5600000e+02
   0.0000000e+00
   0.0000000e+00
   4.6600000e+02
   1.0370000e+03
   6.7500000e+02
   0.0000000e+00
   1.0990000e+03
   9.0100000e+02
   6.0000000e+00
   7.1100000e+02
   2.0000000e+00
   0.0000000e+00
   9.9600000e+02
   1.0430000e+03
   0.0000000e+00
   0.0000000e+00
   6.7400000e+02
   9.6600000e+02
   0.0000000e+00
   1.0000000e+00
   8.1500000e+02
   5.0000000e+00
   0.0000000e+00
   9.4900000e+02
   9.7900000e+02
   0.0000000e+00
   0.0000000e+00
   0.0000000e+00
   0.0000000e+00
   0.0000000e+00
   0.0000000e+00
   7.7600000e+02
   0.0000000e+00
   0.0000000e+00
   1.0930000e+03
   9.2100000e+02
   0.0000000e+00
   7.5000000e+01
   0.0000000e+00
   1.0800000e+03
   7.1000000e+01
   0.0000000e+00
   1.1070000e+03
   9.7500000e+02
   1.0530000e+03
   0.0000000e+00
   6.6200000e+02
   6.0600000e+02
   6.3600000e+02
   9.9400000e+02
   0.0000000e+00
   0.0000000e+00
   0.0000000e+00
   0.0000000e+00
   0.0000000e+00
   0.0000000e+00
   0.0000000e+00
   0.0000000e+00
   0.0000000e+00
   0.0000000e+00
   0.0000000e+00
   0.0000000e+00
   0.0000000e+00
   0.0000000e+00
   3.6100000e+02
   6.4400000e+02
   1.0610000e+03
   7.7900000e+02
   0.0000000e+00
   5.5700000e+02
   7.6100000e+02
   7.6800000e+02
   0.0000000e+00
   0.0000000e+00
   0.0000000e+00
   8.8200000e+02
   7.7000000e+02
   7.4600000e+02
   0.0000000e+00
   1.1110000e+03
   5.0000000e+00
   0.0000000e+00
   1.0700000e+03
   0.0000000e+00
   0.0000000e+00
   0.0000000e+00
   4.6900000e+02
   0.0000000e+00
   5.9500000e+02
   0.0000000e+00
   9.8100000e+02
   0.0000000e+00
   0.0000000e+00
   4.1000000e+02
   1.0000000e+00
   0.0000000e+00
   0.0000000e+00
   0.0000000e+00
   0.0000000e+00
   6.4700000e+02
   0.0000000e+00
   2.1900000e+02
   4.3800000e+02
   6.9200000e+02
   0.0000000e+00
   0.0000000e+00
   0.0000000e+00
   1.1630000e+03
   2.0000000e+00
   1.0620000e+03
   2.9100000e+02
   9.8600000e+02
   0.0000000e+00
   0.0000000e+00
   0.0000000e+00
   0.0000000e+00
   0.0000000e+00
   1.0000000e+01
   6.6000000e+02
   0.0000000e+00
   1.1340000e+03
   0.0000000e+00
   6.5300000e+02
   1.0700000e+03
   0.0000000e+00
   9.8600000e+02
   1.0940000e+03
   9.0000000e+00
   0.0000000e+00
   2.9700000e+02
   6.7600000e+02
   1.0630000e+03
   5.9800000e+02
   4.0000000e+00
   8.5500000e+02
   0.0000000e+00
   6.0100000e+02
   6.0000000e+00
   0.0000000e+00
   0.0000000e+00
   9.5900000e+02
   0.0000000e+00
   1.1180000e+03
   9.9300000e+02
   1.2260000e+03
   9.0000000e+02
   9.3800000e+02
   7.1400000e+02
   9.0000000e+00
   9.6000000e+02
   6.5500000e+02
   0.0000000e+00
   6.9100000e+02
   1.0010000e+03
   5.5400000e+02
   1.0700000e+02
   1.0960000e+03
   0.0000000e+00
   1.0880000e+03
   5.8000000e+01
   9.0200000e+02
   7.5600000e+02
   2.5000000e+02
   5.8800000e+02
   2.0000000e+00
   6.6800000e+02
   0.0000000e+00
   8.0000000e+00
   2.0000000e+00
   9.9500000e+02
   8.4700000e+02
   3.0000000e+00
   8.0000000e+00
   9.3700000e+02
   1.0760000e+03
   7.0700000e+02
   1.2110000e+03
   8.6800000e+02
   6.4500000e+02
   1.0000000e+00
   1.1130000e+03
   9.0000000e+02
   1.0800000e+02
   1.6400000e+02
   9.8600000e+02
   0.0000000e+00
   5.0000000e+00
   1.5300000e+02
   7.0000000e+00
   7.4800000e+02
   5.0000000e+00
   8.1400000e+02
   1.5000000e+01
   7.4500000e+02
   6.8700000e+02
   2.3800000e+02
   9.0000000e+00
   1.0070000e+03
   1.2300000e+02
   5.0000000e+00
   2.0000000e+00
   0.0000000e+00
   1.7700000e+02
   7.3500000e+02
   1.0970000e+03
   1.1890000e+03
   4.0000000e+00
   4.1000000e+01
   3.0000000e+01
   8.9400000e+02
   8.2100000e+02
   6.0500000e+02
   9.9200000e+02
   9.5400000e+02
   2.7500000e+02
   6.2500000e+02
   9.9500000e+02
   7.7000000e+01
   6.5600000e+02
   2.2300000e+02
   9.7300000e+02
   1.4800000e+02
   6.7200000e+02
   0.0000000e+00
   1.8700000e+02
   6.2500000e+02
   7.3700000e+02
   1.5000000e+02
   1.0380000e+03
   5.0000000e+00
   5.2200000e+02
   7.1800000e+02
   3.5600000e+02
   6.6900000e+02
   8.0000000e+00
   9.6500000e+02
   1.1650000e+03
   7.4100000e+02
   3.8800000e+02
   0.0000000e+00
   4.0000000e+00
   1.1600000e+02
   2.4800000e+02
   5.8200000e+02
   7.0000000e+02
   2.5200000e+02
   1.0450000e+03
   6.4800000e+02
   1.1880000e+03
   4.0000000e+00
   0.0000000e+00
   7.1300000e+02
   1.2050000e+03
   4.3800000e+02
   1.0830000e+03
   1.2000000e+01
   9.5800000e+02
   5.5600000e+02
   5.8700000e+02
   4.8900000e+02
   3.0000000e+01
   8.7600000e+02
   7.8600000e+02
   1.0400000e+03
   1.2990000e+03
   8.6500000e+02
   1.1270000e+03
   1.0190000e+03
   2.2000000e+02
   2.9400000e+02
   7.7600000e+02
   6.3800000e+02
   6.0700000e+02
   8.5100000e+02
   1.1200000e+02
   9.8300000e+02
   9.3500000e+02
   4.4200000e+02
   6.8700000e+02
   1.1370000e+03
   8.5000000e+01
   1.6800000e+02
   1.0190000e+03
   8.6400000e+02
   4.0000000e+02
   5.5200000e+02
   1.0370000e+03
   0.0000000e+00
   7.5000000e+02
   2.7600000e+02
   4.8000000e+01
   1.0460000e+03
   8.9900000e+02
   5.8900000e+02
   1.1410000e+03
   4.0000000e+00
   1.0830000e+03
   1.0000000e+01
   3.4700000e+02
   2.9700000e+02
   1.0540000e+03
   1.0180000e+03
   1.0300000e+02
   6.5400000e+02
   4.0000000e+02
   6.4300000e+02
   3.5300000e+02
   9.3700000e+02
   2.1700000e+02
   7.5600000e+02
   4.2300000e+02
   2.5200000e+02
   0.0000000e+00
   6.5000000e+02
   1.1100000e+02
   5.3300000e+02
   9.5000000e+01
   1.1220000e+03
   5.5700000e+02
   9.3700000e+02
   8.2700000e+02
   4.2800000e+02
   7.1200000e+02
   0.0000000e+00
   9.1400000e+02
   1.0500000e+03
   3.5300000e+02
   9.9600000e+02
   9.4400000e+02
   5.4000000e+02
   7.3400000e+02
   9.7600000e+02
   6.2600000e+02
   6.6500000e+02
   9.0000000e+01
   1.0160000e+03
   2.2600000e+02
   3.0000000e+00
   0.0000000e+00
   6.1400000e+02
   1.0120000e+03
   5.7000000e+02
   6.0200000e+02
   6.9100000e+02
   4.9000000e+02
   5.3100000e+02
   1.2550000e+03
   1.7700000e+02
   7.5400000e+02
   8.2900000e+02
   5.6800000e+02
   6.8300000e+02
   5.8200000e+02
   1.4180000e+03
   1.1000000e+01
   5.6800000e+02
   0.0000000e+00
   8.2000000e+02
   1.3130000e+03
   1.1200000e+02
   5.3800000e+02
   5.0700000e+02
   6.5600000e+02
   9.9900000e+02
   7.3300000e+02
   6.2800000e+02
   6.9900000e+02
   6.7500000e+02
   4.5700000e+02
   9.4300000e+02
   6.8900000e+02
   1.0570000e+03
   6.5400000e+02
   5.1800000e+02
   8.9100000e+02
   6.2500000e+02
   9.1200000e+02
   1.2780000e+03
   1.3400000e+02
   9.1100000e+02
   1.1420000e+03
   9.5500000e+02
   1.1130000e+03
   0.0000000e+00
   1.2790000e+03
   8.1800000e+02
   1.0250000e+03
   1.0700000e+03
   5.0000000e+00
   7.8600000e+02
   7.7000000e+01
   5.8900000e+02
   1.0740000e+03
   6.3100000e+02
   6.6000000e+01
   9.5300000e+02
   5.6300000e+02
   6.1700000e+02
   1.0200000e+03
   4.4900000e+02
   1.0470000e+03
   0.0000000e+00
   6.2900000e+02
   4.9900000e+02
   0.0000000e+00
   1.1430000e+03
   9.3300000e+02
   6.4600000e+02
   6.3000000e+02
   6.7000000e+02
   1.1750000e+03
   5.6200000e+02
   6.1100000e+02
   6.6600000e+02
   1.2030000e+03
   9.3400000e+02
   1.0400000e+03
   6.6900000e+02
   9.4500000e+02
   1.0000000e+00
   1.0880000e+03
   2.7700000e+02
   7.2200000e+02
   6.2000000e+02
   8.2600000e+02
   8.0200000e+02
   5.9700000e+02
   9.6000000e+02
   0.0000000e+00
   2.5000000e+01
   6.5700000e+02
   1.2010000e+03
   1.2000000e+01
   1.7900000e+02
   7.4600000e+02
   6.2300000e+02
   0.0000000e+00
   1.0610000e+03
   8.9800000e+02
   6.2200000e+02
   7.4800000e+02
   6.9000000e+02
   2.0000000e+02
   7.1700000e+02
   1.2000000e+01
   6.7300000e+02
   6.9000000e+02
   1.2010000e+03
   6.7500000e+02
   8.4800000e+02
   6.1000000e+01
   1.0970000e+03
   1.2070000e+03
   1.0520000e+03
   8.1100000e+02
   8.7600000e+02
   6.7500000e+02
   9.5800000e+02
   5.9900000e+02
   8.6600000e+02
   7.2300000e+02
   8.7500000e+02
   5.3700000e+02
   1.1700000e+02
   1.1400000e+02
   9.0700000e+02
   1.0350000e+03
   6.6400000e+02
   6.4500000e+02
   7.7400000e+02
   9.4900000e+02
   9.5700000e+02
   1.3400000e+02
   6.7700000e+02
   8.4700000e+02
   5.5700000e+02
   6.5100000e+02
   4.4000000e+01
   6.8000000e+02
   7.1200000e+02
   7.6000000e+02
   6.7200000e+02
   1.0330000e+03
   3.0000000e+00
   9.5600000e+02
   6.1500000e+02
   1.9000000e+02
   1.0010000e+03
   6.6000000e+01
   5.7300000e+02
   1.2380000e+03
   7.3200000e+02
   7.1500000e+02
   1.3640000e+03
   1.4600000e+02
   8.2800000e+02
   1.1150000e+03
   9.5200000e+02
   6.2600000e+02
   6.3300000e+02
   7.4500000e+02
   6.1300000e+02
   7.3000000e+02
   1.2730000e+03
   8.3500000e+02
   1.0190000e+03
   7.8900000e+02
   8.8100000e+02
   5.5600000e+02
   1.1230000e+03
   1.1590000e+03
   1.2070000e+03
   1.0910000e+03
   1.0000000e+00
   1.3300000e+03
   2.7300000e+02
   1.0070000e+03
   1.2570000e+03
   1.5400000e+02
   2.9500000e+02
   9.8300000e+02
   7.8300000e+02
   6.4500000e+02
   6.3000000e+02
   1.0260000e+03
   6.0500000e+02
   8.6100000e+02
   5.7600000e+02
   5.9400000e+02
   1.0690000e+03
   1.2010000e+03
   2.8500000e+02
   9.5000000e+02
   1.1040000e+03
   9.6200000e+02
   1.1000000e+02
   1.4680000e+03
   1.0030000e+03
   5.6100000e+02
   6.0200000e+02
   1.1080000e+03
   5.8500000e+02
   6.5500000e+02
   3.9300000e+02
   6.8900000e+02
   1.0580000e+03
   8.9900000e+02
   3.1000000e+01
   8.7100000e+02
   1.0290000e+03
   6.5300000e+02
   5.2200000e+02
   7.8800000e+02
   6.6800000e+02
   9.8500000e+02
   6.4600000e+02
   9.3100000e+02
   4.3100000e+02
   9.0900000e+02
   6.5600000e+02
   4.8700000e+02
   8.7700000e+02
   6.6400000e+02
   3.5300000e+02
   1.0610000e+03
   1.0590000e+03
   1.0890000e+03
   2.1900000e+02
   9.1100000e+02
   1.3700000e+02
   8.7300000e+02
   5.3700000e+02
   7.6400000e+02
   4.9900000e+02
   1.8300000e+02
   4.9400000e+02
   6.8200000e+02
   1.1230000e+03
   1.0580000e+03
   8.4100000e+02
   4.9700000e+02
   5.4800000e+02
   8.3300000e+02
   1.7200000e+02
   6.6900000e+02
   8.2600000e+02
   9.5900000e+02
   2.2900000e+02
   7.9500000e+02
   1.1120000e+03
   6.5500000e+02
   3.7500000e+02
   9.0200000e+02
   6.4100000e+02
   6.5300000e+02
   1.0020000e+03
   5.6200000e+02
   6.5200000e+02
   4.2600000e+02
   1.1690000e+03
   6.4800000e+02
   6.9000000e+01
   5.7700000e+02
   3.7900000e+02
   1.2090000e+03
   9.3600000e+02
   1.1510000e+03
   1.0240000e+03
   5.5500000e+02
   6.2000000e+02
   1.2230000e+03
   9.9700000e+02
   5.7300000e+02
   8.3500000e+02
   6.8400000e+02
   6.0900000e+02
   1.4720000e+03
   8.2100000e+02
   3.6800000e+02
   4.1400000e+02
   8.3500000e+02
   1.3990000e+03
   9.2600000e+02
   8.8400000e+02
   2.6800000e+02
   4.7400000e+02
   1.3380000e+03
   8.9000000e+01
   4.0500000e+02
   6.2900000e+02
   1.2100000e+02
   7.1300000e+02
   3.7800000e+02
   1.1120000e+03
   8.7900000e+02
   1.0390000e+03
   1.0730000e+03
   1.0980000e+03
   1.0560000e+03
   7.6600000e+02
   5.5600000e+02
   1.0540000e+03
   9.0000000e+02
   8.1200000e+02
   5.5200000e+02
   9.6200000e+02
   3.6800000e+02
   1.0470000e+03
   5.3400000e+02
   4.7700000e+02
   4.6600000e+02
   9.8400000e+02
   6.6200000e+02
   8.5600000e+02
   9.5300000e+02
   1.1640000e+03
   3.5000000e+02
   1.0280000e+03
   9.6100000e+02
   9.1700000e+02
   1.3600000e+02
   6.4000000e+01
   8.4600000e+02
   2.9300000e+02
   4.7600000e+02
   6.0500000e+02
   1.2210000e+03
   9.1400000e+02
   7.5200000e+02
   6.5900000e+02
   9.3700000e+02
   3.0400000e+02
   4.2600000e+02
   2.7100000e+02
   1.4450000e+03
   3.6900000e+02
   4.4900000e+02
   8.0100000e+02
   3.2000000e+02
   2.6700000e+02
   1.0890000e+03
   7.9000000e+02
   7.8900000e+02
   1.0380000e+03
   4.8000000e+02
   1.1070000e+03
   7.7200000e+02
   7.7600000e+02
   2.4200000e+02
   6.6000000e+02
   8.9600000e+02
   6.8300000e+02
   1.1420000e+03
   8.4600000e+02
   1.0460000e+03
   6.8100000e+02
   7.0400000e+02
   2.7200000e+02
   1.1850000e+03
   5.4800000e+02
   8.4800000e+02
   7.5500000e+02
   6.9200000e+02
   2.9700000e+02
   7.3300000e+02
   7.0800000e+02
   8.5000000e+02
   3.1800000e+02
   1.0150000e+03
   4.2300000e+02
   3.9400000e+02
   9.5600000e+02
   4.8600000e+02
   2.4500000e+02
   6.7800000e+02
   5.9700000e+02
   9.3200000e+02
   6.5700000e+02
   1.2300000e+02
   8.4500000e+02
   1.3770000e+03
   1.2400000e+03
   4.3700000e+02
   5.5200000e+02
   4.5800000e+02
   9.0200000e+02
   2.9600000e+02
   8.4100000e+02
   2.2400000e+02
   1.2200000e+02
   1.0340000e+03
   7.6300000e+02
   1.0000000e+01
   1.5810000e+03
   1.3670000e+03
   2.3800000e+02
   2.1000000e+01
   1.1910000e+03
   5.7700000e+02
   7.5000000e+02
   5.7900000e+02
   9.6600000e+02
   1.0390000e+03
   8.9200000e+02
   7.2100000e+02
   7.6200000e+02
   1.0320000e+03
   9.5400000e+02
   2.7900000e+02
   6.4500000e+02
   8.8600000e+02
   6.5800000e+02
   2.8100000e+02
   1.1360000e+03
   1.1060000e+03
   5.5900000e+02
   8.6100000e+02
   1.1410000e+03
   3.5200000e+02
   1.6300000e+02
   3.4600000e+02
   8.2600000e+02
   2.9500000e+02
   8.4000000e+02
   4.2200000e+02
   1.5900000e+02
   5.7300000e+02
   3.6100000e+02
   5.8000000e+02
   8.8200000e+02
   1.1550000e+03
   8.1500000e+02
   1.0220000e+03
   4.1000000e+02
   5.3400000e+02
   6.8500000e+02
   2.6000000e+02
   9.3400000e+02
   1.9800000e+02
   8.1800000e+02
   1.2810000e+03
   4.7100000e+02
   7.8000000e+02
   1.0860000e+03
   1.0410000e+03
   1.5900000e+02
   1.1030000e+03
   6.7100000e+02
   1.0000000e+03
   6.5600000e+02
   7.9800000e+02
   6.6500000e+02
   7.2400000e+02
   7.6600000e+02
   9.8300000e+02
   4.6400000e+02
   1.5600000e+02
   7.1800000e+02
   7.2300000e+02
   1.0820000e+03
   4.8700000e+02
   1.2510000e+03
   0.0000000e+00
   9.3000000e+02
   1.1110000e+03
   6.9400000e+02
   3.5100000e+02
   1.1810000e+03
   7.7500000e+02
   1.3800000e+02
   7.8400000e+02
   2.6600000e+02
   8.7700000e+02
   1.0790000e+03
   6.2500000e+02
   2.8600000e+02
   2.2000000e+02
   1.0000000e+03
   9.4400000e+02
   3.4900000e+02
   5.7500000e+02
   6.7400000e+02
   1.8500000e+02
   5.3900000e+02
   1.0550000e+03
   6.5400000e+02
   2.4900000e+02
   3.2600000e+02
   1.9700000e+02
   9.2500000e+02
   4.0600000e+02
   2.3200000e+02
   1.3680000e+03
   5.9800000e+02
   3.5500000e+02
   9.0800000e+02
   2.1400000e+02
   6.4700000e+02
   1.1160000e+03
   6.9900000e+02
   7.8600000e+02
   2.7200000e+02
   8.9700000e+02
   1.5350000e+03
   5.9700000e+02
   1.1970000e+03
   3.9500000e+02
   4.3200000e+02
   8.5200000e+02
   5.8500000e+02
   2.8000000e+02
   6.4000000e+02
   7.1600000e+02
   8.9500000e+02
   4.0600000e+02
   1.1920000e+03
   1.1030000e+03
   2.7300000e+02
   1.0000000e+00
   4.1400000e+02
   9.1300000e+02
   3.8400000e+02
   8.6600000e+02
   8.5000000e+02
   3.6100000e+02
   1.6170000e+03
   5.6200000e+02
   4.4200000e+02
   2.6000000e+02
   3.5800000e+02
   1.2020000e+03
   1.8500000e+02
   6.5400000e+02
   9.5300000e+02
   7.5900000e+02
   9.6900000e+02
   4.9500000e+02
   3.3200000e+02
   8.9600000e+02
   1.1740000e+03
   5.4500000e+02
   2.1900000e+02
   6.4600000e+02
   1.1830000e+03
   8.5500000e+02
   1.5700000e+02
   8.3000000e+02
   7.4700000e+02
   4.0600000e+02
   3.9900000e+02
   1.2450000e+03
   2.5000000e+02
   6.5900000e+02
   5.8900000e+02
   1.4070000e+03
   6.6600000e+02
   8.4200000e+02
   7.2700000e+02
   8.8100000e+02
   7.0500000e+02
   9.4000000e+02
   7.5800000e+02
   2.3100000e+02
   8.3200000e+02
   1.0140000e+03
   6.2800000e+02
   3.8700000e+02
   7.0000000e+01
   1.0740000e+03
   6.0100000e+02
   7.1400000e+02
   1.1070000e+03
   1.0360000e+03
   6.2800000e+02
   9.5600000e+02
   6.4100000e+02
   6.3800000e+02
   8.5600000e+02
   6.6800000e+02
   6.0400000e+02
   9.7200000e+02
   4.6100000e+02
   1.0660000e+03
   3.4000000e+02
   2.1200000e+02
   3.3800000e+02
   8.4500000e+02
   6.2800000e+02
   5.7600000e+02
   2.1000000e+02
   2.9200000e+02
   1.1780000e+03
   1.2420000e+03
   7.4300000e+02
   1.3280000e+03
   2.1400000e+02
   1.1740000e+03
   3.1300000e+02
   9.7000000e+01
   5.9000000e+02
   6.8900000e+02
   6.4400000e+02
   4.1800000e+02
   1.6900000e+02
   7.6600000e+02
   9.4100000e+02
   3.7800000e+02
   6.5700000e+02
   2.2200000e+02
   5.7800000e+02
   0.0000000e+00
   8.4800000e+02
   8.8200000e+02
   1.1520000e+03
   8.8100000e+02
   7.6400000e+02
   1.2020000e+03
   8.4100000e+02
   9.1000000e+01
   4.4600000e+02
   5.7900000e+02
   3.8300000e+02
   3.7900000e+02
   4.4400000e+02
   2.0200000e+02
   4.6900000e+02
   8.7800000e+02
   5.8800000e+02
   3.0700000e+02
   2.0900000e+02
   2.2700000e+02
   2.4600000e+02
   3.4600000e+02
   1.0090000e+03
   6.5900000e+02
   5.0200000e+02
   6.7400000e+02
   2.5600000e+02
   8.9200000e+02
   3.0000000e+02
   8.9300000e+02
   8.3900000e+02
   5.3000000e+01
   2.0700000e+02
   8.8100000e+02
   2.3000000e+01
   1.2030000e+03
   1.2650000e+03
   1.0890000e+03
   2.9800000e+02
   9.4100000e+02
   6.7600000e+02
   6.9500000e+02
   6.4800000e+02
   1.1450000e+03
   1.7680000e+03
   1.2750000e+03
   7.8200000e+02
   5.2900000e+02
   1.2230000e+03
   6.7300000e+02
   2.3600000e+02
   6.2600000e+02
   7.1100000e+02
   7.3000000e+02
   8.9900000e+02
   8.9400000e+02
   5.2300000e+02
   2.9000000e+01
   7.4200000e+02
   6.5000000e+02
   6.7000000e+02
   9.7700000e+02
   3.6800000e+02
   1.2420000e+03
   6.9600000e+02
   8.4300000e+02
   4.0900000e+02
   3.0000000e+00
   1.1100000e+02
   5.6500000e+02
   2.8300000e+02
   4.0000000e+00
   3.4600000e+02
   6.8900000e+02
   3.3800000e+02
   8.3400000e+02
   7.1600000e+02
   2.4000000e+01
   6.1300000e+02
   2.3600000e+02
   4.4500000e+02
   6.2600000e+02
   1.1320000e+03
   9.9100000e+02
   2.8100000e+02
   6.0700000e+02
   0.0000000e+00
   1.0370000e+03
   1.0540000e+03
   7.1000000e+02
   1.1000000e+01
   7.2600000e+02
   9.3800000e+02
   1.8800000e+02
   1.0710000e+03
   4.4600000e+02
   1.1850000e+03
   7.6600000e+02
   6.5500000e+02
   6.4800000e+02
   9.7600000e+02
   1.1850000e+03
   8.9800000e+02
   1.2430000e+03
   7.3900000e+02
   4.0000000e+00
   1.6700000e+03
   6.1600000e+02
   9.1700000e+02
   4.7200000e+02
   3.7100000e+02
   6.8400000e+02
   8.5700000e+02
   1.0420000e+03
   1.3200000e+02
   6.6000000e+02
   5.7100000e+02
   2.7600000e+02
   8.9000000e+02
   5.8000000e+02
   9.0500000e+02
   4.1900000e+02
   7.6300000e+02
   5.2600000e+02
   1.2560000e+03
   5.6600000e+02
   9.5200000e+02
   2.1200000e+02
   3.8200000e+02
   0.0000000e+00
   7.0400000e+02
   3.5600000e+02
   5.2000000e+02
   1.0760000e+03
   3.9400000e+02
   2.9200000e+02
   1.2260000e+03
   4.4000000e+02
   2.7800000e+02
   2.3100000e+02
   6.9100000e+02
   1.2000000e+01
   7.0200000e+02
   7.6800000e+02
   3.1900000e+02
   7.3600000e+02
   7.5900000e+02
   6.0600000e+02
   0.0000000e+00
   5.8800000e+02
   1.0600000e+02
   5.6800000e+02
   9.7200000e+02
   9.1000000e+01
   6.9800000e+02
   9.2900000e+02
   1.1710000e+03
   7.1500000e+02
   1.3010000e+03
   1.2610000e+03
   5.3800000e+02
   7.1700000e+02
   8.3000000e+02
   5.8800000e+02
   5.4200000e+02
   7.3300000e+02
   7.8600000e+02
   1.1200000e+03
   6.0100000e+02
   1.0780000e+03
   9.3400000e+02
   5.0000000e+00
   8.0100000e+02
   7.0700000e+02
   3.7000000e+02
   4.1600000e+02
   4.5200000e+02
   7.3500000e+02
   9.6700000e+02
   4.2900000e+02
   3.9600000e+02
   3.8100000e+02
   2.3200000e+02
   2.6100000e+02
   7.3300000e+02
   6.7600000e+02
   6.9100000e+02
   9.5300000e+02
   7.4700000e+02
   1.0300000e+02
   7.5200000e+02
   9.2200000e+02
   6.3900000e+02
   6.7500000e+02
   1.2960000e+03
   1.0690000e+03
   7.3500000e+02
   1.0100000e+03
   7.1400000e+02
   1.0560000e+03
   9.0900000e+02
   4.3000000e+02
   4.9000000e+01
   7.5900000e+02
   1.2430000e+03
   3.4900000e+02
   6.1900000e+02
   6.5600000e+02
   6.8700000e+02
   1.0800000e+03
   1.5110000e+03
   6.8200000e+02
   8.4900000e+02
   1.0940000e+03
   7.3900000e+02
   2.0200000e+02
   1.3250000e+03
   7.8700000e+02
   1.0630000e+03
   1.6500000e+03
   4.6300000e+02
   5.7500000e+02
   8.0100000e+02
   9.7200000e+02
   4.6700000e+02
   1.7000000e+01
   6.1200000e+02
   4.8000000e+02
   1.2510000e+03
   6.0800000e+02
   7.4900000e+02
   9.7300000e+02
   4.4900000e+02
   1.2200000e+03
   8.8500000e+02
   3.0600000e+02
   6.5900000e+02
   2.6400000e+02
   4.2100000e+02
   3.4900000e+02
   4.1000000e+02
   6.1600000e+02
   1.7100000e+02
   9.0600000e+02
   1.2400000e+02
   8.8600000e+02
   1.5000000e+02
   4.1300000e+02
   5.7700000e+02
   7.3100000e+02
   6.8600000e+02
   4.1900000e+02
   8.0300000e+02
   3.8100000e+02
   5.4600000e+02
   5.9000000e+02
   5.3500000e+02
   3.3700000e+02
   1.3400000e+03
   5.1100000e+02
   6.8300000e+02
   7.1100000e+02
   2.0000000e+01
   8.7100000e+02
   1.0890000e+03
   1.2120000e+03
   6.6900000e+02
   7.2700000e+02
   3.0500000e+02
   6.9800000e+02
   9.1600000e+02
   5.5800000e+02
   4.4600000e+02
   7.8100000e+02
   8.5600000e+02
   3.9700000e+02
   9.4900000e+02
   6.8900000e+02
   1.3790000e+03
   4.6000000e+02
   6.3400000e+02
   5.6100000e+02
   7.4200000e+02
   8.2000000e+02
   3.7300000e+02
   1.2480000e+03
   9.9200000e+02
   9.9500000e+02
   6.9100000e+02
   4.7000000e+02
   5.5900000e+02
   6.5900000e+02
   6.2100000e+02
   1.1190000e+03
   7.6100000e+02
   1.1410000e+03
   5.2600000e+02
   5.1100000e+02
   2.4200000e+02
   9.6200000e+02
   1.1510000e+03
   7.0000000e+02
   2.8000000e+01
   4.2800000e+02
   9.3600000e+02
   6.5000000e+02
   3.5800000e+02
   1.0520000e+03
   3.5000000e+02
   7.1000000e+02
   9.8200000e+02
   7.9000000e+02
   1.1000000e+03
   1.5750000e+03
   1.2810000e+03
   8.1400000e+02
   6.5500000e+02
   4.2100000e+02
   8.6000000e+02
   6.6300000e+02
   8.3800000e+02
   8.8800000e+02
   1.3420000e+03
   7.2500000e+02
   8.7600000e+02
   8.1100000e+02
   5.5400000e+02
   7.3700000e+02
   7.1600000e+02
   8.0400000e+02
   3.4000000e+02
   1.6160000e+03
   6.7900000e+02
   4.5200000e+02
   5.4700000e+02
   1.1310000e+03
   6.2400000e+02
   1.0410000e+03
   5.4600000e+02
   8.2400000e+02
   8.2500000e+02
   5.0900000e+02
   1.2900000e+02
   8.5300000e+02
   6.1200000e+02
   4.8200000e+02
   9.6300000e+02
   1.0350000e+03
   4.1200000e+02
   3.1900000e+02
   4.8800000e+02
   3.5600000e+02
   3.0000000e+00
   9.5300000e+02
   5.9700000e+02
   1.1130000e+03
   1.2440000e+03
   6.6300000e+02
   4.9700000e+02
   3.1100000e+02
   4.8300000e+02
   7.6900000e+02
   1.3300000e+03
   5.4400000e+02
   5.8300000e+02
   3.3500000e+02
   3.2500000e+02
   9.8800000e+02
   8.6800000e+02
   5.3300000e+02
   5.6500000e+02
   1.4230000e+03
   4.6300000e+02
   7.1700000e+02
   8.8200000e+02
   7.9900000e+02
   7.7700000e+02
   7.7400000e+02
   5.1700000e+02
   1.4540000e+03
   9.0500000e+02
   5.2100000e+02
   8.2600000e+02
   4.2200000e+02
   2.9200000e+02
   6.3900000e+02
   7.0800000e+02
   3.0500000e+02
   3.2400000e+02
   9.0200000e+02
   9.4900000e+02
   1.3420000e+03
   8.6200000e+02
   1.5750000e+03
   3.3700000e+02
   6.2900000e+02
   3.5600000e+02
   1.1100000e+03
   7.4600000e+02
   1.0850000e+03
   4.0400000e+02
   4.5800000e+02
   6.8300000e+02
   9.9300000e+02
   7.2700000e+02
   3.2600000e+02
   1.1020000e+03
   1.1890000e+03
   7.8200000e+02
   8.6400000e+02
   8.1000000e+02
   8.2100000e+02
   9.5300000e+02
   1.1370000e+03
   2.2300000e+02
   2.7000000e+01
   2.3900000e+02
   9.6200000e+02
   9.6700000e+02
   9.6700000e+02
   7.1400000e+02
   9.9600000e+02
   2.1000000e+02
   5.3800000e+02
   4.0700000e+02
   5.8100000e+02
   3.1200000e+02
   8.4200000e+02
   9.9700000e+02
   1.1730000e+03
   7.6900000e+02
   7.3900000e+02
   1.7090000e+03
   7.0200000e+02
   6.5700000e+02
   4.7500000e+02
   3.3100000e+02
   8.4000000e+02
   1.0660000e+03
   2.1700000e+02
   1.1770000e+03
   9.7200000e+02
   4.9300000e+02
   8.4900000e+02
   7.7700000e+02
   6.6300000e+02
   1.0200000e+02
   2.2300000e+02
   1.0720000e+03
   1.4180000e+03
   1.3140000e+03
   2.8300000e+02
   1.0580000e+03
   1.0990000e+03
   5.6600000e+02
   1.4960000e+03
   2.2600000e+02
   7.2300000e+02
   9.0600000e+02
   3.2200000e+02
   5.6100000e+02
   4.6800000e+02
   7.8000000e+02
   2.2800000e+02
   7.3800000e+02
   2.0100000e+02
   1.0790000e+03
   1.0150000e+03
   1.0400000e+03
   5.1500000e+02
   8.1400000e+02
   9.7000000e+02
   3.1800000e+02
   8.5900000e+02
   1.4850000e+03
   9.5400000e+02
   9.8300000e+02
   5.8200000e+02
   6.7900000e+02
   2.0200000e+02
   2.3200000e+02
   1.5000000e+01
   8.2200000e+02
   1.7200000e+02
   1.1520000e+03
   6.6500000e+02
   1.0950000e+03
   1.3390000e+03
   4.7500000e+02
   1.0920000e+03
   2.6100000e+02
   8.9500000e+02
   2.2800000e+02
   2.7300000e+02
   3.1600000e+02
   7.3400000e+02
   2.9800000e+02
   1.3000000e+02
   7.3800000e+02
   3.0700000e+02
   1.0710000e+03
   2.0300000e+02
   3.1600000e+02
   1.8100000e+02
   1.1500000e+03
   7.9400000e+02
   1.5680000e+03
   9.6100000e+02
   1.6300000e+02
   1.1490000e+03
   1.0760000e+03
   5.2200000e+02
   7.6900000e+02
   8.0200000e+02
   6.8600000e+02
   7.9500000e+02
   1.0410000e+03
   1.1420000e+03
   9.7400000e+02
   6.8100000e+02
   1.0690000e+03
   7.3000000e+02
   3.3100000e+02
   7.9800000e+02
   1.4870000e+03
   7.7800000e+02
   1.1570000e+03
   4.7300000e+02
   7.2200000e+02
   7.5100000e+02
   1.0950000e+03
   3.7500000e+02
   2.1400000e+02
   8.0400000e+02
   1.3600000e+02
   7.0000000e+00
   1.5410000e+03
   4.7500000e+02
   6.5000000e+02
   8.7000000e+02
   1.0630000e+03
   1.1840000e+03
   9.0700000e+02
   1.2200000e+03
   2.9600000e+02
   1.0690000e+03
   1.0000000e+02
   2.2200000e+02
   5.9500000e+02
   6.4500000e+02
   9.0800000e+02
   9.3700000e+02
   2.4300000e+02
   1.3070000e+03
   1.4700000e+02
   1.0230000e+03
   3.7100000e+02
   8.2600000e+02
   6.4100000e+02
   9.9500000e+02
   2.6200000e+02
   4.1000000e+02
   1.3340000e+03
   6.6200000e+02
   8.9900000e+02
   1.6400000e+02
   8.3500000e+02
   9.7900000e+02
   5.0500000e+02
   1.6800000e+02
   7.2300000e+02
   1.1000000e+03
   8.3400000e+02
   8.2900000e+02
   5.5900000e+02
   1.0860000e+03
   1.0870000e+03
   9.9800000e+02
   2.0100000e+02
   1.5000000e+01
   6.3100000e+02
   1.1770000e+03
   1.7260000e+03
   4.3600000e+02
   1.1680000e+03
   2.5600000e+02
   8.4100000e+02
   5.1500000e+02
   3.2400000e+02
   6.2100000e+02
   6.6300000e+02
   1.1540000e+03
   1.0130000e+03
   1.6400000e+02
   7.1000000e+02
   9.7900000e+02
   3.3800000e+02
   9.5300000e+02
   8.3700000e+02
   1.5050000e+03
   1.0460000e+03
   3.3900000e+02
   7.5400000e+02
   4.0000000e+02
   1.4920000e+03
   5.6000000e+01
   9.8600000e+02
   5.0000000e+00
   2.7500000e+02
   2.7900000e+02
   3.2300000e+02
   1.8200000e+02
   1.1940000e+03
   4.0300000e+02
   2.6600000e+02
   8.9300000e+02
   2.1300000e+02
   2.1600000e+02
   4.3000000e+02
   9.5500000e+02
   6.7100000e+02
   8.0200000e+02
   1.1870000e+03
   6.2800000e+02
   1.2280000e+03
   5.3000000e+02
   3.2000000e+02
   7.7000000e+01
   8.6000000e+02
   9.8300000e+02
   7.3600000e+02
   7.2500000e+02
   4.5700000e+02
   9.9000000e+02
   1.0910000e+03
   9.2300000e+02
   9.9400000e+02
   8.9300000e+02
   9.8700000e+02
   8.9400000e+02
   8.5800000e+02
   1.4980000e+03
   1.0000000e+01
   1.9800000e+03
   7.9400000e+02
   1.7410000e+03
   9.2500000e+02
   8.8900000e+02
   2.5100000e+02
   1.1290000e+03
   5.5500000e+02
   1.7400000e+02
   2.0300000e+02
   1.0060000e+03
   6.8100000e+02
   1.1220000e+03
   5.4200000e+02
   5.2000000e+02
   3.1000000e+01
   6.7000000e+01
   2.8800000e+02
   6.3900000e+02
   1.0270000e+03
   3.0000000e+00
   8.3100000e+02
   4.6300000e+02
   1.1850000e+03
   8.3200000e+02
   8.7500000e+02
   8.7000000e+02
   7.8800000e+02
   1.6050000e+03
   5.8300000e+02
   1.0680000e+03
   6.5500000e+02
   3.5400000e+02
   5.3700000e+02
   1.0220000e+03
   3.8000000e+02
   9.8700000e+02
   6.1000000e+01
   4.7600000e+02
   9.7200000e+02
   9.9500000e+02
   4.1200000e+02
   2.9000000e+02
   9.2000000e+02
   8.2600000e+02
   3.1000000e+01
   7.3700000e+02
   8.7900000e+02
   8.8300000e+02
   3.3000000e+02
   1.2300000e+02
   6.7700000e+02
   9.9500000e+02
   5.0900000e+02
   6.2100000e+02
   4.1100000e+02
   3.0800000e+02
   1.3790000e+03
   4.3200000e+02
   1.5170000e+03
   8.7100000e+02
   5.2400000e+02
   9.1200000e+02
   1.2020000e+03
   9.8600000e+02
   9.2300000e+02
   9.0800000e+02
   4.8000000e+01
   1.1500000e+02
   9.6900000e+02
   4.7200000e+02
   4.2300000e+02
   1.0800000e+03
   8.1500000e+02
   9.1100000e+02
   2.0000000e+00
   2.5500000e+02
   7.2400000e+02
   9.1000000e+02
   2.0100000e+02
   1.8700000e+02
   4.4000000e+01
   3.5000000e+02
   6.8100000e+02
   7.7200000e+02
   1.3240000e+03
   6.4200000e+02
   1.7130000e+03
   5.1500000e+02
   4.0700000e+02
   4.5200000e+02
   8.3100000e+02
   7.2300000e+02
   9.3600000e+02
   6.2000000e+01
   1.0570000e+03
   3.9900000e+02
   1.0000000e+00
   4.5500000e+02
   9.8800000e+02
   4.4500000e+02
   3.4100000e+02
   6.8200000e+02
   5.5200000e+02
   7.8400000e+02
   1.0380000e+03
   3.0400000e+02
   6.0700000e+02
   6.8000000e+01
   2.1600000e+02
   1.0100000e+03
   3.5600000e+02
   2.1000000e+01
   8.8800000e+02
   5.8400000e+02
   4.4000000e+01
   3.8800000e+02
   9.0400000e+02
   9.6000000e+02
   1.6940000e+03
   8.4200000e+02
   1.7000000e+01
   1.2500000e+03
   7.9900000e+02
   1.0740000e+03
   7.9900000e+02
   8.4800000e+02
   7.7800000e+02
   1.3040000e+03
   7.2300000e+02
   1.0570000e+03
   4.8200000e+02
   1.4020000e+03
   8.3400000e+02
   7.3500000e+02
   2.4100000e+02
   1.5000000e+02
   6.5000000e+01
   7.8100000e+02
   1.0480000e+03
   1.0170000e+03
   5.7700000e+02
   4.5200000e+02
   8.2000000e+02
   1.0960000e+03
   2.3000000e+01
   3.2000000e+01
   1.7000000e+01
   1.9250000e+03
   9.7000000e+02
   4.7000000e+02
   5.5100000e+02
   0.0000000e+00
   8.3800000e+02
   7.6300000e+02
   5.2800000e+02
   8.1300000e+02
   8.7100000e+02
   9.1300000e+02
   1.0000000e+02
   7.4600000e+02
   1.1030000e+03
   2.3800000e+02
   6.7600000e+02
   8.8300000e+02
   5.0000000e+00
   1.4010000e+03
   8.0300000e+02
   8.2100000e+02
   7.1800000e+02
   4.9100000e+02
   2.4000000e+01
   1.8900000e+02
   9.6500000e+02
   8.7300000e+02
   1.5000000e+01
   2.7700000e+02
   5.8800000e+02
   6.9600000e+02
   1.7360000e+03
   7.6900000e+02
   3.9500000e+02
   2.4600000e+02
   7.0600000e+02
   1.0310000e+03
   2.5200000e+02
   4.8900000e+02
   4.0000000e+01
   9.9700000e+02
   9.3700000e+02
   9.3700000e+02
   3.4800000e+02
   1.4200000e+02
   5.4800000e+02
   6.0000000e+00
   5.6000000e+01
   7.9100000e+02
   2.2900000e+02
   1.5210000e+03
   9.5300000e+02
   9.5100000e+02
   1.8000000e+01
   9.2000000e+01
   6.1100000e+02
   8.5100000e+02
   7.7900000e+02
   1.7870000e+03
   7.3800000e+02
   5.6200000e+02
   1.0250000e+03
   8.1000000e+02
   4.8900000e+02
   7.1100000e+02
   2.2300000e+02
   1.3000000e+01
   1.6000000e+01
   1.2400000e+03
   8.8300000e+02
   3.0500000e+02
   2.6000000e+01
   7.0000000e+00
   4.3800000e+02
   5.2300000e+02
   5.7700000e+02
   1.1400000e+03
   7.5000000e+02
   7.5000000e+02
   9.1400000e+02
   8.6300000e+02
   1.0000000e+00
   8.2100000e+02
   3.1000000e+01
   4.0800000e+02
   1.2520000e+03
   4.8800000e+02
   3.4100000e+02
   4.8000000e+01
   7.2300000e+02
   1.0270000e+03
   6.4600000e+02
   6.0600000e+02
   1.1190000e+03
   7.7900000e+02
   3.5900000e+02
   2.9200000e+02
   6.4900000e+02
   7.0000000e+00
   9.2600000e+02
   4.2000000e+01
   1.1980000e+03
   7.7100000e+02
   2.5600000e+02
   5.2800000e+02
   9.3200000e+02
   1.1100000e+03
   1.0200000e+03
   9.4200000e+02
   7.3200000e+02
   8.3400000e+02
   8.9800000e+02
   4.3400000e+02
   4.7900000e+02
   3.1500000e+02
   8.5000000e+02
   8.3100000e+02
   7.8500000e+02
   3.7100000e+02
   9.6500000e+02
   8.6100000e+02
   1.0000000e+00
   9.2800000e+02
   1.2030000e+03
   8.1500000e+02
   3.0000000e+02
   1.0890000e+03
   6.8200000e+02
   4.1000000e+02
   1.1160000e+03
   7.3200000e+02
   6.0000000e+00
   1.0180000e+03
   3.8400000e+02
   6.7700000e+02
   1.0500000e+02
   5.7500000e+02
   1.1320000e+03
   7.9700000e+02
   1.1490000e+03
   8.1400000e+02
   0.0000000e+00
   7.1200000e+02
   3.1600000e+02
   6.8800000e+02
   1.8550000e+03
   1.0570000e+03
   2.1600000e+02
   6.4800000e+02
   2.2700000e+02
   8.5400000e+02
   5.8900000e+02
   8.0400000e+02
   6.8200000e+02
   8.0000000e+02
   7.1200000e+02
   1.9100000e+03
   7.5100000e+02
   4.6600000e+02
   7.3300000e+02
   8.0100000e+02
   8.6000000e+01
   6.6800000e+02
   8.8800000e+02
   9.1400000e+02
   7.6800000e+02
   8.1800000e+02
   7.2300000e+02
   2.9000000e+02
   1.6000000e+01
   5.4000000e+01
   9.5300000e+02
   2.5500000e+02
   8.0700000e+02
   8.8400000e+02
   8.7700000e+02
   2.9700000e+02
   3.1300000e+02
   1.1050000e+03
   1.0410000e+03
   1.3680000e+03
   1.0440000e+03
   8.0600000e+02
   3.0200000e+02
   2.4800000e+02
   5.9200000e+02
   1.1990000e+03
   5.5300000e+02
   1.0000000e+00
   1.5630000e+03
   4.9000000e+01
   2.8900000e+02
   5.8000000e+02
   9.2000000e+02
   2.4300000e+02
   1.1800000e+03
   7.5100000e+02
   9.9700000e+02
   8.5100000e+02
   5.4000000e+02
   2.4000000e+01
   4.0600000e+02
   7.3100000e+02
   6.5000000e+01
   9.4000000e+02
   2.2000000e+02
   2.0000000e+01
   5.2300000e+02
   6.6400000e+02
   8.7600000e+02
   7.8100000e+02
   1.2560000e+03
   7.1800000e+02
   3.9500000e+02
   7.1100000e+02
   7.7300000e+02
   6.5800000e+02
   7.2900000e+02
   5.0300000e+02
   1.0950000e+03
   5.3400000e+02
   7.2000000e+02
   8.6300000e+02
   6.8100000e+02
   3.1100000e+02
   3.9200000e+02
   1.1530000e+03
   6.5000000e+01
   4.4900000e+02
   8.9900000e+02
   3.8800000e+02
   1.2570000e+03
   3.7800000e+02
   1.2430000e+03
   1.4000000e+01
   7.5100000e+02
   7.0900000e+02
   1.3220000e+03
   3.4200000e+02
   9.6800000e+02
   8.7000000e+02
   5.0400000e+02
   9.8800000e+02
   1.7800000e+02
   8.1500000e+02
   4.1700000e+02
   7.9600000e+02
   4.7500000e+02
   9.7000000e+02
   8.9900000e+02
   4.7900000e+02
   8.7600000e+02
   3.0000000e+02
   8.3300000e+02
   2.6400000e+02
   1.2150000e+03
   3.2000000e+01
   1.8300000e+02
   7.3200000e+02
   1.3520000e+03
   2.5400000e+02
   1.1200000e+02
   6.4900000e+02
   7.6800000e+02
   1.2660000e+03
   1.0190000e+03
   1.1570000e+03
   1.0080000e+03
   6.8100000e+02
   2.0900000e+02
   7.1300000e+02
   9.9600000e+02
   7.2400000e+02
   7.9900000e+02
   7.5300000e+02
   4.6900000e+02
   9.1100000e+02
   1.7700000e+02
   1.2350000e+03
   3.6500000e+02
   1.6880000e+03
   7.5700000e+02
   7.9900000e+02
   6.5600000e+02
   1.0790000e+03
   6.8300000e+02
   1.1180000e+03
   1.6630000e+03
   2.8000000e+02
   5.5000000e+01
   7.2300000e+02
   6.3300000e+02
   7.3600000e+02
   6.6500000e+02
   4.3700000e+02
   3.6800000e+02
   1.1640000e+03
   1.4860000e+03
   4.5600000e+02
   3.2900000e+02
   3.1600000e+02
   8.3500000e+02
   4.3900000e+02
   7.8100000e+02
   9.3600000e+02
   8.9300000e+02
   7.7400000e+02
   3.0700000e+02
   3.8100000e+02
   2.1100000e+02
   7.5600000e+02
   8.8100000e+02
   8.7700000e+02
   1.7000000e+02
   2.7600000e+02
   1.5960000e+03
   1.1440000e+03
   5.4900000e+02
   1.2040000e+03
   1.8100000e+02
   9.2500000e+02
   3.4600000e+02
   1.1040000e+03
   3.6400000e+02
   6.9400000e+02
   5.3700000e+02
   7.7900000e+02
   4.7900000e+02
   8.7500000e+02
   8.1100000e+02
   8.8900000e+02
   2.7000000e+02
   6.8600000e+02
   2.6800000e+02
   7.0500000e+02
   3.3400000e+02
   1.0820000e+03
   5.1200000e+02
   7.5200000e+02
   5.6900000e+02
   6.7800000e+02
   1.5000000e+01
   2.6100000e+02
   9.6400000e+02
   2.9200000e+02
   1.0560000e+03
   5.7300000e+02
   7.4500000e+02
   1.6620000e+03
   3.0400000e+02
   8.9000000e+01
   1.2810000e+03
   1.9800000e+02
   3.3300000e+02
   6.3700000e+02
   8.4100000e+02
   3.9500000e+02
   8.2500000e+02
   1.1950000e+03
   1.1450000e+03
   6.3400000e+02
   2.5600000e+02
   1.3700000e+03
   7.6700000e+02
   8.5300000e+02
   4.6200000e+02
   2.1200000e+02
   3.6000000e+02
   8.2900000e+02
   4.7300000e+02
   7.2400000e+02
   4.3200000e+02
   2.9400000e+02
   3.1700000e+02
   9.9000000e+01
   7.3700000e+02
   1.1240000e+03
   6.6700000e+02
   3.3000000e+02
   7.9900000e+02
   7.6700000e+02
   7.0700000e+02
   1.1980000e+03
   3.2500000e+02
   7.8500000e+02
   1.9000000e+01
   8.6500000e+02
   2.0500000e+02
   1.4260000e+03
   7.8700000e+02
   3.6500000e+02
   3.3300000e+02
   9.2700000e+02
   1.0070000e+03
   5.5900000e+02
   7.2600000e+02
   4.8000000e+02
   8.8000000e+02
   7.3300000e+02
   7.2200000e+02
   1.2700000e+02
   1.1460000e+03
   1.0890000e+03
   3.4500000e+02
   2.2400000e+02
   4.5800000e+02
   9.9600000e+02
   8.5800000e+02
   1.3850000e+03
   1.4280000e+03
   6.9600000e+02
   1.9000000e+01
   8.1200000e+02
   2.0100000e+02
   5.1000000e+01
   1.4240000e+03
   7.9200000e+02
   1.0130000e+03
   3.9100000e+02
   6.5500000e+02
   7.2000000e+02
   2.0600000e+02
   2.6300000e+02
   1.8060000e+03
   8.4800000e+02
   6.8900000e+02
   3.9400000e+02
   8.8600000e+02
   2.0600000e+02
   7.2900000e+02
   2.5500000e+02
   1.2340000e+03
   4.3000000e+01
   1.2330000e+03
   2.8300000e+02
   1.0000000e+01
   2.1000000e+02
   1.1280000e+03
   1.8500000e+02
   1.6300000e+02
   4.1100000e+02
   3.1000000e+01
   6.5400000e+02
   6.9000000e+01
   1.1400000e+03
   6.4000000e+02
   2.7300000e+02
   2.2900000e+02
   7.3500000e+02
   4.6600000e+02
   8.6700000e+02
   1.1720000e+03
   7.7800000e+02
   4.4700000e+02
   9.4300000e+02
   3.2400000e+02
   5.9000000e+02
   5.1700000e+02
   8.8100000e+02
   3.7000000e+02
   9.0000000e+00
   3.3200000e+02
   7.3000000e+02
   4.7500000e+02
   1.1820000e+03
   2.8000000e+01
   1.1320000e+03
   7.6600000e+02
   9.1300000e+02
   6.9000000e+01
   3.6100000e+02
   9.2700000e+02
   1.3000000e+02
   1.5780000e+03
   4.9800000e+02
   2.2100000e+02
   3.0500000e+02
   7.5500000e+02
   1.1010000e+03
   6.7700000e+02
   1.0070000e+03
   1.0000000e+00
   1.8300000e+02
   1.3690000e+03
   5.5900000e+02
   9.8000000e+01
   3.8400000e+02
   7.0500000e+02
   9.6900000e+02
   7.6300000e+02
   7.7500000e+02
   1.1330000e+03
   3.9200000e+02
   8.2500000e+02
   6.5900000e+02
   1.2320000e+03
   8.6500000e+02
   8.1500000e+02
   8.5300000e+02
   8.0200000e+02
   9.8800000e+02
   5.3700000e+02
   2.0700000e+02
   1.1220000e+03
   5.6000000e+01
   8.2100000e+02
   1.3000000e+01
   2.7400000e+02
   2.3300000e+02
   7.5600000e+02
   5.5900000e+02
   1.3100000e+02
   1.9100000e+02
   8.1000000e+02
   7.3900000e+02
   2.5500000e+02
   7.3000000e+01
   6.8400000e+02
   1.3600000e+02
   2.9500000e+02
   9.0000000e+01
   3.3600000e+02
   1.0000000e+01
   1.0300000e+03
   1.3290000e+03
   2.0200000e+02
   1.4700000e+02
   9.9900000e+02
   4.9800000e+02
   1.2480000e+03
   9.3600000e+02
   8.6200000e+02
   1.4400000e+02
   1.3040000e+03
   8.2300000e+02
   7.8500000e+02
   2.9500000e+02
   3.8100000e+02
   8.8500000e+02
   1.0000000e+02
   3.5600000e+02
   4.5100000e+02
   2.9000000e+01
   1.2200000e+02
   3.4900000e+02
   1.3990000e+03
   1.4010000e+03
   3.1700000e+02
   6.9100000e+02
   6.6100000e+02
   2.4200000e+02
   8.3600000e+02
   9.2200000e+02
   1.0400000e+02
   3.0000000e+00
   5.6000000e+01
   1.3200000e+02
   3.5700000e+02
   8.5900000e+02
   1.6970000e+03
   2.7600000e+02
   5.1900000e+02
   8.7400000e+02
   4.4700000e+02
   7.2600000e+02
   1.2420000e+03
   7.8500000e+02
   1.7000000e+01
   7.4500000e+02
   5.4000000e+01
   6.7200000e+02
   5.3600000e+02
   2.5700000e+02
   6.5200000e+02
   2.1600000e+02
   6.0300000e+02
   7.4800000e+02
   9.5200000e+02
   1.4430000e+03
   1.2470000e+03
   7.2600000e+02
   1.2110000e+03
   1.1100000e+02
   1.0200000e+03
   8.5200000e+02
   1.2470000e+03
   9.8500000e+02
   3.0000000e+00
   2.2800000e+02
   6.9000000e+02
   1.3000000e+02
   1.6500000e+02
   1.3400000e+02
   9.4000000e+01
   1.3380000e+03
   7.0400000e+02
   1.1600000e+03
   9.9700000e+02
   8.8100000e+02
   1.8000000e+01
   2.7900000e+02
   6.1300000e+02
   3.3300000e+02
   8.1100000e+02
   4.2700000e+02
   1.0500000e+02
   2.5500000e+02
   1.1080000e+03
   1.1190000e+03
   1.3500000e+02
   2.9300000e+02
   1.1400000e+02
   1.9000000e+01
   2.0000000e+02
   7.2000000e+01
   2.3700000e+02
   8.8800000e+02
   9.3300000e+02
   2.9700000e+02
   1.0860000e+03
   1.0000000e+01
   1.0000000e+01
   1.3300000e+02
   1.5480000e+03
   9.9700000e+02
   1.3100000e+02
   1.6280000e+03
   5.1600000e+02
   3.7000000e+02
   7.8100000e+02
   2.9700000e+02
   9.6000000e+02
   3.0000000e+00
   1.6000000e+02
   3.2000000e+01
   6.1000000e+01
   1.0000000e+01
   1.0500000e+02
   1.6400000e+02
   1.2720000e+03
   3.0000000e+00
   6.5900000e+02
   3.6000000e+02
   2.8000000e+01
   5.8400000e+02
   1.5000000e+01
   7.4000000e+02
   2.8500000e+02
   6.0500000e+02
   3.0000000e+00
   1.1400000e+02
   1.1700000e+02
   4.2000000e+01
   9.0300000e+02
   5.8300000e+02
   9.1400000e+02
   1.5000000e+01
   6.1400000e+02
   2.8000000e+01
   1.5000000e+01
   9.0000000e+01
   1.5000000e+01
   3.0000000e+00
   1.9100000e+02
   1.5000000e+01
   1.5000000e+01
   4.0800000e+02
   2.5000000e+01
   6.3000000e+01
   2.5000000e+01
   2.6000000e+01
   2.6000000e+01
   2.5000000e+01
   7.6500000e+02
   1.3300000e+02
   5.0800000e+02
   2.5000000e+01
   1.8800000e+02
   1.3250000e+03
   2.5000000e+01
   4.0700000e+02
   4.1000000e+01
   4.1000000e+01
   2.6000000e+01
   2.6000000e+01
   8.3300000e+02
   6.7100000e+02
   2.5000000e+01
   2.5000000e+01
   3.9600000e+02
   1.1910000e+03
   8.7000000e+01
   1.0520000e+03
   3.8000000e+01
   3.2000000e+01
   3.2000000e+01
   3.7900000e+02
   1.6800000e+02
   2.1000000e+01
   3.2600000e+02
   5.7000000e+01
   2.1000000e+01
   6.4600000e+02
   1.0330000e+03
   2.2500000e+02
   1.0370000e+03
   7.6000000e+01
   3.8000000e+01
   3.2000000e+01
   2.1000000e+01
   5.7000000e+01
   1.6300000e+02
   1.2500000e+02
   3.3000000e+01
   6.3700000e+02
   7.4400000e+02
   8.9400000e+02
   9.4900000e+02
   2.6200000e+02
   3.3000000e+01
   7.6100000e+02
   6.4400000e+02
   5.0000000e+00
   3.1900000e+02
   6.1000000e+01
   3.1000000e+02
   1.0600000e+02
   8.7000000e+01
   1.3740000e+03
   6.5200000e+02
   5.0000000e+00
   1.1460000e+03
   7.2200000e+02
   4.1000000e+02
   1.0000000e+00
   2.0200000e+02
   3.3100000e+02
   5.6000000e+01
   9.7300000e+02
   7.0000000e+01
   7.9200000e+02
   1.3900000e+02
   8.8900000e+02
   7.0800000e+02
   2.9000000e+01
   3.0000000e+00
   4.2900000e+02
   2.6900000e+02
   9.8900000e+02
   1.1600000e+02
   1.4300000e+02
   8.0000000e+01
   5.9600000e+02
   5.5000000e+01
   2.4000000e+01
   5.0700000e+02
   3.0000000e+00
   7.9100000e+02
   8.3000000e+01
   1.0700000e+03
   1.1800000e+02
   1.6900000e+02
   7.9800000e+02
   1.9000000e+01
   7.9700000e+02
   0.0000000e+00
   1.9200000e+02
   8.1100000e+02
   3.5800000e+02
   1.1200000e+02
   7.7000000e+01
   3.6700000e+02
   8.1500000e+02
   3.5000000e+01
   7.8500000e+02
   1.0990000e+03
   2.7300000e+02
   9.7500000e+02
   6.5700000e+02
   1.0000000e+02
   1.2400000e+02
   1.2470000e+03
   2.1100000e+02
   6.4000000e+01
   0.0000000e+00
   1.3280000e+03
   9.4700000e+02
   9.8800000e+02
   7.0000000e+00
   3.3600000e+02
   4.6000000e+01
   1.3460000e+03
   9.0000000e+01
   8.3000000e+01
   6.9700000e+02
   5.2600000e+02
   3.9000000e+02
   0.0000000e+00
   3.0000000e+00
   1.4890000e+03
   2.2000000e+02
   5.7900000e+02
   1.8800000e+02
   3.9900000e+02
   2.6900000e+02
   4.9100000e+02
   4.8800000e+02
   3.2500000e+02
   5.5000000e+01
   9.2000000e+01
   7.2600000e+02
   2.3700000e+02
   3.4500000e+02
   5.3000000e+02
   9.2000000e+02
   5.7700000e+02
   1.2370000e+03
   0.0000000e+00
   7.5300000e+02
   8.2700000e+02
   3.3000000e+01
   1.4500000e+02
   3.3300000e+02
   1.1040000e+03
   7.5300000e+02
   5.8800000e+02
   1.0230000e+03
   7.3700000e+02
   4.1300000e+02
   1.1400000e+02
   3.5900000e+02
   2.7000000e+01
   1.6070000e+03
   5.8000000e+01
   1.0700000e+03
   1.4990000e+03
   5.1200000e+02
   1.6380000e+03
   0.0000000e+00
   8.5200000e+02
   8.1700000e+02
   8.3000000e+02
   1.5000000e+02
   6.3000000e+02
   7.7400000e+02
   8.0000000e+01
   7.0400000e+02
   9.7400000e+02
   1.5100000e+02
   2.0600000e+02
   7.4800000e+02
   6.8200000e+02
   4.7000000e+01
   7.8100000e+02
   1.6600000e+02
   1.0490000e+03
   9.6400000e+02
   1.1770000e+03
   1.9900000e+02
   0.0000000e+00
   2.6500000e+02
   1.1300000e+02
   9.9200000e+02
   1.3000000e+03
   4.5400000e+02
   4.3100000e+02
   4.2000000e+02
   1.3900000e+02
   1.2650000e+03
   1.4200000e+02
   1.3510000e+03
   2.2600000e+02
   6.5500000e+02
   8.8600000e+02
   6.6500000e+02
   1.3000000e+02
   8.7100000e+02
   7.8600000e+02
   1.0800000e+02
   8.0500000e+02
   1.0840000e+03
   7.1300000e+02
   1.7800000e+02
   1.1500000e+02
   1.0620000e+03
   5.6000000e+01
   1.0070000e+03
   4.6300000e+02
   1.1200000e+03
   1.6020000e+03
   3.6100000e+02
   3.1300000e+02
   0.0000000e+00
   8.4000000e+02
   5.2600000e+02
   1.0100000e+02
   8.8000000e+01
   1.0040000e+03
   8.9900000e+02
   1.2430000e+03
   7.9200000e+02
   9.0500000e+02
   1.1070000e+03
   2.5500000e+02
   2.9300000e+02
   6.3300000e+02
   7.6400000e+02
   3.7100000e+02
   1.0570000e+03
   1.2990000e+03
   1.1100000e+02
   4.3000000e+02
   4.2400000e+02
   1.5190000e+03
   3.3900000e+02
   1.0100000e+02
   4.1800000e+02
   4.8600000e+02
   7.1400000e+02
   3.8700000e+02
   4.3900000e+02
   8.5700000e+02
   0.0000000e+00
   8.1000000e+01
   7.7300000e+02
   9.8500000e+02
   7.8700000e+02
   3.7400000e+02
   9.5000000e+01
   8.8000000e+01
   6.3500000e+02
   1.1610000e+03
   9.2300000e+02
   2.0200000e+02
   6.3900000e+02
   1.0650000e+03
   4.9000000e+01
   7.7800000e+02
   1.1980000e+03
   2.0500000e+02
   9.4000000e+01
   7.5400000e+02
   1.1930000e+03
   7.8400000e+02
   1.6500000e+02
   8.8900000e+02
   1.4800000e+02
   4.6800000e+02
   9.7500000e+02
   8.2700000e+02
   7.8000000e+02
   6.7100000e+02
   2.3200000e+02
   1.1090000e+03
   1.2420000e+03
   1.7500000e+02
   2.7000000e+02
   7.4000000e+02
   7.4500000e+02
   0.0000000e+00
   1.0920000e+03
   3.0000000e+02
   7.9400000e+02
   1.7700000e+02
   1.4310000e+03
   3.9900000e+02
   2.0700000e+02
   1.1700000e+02
   7.8000000e+01
   6.1600000e+02
   9.5300000e+02
   1.4300000e+02
   8.0700000e+02
   8.4000000e+01
   9.5000000e+02
   2.4300000e+02
   1.1350000e+03
   1.0460000e+03
   1.1020000e+03
   1.1960000e+03
   4.4700000e+02
   1.5140000e+03
   6.5100000e+02
   2.8800000e+02
   8.4700000e+02
   5.2000000e+01
   1.2660000e+03
   7.7700000e+02
   2.5900000e+02
   3.3200000e+02
   7.2100000e+02
   5.2200000e+02
   3.0500000e+02
   1.3500000e+02
   1.2200000e+02
   2.3300000e+02
   4.7200000e+02
   1.3000000e+01
   1.0450000e+03
   1.1180000e+03
   9.1000000e+01
   7.5000000e+01
   8.1100000e+02
   1.5400000e+02
   6.8900000e+02
   6.3300000e+02
   4.8000000e+02
   9.6500000e+02
   2.2100000e+02
   3.7900000e+02
   8.8000000e+01
   4.5700000e+02
   9.0300000e+02
   5.3700000e+02
   1.0710000e+03
   2.1700000e+02
   7.2500000e+02
   6.8800000e+02
   7.2000000e+01
   1.4600000e+02
   5.7100000e+02
   7.9100000e+02
   1.1200000e+03
   8.5700000e+02
   1.1220000e+03
   6.9000000e+01
   1.2140000e+03
   1.4440000e+03
   8.1300000e+02
   1.7770000e+03
   9.9000000e+01
   1.3100000e+02
   4.8700000e+02
   7.5400000e+02
   1.7830000e+03
   8.2300000e+02
   1.2250000e+03
   1.1870000e+03
   4.3400000e+02
   1.2140000e+03
   2.8300000e+02
   1.0720000e+03
   1.3000000e+01
   8.7300000e+02
   2.5600000e+02
   6.0000000e+01
   1.4670000e+03
   8.9500000e+02
   4.6600000e+02
   9.0000000e+02
   6.1500000e+02
   1.7100000e+02
   7.3800000e+02
   1.1600000e+02
   1.8000000e+01
   3.1000000e+01
   2.3900000e+02
   7.0600000e+02
   8.7400000e+02
   6.5700000e+02
   3.4600000e+02
   2.2000000e+02
   4.0500000e+02
   3.9100000e+02
   9.0000000e+02
   2.4000000e+02
   1.5890000e+03
   1.1230000e+03
   2.5800000e+02
   7.6700000e+02
   8.1500000e+02
   3.4500000e+02
   1.7300000e+03
   6.2000000e+02
   6.4900000e+02
   8.9600000e+02
   0.0000000e+00
   5.0000000e+02
   7.0300000e+02
   7.1900000e+02
   8.8900000e+02
   1.1460000e+03
   2.1400000e+02
   1.1600000e+03
   7.7500000e+02
   7.4600000e+02
   9.7000000e+01
   7.7900000e+02
   4.8200000e+02
   9.3200000e+02
   1.9200000e+02
   6.9900000e+02
   8.6800000e+02
   3.7500000e+02
   6.3200000e+02
   1.1390000e+03
   7.1700000e+02
   9.5500000e+02
   1.2000000e+02
   6.1500000e+02
   8.3000000e+01
   1.9100000e+02
   1.4900000e+02
   6.8300000e+02
   1.0870000e+03
   0.0000000e+00
   1.0840000e+03
   7.5600000e+02
   2.4300000e+02
   4.5000000e+02
   7.6100000e+02
   4.0000000e+00
   1.5900000e+02
   1.4750000e+03
   5.4300000e+02
   8.0600000e+02
   1.2360000e+03
   4.0000000e+00
   8.3500000e+02
   5.5800000e+02
   8.3500000e+02
   2.4400000e+02
   2.2100000e+02
   7.6800000e+02
   1.7900000e+02
   4.9000000e+01
   4.0300000e+02
   8.4200000e+02
   2.1600000e+02
   9.0800000e+02
   1.1330000e+03
   1.1040000e+03
   8.0400000e+02
   8.3600000e+02
   3.5600000e+02
   9.2100000e+02
   1.7000000e+02
   5.1100000e+02
   1.2330000e+03
   2.5700000e+02
   7.2300000e+02
   8.8100000e+02
   4.5700000e+02
   1.6790000e+03
   1.1860000e+03
   9.0000000e+00
   3.3400000e+02
   3.2400000e+02
   6.2900000e+02
   1.1690000e+03
   2.9800000e+02
   7.0300000e+02
   1.8300000e+02
   7.7800000e+02
   0.0000000e+00
   5.8100000e+02
   3.2700000e+02
   9.6600000e+02
   8.7000000e+02
   1.0290000e+03
   7.7400000e+02
   3.0000000e+02
   6.0100000e+02
   4.6000000e+02
   5.1600000e+02
   4.2700000e+02
   8.0600000e+02
   3.0000000e+00
   2.1700000e+02
   7.6000000e+02
   9.1200000e+02
   1.0410000e+03
   1.1390000e+03
   1.5860000e+03
   2.0000000e+00
   1.1930000e+03
   2.3000000e+02
   1.9200000e+02
   1.0370000e+03
   2.8000000e+01
   9.7800000e+02
   4.7800000e+02
   7.7300000e+02
   2.2200000e+02
   6.0000000e+00
   6.5500000e+02
   9.3000000e+02
   5.8600000e+02
   7.7400000e+02
   1.1560000e+03
   2.5100000e+02
   1.0200000e+02
   1.7320000e+03
   2.4900000e+02
   7.2700000e+02
   8.9000000e+01
   1.2570000e+03
   8.1100000e+02
   1.5400000e+03
   6.6500000e+02
   8.6300000e+02
   2.3300000e+02
   6.2300000e+02
   3.1900000e+02
   8.0100000e+02
   5.0700000e+02
   1.3660000e+03
   7.6000000e+02
   8.5800000e+02
   1.0020000e+03
   1.5600000e+02
   3.9000000e+01
   3.7800000e+02
   2.9300000e+02
   7.6700000e+02
   1.7600000e+02
   1.6100000e+03
   3.1400000e+02
   1.3500000e+02
   1.4140000e+03
   1.3300000e+02
   3.0000000e+00
   9.3000000e+01
   3.7400000e+02
   1.6480000e+03
   1.2970000e+03
   1.6000000e+02
   2.7900000e+02
   3.1800000e+02
   8.4700000e+02
   1.3090000e+03
   7.1600000e+02
   7.1200000e+02
   9.7400000e+02
   5.6100000e+02
   3.7700000e+02
   1.9800000e+02
   1.2600000e+02
   6.7200000e+02
   1.0540000e+03
   4.0400000e+02
   7.5000000e+02
   1.2300000e+02
   8.1800000e+02
   8.1000000e+01
   2.2400000e+02
   6.2100000e+02
   8.2400000e+02
   1.1130000e+03
   1.0200000e+02
   6.7300000e+02
   1.5300000e+02
   8.8000000e+02
   7.3200000e+02
   9.6400000e+02
   6.0600000e+02
   3.1000000e+02
   9.6000000e+02
   5.5200000e+02
   5.4600000e+02
   1.0840000e+03
   6.6900000e+02
   9.2300000e+02
   2.0000000e+01
   6.7400000e+02
   1.5130000e+03
   1.0000000e+02
   8.2400000e+02
   7.9400000e+02
   8.7600000e+02
   1.5060000e+03
   0.0000000e+00
   1.4700000e+02
   1.1260000e+03
   8.6700000e+02
   1.1990000e+03
   9.4400000e+02
   1.2460000e+03
   8.2000000e+01
   1.7200000e+02
   1.8290000e+03
   8.7800000e+02
   4.3300000e+02
   5.0300000e+02
   1.0980000e+03
   3.0400000e+02
   1.5500000e+02
   9.8100000e+02
   7.0900000e+02
   7.7800000e+02
   6.6600000e+02
   7.7000000e+02
   2.0200000e+02
   3.6500000e+02
   9.3000000e+01
   1.2230000e+03
   7.9600000e+02
   9.9700000e+02
   1.7300000e+02
   5.1400000e+02
   4.2000000e+01
   2.5200000e+02
   1.3720000e+03
   8.9800000e+02
   2.8400000e+02
   6.6800000e+02
   4.4400000e+02
   2.8000000e+02
   2.5100000e+02
   8.8000000e+02
   2.1400000e+02
   1.8200000e+02
   6.4500000e+02
   6.3000000e+02
   8.4700000e+02
   5.4000000e+01
   4.5100000e+02
   1.9900000e+02
   7.3900000e+02
   3.3200000e+02
   2.0000000e+01
   4.0000000e+02
   2.0800000e+02
   8.8700000e+02
   2.0000000e+00
   9.3100000e+02
   5.1900000e+02
   7.2500000e+02
   1.7890000e+03
   1.2030000e+03
   7.5000000e+01
   5.2900000e+02
   8.0400000e+02
   5.6300000e+02
   2.3100000e+02
   2.1900000e+02
   2.6900000e+02
   8.8400000e+02
   1.7200000e+02
   1.0310000e+03
   7.7000000e+01
   7.3300000e+02
   5.4000000e+01
   1.1740000e+03
   3.7600000e+02
   6.8800000e+02
   6.8800000e+02
   1.0750000e+03
   1.0510000e+03
   5.5300000e+02
   2.2500000e+02
   9.9100000e+02
   6.9200000e+02
   2.4700000e+02
   8.0600000e+02
   9.4000000e+02
   1.1210000e+03
   7.2100000e+02
   1.3800000e+02
   2.9800000e+02
   5.6600000e+02
   6.0300000e+02
   8.4700000e+02
   1.6630000e+03
   1.3780000e+03
   4.4000000e+02
   7.3000000e+02
   9.2300000e+02
   6.5000000e+01
   3.0000000e+00
   1.6800000e+02
   1.7440000e+03
   7.5700000e+02
   7.1200000e+02
   1.6600000e+02
   1.8270000e+03
   1.1260000e+03
   1.2700000e+02
   1.3980000e+03
   7.6600000e+02
   4.9400000e+02
   1.2900000e+02
   7.6700000e+02
   6.3000000e+01
   5.3900000e+02
   3.5600000e+02
   4.4600000e+02
   1.7700000e+02
   7.1000000e+02
   5.5400000e+02
   3.3400000e+02
   6.5500000e+02
   7.7600000e+02
   1.5200000e+02
   6.6200000e+02
   1.6200000e+02
   1.1450000e+03
   2.4300000e+02
   7.2800000e+02
   6.3400000e+02
   4.5100000e+02
   5.1100000e+02
   1.7900000e+02
   7.1300000e+02
   2.1700000e+02
   4.4400000e+02
   4.2600000e+02
   6.8200000e+02
   1.3260000e+03
   1.7020000e+03
   9.0100000e+02
   7.1700000e+02
   1.0000000e+00
   4.8200000e+02
   6.2600000e+02
   9.4700000e+02
   8.7000000e+01
   7.6900000e+02
   3.4000000e+01
   5.7000000e+02
   1.1300000e+03
   3.0300000e+02
   1.2040000e+03
   9.3000000e+01
   1.1900000e+02
   4.5300000e+02
   3.4100000e+02
   3.2700000e+02
   5.1700000e+02
   6.8400000e+02
   1.5850000e+03
   5.0200000e+02
   9.4000000e+01
   1.7000000e+02
   9.5500000e+02
   1.2410000e+03
   8.1900000e+02
   1.4810000e+03
   9.9000000e+01
   1.0510000e+03
   9.0000000e+01
   6.5300000e+02
   4.4200000e+02
   2.7800000e+02
   1.0180000e+03
   2.5000000e+02
   7.9500000e+02
   9.6900000e+02
   1.8200000e+03
   1.6400000e+03
   1.0000000e+00
   5.8600000e+02
   6.8900000e+02
   5.6000000e+02
   2.3700000e+02
   4.4100000e+02
   4.0400000e+02
   1.0200000e+02
   6.5200000e+02
   7.8200000e+02
   7.9700000e+02
   8.0200000e+02
   8.0400000e+02
   8.5200000e+02
   6.1000000e+02
   7.7000000e+02
   5.4100000e+02
   4.0000000e+00
   7.1300000e+02
   3.5600000e+02
   6.9600000e+02
   1.3500000e+02
   6.1000000e+01
   2.7000000e+02
   1.8600000e+02
   4.7500000e+02
   7.9900000e+02
   1.0900000e+02
   4.1000000e+01
   1.4210000e+03
   5.3700000e+02
   2.5900000e+02
   7.1500000e+02
   1.0000000e+00
   3.6000000e+01
   5.3000000e+02
   5.2200000e+02
   3.9200000e+02
   3.0200000e+02
   6.7400000e+02
   7.6800000e+02
   5.1900000e+02
   6.5900000e+02
   1.1500000e+02
   6.6200000e+02
   6.7400000e+02
   1.0240000e+03
   8.2000000e+01
   3.0000000e+00
   1.2330000e+03
   2.1100000e+02
   7.2700000e+02
   2.6500000e+02
   2.6400000e+02
   3.7000000e+02
   3.4000000e+02
   6.1500000e+02
   6.8000000e+02
   5.0000000e+02
   5.0400000e+02
   6.5000000e+02
   1.5700000e+03
   1.0550000e+03
   8.1000000e+01
   0.0000000e+00
   1.8000000e+02
   1.0000000e+00
   6.5600000e+02
   6.5400000e+02
   4.5000000e+01
   8.7000000e+01
   3.9900000e+02
   1.5890000e+03
   1.8560000e+03
   6.3900000e+02
   6.0100000e+02
   1.9600000e+02
   1.4630000e+03
   1.9280000e+03
   9.4800000e+02
   6.4000000e+01
   1.4700000e+02
   4.8200000e+02
   5.5700000e+02
   0.0000000e+00
   2.9600000e+02
   9.1100000e+02
   8.8300000e+02
   6.8400000e+02
   3.6900000e+02
   8.2500000e+02
   4.9700000e+02
   4.9500000e+02
   0.0000000e+00
   7.4800000e+02
   1.0740000e+03
   3.1400000e+02
   0.0000000e+00
   8.4000000e+02
   6.7100000e+02
   2.0000000e+00
   9.1000000e+01
   2.2400000e+02
   4.1600000e+02
   3.3200000e+02
   4.8100000e+02
   6.0000000e+00
   8.5000000e+01
   1.2910000e+03
   1.5180000e+03
   1.6380000e+03
   6.0300000e+02
   3.6100000e+02
   0.0000000e+00
   1.4500000e+02
   6.3400000e+02
   7.0000000e+02
   0.0000000e+00
   7.3100000e+02
   5.7300000e+02
   1.6000000e+02
   6.3800000e+02
   2.1600000e+02
   5.1200000e+02
   0.0000000e+00
   2.0000000e+00
   5.1100000e+02
   5.1600000e+02
   4.5100000e+02
   9.2200000e+02
   6.2900000e+02
   8.7000000e+01
   2.5400000e+02
   0.0000000e+00
   5.0000000e+00
   5.4100000e+02
   5.3800000e+02
   6.5000000e+02
   1.8000000e+02
   2.7000000e+02
   5.7300000e+02
   4.7600000e+02
   3.0400000e+02
   1.2570000e+03
   3.9300000e+02
   0.0000000e+00
   6.9300000e+02
   5.2200000e+02
   0.0000000e+00
   0.0000000e+00
   4.3000000e+02
   3.4000000e+02
   0.0000000e+00
   7.4000000e+02
   9.6600000e+02
   5.3900000e+02
   6.0000000e+00
   1.3320000e+03
   2.0000000e+00
   6.8000000e+02
   1.2880000e+03
   3.5000000e+01
   6.9100000e+02
   5.9500000e+02
   3.8100000e+02
   1.8800000e+02
   7.2300000e+02
   5.7600000e+02
   3.9000000e+02
   5.5700000e+02
   2.2600000e+02
   8.5100000e+02
   0.0000000e+00
   1.4460000e+03
   2.0000000e+00
   0.0000000e+00
   1.0000000e+00
   5.5300000e+02
   8.9000000e+01
   3.9700000e+02
   6.1500000e+02
   3.1400000e+02
   0.0000000e+00
   1.1400000e+02
   3.7500000e+02
   5.8600000e+02
   2.0600000e+02
   1.2140000e+03
   0.0000000e+00
   2.0000000e+00
   0.0000000e+00
   6.2400000e+02
   1.7520000e+03
   6.8000000e+02
   5.2200000e+02
   1.2030000e+03
   6.0700000e+02
   8.0100000e+02
   1.0000000e+00
   1.4930000e+03
   0.0000000e+00
   0.0000000e+00
   6.1000000e+01
   0.0000000e+00
   0.0000000e+00
   6.0500000e+02
   3.7600000e+02
   6.3000000e+02
   2.1200000e+02
   3.3600000e+02
   1.6400000e+03
   6.6000000e+02
   0.0000000e+00
   1.0400000e+02
   7.5700000e+02
   5.1900000e+02
   8.6000000e+01
   0.0000000e+00
   0.0000000e+00
   0.0000000e+00
   6.3600000e+02
   3.3100000e+02
   5.0000000e+00
   0.0000000e+00
   0.0000000e+00
   0.0000000e+00
   0.0000000e+00
   1.0130000e+03
   3.0400000e+02
   0.0000000e+00
   5.9300000e+02
   0.0000000e+00
   1.4280000e+03
   5.2200000e+02
   1.2340000e+03
   2.7600000e+02
   0.0000000e+00
   0.0000000e+00
   0.0000000e+00
   4.2200000e+02
   1.7000000e+02
   5.0500000e+02
   1.8550000e+03
   1.0000000e+00
   0.0000000e+00
   4.4500000e+02
   1.0090000e+03
   0.0000000e+00
   0.0000000e+00
   0.0000000e+00
   4.6000000e+01
   1.3760000e+03
   0.0000000e+00
   5.6700000e+02
   0.0000000e+00
   3.7600000e+02
   4.6400000e+02
   0.0000000e+00
   0.0000000e+00
   5.5800000e+02
   0.0000000e+00
   6.4600000e+02
   5.6500000e+02
   3.7800000e+02
   0.0000000e+00
   0.0000000e+00
   3.8600000e+02
   0.0000000e+00
   0.0000000e+00
   0.0000000e+00
   5.9500000e+02
   0.0000000e+00
   5.7200000e+02
   1.5000000e+02
   5.3200000e+02
   6.1100000e+02
   0.0000000e+00
   0.0000000e+00
   6.8400000e+02
   1.0800000e+02
   1.0000000e+00
   9.4000000e+01
   0.0000000e+00
   5.5500000e+02
   4.5700000e+02
   2.8200000e+02
   0.0000000e+00
   7.5000000e+02
   0.0000000e+00
   7.7000000e+02
   5.5500000e+02
   5.1200000e+02
   5.2700000e+02
   5.3900000e+02
   8.0000000e+01
   2.7200000e+02
   0.0000000e+00
   5.5400000e+02
   0.0000000e+00
   5.3000000e+01
   1.0000000e+00
   0.0000000e+00
   0.0000000e+00
   2.6400000e+02
   1.0000000e+00
   4.9200000e+02
   0.0000000e+00
   4.2000000e+02
   3.8000000e+02
   5.8600000e+02
   1.0000000e+00
   0.0000000e+00
   2.2700000e+02
   0.0000000e+00
   5.1200000e+02
   6.3400000e+02
   0.0000000e+00
   3.9300000e+02
   3.4000000e+02
   2.3700000e+02
   0.0000000e+00
   0.0000000e+00
   7.9100000e+02
   1.0000000e+00
   0.0000000e+00
   0.0000000e+00
   5.3500000e+02
   0.0000000e+00
   1.9400000e+02
   6.4500000e+02
   6.3100000e+02
   6.1300000e+02
   3.8100000e+02
   0.0000000e+00
   8.3900000e+02
   6.9700000e+02
   4.8000000e+01
   3.3900000e+02
   0.0000000e+00
   5.3900000e+02
   5.6400000e+02
   1.0000000e+00
   0.0000000e+00
   5.1300000e+02
   0.0000000e+00
   0.0000000e+00
   5.9700000e+02
   5.8100000e+02
   5.2500000e+02
   0.0000000e+00
   1.0000000e+00
   1.2590000e+03
   1.3070000e+03
   6.4400000e+02
   7.2700000e+02
   0.0000000e+00
   1.0000000e+00
   3.1300000e+02
   1.0000000e+00
   0.0000000e+00
   0.0000000e+00
   2.9100000e+02
   0.0000000e+00
   5.5000000e+01
   2.0000000e+00
   5.9500000e+02
   1.5640000e+03
   1.1350000e+03
   1.2410000e+03
   0.0000000e+00
   0.0000000e+00
   0.0000000e+00
   2.0000000e+00
   0.0000000e+00
   5.6800000e+02
   3.2100000e+02
   0.0000000e+00
   0.0000000e+00
   3.9000000e+02
   2.2500000e+02
   2.0000000e+00
   0.0000000e+00
   8.3400000e+02
   0.0000000e+00
   6.9000000e+01
   0.0000000e+00
   5.3600000e+02
   1.4360000e+03
   0.0000000e+00
   9.0000000e+01
   5.8200000e+02
   0.0000000e+00
   0.0000000e+00
   1.8740000e+03
   8.8600000e+02
   0.0000000e+00
   5.1500000e+02
   0.0000000e+00
   1.3590000e+03
   3.2800000e+02
   8.8600000e+02
   3.3500000e+02
   0.0000000e+00
   8.1000000e+01
   3.9000000e+02
   0.0000000e+00
   0.0000000e+00
   6.8000000e+01
   3.6100000e+02
   5.8200000e+02
   0.0000000e+00
   0.0000000e+00
   0.0000000e+00
   1.3600000e+02
   0.0000000e+00
   0.0000000e+00
   5.8500000e+02
   0.0000000e+00
   3.9300000e+02
   0.0000000e+00
   7.3500000e+02
   0.0000000e+00
   2.6300000e+02
   1.5250000e+03
   0.0000000e+00
   6.2200000e+02
   7.6400000e+02
   1.0040000e+03
   0.0000000e+00
   6.7100000e+02
   0.0000000e+00
   0.0000000e+00
   0.0000000e+00
   0.0000000e+00
   0.0000000e+00
   1.1490000e+03
   7.4000000e+01
   5.0700000e+02
   4.0000000e+00
   5.2900000e+02
   6.1800000e+02
   6.4300000e+02
   0.0000000e+00
   0.0000000e+00
   0.0000000e+00
   4.9200000e+02
   0.0000000e+00
   1.8410000e+03
   0.0000000e+00
   0.0000000e+00
   5.7300000e+02
   0.0000000e+00
   5.0500000e+02
   0.0000000e+00
   0.0000000e+00
   0.0000000e+00
   0.0000000e+00
   5.4100000e+02
   4.2300000e+02
   2.2900000e+02
   0.0000000e+00
   0.0000000e+00
   3.1600000e+02
   0.0000000e+00
   0.0000000e+00
   3.0000000e+02
   0.0000000e+00
   6.2000000e+02
   3.3400000e+02
   0.0000000e+00
   0.0000000e+00
   0.0000000e+00
   0.0000000e+00
   4.0700000e+02
   7.2200000e+02
   0.0000000e+00
   1.6300000e+02
   0.0000000e+00
   5.3600000e+02
   1.3520000e+03
   2.4300000e+02
   0.0000000e+00
   0.0000000e+00
   0.0000000e+00
   0.0000000e+00
   7.6700000e+02
   5.4600000e+02
   4.0000000e+02
   0.0000000e+00
   0.0000000e+00
   0.0000000e+00
   0.0000000e+00
   0.0000000e+00
   4.1600000e+02
   3.8500000e+02
   9.7100000e+02
   1.9800000e+02
   0.0000000e+00
   5.4100000e+02
   6.7900000e+02
   1.2200000e+02
   0.0000000e+00
   0.0000000e+00
   0.0000000e+00
   0.0000000e+00
   3.3200000e+02
   3.4300000e+02
   0.0000000e+00
   4.0000000e+00
   0.0000000e+00
   5.0800000e+02
   6.1700000e+02
   0.0000000e+00
   8.9000000e+01
   5.8400000e+02
   0.0000000e+00
   0.0000000e+00
   5.1800000e+02
   4.5300000e+02
   0.0000000e+00
   5.0900000e+02
   3.4500000e+02
   0.0000000e+00
   0.0000000e+00
   0.0000000e+00
   5.5500000e+02
   6.4600000e+02
   0.0000000e+00
   7.0000000e+01
   0.0000000e+00
   0.0000000e+00
   4.2000000e+01
   0.0000000e+00
   6.6700000e+02
   0.0000000e+00
   6.0400000e+02
   0.0000000e+00
   0.0000000e+00
   0.0000000e+00
   1.2570000e+03
   0.0000000e+00
   0.0000000e+00
   6.8700000e+02
   0.0000000e+00
   6.8600000e+02
   0.0000000e+00
   0.0000000e+00
   0.0000000e+00
   6.4300000e+02
   1.0600000e+02
   1.9000000e+02
   0.0000000e+00
   0.0000000e+00
   0.0000000e+00
   0.0000000e+00
   0.0000000e+00
   1.0380000e+03
   0.0000000e+00
   5.1900000e+02
   1.3400000e+03
   5.4500000e+02
   1.8100000e+02
   0.0000000e+00
   7.0600000e+02
   0.0000000e+00
   0.0000000e+00
   0.0000000e+00
   2.6200000e+02
   1.0130000e+03
   0.0000000e+00
   2.0000000e+00
   0.0000000e+00
   6.8500000e+02
   0.0000000e+00
   5.3300000e+02
   0.0000000e+00
   0.0000000e+00
   1.4250000e+03
   0.0000000e+00
   0.0000000e+00
   3.6700000e+02
   0.0000000e+00
   0.0000000e+00
   0.0000000e+00
   1.5410000e+03
   4.3600000e+02
   0.0000000e+00
   0.0000000e+00
   0.0000000e+00
   0.0000000e+00
   3.2500000e+02
   1.4660000e+03
   7.0000000e+01
   0.0000000e+00
   0.0000000e+00
   4.2900000e+02
   3.0200000e+02
   0.0000000e+00
   5.0900000e+02
   0.0000000e+00
   4.9800000e+02
   9.8700000e+02
   5.9000000e+01
   5.5400000e+02
   0.0000000e+00
   1.4240000e+03
   1.8360000e+03
   6.1100000e+02
   2.7200000e+02
   0.0000000e+00
   1.3010000e+03
   7.2400000e+02
   0.0000000e+00
   4.0000000e+00
   2.1900000e+02
   7.1400000e+02
   4.1000000e+01
   4.8700000e+02
   3.5900000e+02
   1.1300000e+02
   2.0010000e+03
   4.8400000e+02
   2.6500000e+02
   2.9000000e+02
   5.1100000e+02
   5.2200000e+02
   8.3000000e+01
   4.6900000e+02
   7.8800000e+02
   6.3900000e+02
   7.0200000e+02
   5.8800000e+02
   7.4000000e+02
   4.8400000e+02
   6.8000000e+01
   4.8100000e+02
   1.0100000e+02
   6.8300000e+02
   3.6400000e+02
   3.9700000e+02
   0.0000000e+00
   7.7700000e+02
   0.0000000e+00
   2.1000000e+01
   2.6600000e+02
   3.9700000e+02
   4.1300000e+02
   3.3600000e+02
   4.4400000e+02
   3.8100000e+02
   6.4000000e+01
   1.8900000e+02
   9.0700000e+02
   3.7100000e+02
   1.8300000e+02
   3.3100000e+02
   6.1800000e+02
   6.6500000e+02
   6.3900000e+02
   2.7600000e+02
   2.9200000e+02
   7.6500000e+02
   7.9300000e+02
   5.1300000e+02
   1.8200000e+02
   7.1200000e+02
   4.9400000e+02
   7.7000000e+01
   4.9900000e+02
   2.3900000e+02
   1.0120000e+03
   1.0000000e+00
   3.0000000e+00
   5.1700000e+02
   3.1000000e+01
   1.1850000e+03
   1.5590000e+03
   8.7400000e+02
   6.0400000e+02
   4.8400000e+02
   3.6000000e+01
   7.6600000e+02
   1.1970000e+03
   1.0000000e+03
   3.9700000e+02
   7.9900000e+02
   4.7100000e+02
   2.4100000e+02
   2.6900000e+02
   8.5600000e+02
   6.9100000e+02
   7.0000000e+01
   8.1500000e+02
   8.5200000e+02
   3.1700000e+02
   3.0000000e+00
   1.1250000e+03
   4.7400000e+02
   5.4200000e+02
   7.5500000e+02
   7.9700000e+02
   7.9000000e+01
   4.3100000e+02
   5.4000000e+02
   5.6400000e+02
   1.7300000e+02
   1.7340000e+03
   3.7700000e+02
   2.3500000e+02
   8.0000000e+01
   1.7000000e+02
   1.6370000e+03
   6.4700000e+02
   2.0000000e+00
   4.0000000e+00
   0.0000000e+00
   3.3000000e+01
   5.7100000e+02
   1.1070000e+03
   4.8300000e+02
   3.4200000e+02
   8.2500000e+02
   6.8000000e+01
   1.0100000e+02
   3.9000000e+02
   2.7300000e+02
   5.0000000e+00
   5.8900000e+02
   3.0500000e+02
   3.1700000e+02
   5.8200000e+02
   5.3200000e+02
   5.1200000e+02
   2.6400000e+02
   6.5600000e+02
   3.6400000e+02
   4.0000000e+01
   5.3000000e+02
   1.5730000e+03
   1.2300000e+02
   8.7100000e+02
   0.0000000e+00
   1.1150000e+03
   3.5600000e+02
   9.3000000e+02
   9.3200000e+02
   4.3000000e+02
   5.0800000e+02
   1.1910000e+03
   5.0100000e+02
   5.0900000e+02
   4.6600000e+02
   2.8100000e+02
   4.6700000e+02
   4.9000000e+01
   0.0000000e+00
   6.6700000e+02
   0.0000000e+00
   6.7200000e+02
   8.8100000e+02
   3.0000000e+00
   1.3400000e+02
   8.5400000e+02
   3.4400000e+02
   9.5000000e+01
   1.0000000e+01
   2.1200000e+02
   9.1700000e+02
   4.9500000e+02
   1.1280000e+03
   8.1800000e+02
   1.9500000e+02
   1.8000000e+02
   4.3000000e+01
   1.5480000e+03
   2.5800000e+02
   4.6900000e+02
   0.0000000e+00
   5.3500000e+02
   4.4600000e+02
   6.0600000e+02
   9.3200000e+02
   0.0000000e+00
   2.3500000e+02
   1.9100000e+02
   9.8600000e+02
   3.9700000e+02
   4.8700000e+02
   3.0000000e+00
   1.5740000e+03
   6.0000000e+01
   1.5800000e+02
   3.8600000e+02
   5.5500000e+02
   6.6000000e+01
   3.0000000e+00
   3.5800000e+02
   0.0000000e+00
   1.5690000e+03
   5.8000000e+02
   1.6900000e+02
   1.8000000e+01
   3.2200000e+02
   5.0000000e+00
   4.2800000e+02
   7.3000000e+01
   1.3710000e+03
   9.2100000e+02
   8.9000000e+02
   7.2200000e+02
   1.8600000e+02
   7.6200000e+02
   1.0950000e+03
   8.8000000e+01
   9.9800000e+02
   2.0800000e+02
   8.3000000e+01
   5.0500000e+02
   5.7000000e+01
   3.3700000e+02
   5.4000000e+02
   2.6000000e+01
   5.5700000e+02
   5.1500000e+02
   1.0000000e+01
   1.5400000e+02
   9.0000000e+00
   3.7900000e+02
   0.0000000e+00
   1.1150000e+03
   3.4900000e+02
   2.5400000e+02
   8.9400000e+02
   7.2800000e+02
   1.9100000e+02
   1.5010000e+03
   1.3000000e+01
   3.6100000e+02
   6.5100000e+02
   5.9800000e+02
   9.8000000e+02
   7.4000000e+01
   3.0000000e+00
   4.3200000e+02
   2.4100000e+02
   4.9600000e+02
   5.5200000e+02
   3.3500000e+02
   8.4800000e+02
   2.1900000e+02
   2.8300000e+02
   1.7080000e+03
   2.0000000e+00
   5.4900000e+02
   4.0000000e+00
   7.2000000e+01
   5.2300000e+02
   4.7000000e+01
   5.2100000e+02
   5.3200000e+02
   7.9800000e+02
   1.0390000e+03
   8.8600000e+02
   5.0000000e+00
   5.7800000e+02
   8.9600000e+02
   3.0600000e+02
   4.0000000e+00
   1.5500000e+02
   4.8300000e+02
   8.2000000e+01
   9.9200000e+02
   5.8000000e+01
   2.1000000e+01
   2.4100000e+02
   3.7800000e+02
   6.0000000e+00
   7.8000000e+01
   5.0400000e+02
   3.7600000e+02
   2.2700000e+02
   3.1900000e+02
   4.6800000e+02
   8.7000000e+01
   5.3000000e+01
   6.9000000e+02
   5.5900000e+02
   1.6800000e+02
   5.4100000e+02
   7.4200000e+02
   5.8100000e+02
   8.0000000e+00
   8.3000000e+01
   2.4000000e+01
   5.3600000e+02
   2.7400000e+02
   4.9900000e+02
   6.0300000e+02
   1.0740000e+03
   5.3600000e+02
   3.2600000e+02
   2.9500000e+02
   6.6500000e+02
   6.0200000e+02
   1.1080000e+03
   5.1200000e+02
   1.2840000e+03
   2.9000000e+01
   4.5600000e+02
   1.1870000e+03
   2.8000000e+01
   0.0000000e+00
   6.7000000e+01
   0.0000000e+00
   1.2290000e+03
   1.0330000e+03
   8.1500000e+02
   7.1300000e+02
   8.2000000e+01
   1.2800000e+02
   4.8100000e+02
   5.0000000e+01
   1.0580000e+03
   2.0400000e+02
   8.9700000e+02
   6.6000000e+01
   5.0800000e+02
   3.7100000e+02
   6.3700000e+02
   8.6000000e+01
   9.9900000e+02
   1.4000000e+01
   6.8000000e+01
   4.1800000e+02
   8.4000000e+02
   9.2500000e+02
   3.5000000e+02
   6.2700000e+02
   8.2000000e+01
   1.8100000e+02
   3.5600000e+02
   1.3390000e+03
   1.0170000e+03
   1.3200000e+02
   1.6300000e+03
   3.1600000e+02
   1.0870000e+03
   1.9500000e+02
   4.7600000e+02
   0.0000000e+00
   4.9600000e+02
   4.6400000e+02
   4.6500000e+02
   6.0300000e+02
   4.6400000e+02
   5.9800000e+02
   7.2000000e+01
   5.5800000e+02
   0.0000000e+00
   3.5100000e+02
   1.3120000e+03
   1.7540000e+03
   2.4200000e+02
   1.4590000e+03
   7.0000000e+01
   3.6300000e+02
   4.7100000e+02
   2.6000000e+01
   1.1400000e+02
   3.4800000e+02
   3.9800000e+02
   5.7500000e+02
   7.1000000e+01
   2.1900000e+02
   5.0700000e+02
   5.3000000e+02
   0.0000000e+00
   5.8000000e+01
   2.8600000e+02
   8.8900000e+02
   7.9000000e+01
   5.2300000e+02
   0.0000000e+00
   5.5500000e+02
   1.7960000e+03
   2.0600000e+02
   9.2500000e+02
   9.1000000e+01
   0.0000000e+00
   5.1000000e+01
   7.4100000e+02
   1.0330000e+03
   6.9300000e+02
   1.6000000e+01
   1.4100000e+02
   1.1150000e+03
   6.2400000e+02
   3.3300000e+02
   0.0000000e+00
   3.6100000e+02
   7.0000000e+01
   1.4000000e+01
   2.6800000e+02
   3.5300000e+02
   4.8800000e+02
   1.4000000e+01
   1.0850000e+03
   3.7500000e+02
   7.3000000e+02
   5.8000000e+01
   8.9800000e+02
   2.6100000e+02
   2.4000000e+01
   9.5200000e+02
   0.0000000e+00
   3.3500000e+02
   6.0000000e+01
   1.9900000e+02
   6.3000000e+02
   8.2000000e+02
   6.4000000e+01
   0.0000000e+00
   2.1200000e+02
   4.1700000e+02
   5.0600000e+02
   3.2000000e+01
   1.0950000e+03
   2.7900000e+02
   9.8900000e+02
   7.6000000e+01
   7.9000000e+01
   1.6010000e+03
   1.1930000e+03
   5.5100000e+02
   1.5000000e+01
   1.0710000e+03
   2.6900000e+02
   6.5000000e+01
   4.5400000e+02
   8.0000000e+00
   7.1300000e+02
   5.8000000e+02
   4.3000000e+01
   6.7000000e+01
   7.7200000e+02
   4.0500000e+02
   4.4300000e+02
   2.4000000e+01
   1.0000000e+00
   5.4400000e+02
   4.8800000e+02
   4.0000000e+00
   4.0800000e+02
   3.6000000e+01
   7.8200000e+02
   9.4600000e+02
   4.4100000e+02
   2.4800000e+02
   5.5300000e+02
   3.8000000e+01
   7.5800000e+02
   1.2180000e+03
   6.5000000e+02
   5.6000000e+01
   3.7000000e+01
   6.5300000e+02
   4.5000000e+01
   6.5000000e+02
   5.0000000e+01
   0.0000000e+00
   2.8000000e+01
   2.8500000e+02
   5.4000000e+01
   1.0830000e+03
   5.3500000e+02
   0.0000000e+00
   8.0000000e+00
   4.7900000e+02
   1.0630000e+03
   4.1600000e+02
   3.4600000e+02
   3.0000000e+00
   1.2660000e+03
   5.1500000e+02
   9.1000000e+02
   6.2600000e+02
   0.0000000e+00
   2.5800000e+02
   3.1600000e+02
   7.4000000e+01
   5.5900000e+02
   8.0000000e+00
   3.0000000e+00
   2.6500000e+02
   1.0000000e+01
   0.0000000e+00
   2.2300000e+02
   4.8700000e+02
   3.1800000e+02
   5.1900000e+02
   1.2870000e+03
   4.6600000e+02
   2.0300000e+02
   1.0000000e+00
   6.8000000e+02
   3.3800000e+02
   5.4300000e+02
   6.6000000e+01
   9.1000000e+02
   0.0000000e+00
   6.3400000e+02
   3.8200000e+02
   0.0000000e+00
   6.2600000e+02
   1.4390000e+03
   4.6000000e+01
   1.0810000e+03
   1.9900000e+02
   5.4700000e+02
   5.2100000e+02
   0.0000000e+00
   1.0890000e+03
   0.0000000e+00
   6.2000000e+01
   4.4000000e+01
   5.4000000e+01
   5.6100000e+02
   3.8000000e+01
   7.6600000e+02
   5.4000000e+01
   3.7000000e+01
   9.8700000e+02
   6.0000000e+00
   2.7500000e+02
   4.0000000e+01
   0.0000000e+00
   5.4600000e+02
   1.6000000e+01
   3.1000000e+02
   1.2550000e+03
   2.3000000e+01
   9.8200000e+02
   6.0800000e+02
   4.8600000e+02
   5.7000000e+01
   9.6500000e+02
   9.1200000e+02
   1.0230000e+03
   3.0000000e+00
   3.6600000e+02
   5.6000000e+01
   2.2000000e+01
   3.0000000e+00
   1.0000000e+00
   1.1070000e+03
   6.0800000e+02
   6.3000000e+02
   5.3900000e+02
   9.0700000e+02
   2.3200000e+02
   1.6100000e+02
   6.9000000e+01
   2.7300000e+02
   1.4600000e+02
   5.9900000e+02
   2.8800000e+02
   2.7500000e+02
   9.0000000e+00
   3.0100000e+02
   7.9100000e+02
   5.4900000e+02
   1.2760000e+03
   2.4300000e+02
   8.0000000e+00
   3.1200000e+02
   6.8100000e+02
   1.4670000e+03
   0.0000000e+00
   0.0000000e+00
   6.0000000e+01
   4.0000000e+01
   2.5000000e+01
   3.4000000e+01
   1.2190000e+03
   3.2000000e+01
   4.3000000e+01
   3.3000000e+01
   2.0000000e+01
   2.0000000e+01
   1.5310000e+03
   8.0000000e+00
   6.6000000e+01
   2.0000000e+00
   5.6800000e+02
   2.7000000e+02
   6.4100000e+02
   9.1000000e+02
   7.1000000e+01
   6.7900000e+02
   4.8000000e+01
   3.6200000e+02
   7.9000000e+01
   4.6600000e+02
   3.0000000e+00
   1.0000000e+01
   3.5100000e+02
   3.3600000e+02
   5.9100000e+02
   6.7500000e+02
   7.0400000e+02
   4.0000000e+00
   2.9300000e+02
   1.3480000e+03
   4.9100000e+02
   8.2000000e+01
   0.0000000e+00
   7.9600000e+02
   8.9200000e+02
   1.1110000e+03
   2.4800000e+02
   2.3000000e+01
   2.7400000e+02
   1.6010000e+03
   6.1900000e+02
   1.0000000e+00
   5.1000000e+02
   2.6500000e+02
   2.5500000e+02
   1.0000000e+01
   1.2200000e+02
   5.6400000e+02
   5.8000000e+01
   2.3000000e+02
   3.5000000e+01
   4.8100000e+02
   6.5400000e+02
   7.7600000e+02
   9.7800000e+02
   7.8200000e+02
   5.0200000e+02
   5.6700000e+02
   2.3700000e+02
   5.2400000e+02
   1.3930000e+03
   2.8000000e+01
   2.1300000e+02
   1.0000000e+00
   4.9000000e+01
   1.7000000e+01
   4.0000000e+00
   1.3000000e+01
   1.7590000e+03
   2.3300000e+02
   1.3000000e+01
   1.6000000e+01
   1.5490000e+03
   9.1100000e+02
   2.9800000e+02
   3.0200000e+02
   9.0000000e+00
   8.5900000e+02
   9.5700000e+02
   1.1180000e+03
   3.5000000e+01
   2.9000000e+01
   7.9000000e+01
   0.0000000e+00
   2.7300000e+02
   3.3700000e+02
   2.2500000e+02
   6.0000000e+01
   5.3000000e+02
   1.3430000e+03
   9.0800000e+02
   2.9100000e+02
   1.2770000e+03
   9.0000000e+00
   7.1000000e+01
   6.3100000e+02
   4.0000000e+00
   7.1200000e+02
   2.6700000e+02
   4.5000000e+01
   4.4400000e+02
   3.1000000e+01
   2.0000000e+00
   1.1220000e+03
   4.0000000e+01
   1.2000000e+01
   5.7700000e+02
   8.2200000e+02
   5.8000000e+02
   4.1600000e+02
   5.7000000e+02
   2.9300000e+02
   2.1600000e+02
   1.0340000e+03
   6.6400000e+02
   2.9000000e+01
   7.8000000e+01
   1.0000000e+00
   2.3200000e+02
   2.3000000e+01
   1.1740000e+03
   2.8200000e+02
   2.2200000e+02
   9.2100000e+02
   9.0000000e+00
   3.7200000e+02
   1.3500000e+02
   5.1000000e+01
   3.7700000e+02
   1.0000000e+01
   1.9000000e+01
   6.6000000e+01
   7.0000000e+00
   6.3900000e+02
   5.5800000e+02
   3.6900000e+02
   7.1000000e+01
   7.0000000e+00
   0.0000000e+00
   7.0900000e+02
   1.0900000e+02
   2.7300000e+02
   4.6900000e+02
   4.2000000e+01
   0.0000000e+00
   3.2000000e+01
   4.7100000e+02
   6.2400000e+02
   3.7000000e+02
   5.1100000e+02
   6.8500000e+02
   3.4000000e+01
   8.8800000e+02
   6.6000000e+02
   7.1500000e+02
   1.8600000e+02
   3.6800000e+02
   4.7600000e+02
   2.9600000e+02
   2.5600000e+02
   1.8900000e+02
   2.7600000e+02
   6.0000000e+00
   8.6900000e+02
   1.0430000e+03
   9.3000000e+02
   4.8500000e+02
   1.8600000e+02
   9.3500000e+02
   8.0600000e+02
   6.5200000e+02
   5.6600000e+02
   2.1000000e+01
   6.4500000e+02
   9.5600000e+02
   1.7000000e+01
   2.8000000e+02
   6.1000000e+02
   1.5000000e+01
   1.5670000e+03
   2.1600000e+02
   5.6400000e+02
   5.5600000e+02
   7.5000000e+01
   0.0000000e+00
   5.6000000e+01
   1.7000000e+01
   5.4000000e+02
   1.6800000e+02
   1.4000000e+01
   3.0400000e+02
   3.0000000e+00
   2.1500000e+02
   1.0230000e+03
   9.1800000e+02
   5.5000000e+01
   1.4840000e+03
   1.2300000e+03
   1.1070000e+03
   4.5400000e+02
   5.5800000e+02
   5.5500000e+02
   4.0000000e+00
   5.4000000e+02
   2.5600000e+02
   2.5000000e+01
   1.8000000e+01
   6.8000000e+01
   5.0200000e+02
   8.3300000e+02
   8.8400000e+02
   3.5000000e+01
   5.8400000e+02
   5.9800000e+02
   1.6200000e+02
   2.0000000e+00
   5.0000000e+01
   4.6000000e+01
   1.4000000e+01
   2.0000000e+00
   2.9300000e+02
   2.8000000e+01
   7.1700000e+02
   1.1060000e+03
   1.4400000e+03
   1.3860000e+03
   5.4000000e+02
   5.2000000e+01
   7.7000000e+02
   2.0000000e+00
   7.1700000e+02
   1.2710000e+03
   7.7700000e+02
   6.1300000e+02
   3.1800000e+02
   3.8700000e+02
   1.0540000e+03
   6.1000000e+01
   2.7600000e+02
   5.8000000e+01
   0.0000000e+00
   4.3000000e+01
   6.0000000e+01
   1.7950000e+03
   4.4600000e+02
   4.7700000e+02
   3.5900000e+02
   4.2100000e+02
   1.0960000e+03
   2.0600000e+02
   1.0550000e+03
   2.9600000e+02
   6.0600000e+02
   2.6900000e+02
   1.8400000e+02
   7.1000000e+02
   3.4000000e+01
   6.7600000e+02
   3.9500000e+02
   2.4500000e+02
   8.5500000e+02
   5.7000000e+01
   3.5000000e+01
   3.2000000e+01
   6.6200000e+02
   2.9000000e+01
   1.6760000e+03
   0.0000000e+00
   6.2300000e+02
   2.4900000e+02
   4.6400000e+02
   1.2530000e+03
   4.7400000e+02
   6.9000000e+02
   8.8800000e+02
   8.0000000e+00
   4.7700000e+02
   5.1900000e+02
   9.8900000e+02
   8.5700000e+02
   8.4900000e+02
   4.4000000e+01
   8.7200000e+02
   8.0000000e+00
   4.7300000e+02
   1.1280000e+03
   3.9000000e+01
   3.3100000e+02
   4.2200000e+02
   6.5800000e+02
   1.9000000e+01
   4.1000000e+01
   2.5500000e+02
   5.9000000e+01
   1.3100000e+02
   4.7600000e+02
   5.4900000e+02
   3.3000000e+01
   7.6600000e+02
   2.0000000e+00
   3.7000000e+01
   8.4200000e+02
   1.0130000e+03
   7.1500000e+02
   6.1900000e+02
   3.1200000e+02
   2.2200000e+02
   6.7700000e+02
   1.5000000e+01
   3.2000000e+01
   5.6900000e+02
   5.3000000e+02
   4.0900000e+02
   2.0200000e+02
   5.6000000e+02
   2.2900000e+02
   2.7000000e+01
   8.3300000e+02
   6.6200000e+02
   0.0000000e+00
   7.4500000e+02
   2.9800000e+02
   2.3400000e+02
   9.0000000e+02
   6.4000000e+01
   2.7900000e+02
   1.0800000e+02
   0.0000000e+00
   1.9210000e+03
   1.4300000e+02
   5.6000000e+01
   2.1900000e+02
   5.3500000e+02
   4.2000000e+01
   3.3100000e+02
   4.1000000e+01
   6.0400000e+02
   0.0000000e+00
   5.1000000e+01
   2.6000000e+02
   1.7000000e+01
   3.4800000e+02
   6.4600000e+02
   5.7000000e+01
   6.2100000e+02
   2.7000000e+02
   1.2500000e+02
   5.9400000e+02
   5.1000000e+02
   2.2400000e+02
   6.0000000e+00
   8.8000000e+01
   2.7100000e+02
   4.9700000e+02
   1.6710000e+03
   7.0000000e+01
   1.0810000e+03
   9.6300000e+02
   4.7000000e+01
   7.6900000e+02
   6.3700000e+02
   7.8700000e+02
   2.6100000e+02
   5.8100000e+02
   2.9000000e+01
   3.3000000e+02
   2.7000000e+01
   4.4200000e+02
   8.5700000e+02
   4.4800000e+02
   3.1600000e+02
   2.2000000e+01
   5.0000000e+01
   4.1900000e+02
   5.9000000e+01
   4.7900000e+02
   6.3700000e+02
   5.0000000e+02
   2.5500000e+02
   2.1300000e+02
   8.3600000e+02
   8.0000000e+00
   1.1000000e+01
   8.3700000e+02
   7.8800000e+02
   3.8300000e+02
   4.1400000e+02
   1.7000000e+01
   8.2000000e+02
   3.9000000e+01
   5.1400000e+02
   3.1700000e+02
   7.4700000e+02
   7.2000000e+01
   4.7800000e+02
   8.3200000e+02
   3.7100000e+02
   6.8600000e+02
   7.6100000e+02
   2.0300000e+02
   2.9000000e+01
   7.3000000e+01
   1.7800000e+02
   1.3500000e+02
   4.6200000e+02
   7.1400000e+02
   8.0000000e+01
   5.5200000e+02
   5.3000000e+02
   4.2600000e+02
   4.6100000e+02
   8.2700000e+02
   7.1400000e+02
   4.9000000e+01
   4.2400000e+02
   3.9000000e+01
   4.3000000e+01
   7.1700000e+02
   3.0000000e+00
   2.6000000e+02
   7.6200000e+02
   2.8100000e+02
   2.2000000e+01
   7.0700000e+02
   1.9130000e+03
   9.4000000e+01
   4.6000000e+01
   1.0940000e+03
   4.9900000e+02
   6.5000000e+02
   6.8000000e+02
   2.6200000e+02
   2.3400000e+02
   5.0000000e+02
   3.5100000e+02
   9.4100000e+02
   1.3830000e+03
   8.3100000e+02
   3.6800000e+02
   4.1600000e+02
   5.8200000e+02
   7.1000000e+01
   7.9600000e+02
   1.3030000e+03
   7.0000000e+01
   0.0000000e+00
   4.8300000e+02
   3.3000000e+01
   1.0000000e+00
   5.4200000e+02
   1.6900000e+02
   1.1320000e+03
   6.1000000e+01
   8.4500000e+02
   2.0000000e+01
   6.6000000e+01
   5.8500000e+02
   0.0000000e+00
   1.2100000e+02
   1.4460000e+03
   4.9000000e+01
   5.6000000e+01
   1.4960000e+03
   1.9500000e+02
   7.4500000e+02
   1.3700000e+02
   4.6300000e+02
   6.5700000e+02
   7.8000000e+01
   4.0600000e+02
   5.8600000e+02
   5.3500000e+02
   4.8600000e+02
   9.4000000e+01
   6.1900000e+02
   1.2970000e+03
   1.6200000e+02
   1.7010000e+03
   1.2230000e+03
   4.6400000e+02
   1.0200000e+02
   7.6000000e+01
   8.4000000e+02
   4.8000000e+02
   3.0500000e+02
   4.0400000e+02
   1.0000000e+03
   4.2900000e+02
   8.3400000e+02
   1.0000000e+02
   8.2000000e+01
   6.5000000e+01
   7.2000000e+01
   3.0500000e+02
   0.0000000e+00
   4.2500000e+02
   1.0820000e+03
   8.4800000e+02
   7.6100000e+02
   9.7000000e+01
   6.5500000e+02
   1.1700000e+02
   4.2900000e+02
   3.0000000e+00
   1.0660000e+03
   4.8300000e+02
   3.7000000e+01
   6.4000000e+02
   6.8000000e+01
   9.7000000e+01
   4.9700000e+02
   7.6200000e+02
   8.4000000e+01
   4.7000000e+02
   8.2700000e+02
   4.6600000e+02
   6.1000000e+02
   4.9500000e+02
   1.0440000e+03
   2.9800000e+02
   6.1900000e+02
   3.1000000e+02
   4.8300000e+02
   7.2600000e+02
   1.4200000e+03
   8.0000000e+01
   0.0000000e+00
   3.9700000e+02
   8.0200000e+02
   8.3000000e+02
   8.3600000e+02
   4.6200000e+02
   5.0800000e+02
   6.6000000e+01
   1.0120000e+03
   6.8900000e+02
   1.1300000e+02
   1.4900000e+02
   1.3500000e+02
   8.0000000e+00
   7.1900000e+02
   5.4400000e+02
   8.6000000e+01
   7.4200000e+02
   1.8000000e+01
   1.1300000e+02
   1.6150000e+03
   4.7300000e+02
   4.0000000e+00
   6.1000000e+01
   8.7000000e+01
   4.1100000e+02
   1.0800000e+02
   5.3100000e+02
   3.8900000e+02
   3.6800000e+02
   8.0200000e+02
   7.2300000e+02
   5.7000000e+01
   7.5600000e+02
   3.6000000e+02
   4.8300000e+02
   0.0000000e+00
   8.3000000e+01
   7.3200000e+02
   1.6780000e+03
   4.5800000e+02
   9.2100000e+02
   3.3400000e+02
   6.6400000e+02
   5.2000000e+01
   6.4300000e+02
   7.8000000e+01
   9.3800000e+02
   1.8000000e+01
   4.3200000e+02
   1.2180000e+03
   1.7900000e+02
   5.6700000e+02
   1.1300000e+02
   4.9600000e+02
   5.9000000e+02
   5.0100000e+02
   4.8000000e+01
   3.4000000e+02
   8.2800000e+02
   5.8700000e+02
   8.7000000e+01
   5.0000000e+01
   1.3880000e+03
   5.6000000e+01
   8.4100000e+02
   9.8600000e+02
   9.3000000e+01
   1.7000000e+01
   2.9300000e+02
   6.6200000e+02
   1.9300000e+02
   3.3000000e+02
   5.0000000e+00
   1.4400000e+02
   2.2500000e+02
   5.2100000e+02
   7.0000000e+01
   4.6800000e+02
   6.2000000e+02
   4.9200000e+02
   7.9000000e+02
   7.6000000e+01
   6.8800000e+02
   9.7900000e+02
   1.0500000e+02
   8.3800000e+02
   1.9600000e+02
   6.3800000e+02
   7.4000000e+01
   1.3700000e+02
   8.2600000e+02
   8.9000000e+01
   7.1800000e+02
   9.4000000e+01
   5.2500000e+02
   6.7300000e+02
   7.9900000e+02
   3.7500000e+02
   6.8800000e+02
   4.8000000e+02
   4.6200000e+02
   1.2000000e+02
   6.3000000e+02
   6.6000000e+01
   5.2400000e+02
   5.3000000e+01
   4.8700000e+02
   5.2700000e+02
   1.7810000e+03
   4.9000000e+01
   3.5200000e+02
   4.0000000e+00
   8.3000000e+02
   7.2000000e+01
   1.0550000e+03
   4.1000000e+01
   6.8700000e+02
   8.6400000e+02
   6.8900000e+02
   4.6900000e+02
   1.1400000e+02
   9.4000000e+01
   5.5000000e+02
   1.7590000e+03
   8.2700000e+02
   8.2100000e+02
   6.9700000e+02
   2.4000000e+01
   4.6000000e+01
   3.8000000e+01
   2.0300000e+02
   7.6200000e+02
   8.3700000e+02
   5.4100000e+02
   1.3250000e+03
   4.4900000e+02
   3.9200000e+02
   5.5000000e+02
   4.3000000e+02
   5.0700000e+02
   7.9500000e+02
   7.1000000e+01
   5.1000000e+01
   4.8100000e+02
   7.4600000e+02
   5.3600000e+02
   2.0000000e+02
   1.7900000e+02
   1.8340000e+03
   6.9500000e+02
   5.1600000e+02
   6.1000000e+01
   3.6000000e+01
   6.2000000e+01
   4.6000000e+01
   1.5000000e+01
   1.5300000e+02
   1.9920000e+03
   7.5500000e+02
   2.7000000e+01
   5.8100000e+02
   3.3800000e+02
   5.7700000e+02
   3.0300000e+02
   1.8750000e+03
   4.8700000e+02
   1.3000000e+02
   5.0400000e+02
   1.2040000e+03
   3.5900000e+02
   1.1500000e+02
   3.8000000e+01
   5.7600000e+02
   7.7900000e+02
   8.4600000e+02
   3.7400000e+02
   1.4660000e+03
   1.5700000e+02
   1.4810000e+03
   3.9700000e+02
   5.5900000e+02
   9.4600000e+02
   8.3700000e+02
   5.9300000e+02
   1.3890000e+03
   1.0300000e+02
   5.8400000e+02
   8.9900000e+02
   1.7300000e+02
   3.4000000e+01
   7.5100000e+02
   5.5000000e+01
   2.6400000e+02
   2.0000000e+01
   3.2400000e+02
   8.3600000e+02
   3.3900000e+02
   5.4000000e+01
   5.1000000e+02
   8.6400000e+02
   3.4100000e+02
   6.8000000e+01
   4.8300000e+02
   7.4800000e+02
   1.1920000e+03
   6.2700000e+02
   5.0600000e+02
   8.4500000e+02
   8.7100000e+02
   6.6700000e+02
   8.1700000e+02
   3.4000000e+01
   1.4300000e+02
   7.9000000e+01
   7.0000000e+01
   1.5010000e+03
   3.9000000e+01
   4.6400000e+02
   5.6400000e+02
   5.2300000e+02
   6.7600000e+02
   6.7200000e+02
   9.5200000e+02
   6.9000000e+01
   1.3550000e+03
   1.0000000e+02
   1.3220000e+03
   6.1700000e+02
   7.7700000e+02
   9.0000000e+00
   1.0630000e+03
   4.8100000e+02
   3.2100000e+02
   6.4200000e+02
   8.3300000e+02
   3.8000000e+01
   6.0800000e+02
   8.0000000e+00
   2.0800000e+02
   1.1700000e+02
   6.6600000e+02
   1.5000000e+01
   7.0000000e+02
   8.4700000e+02
   2.3200000e+02
   6.2300000e+02
   1.6330000e+03
   4.5800000e+02
   6.4800000e+02
   5.5500000e+02
   8.3000000e+02
   8.5000000e+02
   4.7600000e+02
   1.1700000e+02
   9.4000000e+01
   5.0800000e+02
   7.7600000e+02
   8.1800000e+02
   1.7500000e+02
   7.8400000e+02
   5.0000000e+00
   2.5400000e+02
   5.4400000e+02
   1.0590000e+03
   1.1730000e+03
   4.9100000e+02
   7.2400000e+02
   7.1000000e+01
   2.5000000e+01
   1.4400000e+02
   7.3800000e+02
   5.7700000e+02
   5.9600000e+02
   4.1300000e+02
   4.8300000e+02
   1.3100000e+02
   1.6400000e+03
   9.3000000e+01
   5.4600000e+02
   7.3300000e+02
   8.6000000e+02
   8.0000000e+00
   9.4000000e+01
   1.5620000e+03
   1.0000000e+00
   3.0900000e+02
   3.0000000e+01
   3.7100000e+02
   6.4700000e+02
   8.0000000e+00
   1.3000000e+02
   3.5900000e+02
   4.8800000e+02
   2.5000000e+01
   7.2300000e+02
   6.1800000e+02
   6.4300000e+02
   1.6890000e+03
   2.6400000e+02
   6.3200000e+02
   4.6700000e+02
   3.7100000e+02
   1.1000000e+01
   4.1100000e+02
   4.8000000e+01
   1.1840000e+03
   9.5000000e+01
   7.3600000e+02
   7.0000000e+00
   4.2000000e+01
   1.1850000e+03
   6.1000000e+01
   2.7800000e+02
   1.0000000e+00
   8.1700000e+02
   6.2200000e+02
   8.5700000e+02
   5.0000000e+00
   7.6000000e+01
   5.5000000e+01
   6.3100000e+02
   6.7300000e+02
   1.0300000e+02
   8.0500000e+02
   1.0080000e+03
   5.9000000e+02
   3.3700000e+02
   8.0000000e+00
   1.8910000e+03
   8.3000000e+01
   1.9000000e+01
   8.0000000e+02
   9.1800000e+02
   6.2900000e+02
   2.1000000e+01
   5.2800000e+02
   1.0500000e+02
   5.0000000e+00
   7.4900000e+02
   7.2500000e+02
   2.0000000e+00
   5.0100000e+02
   3.3000000e+01
   4.9800000e+02
   6.5600000e+02
   8.0000000e+00
   5.0000000e+01
   1.3500000e+02
   3.1000000e+01
   9.4000000e+01
   1.0000000e+01
   7.2000000e+02
   6.3100000e+02
   1.9000000e+02
   5.9500000e+02
   1.2100000e+02
   1.7100000e+02
   3.5600000e+02
   7.8000000e+01
   5.7500000e+02
   1.1800000e+02
   7.1000000e+01
   2.3000000e+01
   8.4600000e+02
   5.1000000e+02
   7.7600000e+02
   0.0000000e+00
   1.0000000e+00
   7.6600000e+02
   5.7400000e+02
   0.0000000e+00
   8.9600000e+02
   9.5000000e+01
   4.0500000e+02
   2.0000000e+00
   4.7200000e+02
   6.1900000e+02
   0.0000000e+00
   7.6000000e+02
   4.9500000e+02
   5.8900000e+02
   6.3000000e+01
   6.4400000e+02
   1.0600000e+02
   7.5700000e+02
   0.0000000e+00
   6.1000000e+01
   4.0000000e+00
   4.9000000e+01
   8.1200000e+02
   9.2000000e+01
   8.4800000e+02
   2.1300000e+02
   7.1600000e+02
   0.0000000e+00
   6.1300000e+02
   5.9000000e+01
   8.8800000e+02
   3.8100000e+02
   3.0100000e+02
   0.0000000e+00
   6.8500000e+02
   0.0000000e+00
   1.8120000e+03
   5.1800000e+02
   0.0000000e+00
   4.1800000e+02
   1.0000000e+00
   7.0300000e+02
   5.7700000e+02
   4.7100000e+02
   5.4000000e+01
   4.4200000e+02
   0.0000000e+00
   6.3300000e+02
   0.0000000e+00
   1.4010000e+03
   7.6000000e+01
   6.7100000e+02
   1.0510000e+03
   4.9000000e+01
   0.0000000e+00
   3.5300000e+02
   3.0000000e+01
   1.0000000e+00
   6.3000000e+01
   1.4000000e+01
   4.0000000e+00
   1.2000000e+01
   1.9700000e+02
   8.0000000e+00
   5.2700000e+02
   1.2700000e+02
   1.5820000e+03
   1.4600000e+03
   4.2900000e+02
   1.2300000e+02
   1.7820000e+03
   1.2400000e+02
   8.5900000e+02
   1.2910000e+03
   3.0000000e+00
   6.9300000e+02
   7.1100000e+02
   5.4100000e+02
   3.1700000e+02
   3.4000000e+01
   1.2200000e+02
   5.9900000e+02
   5.0000000e+00
   5.6000000e+02
   6.6000000e+01
   1.0000000e+00
   2.5000000e+01
   2.4000000e+02
   3.8600000e+02
   5.8000000e+01
   1.5870000e+03
   8.2100000e+02
   6.0000000e+01
   3.0300000e+02
   1.4000000e+01
   3.2000000e+01
   3.9000000e+01
   6.6400000e+02
   4.6200000e+02
   7.0100000e+02
   3.6500000e+02
   0.0000000e+00
   5.4700000e+02
   7.5400000e+02
   6.6800000e+02
   1.6460000e+03
   6.6500000e+02
   6.2100000e+02
   9.0000000e+00
   1.9000000e+01
   8.0900000e+02
   1.1330000e+03
   1.8350000e+03
   4.5400000e+02
   1.3490000e+03
   2.1900000e+02
   1.0480000e+03
   9.0300000e+02
   1.6000000e+01
   1.3500000e+02
   1.2400000e+02
   4.8000000e+02
   2.9000000e+01
   1.7700000e+02
   3.3000000e+01
   3.4000000e+01
   6.9300000e+02
   5.8000000e+01
   4.9000000e+02
   6.8100000e+02
   7.1300000e+02
   5.4300000e+02
   6.6500000e+02
   8.3300000e+02
   7.5200000e+02
   2.5000000e+01
   4.0000000e+00
   3.7900000e+02
   5.6000000e+01
   2.2000000e+01
   8.9100000e+02
   6.1800000e+02
   1.1100000e+02
   7.7200000e+02
   1.6900000e+02
   5.9600000e+02
   4.1700000e+02
   4.2600000e+02
   4.4000000e+01
   5.3800000e+02
   1.4300000e+02
   5.1200000e+02
   4.0000000e+00
   1.3450000e+03
   5.5600000e+02
   7.9700000e+02
   1.4210000e+03
   1.1300000e+02
   1.0000000e+01
   1.0030000e+03
   6.3000000e+01
   2.1000000e+01
   8.1900000e+02
   0.0000000e+00
   6.9100000e+02
   1.0500000e+02
   4.0700000e+02
   7.9200000e+02
   2.2000000e+01
   6.4500000e+02
   2.0000000e+01
   1.0900000e+02
   9.0200000e+02
   5.3000000e+01
   5.2100000e+02
   3.2100000e+02
   7.7000000e+02
   1.9100000e+02
   3.4000000e+02
   2.4500000e+02
   1.0900000e+02
   5.3300000e+02
   6.5200000e+02
   3.4000000e+01
   6.3800000e+02
   3.5100000e+02
   1.0050000e+03
   8.4000000e+01
   1.5000000e+02
   1.7800000e+02
   2.3200000e+02
   1.0230000e+03
   6.0400000e+02
   3.5200000e+02
   1.6100000e+02
   6.4000000e+01
   3.1000000e+01
   5.5900000e+02
   3.3300000e+02
   3.0000000e+01
   7.0900000e+02
   1.3900000e+02
   4.5600000e+02
   4.9000000e+01
   1.3370000e+03
   7.8300000e+02
   4.9700000e+02
   6.3400000e+02
   6.8000000e+01
   1.1010000e+03
   6.6200000e+02
   4.2200000e+02
   7.1100000e+02
   1.3310000e+03
   4.7400000e+02
   2.6400000e+02
   7.4900000e+02
   5.0400000e+02
   6.3100000e+02
   2.8000000e+01
   1.2900000e+02
   4.9900000e+02
   6.5500000e+02
   6.3400000e+02
   3.0900000e+02
   0.0000000e+00
   8.4100000e+02
   5.3100000e+02
   2.4000000e+01
   7.5700000e+02
   8.6000000e+01
   6.8300000e+02
   3.6000000e+01
   7.4200000e+02
   6.0100000e+02
   4.0000000e+01
   4.4000000e+01
   5.3100000e+02
   7.1200000e+02
   8.6000000e+01
   1.0100000e+02
   7.2500000e+02
   1.4730000e+03
   7.0200000e+02
   1.5800000e+02
   4.1800000e+02
   4.5800000e+02
   4.6300000e+02
   9.4000000e+01
   1.7950000e+03
   2.2400000e+02
   2.7000000e+01
   7.2000000e+01
   5.3600000e+02
   1.7200000e+02
   3.8800000e+02
   8.0600000e+02
   1.0520000e+03
   2.9000000e+01
   2.0500000e+02
   6.3000000e+01
   3.5000000e+01
   2.2100000e+02
   6.1700000e+02
   4.9900000e+02
   4.0800000e+02
   3.2000000e+01
   4.7600000e+02
   4.5800000e+02
   4.5000000e+01
   3.2000000e+01
   1.1000000e+02
   1.6900000e+02
   1.0020000e+03
   3.1000000e+02
   1.8250000e+03
   8.1200000e+02
   7.1900000e+02
   1.7900000e+02
   6.3300000e+02
   0.0000000e+00
   2.1000000e+01
   1.6900000e+02
   9.9100000e+02
   1.8800000e+02
   3.1800000e+02
   6.4600000e+02
   7.9300000e+02
   8.0700000e+02
   1.3100000e+02
   2.4000000e+01
   5.9200000e+02
   8.8100000e+02
   3.0400000e+02
   4.6800000e+02
   3.7900000e+02
   2.3400000e+02
   2.7100000e+02
   8.1000000e+01
   3.4200000e+02
   8.2300000e+02
   1.0600000e+02
   1.0500000e+02
   3.0800000e+02
   2.2400000e+02
   1.1400000e+02
   1.4100000e+02
   5.9900000e+02
   1.9000000e+01
   6.9000000e+02
   6.2200000e+02
   6.4600000e+02
   2.7200000e+02
   4.7000000e+01
   4.6500000e+02
   4.9600000e+02
   1.1100000e+02
   5.0400000e+02
   1.9490000e+03
   7.5000000e+01
   5.7800000e+02
   4.6200000e+02
   5.9200000e+02
   7.3000000e+02
   3.8500000e+02
   6.7100000e+02
   3.9100000e+02
   5.9000000e+01
   7.0600000e+02
   6.3000000e+01
   3.3000000e+01
   1.3700000e+03
   7.6500000e+02
   1.9260000e+03
   7.7000000e+02
   6.0900000e+02
   3.7900000e+02
   5.4500000e+02
   1.4310000e+03
   6.9300000e+02
   1.8220000e+03
   4.0000000e+01
   3.9400000e+02
   0.0000000e+00
   1.4200000e+02
   6.8100000e+02
   6.8000000e+02
   5.3700000e+02
   2.8200000e+02
   4.4700000e+02
   4.6800000e+02
   9.7000000e+01
   1.6090000e+03
   5.3500000e+02
   1.8000000e+01
   4.6700000e+02
   1.0080000e+03
   6.3600000e+02
   9.5000000e+01
   1.1010000e+03
   4.9000000e+01
   2.3100000e+02
   1.1940000e+03
   6.6600000e+02
   6.5900000e+02
   4.4300000e+02
   3.8300000e+02
   1.0260000e+03
   2.9000000e+01
   8.6400000e+02
   8.7000000e+01
   3.5000000e+01
   2.8200000e+02
   2.0900000e+02
   6.0000000e+01
   1.0000000e+02
   5.3300000e+02
   3.5000000e+01
   1.0100000e+02
   9.8400000e+02
   8.6400000e+02
   1.9000000e+01
   2.0000000e+01
   5.8900000e+02
   1.5100000e+02
   6.9100000e+02
   6.4000000e+02
   1.1720000e+03
   1.5900000e+02
   6.7600000e+02
   5.0300000e+02
   1.4070000e+03
   2.5500000e+02
   4.9200000e+02
   4.8600000e+02
   4.0600000e+02
   3.1900000e+02
   0.0000000e+00
   3.3000000e+01
   4.3100000e+02
   4.7800000e+02
   1.2970000e+03
   2.6800000e+02
   1.0000000e+02
   3.9400000e+02
   4.8300000e+02
   7.9300000e+02
   1.2070000e+03
   4.6100000e+02
   9.0000000e+00
   6.4500000e+02
   1.3100000e+02
   3.1000000e+01
   2.7700000e+02
   1.3300000e+02
   6.3200000e+02
   2.8100000e+02
   1.6200000e+02
   3.0600000e+02
   6.3800000e+02
   1.2210000e+03
   5.1700000e+02
   1.4900000e+02
   3.8000000e+01
   7.0100000e+02
   8.7600000e+02
   5.5200000e+02
   6.2700000e+02
   6.2300000e+02
   6.7200000e+02
   6.3000000e+01
   8.0600000e+02
   6.1000000e+02
   7.1300000e+02
   4.7800000e+02
   1.9500000e+02
   1.2300000e+02
   2.0140000e+03
   3.7800000e+02
   6.8100000e+02
   6.1800000e+02
   7.4600000e+02
   3.5800000e+02
   6.0000000e+00
   5.8100000e+02
   1.4300000e+02
   6.8000000e+01
   4.8100000e+02
   2.7400000e+02
   5.9700000e+02
   5.5400000e+02
   2.2200000e+02
   4.8000000e+02
   5.8900000e+02
   1.5600000e+02
   5.0000000e+01
   7.3600000e+02
   3.4900000e+02
   1.0000000e+01
   2.1700000e+02
   7.4100000e+02
   1.3300000e+02
   2.3200000e+02
   6.6200000e+02
   1.0840000e+03
   1.9200000e+02
   1.9300000e+02
   1.1600000e+02
   5.1300000e+02
   5.6100000e+02
   5.9100000e+02
   8.3000000e+01
   6.5300000e+02
   5.7500000e+02
   8.1000000e+01
   4.5400000e+02
   6.9500000e+02
   1.0400000e+03
   4.8600000e+02
   4.4800000e+02
   6.1300000e+02
   3.9600000e+02
   1.4400000e+02
   1.0500000e+02
   1.6350000e+03
   4.8600000e+02
   1.6600000e+02
   5.8000000e+01
   1.7300000e+02
   6.1000000e+01
   2.1100000e+02
   1.0000000e+01
   5.5100000e+02
   6.0000000e+00
   8.3000000e+01
   1.0100000e+02
   6.3500000e+02
   1.6920000e+03
   5.9400000e+02
   2.3000000e+01
   9.3800000e+02
   8.7000000e+01
   3.3900000e+02
   1.2640000e+03
   1.1400000e+02
   5.4000000e+02
   4.7500000e+02
   4.8600000e+02
   8.8000000e+01
   6.0700000e+02
   3.1400000e+02
   3.4600000e+02
   0.0000000e+00
   2.9500000e+02
   1.4200000e+02
   6.6200000e+02
   5.9600000e+02
   6.5100000e+02
   5.1500000e+02
   1.5520000e+03
   7.4700000e+02
   6.0700000e+02
   1.2100000e+03
   9.6000000e+01
   4.5900000e+02
   1.0900000e+02
   3.9000000e+01
   5.2000000e+02
   6.0900000e+02
   5.5200000e+02
   1.2800000e+02
   4.1100000e+02
   6.2200000e+02
   1.5700000e+02
   1.0020000e+03
   2.1200000e+02
   5.4200000e+02
   4.5200000e+02
   3.8900000e+02
   1.0300000e+02
   5.4400000e+02
   1.4900000e+02
   1.5500000e+02
   5.6800000e+02
   2.0400000e+02
   4.6200000e+02
   1.9200000e+03
   8.7400000e+02
   2.1000000e+01
   1.3600000e+02
   3.6200000e+02
   6.1900000e+02
   5.6500000e+02
   6.0300000e+02
   5.4500000e+02
   7.3100000e+02
   1.6100000e+02
   3.9000000e+02
   5.9700000e+02
   1.5900000e+03
   1.2800000e+02
   3.1400000e+02
   5.0400000e+02
   2.5900000e+02
   5.0800000e+02
   3.2100000e+02
   6.3800000e+02
   4.8800000e+02
   8.5600000e+02
   6.4900000e+02
   1.9700000e+02
   1.3410000e+03
   5.2000000e+02
   4.9100000e+02
   6.5000000e+02
   1.4600000e+02
   1.6400000e+02
   1.3300000e+02
   1.4020000e+03
   4.1900000e+02
   1.6700000e+02
   4.8000000e+01
   8.9900000e+02
   1.5630000e+03
   5.1900000e+02
   2.8000000e+02
   5.4500000e+02
   6.1200000e+02
   1.2730000e+03
   5.1100000e+02
   4.5000000e+01
   1.9100000e+02
   7.9700000e+02
   5.8000000e+02
   5.4100000e+02
   2.4800000e+02
   4.2900000e+02
   5.9000000e+01
   1.6100000e+02
   8.4000000e+01
   1.7100000e+03
   1.5300000e+02
   5.8300000e+02
   4.6000000e+02
   7.3000000e+01
   7.1900000e+02
   1.1210000e+03
   1.7700000e+02
   7.2000000e+01
   3.8600000e+02
   5.7800000e+02
   6.7000000e+01
   4.7400000e+02
   6.6400000e+02
   6.2600000e+02
   4.7200000e+02
   7.4800000e+02
   1.4640000e+03
   1.5000000e+02
   5.1200000e+02
   9.3000000e+01
   4.1200000e+02
   5.6600000e+02
   5.3000000e+02
   5.1100000e+02
   7.9000000e+01
   1.6700000e+02
   5.5100000e+02
   5.2400000e+02
   1.0580000e+03
   2.7500000e+02
   6.9000000e+02
   6.2100000e+02
   2.3000000e+01
   5.6000000e+02
   5.6800000e+02
   7.0200000e+02
   4.8400000e+02
   5.4100000e+02
   1.7700000e+02
   1.7200000e+02
   4.1100000e+02
   6.2000000e+02
   5.7400000e+02
   5.5900000e+02
   1.7490000e+03
   1.3700000e+02
   2.7800000e+02
   6.1000000e+02
   5.3100000e+02
   1.3400000e+02
   1.1670000e+03
   8.5000000e+01
   1.1400000e+02
   2.4000000e+01
   3.7400000e+02
   4.4900000e+02
   4.4000000e+01
   2.6200000e+02
   2.3400000e+02
   1.0500000e+02
   5.5300000e+02
   5.1700000e+02
   1.1330000e+03
   5.8000000e+02
   1.4810000e+03
   5.0000000e+02
   5.1500000e+02
   5.7800000e+02
   1.3100000e+02
   4.5300000e+02
   7.4800000e+02
   5.7400000e+02
   1.2800000e+02
   5.0400000e+02
   7.2000000e+01
   4.6000000e+02
   1.7700000e+02
   7.7700000e+02
   6.0700000e+02
   0.0000000e+00
   1.7500000e+02
   6.2500000e+02
   5.5700000e+02
   2.6100000e+02
   5.3000000e+02
   4.2800000e+02
   5.8100000e+02
   1.5100000e+02
   4.1500000e+02
   4.1000000e+01
   4.9400000e+02
   5.8100000e+02
   4.1900000e+02
   5.8600000e+02
   7.5000000e+01
   6.0300000e+02
   6.9300000e+02
   4.9800000e+02
   2.2000000e+01
   7.1000000e+01
   4.9100000e+02
   1.3900000e+02
   6.0900000e+02
   5.7900000e+02
   1.1730000e+03
   4.4800000e+02
   6.5600000e+02
   5.8300000e+02
   7.8000000e+01
   7.5000000e+01
   3.0100000e+02
   2.0200000e+02
   5.2700000e+02
   1.6300000e+02
   1.2000000e+02
   9.5000000e+02
   5.8300000e+02
   5.4400000e+02
   9.6000000e+01
   5.6700000e+02
   1.5050000e+03
   3.3000000e+01
   7.7000000e+01
   5.5500000e+02
   6.3300000e+02
   6.2600000e+02
   4.4900000e+02
   2.2400000e+02
   3.8100000e+02
   2.1400000e+02
   5.3100000e+02
   1.3500000e+02
   5.6900000e+02
   9.5000000e+01
   9.5600000e+02
   4.8000000e+02
   5.5500000e+02
   2.1000000e+01
   4.8200000e+02
   4.5300000e+02
   4.6000000e+02
   5.4200000e+02
   1.2560000e+03
   0.0000000e+00
   4.3300000e+02
   2.5000000e+02
   1.2220000e+03
   2.1000000e+01
   4.0800000e+02
   5.6400000e+02
   2.0060000e+03
   6.3800000e+02
   4.9200000e+02
   8.9000000e+01
   5.3000000e+01
   5.5500000e+02
   6.5400000e+02
   6.3300000e+02
   2.3300000e+02
   1.7100000e+02
   6.1600000e+02
   6.1900000e+02
   5.3800000e+02
   8.3100000e+02
   1.0700000e+02
   6.1400000e+02
   1.6220000e+03
   3.6400000e+02
   3.5800000e+02
   5.5900000e+02
   1.6460000e+03
   1.2820000e+03
   2.8000000e+01
   1.9700000e+02
   6.1700000e+02
   3.4000000e+01
   1.7000000e+02
   5.5800000e+02
   1.0100000e+02
   3.8200000e+02
   5.6700000e+02
   1.8900000e+02
   6.3900000e+02
   6.5400000e+02
   5.7900000e+02
   1.3600000e+02
   4.7100000e+02
   1.0900000e+02
   5.7000000e+02
   1.2300000e+02
   5.2400000e+02
   6.5600000e+02
   6.0400000e+02
   5.3100000e+02
   5.2500000e+02
   2.2600000e+02
   6.2000000e+01
   5.8500000e+02
   4.5200000e+02
   7.0600000e+02
   5.6500000e+02
   2.1100000e+02
   2.1700000e+02
   8.0000000e+00
   2.2600000e+02
   1.9070000e+03
   4.4300000e+02
   1.8100000e+02
   6.3600000e+02
   6.1900000e+02
   7.5100000e+02
   8.7700000e+02
   4.5600000e+02
   6.3000000e+02
   1.4000000e+01
   5.5200000e+02
   3.5800000e+02
   5.0400000e+02
   3.0000000e+01
   1.0800000e+02
   5.6100000e+02
   6.3100000e+02
   5.2600000e+02
   4.6000000e+01
   6.4600000e+02
   6.4400000e+02
   1.2200000e+03
   8.6300000e+02
   4.7000000e+01
   4.8200000e+02
   5.7000000e+01
   4.9000000e+01
   5.2500000e+02
   4.0500000e+02
   1.3100000e+02
   6.4000000e+02
   1.7300000e+02
   1.0370000e+03
   4.3000000e+01
   1.2700000e+03
   1.7100000e+02
   6.6000000e+01
   7.1500000e+02
   5.1600000e+02
   6.6000000e+01
   4.5100000e+02
   1.1900000e+02
   3.7700000e+02
   1.0740000e+03
   2.2700000e+02
   5.9300000e+02
   1.5920000e+03
   5.6000000e+01
   1.0280000e+03
   5.8300000e+02
   6.3400000e+02
   5.4200000e+02
   6.4900000e+02
   6.5900000e+02
   4.2000000e+02
   5.5200000e+02
   6.0600000e+02
   6.0100000e+02
   6.2700000e+02
   3.3000000e+02
   6.6600000e+02
   5.7000000e+02
   5.5400000e+02
   6.2100000e+02
   8.4000000e+01
   4.6500000e+02
   2.7200000e+02
   2.0390000e+03
   6.1500000e+02
   3.4100000e+02
   4.6400000e+02
   6.1400000e+02
   4.6000000e+02
   2.0100000e+02
   7.0000000e+00
   6.1000000e+01
   6.3100000e+02
   4.5600000e+02
   7.1300000e+02
   1.7140000e+03
   1.1200000e+02
   2.0400000e+02
   5.7600000e+02
   6.5000000e+02
   5.7200000e+02
   1.5600000e+02
   7.7500000e+02
   2.9700000e+02
   2.0900000e+02
   8.1000000e+01
   7.8000000e+02
   1.4900000e+02
   6.0600000e+02
   5.8000000e+01
   3.2500000e+02
   4.3000000e+01
   5.0900000e+02
   1.7490000e+03
   2.0200000e+02
   8.1300000e+02
   5.1000000e+02
   4.0800000e+02
   1.2100000e+02
   7.0000000e+01
   9.1000000e+01
   5.7800000e+02
   1.2000000e+01
   1.9500000e+02
   1.6000000e+02
   6.1000000e+02
   4.5700000e+02
   6.7300000e+02
   5.1300000e+02
   1.4600000e+02
   6.4800000e+02
   2.0400000e+02
   7.2400000e+02
   8.7000000e+02
   6.3400000e+02
   5.5800000e+02
   1.6000000e+01
   7.6900000e+02
   4.7900000e+02
   5.3100000e+02
   7.7300000e+02
   6.3000000e+02
   4.6100000e+02
   2.8000000e+01
   6.4700000e+02
   8.0600000e+02
   6.9000000e+01
   5.6400000e+02
   4.0800000e+02
   5.7800000e+02
   5.5200000e+02
   4.5600000e+02
   6.5500000e+02
   1.3000000e+02
   6.8300000e+02
   1.7000000e+01
   1.1160000e+03
   4.5200000e+02
   4.8800000e+02
   4.4000000e+01
   5.6600000e+02
   4.6900000e+02
   4.7500000e+02
   4.3200000e+02
   1.4070000e+03
   7.9000000e+02
   6.9200000e+02
   4.5000000e+01
   6.2400000e+02
   1.3400000e+02
   1.4400000e+02
   4.8400000e+02
   1.3200000e+03
   1.4000000e+02
   4.5600000e+02
   4.5000000e+01
   6.1800000e+02
   4.5300000e+02
   9.4000000e+01
   1.2370000e+03
   6.0300000e+02
   5.6000000e+02
   5.1000000e+01
   4.5200000e+02
   9.3700000e+02
   4.7900000e+02
   6.8300000e+02
   3.2700000e+02
   1.3400000e+02
   2.2500000e+02
   5.7500000e+02
   7.3500000e+02
   5.8600000e+02
   6.6400000e+02
   2.7000000e+02
   7.5300000e+02
   5.2000000e+02
   5.8400000e+02
   4.7300000e+02
   1.5210000e+03
   1.5400000e+02
   8.3800000e+02
   5.0200000e+02
   8.2600000e+02
   9.7000000e+01
   6.6000000e+01
   1.6100000e+02
   6.1200000e+02
   6.7600000e+02
   5.8800000e+02
   4.5900000e+02
   7.5600000e+02
   1.6460000e+03
   1.4600000e+02
   1.4720000e+03
   2.4800000e+02
   2.3800000e+02
   4.8700000e+02
   5.8900000e+02
   8.1100000e+02
   7.6500000e+02
   6.2600000e+02
   6.3400000e+02
   7.1100000e+02
   1.9600000e+03
   6.4000000e+01
   4.6700000e+02
   2.8300000e+02
   4.7700000e+02
   6.2000000e+01
   8.9200000e+02
   1.5000000e+01
   5.4800000e+02
   5.0000000e+00
   8.1000000e+01
   3.0000000e+01
   6.9500000e+02
   6.9000000e+01
   9.4100000e+02
   4.7000000e+01
   5.3000000e+02
   2.4500000e+02
   1.3000000e+01
   9.4000000e+01
   9.0400000e+02
   9.3400000e+02
   2.3700000e+02
   6.0900000e+02
   4.7800000e+02
   1.3600000e+02
   4.5400000e+02
   5.5000000e+02
   7.9600000e+02
   6.1500000e+02
   6.4000000e+01
   8.0000000e+01
   4.4000000e+01
   8.6900000e+02
   2.0400000e+02
   8.0700000e+02
   2.1800000e+02
   8.9000000e+02
   5.1900000e+02
   6.0400000e+02
   4.6400000e+02
   6.7500000e+02
   5.3900000e+02
   5.4600000e+02
   9.3000000e+02
   4.1800000e+02
   9.5000000e+01
   4.5600000e+02
   4.7900000e+02
   4.6700000e+02
   4.1500000e+02
   1.6000000e+02
   4.9600000e+02
   6.1300000e+02
   1.2060000e+03
   9.2000000e+01
   2.6700000e+02
   1.1300000e+02
   8.1300000e+02
   6.1800000e+02
   1.5980000e+03
   9.6500000e+02
   1.3140000e+03
   6.1800000e+02
   1.0100000e+02
   7.1000000e+01
   6.9600000e+02
   5.7500000e+02
   8.3900000e+02
   1.1510000e+03
   6.6300000e+02
   4.0600000e+02
   6.0400000e+02
   6.3300000e+02
   4.6600000e+02
   1.8600000e+02
   2.0400000e+02
   1.3900000e+02
   3.7000000e+02
   5.4300000e+02
   1.2330000e+03
   6.6800000e+02
   5.7500000e+02
   1.1310000e+03
   5.8300000e+02
   4.6600000e+02
   9.0300000e+02
   5.0800000e+02
   3.6500000e+02
   4.9100000e+02
   0.0000000e+00
   7.7100000e+02
   7.7200000e+02
   8.6800000e+02
   1.8600000e+02
   3.9000000e+01
   3.0200000e+02
   9.5700000e+02
   6.0600000e+02
   5.6500000e+02
   7.6400000e+02
   1.0700000e+02
   1.5900000e+02
   6.0800000e+02
   3.7100000e+02
   2.4500000e+02
   8.1800000e+02
   1.7800000e+02
   1.2500000e+03
   2.9000000e+01
   5.5900000e+02
   7.0500000e+02
   1.2000000e+01
   5.3900000e+02
   1.7100000e+02
   4.8000000e+02
   7.6600000e+02
   3.9000000e+01
   9.8200000e+02
   6.2900000e+02
   5.3000000e+02
   4.1000000e+01
   1.6000000e+01
   7.4000000e+01
   5.1000000e+02
   6.2000000e+01
   4.7700000e+02
   1.0000000e+03
   1.1400000e+02
   3.9400000e+02
   4.2100000e+02
   5.8900000e+02
   4.9500000e+02
   1.5400000e+02
   4.9000000e+01
   5.7300000e+02
   8.8600000e+02
   9.4200000e+02
   4.0800000e+02
   1.2900000e+02
   5.9700000e+02
   6.9400000e+02
   7.0700000e+02
   5.0100000e+02
   8.5200000e+02
   2.5500000e+02
   1.8600000e+02
   9.5600000e+02
   8.1100000e+02
   1.7500000e+02
   3.0300000e+02
   5.0300000e+02
   4.8100000e+02
   6.4200000e+02
   6.4800000e+02
   2.0250000e+03
   6.4100000e+02
   5.2300000e+02
   0.0000000e+00
   1.5500000e+02
   3.2900000e+02
   3.4400000e+02
   5.0300000e+02
   4.8900000e+02
   1.0900000e+02
   1.2370000e+03
   6.3500000e+02
   6.5100000e+02
   5.9100000e+02
   8.1700000e+02
   8.3200000e+02
   1.0100000e+03
   4.7800000e+02
   6.7700000e+02
   1.5400000e+02
   3.3000000e+01
   7.8900000e+02
   4.6900000e+02
   1.3510000e+03
   6.6100000e+02
   4.9500000e+02
   5.6300000e+02
   1.1200000e+02
   4.7600000e+02
   7.9900000e+02
   3.8000000e+02
   7.2000000e+02
   6.2600000e+02
   4.3000000e+01
   4.8100000e+02
   4.5000000e+01
   1.4000000e+02
   7.2100000e+02
   2.0600000e+02
   1.0910000e+03
   2.6700000e+02
   1.1770000e+03
   1.4300000e+02
   5.1600000e+02
   1.4900000e+03
   1.4000000e+01
   6.4400000e+02
   1.7500000e+02
   5.0800000e+02
   8.1100000e+02
   3.8100000e+02
   9.2500000e+02
   1.9410000e+03
   1.9400000e+02
   2.3000000e+01
   1.0090000e+03
   6.2600000e+02
   2.2800000e+02
   4.6000000e+01
   6.1500000e+02
   2.4600000e+02
   1.1400000e+02
   1.4970000e+03
   6.0000000e+02
   1.1100000e+03
   5.0500000e+02
   2.5400000e+02
   5.2200000e+02
   1.2020000e+03
   5.9700000e+02
   2.7400000e+02
   2.3000000e+02
   1.0910000e+03
   6.8700000e+02
   9.4900000e+02
   7.1200000e+02
   3.8000000e+01
   8.6300000e+02
   5.1900000e+02
   1.5400000e+02
   6.1900000e+02
   8.5900000e+02
   6.1500000e+02
   9.0600000e+02
   0.0000000e+00
   9.5700000e+02
   5.3000000e+01
   8.6000000e+02
   5.8000000e+01
   2.5800000e+02
   4.1700000e+02
   5.0700000e+02
   7.3200000e+02
   3.9500000e+02
   5.6000000e+01
   8.1900000e+02
   5.5500000e+02
   9.9800000e+02
   5.9100000e+02
   3.1700000e+02
   7.2800000e+02
   4.9300000e+02
   5.1100000e+02
   5.6700000e+02
   3.9500000e+02
   2.6800000e+02
   1.0220000e+03
   1.6000000e+01
   6.9000000e+01
   5.8800000e+02
   7.0400000e+02
   1.4610000e+03
   5.9300000e+02
   9.4000000e+01
   4.5300000e+02
   6.5900000e+02
   1.8530000e+03
   5.9200000e+02
   1.1360000e+03
   2.9600000e+02
   6.6400000e+02
   1.0650000e+03
   5.4000000e+01
   1.6000000e+02
   2.0700000e+02
   5.3700000e+02
   6.0300000e+02
   5.1500000e+02
   6.6300000e+02
   9.0600000e+02
   6.9400000e+02
   7.3000000e+02
   7.6000000e+02
   6.2200000e+02
   5.4800000e+02
   1.3200000e+02
   4.3400000e+02
   1.4660000e+03
   2.3000000e+01
   4.8100000e+02
   2.9300000e+02
   9.9700000e+02
   4.6600000e+02
   2.0900000e+02
   1.2400000e+02
   1.3600000e+02
   5.5700000e+02
   4.8100000e+02
   1.5500000e+02
   1.8110000e+03
   7.7200000e+02
   8.5000000e+02
   1.2900000e+02
   7.7100000e+02
   1.2200000e+02
   6.2800000e+02
   4.5000000e+02
   8.3100000e+02
   3.0000000e+02
   4.5600000e+02
   5.0600000e+02
   0.0000000e+00
   8.7400000e+02
   7.0400000e+02
   1.6900000e+02
   4.2000000e+01
   8.0000000e+01
   3.8400000e+02
   2.5700000e+02
   7.1000000e+02
   5.3000000e+02
   6.0900000e+02
   6.5600000e+02
   5.2300000e+02
   9.1300000e+02
   2.3700000e+02
   3.7800000e+02
   6.0300000e+02
   7.4600000e+02
   1.3900000e+02
   2.7100000e+02
   5.5200000e+02
   4.7800000e+02
   1.0420000e+03
   2.1000000e+01
   4.7600000e+02
   8.2500000e+02
   5.7000000e+01
   7.2500000e+02
   1.0200000e+02
   1.6600000e+02
   1.9300000e+02
   3.3600000e+02
   6.5500000e+02
   8.2100000e+02
   5.2000000e+02
   4.1700000e+02
   8.1200000e+02
   8.5600000e+02
   1.0430000e+03
   3.1900000e+02
   6.0000000e+02
   6.6500000e+02
   8.7100000e+02
   3.6300000e+02
   2.7400000e+02
   5.4800000e+02
   8.1100000e+02
   4.5000000e+01
   6.0500000e+02
   9.1100000e+02
   1.0800000e+02
   7.9700000e+02
   4.6800000e+02
   7.0100000e+02
   4.7900000e+02
   8.5000000e+02
   2.0200000e+02
   7.1000000e+01
   2.3000000e+01
   9.1200000e+02
   4.2300000e+02
   5.5500000e+02
   5.5100000e+02
   6.0300000e+02
   1.1930000e+03
   8.2000000e+01
   1.0740000e+03
   6.1400000e+02
   4.7400000e+02
   9.6200000e+02
   1.2460000e+03
   3.4200000e+02
   4.4200000e+02
   8.1700000e+02
   8.8000000e+01
   4.7900000e+02
   5.7700000e+02
   2.7400000e+02
   6.1000000e+01
   6.1000000e+01
   1.6460000e+03
   4.7500000e+02
   7.8000000e+01
   2.1800000e+02
   6.3800000e+02
   6.2600000e+02
   8.8000000e+02
   1.0000000e+02
   4.2600000e+02
   6.0700000e+02
   6.3300000e+02
   3.2600000e+02
   3.0600000e+02
   5.1900000e+02
   1.8500000e+02
   5.5300000e+02
   2.3200000e+02
   5.5400000e+02
   9.2100000e+02
   3.4200000e+02
   5.1700000e+02
   4.5100000e+02
   3.6000000e+01
   6.2800000e+02
   6.1300000e+02
   1.1940000e+03
   7.8800000e+02
   9.0700000e+02
   1.8470000e+03
   4.7100000e+02
   1.2100000e+02
   4.6000000e+02
   7.6500000e+02
   6.9600000e+02
   7.9600000e+02
   7.7900000e+02
   7.9200000e+02
   8.3400000e+02
   1.7720000e+03
   7.0200000e+02
   1.3300000e+02
   6.9200000e+02
   6.9200000e+02
   4.3900000e+02
   5.3100000e+02
   5.0900000e+02
   5.4500000e+02
   9.5700000e+02
   1.3100000e+02
   1.6600000e+02
   5.9900000e+02
   1.7200000e+02
   3.6300000e+02
   5.5000000e+02
   1.8100000e+02
   5.9000000e+01
   4.0600000e+02
   1.3870000e+03
   3.5000000e+01
   5.6000000e+02
   1.5910000e+03
   6.0500000e+02
   4.1900000e+02
   4.0200000e+02
   1.0050000e+03
   7.7300000e+02
   4.8800000e+02
   1.6500000e+02
   7.1700000e+02
   9.8800000e+02
   5.0000000e+00
   2.5500000e+02
   7.5000000e+02
   7.2000000e+01
   4.9500000e+02
   6.6000000e+02
   5.7000000e+01
   5.5700000e+02
   8.1000000e+02
   2.7200000e+02
   6.8200000e+02
   1.7470000e+03
   8.1500000e+02
   7.4000000e+01
   5.6600000e+02
   8.4200000e+02
   2.6600000e+02
   4.6900000e+02
   8.2200000e+02
   5.5800000e+02
   1.5200000e+02
   4.7100000e+02
   1.0100000e+02
   5.3000000e+02
   4.5300000e+02
   7.2000000e+01
   7.6300000e+02
   8.3700000e+02
   1.4950000e+03
   6.4400000e+02
   7.2200000e+02
   1.5840000e+03
   1.4700000e+02
   1.0130000e+03
   7.0200000e+02
   7.5000000e+01
   4.3900000e+02
   1.2000000e+02
   3.8500000e+02
   7.0300000e+02
   5.2400000e+02
   5.8800000e+02
   4.4500000e+02
   8.5000000e+01
   5.3900000e+02
   8.4000000e+02
   3.5400000e+02
   6.4500000e+02
   7.1000000e+02
   4.7800000e+02
   1.0900000e+03
   5.7600000e+02
   3.8600000e+02
   1.8700000e+02
   6.5300000e+02
   8.0600000e+02
   9.2500000e+02
   4.6000000e+01
   3.0800000e+02
   2.1100000e+02
   8.0500000e+02
   6.0500000e+02
   3.9400000e+02
   7.6200000e+02
   1.7700000e+02
   6.1200000e+02
   8.2000000e+01
   6.1000000e+02
   4.5400000e+02
   6.6500000e+02
   2.2100000e+02
   8.2200000e+02
   6.1200000e+02
   0.0000000e+00
   4.8000000e+02
   4.8300000e+02
   2.4500000e+02
   5.2900000e+02
   5.4700000e+02
   6.2900000e+02
   1.5530000e+03
   5.3100000e+02
   3.6500000e+02
   6.1500000e+02
   1.9000000e+02
   1.7130000e+03
   7.0600000e+02
   3.1000000e+01
   2.1300000e+02
   6.3700000e+02
   1.2500000e+02
   5.2600000e+02
   6.5600000e+02
   5.1100000e+02
   4.3800000e+02
   7.4400000e+02
   8.6500000e+02
   1.9100000e+02
   2.0600000e+02
   1.6000000e+02
   7.3800000e+02
   8.1200000e+02
   5.9100000e+02
   6.5600000e+02
   1.5000000e+02
   5.2300000e+02
   2.4800000e+02
   1.1600000e+02
   5.5500000e+02
   6.2600000e+02
   2.5000000e+01
   4.5400000e+02
   6.0600000e+02
   6.7300000e+02
   1.3300000e+02
   6.0200000e+02
   6.3000000e+01
   3.6500000e+02
   5.3000000e+02
   9.2500000e+02
   6.5400000e+02
   1.9400000e+02
   4.7300000e+02
   7.0500000e+02
   8.2000000e+01
   8.2000000e+01
   8.1000000e+02
   4.8100000e+02
   2.9900000e+02
   5.7600000e+02
   1.6480000e+03
   8.9000000e+01
   4.7200000e+02
   4.6600000e+02
   7.2500000e+02
   1.3330000e+03
   1.2990000e+03
   0.0000000e+00
   7.4700000e+02
   1.4120000e+03
   7.1900000e+02
   3.8300000e+02
   4.9600000e+02
   4.3800000e+02
   1.0700000e+02
   5.8600000e+02
   1.1900000e+02
   5.3800000e+02
   2.9900000e+02
   7.7000000e+02
   1.7400000e+02
   5.1300000e+02
   1.9100000e+02
   6.1600000e+02
   6.9500000e+02
   1.0020000e+03
   1.8600000e+02
   5.6500000e+02
   3.0000000e+02
   4.5800000e+02
   5.9300000e+02
   1.2790000e+03
   7.9300000e+02
   1.9200000e+02
   6.5600000e+02
   5.8300000e+02
   8.0100000e+02
   6.6000000e+01
   7.4100000e+02
   8.2200000e+02
   7.7500000e+02
   9.5200000e+02
   8.1700000e+02
   4.7300000e+02
   1.7000000e+03
   2.0400000e+02
   1.0640000e+03
   4.8100000e+02
   8.1200000e+02
   6.2700000e+02
   2.6400000e+02
   1.1100000e+02
   6.9100000e+02
   7.6500000e+02
   4.3500000e+02
   7.4500000e+02
   3.3000000e+01
   6.7300000e+02
   5.4800000e+02
   6.5000000e+01
   7.0500000e+02
   5.5600000e+02
   9.9000000e+01
   2.8400000e+02
   6.0300000e+02
   5.4900000e+02
   4.9800000e+02
   1.2290000e+03
   5.5400000e+02
   1.6400000e+03
   5.9400000e+02
   2.6200000e+02
   6.1200000e+02
   3.1700000e+02
   8.5000000e+01
   4.8300000e+02
   1.0300000e+02
   4.9900000e+02
   3.0100000e+02
   5.1600000e+02
   8.1000000e+01
   5.5600000e+02
   8.0500000e+02
   1.5500000e+02
   2.7700000e+02
   9.9000000e+01
   7.8700000e+02
   5.4000000e+01
   5.7100000e+02
   3.7200000e+02
   4.7600000e+02
   5.4800000e+02
   6.0300000e+02
   1.5650000e+03
   8.4100000e+02
   6.2900000e+02
   8.8000000e+01
   6.6900000e+02
   3.5200000e+02
   6.8900000e+02
   4.5600000e+02
   1.9500000e+02
   7.3700000e+02
   7.8000000e+02
   9.0600000e+02
   9.9200000e+02
   5.9100000e+02
   1.9600000e+02
   5.6000000e+01
   6.9000000e+01
   1.7900000e+02
   7.6100000e+02
   5.7200000e+02
   1.4400000e+02
   4.3400000e+02
   4.6300000e+02
   4.8500000e+02
   4.5900000e+02
   6.6300000e+02
   8.5100000e+02
   4.9900000e+02
   9.5000000e+01
   3.8000000e+01
   1.5990000e+03
   6.6900000e+02
   6.5000000e+02
   1.6930000e+03
   1.0350000e+03
   5.2900000e+02
   2.5400000e+02
   8.4500000e+02
   6.3000000e+02
   9.0000000e+01
   5.2000000e+02
   7.8300000e+02
   5.3700000e+02
   1.1460000e+03
   6.9100000e+02
   5.9900000e+02
   6.2000000e+02
   6.7800000e+02
   6.6800000e+02
   1.1700000e+02
   6.6800000e+02
   1.0110000e+03
   7.7600000e+02
   7.1900000e+02
   7.3200000e+02
   7.7800000e+02
   2.6200000e+02
   4.5200000e+02
   4.8400000e+02
   4.9300000e+02
   5.5400000e+02
   6.3000000e+01
   8.6100000e+02
   6.5000000e+02
   1.2700000e+02
   5.1100000e+02
   6.3600000e+02
   6.4500000e+02
   5.6600000e+02
   9.2100000e+02
   5.5900000e+02
   4.6400000e+02
   4.6000000e+01
   4.0700000e+02
   1.1100000e+02
   9.1500000e+02
   1.4900000e+02
   7.6000000e+01
   4.9100000e+02
   2.8500000e+02
   2.3700000e+02
   0.0000000e+00
   6.4100000e+02
   6.6600000e+02
   5.0500000e+02
   1.4760000e+03
   3.8400000e+02
   6.5000000e+01
   8.6900000e+02
   8.4300000e+02
   7.0200000e+02
   5.8300000e+02
   3.2000000e+01
   1.8000000e+02
   5.7000000e+02
   3.1300000e+02
   1.7060000e+03
   6.2000000e+01
   2.0400000e+02
   1.0200000e+02
   5.0300000e+02
   1.4000000e+01
   2.3600000e+02
   2.1200000e+02
   5.3200000e+02
   6.5300000e+02
   4.9100000e+02
   7.9000000e+01
   8.6000000e+01
   6.3100000e+02
   1.0180000e+03
   1.3930000e+03
   6.5000000e+01
   1.4650000e+03
   1.1300000e+02
   3.9900000e+02
   5.3600000e+02
   1.2710000e+03
   9.7300000e+02
   7.4300000e+02
   4.8400000e+02
   8.2200000e+02
   6.0000000e+00
   5.3400000e+02
   2.5100000e+02
   2.0700000e+02
   5.4900000e+02
   5.0600000e+02
   6.6800000e+02
   6.0000000e+02
   6.0600000e+02
   2.1500000e+02
   6.2100000e+02
   5.3800000e+02
   1.0570000e+03
   7.3000000e+02
   1.9100000e+02
   9.0000000e+02
   5.0200000e+02
   6.1500000e+02
   3.8000000e+01
   2.0000000e+00
   5.6000000e+02
   5.0000000e+01
   5.8000000e+01
   6.3100000e+02
   5.7500000e+02
   5.5400000e+02
   1.1100000e+02
   5.8000000e+02
   6.2800000e+02
   6.1700000e+02
   4.5300000e+02
   2.2500000e+02
   8.8900000e+02
   1.1100000e+03
   4.8700000e+02
   6.4300000e+02
   1.0990000e+03
   4.8000000e+02
   8.6000000e+02
   7.5700000e+02
   1.1220000e+03
   5.0100000e+02
   4.2000000e+01
   5.0900000e+02
   7.0800000e+02
   6.3100000e+02
   1.2360000e+03
   5.7100000e+02
   9.8400000e+02
   6.6600000e+02
   6.0500000e+02
   7.1600000e+02
   1.1030000e+03
   6.3900000e+02
   1.0300000e+02
   6.6400000e+02
   1.9500000e+02
   4.8400000e+02
   5.0800000e+02
   5.1800000e+02
   7.9000000e+01
   4.9600000e+02
   4.3700000e+02
   6.0500000e+02
   9.4000000e+01
   1.4700000e+02
   1.5000000e+02
   2.4100000e+02
   1.0240000e+03
   4.8900000e+02
   7.6000000e+01
   6.4000000e+02
   5.4900000e+02
   4.6000000e+01
   2.0000000e+02
   6.6500000e+02
   7.7700000e+02
   1.0600000e+03
   9.7000000e+02
   6.1700000e+02
   4.4800000e+02
   1.8170000e+03
   9.4000000e+01
   2.8800000e+02
   2.3000000e+01
   7.6000000e+02
   1.0800000e+02
   7.6800000e+02
   7.4200000e+02
   5.9300000e+02
   6.8900000e+02
   6.8200000e+02
   2.4300000e+02
   8.7500000e+02
   5.1200000e+02
   1.0860000e+03
   3.5700000e+02
   1.3100000e+02
   3.5000000e+01
   4.8300000e+02
   5.1300000e+02
   1.3830000e+03
   1.5150000e+03
   0.0000000e+00
   4.3700000e+02
   9.1000000e+01
   2.4300000e+02
   1.3100000e+02
   1.6000000e+02
   5.2300000e+02
   1.3390000e+03
   1.2600000e+02
   6.6100000e+02
   8.6600000e+02
   8.3300000e+02
   3.2000000e+02
   1.1700000e+02
   5.2000000e+02
   7.8000000e+01
   7.2200000e+02
   4.7700000e+02
   5.4400000e+02
   1.1460000e+03
   7.5700000e+02
   5.4400000e+02
   7.3000000e+02
   5.6400000e+02
   1.1200000e+03
   5.7800000e+02
   5.6100000e+02
   6.0800000e+02
   8.0200000e+02
   8.5000000e+01
   1.7020000e+03
   1.1300000e+02
   1.0400000e+02
   1.3900000e+02
   5.6100000e+02
   4.0700000e+02
   7.2000000e+02
   5.9700000e+02
   4.7100000e+02
   5.7800000e+02
   9.5200000e+02
   5.5500000e+02
   4.2000000e+01
   1.1100000e+03
   6.9800000e+02
   8.9200000e+02
   5.2700000e+02
   7.0000000e+01
   5.5800000e+02
   1.0100000e+02
   4.9900000e+02
   5.9400000e+02
   1.1880000e+03
   7.0000000e+02
   1.1900000e+02
   1.1290000e+03
   5.3100000e+02
   5.3400000e+02
   7.0300000e+02
   5.6600000e+02
   1.7820000e+03
   6.3700000e+02
   5.0200000e+02
   1.4800000e+02
   5.7000000e+02
   6.6200000e+02
   7.5000000e+01
   5.4900000e+02
   5.3800000e+02
   2.9700000e+02
   5.3400000e+02
   5.3000000e+02
   4.6100000e+02
   7.9800000e+02
   5.0200000e+02
   1.7700000e+02
   6.4300000e+02
   5.3500000e+02
   1.0100000e+02
   6.2000000e+01
   1.0050000e+03
   5.6100000e+02
   0.0000000e+00
   8.5000000e+01
   3.5000000e+01
   5.2900000e+02
   2.1800000e+02
   6.7600000e+02
   6.4500000e+02
   1.5770000e+03
   4.3100000e+02
   6.0000000e+01
   9.8000000e+01
   6.8300000e+02
   3.0600000e+02
   2.7500000e+02
   7.5700000e+02
   5.8400000e+02
   2.9100000e+02
   1.7000000e+02
   8.3100000e+02
   7.3500000e+02
   1.0200000e+03
   2.1100000e+02
   1.0500000e+02
   7.4000000e+01
   4.9000000e+02
   7.6000000e+02
   7.4200000e+02
   7.1100000e+02
   1.2880000e+03
   1.5820000e+03
   3.2900000e+02
   1.9200000e+02
   2.2900000e+02
   8.1900000e+02
   1.1310000e+03
   4.9900000e+02
   1.2800000e+02
   5.5900000e+02
   7.3300000e+02
   5.7900000e+02
   2.5700000e+02
   1.5800000e+02
   8.0500000e+02
   1.1120000e+03
   7.0700000e+02
   4.4000000e+01
   6.6200000e+02
   7.3000000e+01
   6.0300000e+02
   4.6300000e+02
   9.2000000e+02
   4.3600000e+02
   5.2300000e+02
   2.1300000e+02
   1.3600000e+02
   1.9100000e+02
   5.4800000e+02
   5.5000000e+01
   5.4300000e+02
   4.7000000e+01
   5.4300000e+02
   1.2810000e+03
   5.5500000e+02
   1.4600000e+02
   1.4100000e+02
   1.0830000e+03
   8.4600000e+02
   5.5000000e+02
   5.5400000e+02
   1.1750000e+03
   2.2900000e+02
   1.1470000e+03
   7.8000000e+01
   1.6000000e+02
   7.0000000e+01
   5.2200000e+02
   5.4700000e+02
   8.5600000e+02
   8.1100000e+02
   4.5800000e+02
   5.3800000e+02
   1.1480000e+03
   1.3120000e+03
   1.7300000e+02
   8.8500000e+02
   8.3700000e+02
   5.6500000e+02
   5.2300000e+02
   3.3000000e+01
   6.0200000e+02
   5.3200000e+02
   5.9100000e+02
   2.2400000e+02
   5.1600000e+02
   1.3080000e+03
   5.2200000e+02
   7.9000000e+01
   6.9300000e+02
   4.4900000e+02
   5.5300000e+02
   9.5000000e+01
   6.7400000e+02
   7.5800000e+02
   4.9900000e+02
   6.0900000e+02
   3.6200000e+02
   5.6200000e+02
   1.2400000e+02
   5.4200000e+02
   5.4600000e+02
   9.3700000e+02
   6.8000000e+02
   1.0000000e+02
   5.7700000e+02
   7.0300000e+02
   4.8200000e+02
   1.0110000e+03
   6.6700000e+02
   5.2100000e+02
   1.5800000e+02
   6.5200000e+02
   1.3200000e+02
   7.8000000e+01
   7.1400000e+02
   7.5700000e+02
   4.3200000e+02
   1.5760000e+03
   2.3800000e+02
   2.5200000e+02
   6.5100000e+02
   7.0000000e+02
   4.8000000e+02
   1.4500000e+02
   7.2800000e+02
   3.1900000e+02
   7.2500000e+02
   6.1000000e+02
   1.3480000e+03
   8.4000000e+01
   1.0200000e+02
   7.5900000e+02
   5.0100000e+02
   6.0000000e+00
   1.0940000e+03
   1.7010000e+03
   5.3200000e+02
   1.4370000e+03
   1.2200000e+02
   5.9100000e+02
   6.9600000e+02
   5.8900000e+02
   2.1700000e+02
   1.8400000e+02
   1.7800000e+02
   1.2500000e+02
   5.3600000e+02
   2.0600000e+02
   1.6600000e+02
   8.0100000e+02
   9.2500000e+02
   7.4700000e+02
   2.7900000e+02
   1.3200000e+02
   1.0700000e+02
   1.5340000e+03
   9.8000000e+01
   1.3900000e+02
   5.3300000e+02
   2.3800000e+02
   5.3400000e+02
   1.1180000e+03
   1.0400000e+02
   6.1100000e+02
   8.1300000e+02
   5.6300000e+02
   8.3300000e+02
   2.1700000e+02
   1.6000000e+02
   5.4300000e+02
   1.2080000e+03
   5.9100000e+02
   1.8100000e+02
   5.7100000e+02
   8.7000000e+02
   6.7500000e+02
   9.0500000e+02
   2.8700000e+02
   5.9200000e+02
   1.3690000e+03
   1.0400000e+02
   9.3900000e+02
   1.5130000e+03
   1.0900000e+03
   3.7900000e+02
   1.6180000e+03
   2.3300000e+02
   6.2500000e+02
   5.4000000e+01
   6.0300000e+02
   5.3000000e+02
   5.2300000e+02
   5.9400000e+02
   1.3520000e+03
   9.7700000e+02
   5.7200000e+02
   5.2000000e+02
   6.9200000e+02
   7.1300000e+02
   4.6000000e+02
   9.6000000e+01
   7.9300000e+02
   2.7800000e+02
   7.1600000e+02
   2.4700000e+02
   5.2900000e+02
   5.9700000e+02
   5.0600000e+02
   5.5600000e+02
   8.9000000e+01
   2.6400000e+02
   6.8900000e+02
   1.9000000e+02
   8.4100000e+02
   3.0700000e+02
   2.0000000e+02
   8.2200000e+02
   1.4150000e+03
   6.3800000e+02
   8.1600000e+02
   8.5500000e+02
   4.8400000e+02
   5.8000000e+02
   5.2000000e+02
   7.7100000e+02
   2.2900000e+02
   9.0200000e+02
   5.1800000e+02
   5.9500000e+02
   5.0800000e+02
   5.7700000e+02
   2.3200000e+02
   4.7700000e+02
   6.9200000e+02
   3.1900000e+02
   7.9600000e+02
   4.6800000e+02
   1.7200000e+02
   1.2620000e+03
   2.5600000e+02
   1.0500000e+02
   1.8800000e+02
   4.8800000e+02
   8.8200000e+02
   9.8000000e+01
   1.0800000e+02
   2.1000000e+02
   5.6000000e+01
   1.3880000e+03
   1.1900000e+02
   5.5700000e+02
   1.5200000e+02
   7.1100000e+02
   1.2050000e+03
   5.3900000e+02
   1.2600000e+02
   1.1400000e+02
   3.6400000e+02
   7.0800000e+02
   5.1200000e+02
   3.0100000e+02
   3.9900000e+02
   7.0200000e+02
   2.2000000e+02
   1.4780000e+03
   5.7300000e+02
   6.7600000e+02
   1.5400000e+02
   1.7800000e+02
   8.1500000e+02
   1.0700000e+02
   1.0980000e+03
   1.3690000e+03
   4.9100000e+02
   8.9000000e+02
   1.4000000e+02
   7.3300000e+02
   5.8900000e+02
   9.0000000e+01
   5.2200000e+02
   3.5000000e+02
   2.3000000e+02
   8.7000000e+01
   1.3000000e+02
   6.3300000e+02
   1.0860000e+03
   7.7100000e+02
   1.8200000e+02
   6.0300000e+02
   5.4900000e+02
   8.0000000e+00
   4.4400000e+02
   7.6400000e+02
   5.3700000e+02
   7.7500000e+02
   3.8700000e+02
   6.1200000e+02
   2.4300000e+02
   7.2700000e+02
   8.4700000e+02
   1.2440000e+03
   5.1100000e+02
   8.0200000e+02
   2.6400000e+02
   8.2900000e+02
   4.9900000e+02
   5.6300000e+02
   8.2900000e+02
   9.3600000e+02
   8.9000000e+01
   6.2700000e+02
   6.6600000e+02
   1.3500000e+02
   5.2900000e+02
   6.5700000e+02
   5.1600000e+02
   1.5300000e+02
   6.9900000e+02
   1.8000000e+02
   1.4950000e+03
   1.0360000e+03
   5.2200000e+02
   2.2300000e+02
   6.3500000e+02
   5.9600000e+02
   6.9800000e+02
   1.3060000e+03
   5.5800000e+02
   3.7900000e+02
   5.4900000e+02
   8.1500000e+02
   5.0500000e+02
   7.7900000e+02
   7.9700000e+02
   3.1400000e+02
   1.6800000e+02
   8.8100000e+02
   1.5700000e+02
   7.9000000e+01
   2.6600000e+02
   2.3800000e+02
   6.5000000e+02
   4.6500000e+02
   8.3300000e+02
   9.7800000e+02
   6.2700000e+02
   7.3000000e+01
   2.2200000e+02
   5.9000000e+02
   3.7700000e+02
   3.2600000e+02
   5.9000000e+02
   1.3500000e+02
   1.4100000e+02
   5.0000000e+02
   5.1600000e+02
   5.0400000e+02
   3.0000000e+00
   5.3700000e+02
   7.8800000e+02
   1.8300000e+02
   1.5410000e+03
   1.3320000e+03
   7.9000000e+01
   5.4000000e+01
   1.7440000e+03
   7.3500000e+02
   5.1200000e+02
   7.6000000e+01
   5.8400000e+02
   1.2330000e+03
   1.6480000e+03
   5.6300000e+02
   6.8600000e+02
   5.7500000e+02
   2.2800000e+02
   6.2500000e+02
   2.6900000e+02
   2.8900000e+02
   3.5600000e+02
   1.3350000e+03
   1.3600000e+02
   1.2300000e+02
   1.1950000e+03
   1.6520000e+03
   5.3500000e+02
   1.1410000e+03
   6.9200000e+02
   9.4000000e+01
   2.3100000e+02
   9.9100000e+02
   1.2100000e+02
   5.2500000e+02
   2.6400000e+02
   1.2380000e+03
   6.2700000e+02
   7.1100000e+02
   6.8000000e+02
   2.3300000e+02
   1.1000000e+02
   1.0230000e+03
   8.7000000e+01
   1.5400000e+03
   5.6000000e+02
   6.6800000e+02
   4.0000000e+02
   7.5800000e+02
   1.6680000e+03
   5.3800000e+02
   6.3500000e+02
   5.1700000e+02
   6.8000000e+01
   3.5300000e+02
   1.9400000e+02
   7.2400000e+02
   4.9800000e+02
   7.4200000e+02
   1.3760000e+03
   9.8100000e+02
   2.7200000e+02
   6.4300000e+02
   7.1700000e+02
   5.3500000e+02
   5.9600000e+02
   3.9600000e+02
   8.2900000e+02
   5.7200000e+02
   1.1600000e+02
   3.3200000e+02
   5.9100000e+02
   5.0600000e+02
   6.2300000e+02
   5.6100000e+02
   8.0800000e+02
   6.9600000e+02
   6.6100000e+02
   2.1000000e+02
   5.6500000e+02
   6.0600000e+02
   6.2400000e+02
   4.9800000e+02
   1.2000000e+02
   5.2600000e+02
   6.3700000e+02
   8.3700000e+02
   1.3200000e+02
   3.7600000e+02
   7.0700000e+02
   1.3100000e+02
   9.3500000e+02
   3.9500000e+02
   7.2800000e+02
   4.6100000e+02
   5.9300000e+02
   2.2500000e+02
   3.8400000e+02
   1.6570000e+03
   4.0500000e+02
   4.0600000e+02
   1.3190000e+03
   4.9900000e+02
   1.0330000e+03
   1.4300000e+02
   6.7600000e+02
   8.9700000e+02
   2.4900000e+02
   6.3500000e+02
   6.1600000e+02
   2.0700000e+02
   6.0300000e+02
   1.4700000e+02
   1.6900000e+02
   1.0300000e+02
   3.5700000e+02
   1.2170000e+03
   5.3000000e+02
   8.1000000e+01
   1.4520000e+03
   3.0600000e+02
   2.0300000e+02
   5.7200000e+02
   8.0000000e+00
   1.1070000e+03
   5.4700000e+02
   6.2000000e+02
   1.0390000e+03
   5.0000000e+02
   5.4100000e+02
   1.9100000e+02
   6.7200000e+02
   2.8800000e+02
   1.9000000e+02
   5.1200000e+02
   1.7700000e+02
   1.4200000e+02
   5.4600000e+02
   6.2000000e+02
   1.2700000e+02
   6.6600000e+02
   7.7500000e+02
   1.2220000e+03
   9.6800000e+02
   3.6600000e+02
   1.5900000e+02
   1.1400000e+02
   1.2400000e+02
   5.2800000e+02
   2.3000000e+02
   4.0500000e+02
   5.8400000e+02
   1.2200000e+03
   5.4800000e+02
   1.1100000e+02
   6.8200000e+02
   6.4600000e+02
   1.5600000e+02
   3.2700000e+02
   2.3800000e+02
   5.9700000e+02
   9.4000000e+02
   8.4500000e+02
   4.4300000e+02
   4.4500000e+02
   9.9900000e+02
   2.3500000e+02
   4.6700000e+02
   5.0400000e+02
   4.9400000e+02
   3.9400000e+02
   6.8700000e+02
   1.6830000e+03
   1.1000000e+01
   7.7100000e+02
   2.6200000e+02
   6.2600000e+02
   7.5900000e+02
   6.8700000e+02
   5.7900000e+02
   2.0400000e+02
   6.8000000e+02
   2.5500000e+02
   2.4800000e+02
   6.4800000e+02
   5.7000000e+02
   5.9700000e+02
   6.0500000e+02
   6.6900000e+02
   1.7800000e+02
   2.1400000e+02
   6.3500000e+02
   5.7000000e+02
   4.2500000e+02
   6.2000000e+02
   2.8100000e+02
   7.6900000e+02
   2.6600000e+02
   6.1200000e+02
   3.5200000e+02
   7.8500000e+02
   3.8400000e+02
   9.5000000e+02
   5.2400000e+02
   1.8600000e+02
   6.4600000e+02
   5.4800000e+02
   4.9900000e+02
   2.5900000e+02
   3.7600000e+02
   6.2700000e+02
   7.7400000e+02
   6.4000000e+02
   1.0340000e+03
   5.0200000e+02
   7.6600000e+02
   1.5000000e+01
   9.5900000e+02
   1.7990000e+03
   1.8110000e+03
   5.9200000e+02
   8.0200000e+02
   4.4400000e+02
   9.2000000e+02
   1.3590000e+03
   1.8500000e+02
   1.2000000e+02
   1.2900000e+02
   9.4600000e+02
   1.7600000e+02
   2.3100000e+02
   6.3000000e+01
   9.6000000e+01
   4.9700000e+02
   5.6600000e+02
   6.5000000e+02
   2.6000000e+02
   3.4800000e+02
   2.5800000e+02
   1.9300000e+02
   5.4200000e+02
   2.5700000e+02
   5.8600000e+02
   8.5900000e+02
   1.5200000e+02
   1.3900000e+03
   7.6600000e+02
   7.3000000e+02
   5.3500000e+02
   7.0000000e+00
   2.9600000e+02
   6.8300000e+02
   5.3900000e+02
   5.5500000e+02
   7.3600000e+02
   8.8500000e+02
   4.7100000e+02
   4.9700000e+02
   5.1200000e+02
   3.5100000e+02
   1.6400000e+02
   2.7600000e+02
   2.1300000e+02
   2.0500000e+02
   5.2800000e+02
   1.9220000e+03
   5.0400000e+02
   3.0300000e+02
   2.1100000e+02
   2.2500000e+02
   6.3300000e+02
   1.9800000e+02
   1.2560000e+03
   2.4600000e+02
   8.9700000e+02
   1.2000000e+02
   2.0900000e+02
   9.9000000e+02
   6.9000000e+01
   3.7800000e+02
   1.5980000e+03
   1.1460000e+03
   7.6600000e+02
   3.8200000e+02
   3.9400000e+02
   3.5400000e+02
   6.2200000e+02
   1.5400000e+02
   5.8900000e+02
   2.0800000e+02
   1.8800000e+02
   6.8500000e+02
   2.1200000e+02
   1.3700000e+03
   2.2600000e+02
   1.9200000e+02
   6.3700000e+02
   6.9400000e+02
   7.1000000e+02
   5.1600000e+02
   3.6900000e+02
   1.4090000e+03
   8.5000000e+02
   6.8300000e+02
   6.6700000e+02
   1.8800000e+02
   1.9200000e+02
   2.3100000e+02
   5.5500000e+02
   5.9300000e+02
   2.0600000e+02
   4.3700000e+02
   8.3300000e+02
   7.2600000e+02
   5.9900000e+02
   6.5600000e+02
   8.4900000e+02
   6.7200000e+02
   8.7500000e+02
   5.2900000e+02
   2.1100000e+02
   1.6100000e+02
   3.5000000e+01
   6.0300000e+02
   2.2600000e+02
   6.5400000e+02
   1.9700000e+02
   4.3800000e+02
   8.3000000e+02
   9.8000000e+01
   1.2900000e+02
   5.8300000e+02
   6.4400000e+02
   4.9800000e+02
   4.4600000e+02
   8.9400000e+02
   1.7700000e+02
   4.0800000e+02
   1.3900000e+02
   1.3200000e+02
   2.1800000e+02
   3.5200000e+02
   5.9100000e+02
   5.5200000e+02
   7.3700000e+02
   1.7300000e+02
   3.6500000e+02
   5.1300000e+02
   1.3800000e+02
   3.3700000e+02
   6.9200000e+02
   4.9900000e+02
   5.0500000e+02
   8.7400000e+02
   1.2550000e+03
   2.5500000e+02
   7.7600000e+02
   1.3000000e+02
   1.0400000e+02
   5.8000000e+02
   7.6300000e+02
   8.6000000e+01
   2.3800000e+02
   9.0000000e+01
   6.4600000e+02
   1.0480000e+03
   5.2800000e+02
   1.3900000e+02
   2.8300000e+02
   1.2000000e+01
   7.4700000e+02
   1.7000000e+02
   1.2300000e+02
   1.2300000e+02
   8.4500000e+02
   7.6000000e+01
   7.3000000e+01
   1.0100000e+02
   5.1000000e+02
   1.5800000e+02
   5.3000000e+02
   1.6140000e+03
   6.0800000e+02
   6.4100000e+02
   6.0500000e+02
   2.9000000e+01
   1.7000000e+02
   1.0900000e+02
   3.0300000e+02
   6.6500000e+02
   8.0400000e+02
   5.2500000e+02
   5.2700000e+02
   1.5020000e+03
   1.2500000e+02
   1.0000000e+00
   7.4400000e+02
   4.9600000e+02
   7.1600000e+02
   5.7000000e+02
   2.1200000e+02
   2.2800000e+02
   1.3100000e+02
   2.0600000e+02
   5.4900000e+02
   8.0000000e+01
   3.1900000e+02
   6.0800000e+02
   4.0100000e+02
   0.0000000e+00
   5.4000000e+01
   1.5180000e+03
   6.8000000e+02
   2.2700000e+02
   5.0300000e+02
   1.4100000e+02
   5.8100000e+02
   2.6900000e+02
   6.8900000e+02
   1.9800000e+02
   2.8900000e+02
   1.2500000e+02
   6.7300000e+02
   5.5600000e+02
   6.3700000e+02
   5.9100000e+02
   4.7100000e+02
   3.5300000e+02
   5.3700000e+02
   7.9900000e+02
   1.2600000e+02
   6.6800000e+02
   6.9500000e+02
   1.0600000e+02
   1.2970000e+03
   1.0400000e+02
   5.6700000e+02
   5.8600000e+02
   5.6900000e+02
   1.3200000e+02
   4.4800000e+02
   7.9900000e+02
   5.2100000e+02
   9.3900000e+02
   3.1800000e+02
   1.7300000e+02
   3.7400000e+02
   1.9700000e+03
   2.3500000e+02
   5.4000000e+01
   9.5400000e+02
   5.5300000e+02
   9.8200000e+02
   6.4600000e+02
   7.3100000e+02
   3.7200000e+02
   2.1600000e+02
   1.8900000e+03
   1.2600000e+02
   7.9100000e+02
   4.9800000e+02
   8.6300000e+02
   1.8400000e+02
   1.8700000e+02
   2.4700000e+02
   8.2600000e+02
   5.1500000e+02
   7.3800000e+02
   5.4600000e+02
   6.1400000e+02
   9.8700000e+02
   1.2500000e+02
   4.7900000e+02
   9.6000000e+01
   5.5300000e+02
   1.1700000e+02
   1.3090000e+03
   5.0800000e+02
   5.5800000e+02
   7.4700000e+02
   6.4000000e+02
   1.8190000e+03
   3.2300000e+02
   5.8900000e+02
   5.1500000e+02
   7.6000000e+01
   1.7000000e+01
   7.1000000e+01
   7.8100000e+02
   4.8700000e+02
   8.8100000e+02
   2.4200000e+02
   4.9900000e+02
   1.2040000e+03
   6.4000000e+01
   2.7400000e+02
   5.7500000e+02
   5.7000000e+01
   5.8100000e+02
   5.0600000e+02
   5.0400000e+02
   2.3800000e+02
   3.5900000e+02
   1.4600000e+02
   1.6300000e+02
   1.4700000e+02
   7.6500000e+02
   8.8400000e+02
   5.0100000e+02
   8.5000000e+01
   6.4200000e+02
   2.8100000e+02
   5.5900000e+02
   8.1000000e+01
   2.0500000e+02
   6.8600000e+02
   2.1100000e+02
   5.7600000e+02
   6.0700000e+02
   4.2000000e+02
   6.3400000e+02
   4.2300000e+02
   8.5000000e+01
   9.3200000e+02
   5.3400000e+02
   9.0800000e+02
   8.2000000e+01
   7.4600000e+02
   9.6000000e+01
   5.9200000e+02
   5.1300000e+02
   5.5600000e+02
   2.5100000e+02
   2.9600000e+02
   2.3100000e+02
   5.0000000e+02
   7.5600000e+02
   6.6500000e+02
   7.7000000e+02
   1.6910000e+03
   5.8000000e+01
   6.2100000e+02
   4.9900000e+02
   5.9700000e+02
   6.5200000e+02
   2.9400000e+02
   2.6400000e+02
   2.2300000e+02
   1.3250000e+03
   5.0000000e+00
   3.3800000e+02
   8.4500000e+02
   5.0600000e+02
   3.3600000e+02
   5.8800000e+02
   6.0600000e+02
   5.9900000e+02
   3.8200000e+02
   1.5000000e+02
   6.4900000e+02
   8.5600000e+02
   9.6000000e+01
   7.3800000e+02
   6.1500000e+02
   5.6800000e+02
   3.2300000e+02
   5.7000000e+01
   6.6900000e+02
   7.2300000e+02
   1.2800000e+02
   2.4300000e+02
   2.4700000e+02
   7.6700000e+02
   9.7600000e+02
   5.8900000e+02
   1.4890000e+03
   5.8600000e+02
   5.7600000e+02
   5.1300000e+02
   8.6800000e+02
   2.8400000e+02
   4.2200000e+02
   4.3000000e+01
   5.3500000e+02
   5.7900000e+02
   3.1400000e+02
   7.2600000e+02
   1.5000000e+03
   6.0900000e+02
   7.2000000e+02
   6.1000000e+01
   3.0900000e+02
   8.3000000e+01
   1.7020000e+03
   1.3820000e+03
   4.5200000e+02
   3.0000000e+00
   4.2000000e+01
   3.9000000e+02
   7.6300000e+02
   1.3300000e+02
   4.4900000e+02
   1.7700000e+02
   1.6500000e+02
   1.6200000e+02
   5.2900000e+02
   7.5900000e+02
   5.0100000e+02
   3.3100000e+02
   7.8500000e+02
   7.7000000e+02
   7.7500000e+02
   2.6900000e+02
   7.4000000e+01
   6.0100000e+02
   1.5050000e+03
   1.0300000e+02
   5.9500000e+02
   5.0000000e+02
   8.1800000e+02
   5.1000000e+01
   9.5000000e+01
   3.1000000e+02
   1.4500000e+02
   6.2300000e+02
   9.1800000e+02
   5.5200000e+02
   4.2200000e+02
   7.7200000e+02
   5.0700000e+02
   5.0700000e+02
   2.0000000e+00
   1.5790000e+03
   2.9900000e+02
   2.0300000e+02
   6.4000000e+01
   3.9500000e+02
   6.4300000e+02
   2.1300000e+02
   2.6000000e+01
   6.2200000e+02
   7.5000000e+02
   1.7660000e+03
   1.3400000e+02
   1.2480000e+03
   1.7000000e+01
   5.0100000e+02
   6.5300000e+02
   2.5800000e+02
   6.1800000e+02
   5.9900000e+02
   3.6100000e+02
   7.0900000e+02
   5.3900000e+02
   1.5400000e+02
   6.3900000e+02
   4.7000000e+01
   6.8700000e+02
   7.1400000e+02
   4.3000000e+01
   7.4100000e+02
   5.3500000e+02
   2.9400000e+02
   6.4700000e+02
   7.2000000e+01
   7.0000000e+00
   3.8000000e+02
   5.1900000e+02
   5.8900000e+02
   3.4000000e+01
   5.9800000e+02
   2.9900000e+02
   9.3400000e+02
   9.0000000e+02
   5.5400000e+02
   5.5300000e+02
   5.0200000e+02
   6.0600000e+02
   2.9000000e+01
   4.3100000e+02
   3.0900000e+02
   3.9100000e+02
   1.5000000e+01
   1.0670000e+03
   3.1600000e+02
   5.9400000e+02
   4.8000000e+02
   9.6200000e+02
   8.3200000e+02
   6.1500000e+02
   2.9500000e+02
   5.9800000e+02
   6.7500000e+02
   6.4100000e+02
   5.0300000e+02
   1.9000000e+01
   4.7900000e+02
   1.2500000e+02
   7.5400000e+02
   5.5000000e+02
   6.9400000e+02
   6.9900000e+02
   1.6000000e+02
   9.0000000e+00
   8.8600000e+02
   3.1900000e+02
   9.0200000e+02
   1.6700000e+02
   1.2790000e+03
   1.9320000e+03
   5.1800000e+02
   3.4200000e+02
   4.8000000e+01
   6.1600000e+02
   8.0000000e+02
   2.1700000e+02
   6.4400000e+02
   3.0200000e+02
   3.8800000e+02
   5.0900000e+02
   5.2500000e+02
   1.4000000e+02
   7.7000000e+01
   7.2600000e+02
   4.5000000e+01
   4.5900000e+02
   4.6500000e+02
   6.4200000e+02
   5.3900000e+02
   5.7300000e+02
   1.3500000e+02
   2.4600000e+02
   1.1600000e+03
   2.2000000e+01
   3.4100000e+02
   7.5000000e+01
   8.2100000e+02
   9.0000000e+00
   4.7000000e+02
   4.6000000e+01
   6.6600000e+02
   7.2800000e+02
   4.6500000e+02
   2.4700000e+02
   6.9800000e+02
   1.8800000e+02
   1.8800000e+02
   6.5600000e+02
   3.8000000e+01
   8.1500000e+02
   6.1300000e+02
   5.8500000e+02
   2.2300000e+02
   5.7700000e+02
   5.0000000e+02
   1.9200000e+02
   6.8000000e+01
   2.1800000e+02
   8.6900000e+02
   1.6700000e+02
   2.6000000e+02
   1.7000000e+01
   4.7000000e+01
   1.7000000e+01
   6.8100000e+02
   4.9200000e+02
   2.0800000e+02
   3.9000000e+01
   3.2000000e+02
   1.3400000e+02
   1.3910000e+03
   4.2400000e+02
   1.9000000e+01
   5.1800000e+02
   6.4500000e+02
   5.0200000e+02
   1.0240000e+03
   5.7700000e+02
   3.1700000e+02
   5.5900000e+02
   5.0900000e+02
   4.0000000e+01
   1.2750000e+03
   1.8100000e+02
   1.9700000e+02
   2.9000000e+01
   2.8400000e+02
   3.7800000e+02
   0.0000000e+00
   4.1400000e+02
   6.7300000e+02
   2.5300000e+02
   5.0100000e+02
   7.0600000e+02
   7.2300000e+02
   1.3270000e+03
   7.9000000e+01
   6.6100000e+02
   7.0000000e+01
   3.0000000e+00
   6.9100000e+02
   6.0000000e+00
   6.6600000e+02
   4.1900000e+02
   1.6470000e+03
   5.1000000e+02
   7.0000000e+00
   6.1000000e+01
   6.0600000e+02
   6.5600000e+02
   1.2600000e+02
   6.4700000e+02
   5.2100000e+02
   5.8500000e+02
   5.4700000e+02
   7.5600000e+02
   5.5600000e+02
   7.7300000e+02
   3.3900000e+02
   0.0000000e+00
   5.1400000e+02
   7.5900000e+02
   2.7600000e+02
   1.5730000e+03
   8.0000000e+00
   2.0800000e+02
   1.0000000e+00
   1.0900000e+02
   5.4100000e+02
   2.6900000e+02
   0.0000000e+00
   9.3900000e+02
   9.9000000e+01
   2.5000000e+01
   6.3700000e+02
   6.5400000e+02
   6.0000000e+02
   0.0000000e+00
   7.3600000e+02
   1.0000000e+00
   4.0000000e+02
   8.0800000e+02
   2.9200000e+02
   2.4200000e+02
   1.1400000e+02
   1.0700000e+02
   7.0500000e+02
   6.0300000e+02
   6.9400000e+02
   5.9800000e+02
   0.0000000e+00
   9.6000000e+02
   9.3200000e+02
   7.1800000e+02
   4.0700000e+02
   5.0600000e+02
   2.5400000e+02
   8.5200000e+02
   9.4000000e+01
   4.4200000e+02
   3.4900000e+02
   1.9000000e+02
   7.0100000e+02
   1.2100000e+02
   1.5900000e+02
   5.1800000e+02
   0.0000000e+00
   4.4000000e+01
   9.2000000e+01
   4.1500000e+02
   9.0000000e+01
   2.7600000e+02
   8.1900000e+02
   2.0800000e+02
   6.1500000e+02
   1.9300000e+02
   5.6100000e+02
   2.2000000e+02
   1.0770000e+03
   1.3000000e+02
   8.4000000e+01
   5.5600000e+02
   1.5200000e+02
   3.1100000e+02
   7.8700000e+02
   1.6430000e+03
   7.1000000e+02
   1.2400000e+02
   4.9300000e+02
   5.3600000e+02
   4.7600000e+02
   1.2270000e+03
   2.0000000e+00
   2.2500000e+02
   5.2000000e+01
   7.4000000e+01
   8.9600000e+02
   1.1760000e+03
   1.3630000e+03
   1.3570000e+03
   7.0000000e+02
   7.3500000e+02
   7.2400000e+02
   1.1200000e+02
   6.4300000e+02
   1.1200000e+02
   6.7200000e+02
   1.7500000e+02
   1.2400000e+02
   5.6700000e+02
   1.6500000e+02
   1.7030000e+03
   3.6600000e+02
   0.0000000e+00
   1.4000000e+02
   5.2500000e+02
   6.0800000e+02
   5.9200000e+02
   8.1300000e+02
   1.8200000e+02
   5.0100000e+02
   6.4900000e+02
   2.1400000e+02
   6.1500000e+02
   2.7000000e+01
   6.2000000e+02
   1.2300000e+02
   7.4000000e+01
   7.3300000e+02
   2.1000000e+02
   2.8800000e+02
   5.7800000e+02
   9.6000000e+01
   5.6900000e+02
   3.3800000e+02
   5.0600000e+02
   5.0500000e+02
   1.5000000e+02
   1.4800000e+02
   1.6350000e+03
   6.2100000e+02
   2.8700000e+02
   8.1400000e+02
   3.2000000e+02
   6.2100000e+02
   5.7400000e+02
   2.0000000e+00
   7.6400000e+02
   5.0600000e+02
   5.0900000e+02
   7.7100000e+02
   2.4000000e+01
   8.1000000e+01
   5.4000000e+01
   1.6500000e+02
   5.6300000e+02
   2.2100000e+02
   4.6000000e+02
   1.2700000e+02
   1.1360000e+03
   9.1000000e+01
   6.9500000e+02
   6.1200000e+02
   5.7000000e+02
   1.3900000e+02
   3.4100000e+02
   2.7000000e+02
   7.8000000e+01
   6.2600000e+02
   6.6400000e+02
   6.8000000e+01
   3.5900000e+02
   7.8000000e+01
   2.1400000e+02
   8.1700000e+02
   5.9800000e+02
   7.2100000e+02
   1.2000000e+01
   6.0300000e+02
   5.9000000e+01
   7.1000000e+01
   5.8200000e+02
   4.4600000e+02
   5.5100000e+02
   1.9900000e+02
   5.1300000e+02
   7.5400000e+02
   2.2800000e+02
   6.7200000e+02
   5.5400000e+02
   6.9700000e+02
   3.1400000e+02
   9.8200000e+02
   8.4100000e+02
   1.0000000e+02
   1.9100000e+02
   1.2200000e+02
   1.3000000e+02
   6.0900000e+02
   5.9200000e+02
   4.1400000e+02
   5.0100000e+02
   7.8500000e+02
   4.0000000e+01
   7.6900000e+02
   7.8000000e+01
   1.5800000e+02
   1.2400000e+02
   1.0340000e+03
   3.1000000e+01
   1.0800000e+02
   7.4000000e+02
   1.1000000e+02
   1.3900000e+02
   8.5700000e+02
   1.4300000e+02
   1.3260000e+03
   5.3100000e+02
   5.9000000e+02
   1.6000000e+02
   6.6200000e+02
   4.3200000e+02
   7.4800000e+02
   6.8500000e+02
   4.9000000e+01
   4.6800000e+02
   5.4400000e+02
   7.2800000e+02
   1.0800000e+02
   1.2640000e+03
   3.3000000e+01
   1.3900000e+03
   5.4200000e+02
   5.9800000e+02
   6.7800000e+02
   6.6300000e+02
   7.6000000e+02
   1.5500000e+02
   5.6100000e+02
   3.2000000e+02
   4.4200000e+02
   1.2800000e+02
   4.6000000e+01
   7.6400000e+02
   9.0000000e+01
   5.0800000e+02
   5.3200000e+02
   1.1000000e+02
   6.9900000e+02
   7.2600000e+02
   7.9400000e+02
   2.0110000e+03
   2.4400000e+02
   4.9600000e+02
   6.6100000e+02
   4.7500000e+02
   7.2200000e+02
   1.3900000e+02
   1.2700000e+02
   9.7000000e+01
   5.0800000e+02
   1.0200000e+02
   6.6500000e+02
   5.1100000e+02
   2.7400000e+02
   8.5000000e+01
   5.7200000e+02
   4.6400000e+02
   1.0100000e+02
   5.7400000e+02
   7.4600000e+02
   1.8000000e+02
   1.1300000e+02
   8.7000000e+01
   5.8200000e+02
   1.6100000e+02
   5.8800000e+02
   5.6600000e+02
   2.9000000e+01
   4.9600000e+02
   5.7300000e+02
   9.4000000e+01
   5.0200000e+02
   5.1400000e+02
   6.4000000e+02
   9.2000000e+01
   1.6100000e+02
   8.2000000e+01
   4.4000000e+01
   1.0500000e+02
   1.4770000e+03
   6.5000000e+02
   7.6000000e+01
   5.6800000e+02
   4.8900000e+02
   5.0500000e+02
   7.2100000e+02
   6.2000000e+01
   5.0100000e+02
   6.1000000e+01
   2.7000000e+02
   6.8100000e+02
   1.0740000e+03
   1.6720000e+03
   9.4000000e+01
   1.2060000e+03
   1.0400000e+02
   2.2600000e+02
   1.0500000e+02
   7.1500000e+02
   4.4900000e+02
   8.9000000e+02
   7.9200000e+02
   6.1000000e+02
   7.6100000e+02
   3.0100000e+02
   1.0300000e+02
   5.1200000e+02
   9.9600000e+02
   7.2800000e+02
   4.6600000e+02
   2.9000000e+01
   2.7700000e+02
   5.6800000e+02
   6.7000000e+02
   6.6600000e+02
   1.1800000e+02
   2.9000000e+01
   6.0400000e+02
   5.6700000e+02
   1.8000000e+01
   5.9100000e+02
   6.5100000e+02
   6.6300000e+02
   1.1090000e+03
   6.5500000e+02
   4.8600000e+02
   4.6000000e+01
   1.1900000e+02
   2.2100000e+02
   5.7000000e+01
   5.0900000e+02
   9.5800000e+02
   7.0000000e+01
   2.1000000e+01
   1.1800000e+02
   4.0000000e+01
   5.7000000e+01
   5.1500000e+02
   6.0100000e+02
   1.4620000e+03
   1.5110000e+03
   8.2000000e+01
   6.9300000e+02
   9.1300000e+02
   6.9200000e+02
   1.8400000e+02
   3.1000000e+01
   6.7000000e+02
   4.6000000e+01
   5.4900000e+02
   7.7600000e+02
   6.0600000e+02
   4.9000000e+01
   6.8200000e+02
   3.2000000e+01
   5.3700000e+02
   7.0000000e+02
   8.9000000e+02
   1.7900000e+02
   1.6000000e+01
   7.4200000e+02
   3.9000000e+01
   1.7200000e+02
   5.9100000e+02
   6.6000000e+01
   3.3000000e+01
   7.7400000e+02
   1.2500000e+02
   7.4000000e+01
   8.7600000e+02
   4.2400000e+02
   8.9000000e+01
   5.6400000e+02
   8.1300000e+02
   1.0000000e+03
   2.0000000e+01
   6.7000000e+01
   5.1000000e+02
   8.2100000e+02
   3.8000000e+01
   2.4100000e+02
   5.2700000e+02
   1.2000000e+01
   6.8900000e+02
   1.1600000e+03
   5.8500000e+02
   5.0200000e+02
   1.1120000e+03
   3.4000000e+01
   1.1040000e+03
   2.8400000e+02
   3.8000000e+01
   6.0300000e+02
   7.7300000e+02
   6.2400000e+02
   5.4800000e+02
   5.1500000e+02
   5.1000000e+01
   1.1900000e+02
   6.0000000e+01
   1.7000000e+01
   1.5000000e+02
   5.9200000e+02
   6.4300000e+02
   2.3300000e+02
   1.5000000e+01
   9.0000000e+00
   7.6600000e+02
   7.2000000e+01
   5.8400000e+02
   1.7000000e+01
   6.4300000e+02
   4.8500000e+02
   7.0100000e+02
   2.4000000e+01
   5.5400000e+02
   7.2300000e+02
   1.2000000e+01
   5.2700000e+02
   6.4800000e+02
   8.6000000e+01
   2.3000000e+01
   4.2000000e+01
   5.7200000e+02
   1.8200000e+03
   5.9800000e+02
   1.1700000e+02
   0.0000000e+00
   3.3000000e+01
   2.5000000e+01
   5.8800000e+02
   3.8000000e+01
   1.6600000e+02
   5.4400000e+02
   1.1200000e+02
   5.2100000e+02
   1.7000000e+01
   1.9500000e+02
   4.9000000e+01
   1.1950000e+03
   4.6300000e+02
   3.0000000e+01
   1.2720000e+03
   7.1400000e+02
   1.2000000e+01
   3.0000000e+01
   8.0000000e+00
   5.6000000e+01
   6.6000000e+02
   2.5000000e+01
   2.4700000e+02
   8.6000000e+01
   5.0900000e+02
   2.7200000e+02
   6.0000000e+02
   4.4100000e+02
   6.0800000e+02
   2.6000000e+01
   1.0600000e+02
   1.7410000e+03
   4.0000000e+00
   5.6300000e+02
   4.3000000e+01
   6.2000000e+02
   5.1100000e+02
   4.9100000e+02
   5.1800000e+02
   1.0000000e+01
   5.9800000e+02
   3.1000000e+01
   2.2000000e+01
   5.7800000e+02
   2.9500000e+02
   6.6700000e+02
   5.2000000e+02
   5.4000000e+01
   1.3630000e+03
   1.4000000e+01
   4.6300000e+02
   2.4000000e+02
   8.3100000e+02
   6.6700000e+02
   2.4000000e+01
   2.0700000e+02
   9.4400000e+02
   6.9400000e+02
   5.3100000e+02
   2.6000000e+02
   3.3700000e+02
   2.0000000e+00
   6.0000000e+00
   5.0000000e+00
   2.4200000e+02
   2.7000000e+01
   7.0900000e+02
   8.4800000e+02
   3.0000000e+00
   1.7000000e+01
   6.2100000e+02
   5.8800000e+02
   1.5400000e+02
   6.0000000e+00
   7.6500000e+02
   4.0000000e+00
   1.4200000e+02
   6.8000000e+01
   8.5600000e+02
   5.0700000e+02
   2.9400000e+02
   4.0000000e+00
   5.7500000e+02
   1.1520000e+03
   6.9000000e+02
   7.6000000e+02
   1.3050000e+03
   6.6700000e+02
   5.0000000e+00
   4.9000000e+01
   2.3000000e+01
   1.7000000e+01
   4.0000000e+00
   6.0400000e+02
   9.0000000e+00
   1.9000000e+01
   6.1200000e+02
   8.0000000e+02
   5.5800000e+02
   6.1300000e+02
   2.1100000e+02
   5.0000000e+00
   9.7000000e+01
   7.8000000e+01
   1.6000000e+01
   2.0000000e+00
   9.4200000e+02
   5.3700000e+02
   6.5300000e+02
   1.0000000e+00
   0.0000000e+00
   5.4600000e+02
   2.0000000e+01
   6.0000000e+00
   6.5800000e+02
   3.0000000e+00
   8.8200000e+02
   1.2920000e+03
   0.0000000e+00
   5.1400000e+02
   1.4100000e+02
   5.1900000e+02
   5.0400000e+02
   5.6000000e+01
   5.2900000e+02
   9.2400000e+02
   3.0000000e+00
   0.0000000e+00
   6.1400000e+02
   8.0800000e+02
   0.0000000e+00
   7.0000000e+00
   1.0000000e+00
   1.3000000e+01
   3.9000000e+01
   5.9800000e+02
   5.4000000e+02
   1.0100000e+02
   2.0000000e+00
   1.7800000e+02
   0.0000000e+00
   6.4400000e+02
   2.3000000e+01
   6.7400000e+02
   5.7900000e+02
   6.2200000e+02
   0.0000000e+00
   0.0000000e+00
   6.3300000e+02
   5.7100000e+02
   4.1300000e+02
   5.5000000e+02
   1.2000000e+01
   1.7000000e+01
   6.4800000e+02
   7.8700000e+02
   1.1000000e+01
   0.0000000e+00
   5.7900000e+02
   3.0900000e+02
   8.9200000e+02
   0.0000000e+00
   0.0000000e+00
   5.1900000e+02
   0.0000000e+00
   5.4800000e+02
   5.0200000e+02
   0.0000000e+00
   0.0000000e+00
   7.9400000e+02
   5.7000000e+02
   0.0000000e+00
   2.3000000e+01
   1.0000000e+00
   0.0000000e+00
   0.0000000e+00
   3.0000000e+00
   2.8800000e+02
   5.8800000e+02
   0.0000000e+00
   9.0000000e+00
   4.4600000e+02
   7.3100000e+02
   0.0000000e+00
   0.0000000e+00
   9.0200000e+02
   0.0000000e+00
   0.0000000e+00
   2.2000000e+01
   4.0000000e+00
   6.0000000e+00
   1.0000000e+00
   0.0000000e+00
   0.0000000e+00
   1.3000000e+01
   1.4080000e+03
   5.0500000e+02
   0.0000000e+00
   0.0000000e+00
   0.0000000e+00
   9.8900000e+02
   0.0000000e+00
   2.0000000e+00
   6.5800000e+02
   0.0000000e+00
   2.4000000e+01
   6.8100000e+02
   4.0000000e+01
   2.8000000e+01
   1.3000000e+01
   1.1800000e+02
   4.7000000e+01
   0.0000000e+00
   0.0000000e+00
   0.0000000e+00
   0.0000000e+00
   5.3000000e+02
   6.3600000e+02
   7.2500000e+02
   0.0000000e+00
   0.0000000e+00
   5.6600000e+02
   5.0900000e+02
   7.2900000e+02
   0.0000000e+00
   1.1000000e+01
   1.0000000e+00
   7.4900000e+02
   1.3300000e+02
   0.0000000e+00
   0.0000000e+00
   9.7100000e+02
   1.0000000e+00
   7.0000000e+00
   1.6400000e+02
   0.0000000e+00
   1.9000000e+01
   4.4400000e+02
   0.0000000e+00
   0.0000000e+00
   4.9900000e+02
   5.0600000e+02
   2.0000000e+00
   0.0000000e+00
   1.0000000e+00
   1.0000000e+00
   0.0000000e+00
   0.0000000e+00
   2.4200000e+02
   0.0000000e+00
   1.0000000e+00
   0.0000000e+00
   0.0000000e+00
   0.0000000e+00
   2.8300000e+02
   1.1700000e+02
   1.0420000e+03
   0.0000000e+00
   1.0000000e+00
   5.7000000e+02
   1.1000000e+01
   0.0000000e+00
   5.2000000e+01
   6.1000000e+01
   0.0000000e+00
   2.0000000e+00
   5.4600000e+02
   6.6100000e+02
   1.0000000e+00
   5.3100000e+02
   1.9700000e+02
   6.0400000e+02
   0.0000000e+00
   0.0000000e+00
   1.8000000e+02
   4.3100000e+02
   0.0000000e+00
   0.0000000e+00
   2.2000000e+01
   2.0000000e+00
   0.0000000e+00
   2.1000000e+01
   3.0000000e+00
   0.0000000e+00
   7.8000000e+02
   0.0000000e+00
   4.7000000e+01
   2.4500000e+02
   0.0000000e+00
   5.2600000e+02
   5.3200000e+02
   0.0000000e+00
   0.0000000e+00
   0.0000000e+00
   3.0000000e+00
   3.0000000e+00
   0.0000000e+00
   0.0000000e+00
   5.5500000e+02
   0.0000000e+00
   0.0000000e+00
   4.2900000e+02
   5.8300000e+02
   0.0000000e+00
   1.3400000e+02
   1.3030000e+03
   3.0000000e+00
   0.0000000e+00
   2.0000000e+00
   0.0000000e+00
   1.0000000e+00
   7.6000000e+02
   7.2200000e+02
   0.0000000e+00
   7.5100000e+02
   0.0000000e+00
   0.0000000e+00
   5.5400000e+02
   5.8300000e+02
   9.7000000e+02
   1.7060000e+03
   0.0000000e+00
   2.0000000e+00
   8.7000000e+02
   1.0900000e+03
   0.0000000e+00
   0.0000000e+00
   3.0000000e+00
   0.0000000e+00
   6.0000000e+00
   3.0000000e+00
   2.0000000e+00
   5.8300000e+02
   1.0000000e+01
   4.0000000e+00
   4.0000000e+00
   0.0000000e+00
   2.1000000e+01
   0.0000000e+00
   2.0000000e+00
   1.6000000e+01
   0.0000000e+00
   0.0000000e+00
   0.0000000e+00
   4.0000000e+00
   1.3080000e+03
   0.0000000e+00
   3.0000000e+00
   1.4210000e+03
   0.0000000e+00
   2.9600000e+02
   0.0000000e+00
   0.0000000e+00
   6.4100000e+02
   6.4000000e+02
   6.4000000e+01
   2.5000000e+01
   1.2690000e+03
   1.4200000e+02
   0.0000000e+00
   3.0000000e+00
   6.0000000e+00
   0.0000000e+00
   6.3400000e+02
   1.0000000e+00
   6.0500000e+02
   0.0000000e+00
   6.2200000e+02
   6.0000000e+00
   5.7200000e+02
   3.0000000e+00
   2.0000000e+00
   0.0000000e+00
   3.0000000e+00
   4.0000000e+00
   1.9500000e+02
   0.0000000e+00
   4.0000000e+01
   0.0000000e+00
   6.4500000e+02
   0.0000000e+00
   3.0000000e+00
   1.0760000e+03
   1.0000000e+00
   0.0000000e+00
   5.9000000e+01
   5.9900000e+02
   5.0700000e+02
   5.8600000e+02
   4.0000000e+00
   4.0000000e+00
   1.0830000e+03
   0.0000000e+00
   3.5000000e+01
   0.0000000e+00
   0.0000000e+00
   0.0000000e+00
   3.7000000e+01
   4.0000000e+00
   0.0000000e+00
   0.0000000e+00
   0.0000000e+00
   1.0000000e+01
   5.9100000e+02
   6.9000000e+01
   0.0000000e+00
   0.0000000e+00
   0.0000000e+00
   0.0000000e+00
   3.6000000e+01
   1.0000000e+00
   8.7600000e+02
   4.4000000e+01
   3.9000000e+01
   7.0000000e+00
   0.0000000e+00
   2.0000000e+00
   0.0000000e+00
   5.4800000e+02
   5.5200000e+02
   2.0000000e+00
   0.0000000e+00
   3.0000000e+00
   7.5000000e+02
   1.0000000e+00
   0.0000000e+00
   0.0000000e+00
   8.0000000e+00
   0.0000000e+00
   0.0000000e+00
   0.0000000e+00
   3.0000000e+00
   0.0000000e+00
   3.0000000e+00
   1.0000000e+00
   0.0000000e+00
   4.3000000e+01
   0.0000000e+00
   1.0000000e+00
   0.0000000e+00
   0.0000000e+00
   1.0000000e+00
   0.0000000e+00
   4.0000000e+00
   7.4300000e+02
   4.0000000e+00
   1.8000000e+01
   5.7100000e+02
   6.0800000e+02
   6.4000000e+01
   0.0000000e+00
   0.0000000e+00
   2.0000000e+00
   4.0000000e+00
   0.0000000e+00
   0.0000000e+00
   1.0150000e+03
   0.0000000e+00
   5.7800000e+02
   5.3500000e+02
   0.0000000e+00
   2.6000000e+01
   0.0000000e+00
   3.0000000e+00
   1.0000000e+00
   5.1300000e+02
   3.0000000e+00
   7.5000000e+01
   9.0000000e+01
   7.0000000e+01
   4.6000000e+02
   0.0000000e+00
   0.0000000e+00
   1.0000000e+00
   0.0000000e+00
   3.0000000e+00
   0.0000000e+00
   3.0000000e+00
   0.0000000e+00
   1.0000000e+00
   5.5800000e+02
   0.0000000e+00
   0.0000000e+00
   0.0000000e+00
   0.0000000e+00
   5.0000000e+00
   0.0000000e+00
   0.0000000e+00
   0.0000000e+00
   1.0000000e+00
   0.0000000e+00
   1.0000000e+00
   3.0000000e+00
   0.0000000e+00
   3.0000000e+00
   0.0000000e+00
   0.0000000e+00
   0.0000000e+00
   5.8400000e+02
   0.0000000e+00
   0.0000000e+00
   0.0000000e+00
   0.0000000e+00
   4.7000000e+01
   1.0000000e+00
   6.7000000e+02
   0.0000000e+00
   1.0000000e+00
   1.0000000e+00
   5.7000000e+01
   0.0000000e+00
   0.0000000e+00
   6.4800000e+02
   0.0000000e+00
   5.9600000e+02
   0.0000000e+00
   1.4060000e+03
   0.0000000e+00
   0.0000000e+00
   2.8000000e+01
   3.0000000e+00
   3.0000000e+00
   3.0000000e+00
   0.0000000e+00
   0.0000000e+00
   0.0000000e+00
   1.0000000e+00
   0.0000000e+00
   1.0000000e+00
   0.0000000e+00
   1.0000000e+00
   0.0000000e+00
   0.0000000e+00
   0.0000000e+00
   0.0000000e+00
   0.0000000e+00
   6.2000000e+02
   7.6700000e+02
   0.0000000e+00
   0.0000000e+00
   0.0000000e+00
   1.0000000e+00
   3.0000000e+00
   0.0000000e+00
   0.0000000e+00
   1.0000000e+00
   0.0000000e+00
   0.0000000e+00
   1.0000000e+00
   0.0000000e+00
   0.0000000e+00
   0.0000000e+00
   0.0000000e+00
   3.0000000e+00
   1.0000000e+00
   0.0000000e+00
   0.0000000e+00
   0.0000000e+00
   0.0000000e+00
   0.0000000e+00
   1.0000000e+00
   6.6800000e+02
   0.0000000e+00
   1.0000000e+00
   1.0000000e+00
   0.0000000e+00
   8.1000000e+01
   0.0000000e+00
   1.0000000e+00
   8.2000000e+01
   0.0000000e+00
   0.0000000e+00
   0.0000000e+00
   3.1000000e+01
   2.2000000e+01
   0.0000000e+00
   1.0000000e+00
   0.0000000e+00
   0.0000000e+00
   2.8000000e+01
   0.0000000e+00
   0.0000000e+00
   1.0000000e+00
   0.0000000e+00
   0.0000000e+00
   2.2000000e+01
   0.0000000e+00
   0.0000000e+00
   2.0000000e+01
   0.0000000e+00
   1.0000000e+00
   0.0000000e+00
   1.0000000e+00
   1.0000000e+00
   4.0000000e+01
   4.4500000e+02
   8.1000000e+01
   0.0000000e+00
   0.0000000e+00
   0.0000000e+00
   0.0000000e+00
   1.3400000e+02
   1.1400000e+02
   1.0000000e+00
   5.3000000e+01
   0.0000000e+00
   1.0000000e+00
   0.0000000e+00
   1.0320000e+03
   0.0000000e+00
   0.0000000e+00
   0.0000000e+00
   3.6000000e+01
   0.0000000e+00
   1.0000000e+00
   1.0000000e+00
   6.0500000e+02
   0.0000000e+00
   0.0000000e+00
   8.0000000e+00
   1.0000000e+00
   5.8900000e+02
   0.0000000e+00
   0.0000000e+00
   9.1600000e+02
   5.6600000e+02
   3.0000000e+00
   0.0000000e+00
   0.0000000e+00
   5.4700000e+02
   3.0000000e+00
   1.0000000e+00
   1.0000000e+00
   1.0000000e+00
   0.0000000e+00
   0.0000000e+00
   2.0000000e+00
   0.0000000e+00
   0.0000000e+00
   1.0000000e+00
   1.1000000e+01
   0.0000000e+00
   0.0000000e+00
   0.0000000e+00
   0.0000000e+00
   0.0000000e+00
   1.9000000e+01
   0.0000000e+00
   0.0000000e+00
   0.0000000e+00
   0.0000000e+00
   0.0000000e+00
   0.0000000e+00
   1.0000000e+00
   1.0000000e+00
   0.0000000e+00
   0.0000000e+00
   1.0000000e+00
   0.0000000e+00
   0.0000000e+00
   0.0000000e+00
   0.0000000e+00
   0.0000000e+00
   1.0000000e+00
   1.0000000e+00
   0.0000000e+00
   0.0000000e+00
   0.0000000e+00
   1.0000000e+00
   0.0000000e+00
   1.0000000e+00
   0.0000000e+00
   1.0000000e+00
   0.0000000e+00
   1.0000000e+00
   1.0000000e+00
   8.3400000e+02
   0.0000000e+00
   1.0000000e+00
   1.0000000e+00
   1.2000000e+01
   0.0000000e+00
   0.0000000e+00
   0.0000000e+00
   0.0000000e+00
   4.1400000e+02
   3.0000000e+00
   2.2000000e+01
   0.0000000e+00
   5.2100000e+02
   0.0000000e+00
   1.0000000e+00
   0.0000000e+00
   0.0000000e+00
   0.0000000e+00
   1.0000000e+00
   0.0000000e+00
   0.0000000e+00
   9.9300000e+02
   5.9000000e+01
   0.0000000e+00
   0.0000000e+00
   0.0000000e+00
   0.0000000e+00
   0.0000000e+00
   0.0000000e+00
   0.0000000e+00
   5.9000000e+01
   0.0000000e+00
   0.0000000e+00
   0.0000000e+00
   0.0000000e+00
   0.0000000e+00
   0.0000000e+00
   0.0000000e+00
   7.1000000e+02
   7.5000000e+01
   0.0000000e+00
   0.0000000e+00
   0.0000000e+00
   0.0000000e+00
   1.0000000e+00
   0.0000000e+00
   0.0000000e+00
   0.0000000e+00
   0.0000000e+00
   0.0000000e+00
   0.0000000e+00
   0.0000000e+00
   0.0000000e+00
   0.0000000e+00
   0.0000000e+00
   0.0000000e+00
   0.0000000e+00
   4.6100000e+02
   0.0000000e+00
   0.0000000e+00
   3.8400000e+02
   0.0000000e+00
   0.0000000e+00
   0.0000000e+00
   0.0000000e+00
   1.7000000e+01
   0.0000000e+00
   1.0000000e+00
   0.0000000e+00
   0.0000000e+00
   0.0000000e+00
   0.0000000e+00
   0.0000000e+00
   0.0000000e+00
   0.0000000e+00
   0.0000000e+00
   0.0000000e+00
   0.0000000e+00
   0.0000000e+00
   6.9700000e+02
   0.0000000e+00
   9.0000000e+00
   5.2500000e+02
   0.0000000e+00
   0.0000000e+00
   0.0000000e+00
   0.0000000e+00
   0.0000000e+00
   1.0000000e+00
   0.0000000e+00
   0.0000000e+00
   9.0000000e+00
   0.0000000e+00
   1.0000000e+00
   0.0000000e+00
   0.0000000e+00
   0.0000000e+00
   0.0000000e+00
   0.0000000e+00
   0.0000000e+00
   0.0000000e+00
   0.0000000e+00
   0.0000000e+00
   0.0000000e+00
   0.0000000e+00
   0.0000000e+00
   0.0000000e+00
   0.0000000e+00
   0.0000000e+00
   1.3000000e+01
   0.0000000e+00
   0.0000000e+00
   0.0000000e+00
   0.0000000e+00
   1.0000000e+00
   0.0000000e+00
   0.0000000e+00
   0.0000000e+00
   0.0000000e+00
   3.2000000e+01
   5.0000000e+00
   0.0000000e+00
   0.0000000e+00
   0.0000000e+00
   9.6000000e+01
   0.0000000e+00
   0.0000000e+00
   4.4000000e+01
   1.2600000e+02
   0.0000000e+00
   0.0000000e+00
   0.0000000e+00
   2.7000000e+01
   1.4500000e+02
   0.0000000e+00
   0.0000000e+00
   0.0000000e+00
   4.3000000e+01
   1.2300000e+03
   0.0000000e+00
   0.0000000e+00
   0.0000000e+00
   0.0000000e+00
   0.0000000e+00
   0.0000000e+00
   0.0000000e+00
   0.0000000e+00
   0.0000000e+00
   0.0000000e+00
   0.0000000e+00
   1.7000000e+01
   0.0000000e+00
   0.0000000e+00
   0.0000000e+00
   0.0000000e+00
   0.0000000e+00
   0.0000000e+00
   0.0000000e+00
   5.0600000e+02
   0.0000000e+00
   0.0000000e+00
   6.2000000e+01
   4.9000000e+01
   0.0000000e+00
   3.8000000e+01
   0.0000000e+00
   0.0000000e+00
   0.0000000e+00
   0.0000000e+00
   9.0000000e+00
   4.9000000e+01
   0.0000000e+00
   0.0000000e+00
   6.2000000e+01
   0.0000000e+00
   0.0000000e+00
   0.0000000e+00
   0.0000000e+00
   0.0000000e+00
   1.0000000e+01
   0.0000000e+00
   0.0000000e+00
   0.0000000e+00
   0.0000000e+00
   0.0000000e+00
   0.0000000e+00
   0.0000000e+00
   0.0000000e+00
   0.0000000e+00
   0.0000000e+00
   0.0000000e+00
   0.0000000e+00
   0.0000000e+00
   0.0000000e+00
   0.0000000e+00
   0.0000000e+00
   0.0000000e+00
   0.0000000e+00
   3.0000000e+00
   0.0000000e+00
   0.0000000e+00
   0.0000000e+00
   0.0000000e+00
   0.0000000e+00
   0.0000000e+00
   0.0000000e+00
   0.0000000e+00
   8.1600000e+02
   0.0000000e+00
   7.4800000e+02
   0.0000000e+00
   0.0000000e+00
   0.0000000e+00
   0.0000000e+00
   4.0000000e+00
   0.0000000e+00
   0.0000000e+00
   0.0000000e+00
   1.9000000e+01
   0.0000000e+00
   0.0000000e+00
   0.0000000e+00
   0.0000000e+00
   0.0000000e+00
   0.0000000e+00
   0.0000000e+00
   0.0000000e+00
   0.0000000e+00
   1.8000000e+01
   0.0000000e+00
   0.0000000e+00
   5.5400000e+02
   0.0000000e+00
   0.0000000e+00
   0.0000000e+00
   0.0000000e+00
   0.0000000e+00
   0.0000000e+00
   0.0000000e+00
   0.0000000e+00
   0.0000000e+00
   0.0000000e+00
   0.0000000e+00
   0.0000000e+00
   0.0000000e+00
   0.0000000e+00
   0.0000000e+00
   0.0000000e+00
   0.0000000e+00
   0.0000000e+00
   0.0000000e+00
   0.0000000e+00
   0.0000000e+00
   6.0000000e+00
   7.5800000e+02
   0.0000000e+00
   0.0000000e+00
   3.0000000e+02
   5.7000000e+02
   0.0000000e+00
   3.5000000e+01
   4.6000000e+01
   1.8000000e+02
   0.0000000e+00
   5.0000000e+00
   0.0000000e+00
   0.0000000e+00
   0.0000000e+00
   0.0000000e+00
   0.0000000e+00
   3.3000000e+01
   0.0000000e+00
   1.8000000e+01
   0.0000000e+00
   0.0000000e+00
   0.0000000e+00
   0.0000000e+00
   1.0000000e+01
   0.0000000e+00
   0.0000000e+00
   0.0000000e+00
   0.0000000e+00
   0.0000000e+00
   0.0000000e+00
   0.0000000e+00
   0.0000000e+00
   0.0000000e+00
   0.0000000e+00
   0.0000000e+00
   0.0000000e+00
   0.0000000e+00
   0.0000000e+00
   0.0000000e+00
   0.0000000e+00
   0.0000000e+00
   0.0000000e+00
   0.0000000e+00
   0.0000000e+00
   0.0000000e+00
   0.0000000e+00
   8.1000000e+01
   0.0000000e+00
   0.0000000e+00
   0.0000000e+00
   0.0000000e+00
   6.1900000e+02
   0.0000000e+00
   0.0000000e+00
   0.0000000e+00
   0.0000000e+00
   0.0000000e+00
   0.0000000e+00
   0.0000000e+00
   3.4000000e+01
   1.0000000e+00
   0.0000000e+00
   1.0000000e+00
   0.0000000e+00
   1.7000000e+01
   1.4190000e+03
   6.2800000e+02
   0.0000000e+00
   5.3100000e+02
   1.0000000e+00
   0.0000000e+00
   1.0000000e+00
   1.0000000e+00
   0.0000000e+00
   1.0000000e+00
   0.0000000e+00
   0.0000000e+00
   0.0000000e+00
   1.1700000e+02
   1.3000000e+02
   0.0000000e+00
   0.0000000e+00
   1.0000000e+00
   7.4000000e+01
   0.0000000e+00
   0.0000000e+00
   0.0000000e+00
   1.0000000e+00
   0.0000000e+00
   4.7000000e+01
   5.4000000e+01
   5.6000000e+01
   0.0000000e+00
   0.0000000e+00
   0.0000000e+00
   0.0000000e+00
   1.0000000e+00
   0.0000000e+00
   0.0000000e+00
   0.0000000e+00
   2.0000000e+00
   0.0000000e+00
   0.0000000e+00
   0.0000000e+00
   0.0000000e+00
   1.0000000e+00
   8.1000000e+01
   1.0000000e+00
   0.0000000e+00
   0.0000000e+00
   8.9000000e+01
   0.0000000e+00
   0.0000000e+00
   0.0000000e+00
   0.0000000e+00
   5.1100000e+02
   7.3900000e+02
   8.9000000e+01
   1.0000000e+00
   0.0000000e+00
   0.0000000e+00
   1.0000000e+00
   0.0000000e+00
   2.6000000e+01
   9.3000000e+01
   1.0000000e+00
   0.0000000e+00
   0.0000000e+00
   0.0000000e+00
   0.0000000e+00
   1.9800000e+02
   1.2800000e+02
   0.0000000e+00
   0.0000000e+00
   0.0000000e+00
   0.0000000e+00
   0.0000000e+00
   0.0000000e+00
   5.1100000e+02
   3.5000000e+01
   6.7000000e+02
   1.0000000e+00
   4.9000000e+01
   1.0000000e+00
   0.0000000e+00
   1.0000000e+00
   2.9000000e+01
   1.0000000e+00
   0.0000000e+00
   3.1000000e+01
   0.0000000e+00
   0.0000000e+00
   2.0000000e+00
   0.0000000e+00
   1.6000000e+02
   2.0000000e+00
   1.6200000e+02
   0.0000000e+00
   0.0000000e+00
   0.0000000e+00
   0.0000000e+00
   5.6400000e+02
   2.0000000e+00
   0.0000000e+00
   0.0000000e+00
   0.0000000e+00
   0.0000000e+00
   1.0000000e+00
   1.3000000e+01
   0.0000000e+00
   1.0000000e+00
   2.7700000e+02
   5.1000000e+01
   5.6000000e+01
   1.0000000e+00
   5.7200000e+02
   1.1900000e+02
   1.0000000e+00
   1.0000000e+00
   4.7000000e+01
   1.0000000e+01
   0.0000000e+00
   0.0000000e+00
   0.0000000e+00
   0.0000000e+00
   2.9000000e+01
   0.0000000e+00
   0.0000000e+00
   2.0000000e+00
   7.0000000e+00
   6.0500000e+02
   0.0000000e+00
   0.0000000e+00
   0.0000000e+00
   0.0000000e+00
   0.0000000e+00
   5.9900000e+02
   6.7000000e+01
   0.0000000e+00
   1.0500000e+02
   5.3000000e+02
   0.0000000e+00
   7.4800000e+02
   0.0000000e+00
   4.0000000e+00
   5.8000000e+01
   1.0510000e+03
   4.6000000e+01
   0.0000000e+00
   1.0000000e+00
   0.0000000e+00
   0.0000000e+00
   7.0000000e+00
   7.8400000e+02
   1.0000000e+00
   0.0000000e+00
   0.0000000e+00
   0.0000000e+00
   1.0000000e+00
   0.0000000e+00
   8.6000000e+01
   5.6200000e+02
   8.1400000e+02
   1.0000000e+00
   5.7000000e+02
   8.4000000e+01
   3.0000000e+00
   1.0340000e+03
   1.0000000e+01
   1.0000000e+00
   1.0600000e+02
   9.5000000e+01
   9.5400000e+02
   5.4000000e+01
   0.0000000e+00
   1.4400000e+02
   5.6000000e+02
   0.0000000e+00
   5.4500000e+02
   0.0000000e+00
   0.0000000e+00
   4.2700000e+02
   2.7000000e+01
   0.0000000e+00
   1.9000000e+01
   2.0000000e+00
   0.0000000e+00
   0.0000000e+00
   0.0000000e+00
   6.0900000e+02
   1.0000000e+00
   1.5500000e+02
   6.5000000e+01
   3.7000000e+01
   7.2000000e+01
   5.4300000e+02
   6.1700000e+02
   8.3000000e+02
   1.8000000e+02
   0.0000000e+00
   1.0000000e+00
   1.0000000e+00
   1.0000000e+00
   1.0000000e+00
   0.0000000e+00
   6.0000000e+01
   1.0000000e+00
   3.0000000e+00
   1.0000000e+01
   0.0000000e+00
   0.0000000e+00
   6.0000000e+01
   9.9000000e+01
   1.9900000e+02
   5.9900000e+02
   1.9000000e+02
   6.7200000e+02
   0.0000000e+00
   8.0000000e+00
   1.0000000e+00
   6.0800000e+02
   0.0000000e+00
   4.1000000e+01
   7.3500000e+02
   1.0790000e+03
   6.3100000e+02
   5.7700000e+02
   0.0000000e+00
   0.0000000e+00
   1.4220000e+03
   0.0000000e+00
   5.5400000e+02
   1.1830000e+03
   4.1800000e+02
   0.0000000e+00
   1.0960000e+03
   0.0000000e+00
   1.9400000e+02
   1.6720000e+03
   7.7000000e+01
   0.0000000e+00
   2.0000000e+00
   8.5000000e+01
   0.0000000e+00
   1.2100000e+02
   1.3300000e+02
   1.4400000e+02
   6.1300000e+02
   7.2400000e+02
   5.3000000e+01
   3.0000000e+00
   5.3600000e+02
   0.0000000e+00
   4.2400000e+02
   1.9000000e+01
   7.8700000e+02
   1.0000000e+01
   6.2400000e+02
   6.3500000e+02
   9.7000000e+01
   0.0000000e+00
   4.6000000e+01
   5.6200000e+02
   1.6800000e+02
   1.0000000e+00
   3.0000000e+00
   3.0000000e+00
   5.6700000e+02
   0.0000000e+00
   1.0590000e+03
   1.1600000e+02
   0.0000000e+00
   1.0000000e+00
   5.0700000e+02
   1.8000000e+02
   2.0000000e+00
   8.3900000e+02
   6.4200000e+02
   4.0000000e+00
   1.0000000e+00
   1.0000000e+00
   8.1000000e+01
   9.3000000e+01
   0.0000000e+00
   0.0000000e+00
   4.5300000e+02
   1.2970000e+03
   1.9700000e+02
   9.6000000e+01
   2.3000000e+01
   6.6000000e+01
   1.1000000e+01
   1.3700000e+02
   5.7000000e+02
   1.7400000e+02
   1.0000000e+00
   6.3900000e+02
   0.0000000e+00
   8.7700000e+02
   6.0200000e+02
   3.0000000e+00
   5.3000000e+01
   1.0250000e+03
   5.6100000e+02
   6.6000000e+01
   1.2000000e+01
   5.2200000e+02
   1.8300000e+02
   4.1600000e+02
   2.0000000e+00
   9.7000000e+01
   8.1800000e+02
   2.0000000e+00
   1.0000000e+00
   2.0000000e+00
   5.4400000e+02
   7.8000000e+02
   2.0860000e+03
   5.8800000e+02
   1.6800000e+02
   5.3100000e+02
   9.5000000e+01
   1.5900000e+02
   1.6800000e+02
   1.6800000e+02
   8.4000000e+01
   7.6100000e+02
   0.0000000e+00
   0.0000000e+00
   0.0000000e+00
   1.4100000e+02
   3.6000000e+01
   6.2500000e+02
   0.0000000e+00
   7.0000000e+01
   1.7400000e+02
   6.1900000e+02
   2.9100000e+02
   6.9300000e+02
   0.0000000e+00
   5.5300000e+02
   4.5000000e+01
   2.0000000e+00
   5.3300000e+02
   8.7300000e+02
   8.8000000e+01
   0.0000000e+00
   1.2600000e+02
   0.0000000e+00
   6.7100000e+02
   5.5300000e+02
   1.8900000e+02
   3.8700000e+02
   1.9800000e+02
   1.5500000e+02
   5.8200000e+02
   7.6100000e+02
   5.6900000e+02
   5.3200000e+02
   2.4800000e+02
   4.9900000e+02
   3.1700000e+02
   4.0000000e+00
   0.0000000e+00
   8.0000000e+00
   2.0000000e+00
   5.7500000e+02
   3.9000000e+01
   5.1500000e+02
   4.2000000e+01
   1.4100000e+02
   1.4400000e+02
   1.0000000e+00
   1.7200000e+02
   3.4700000e+02
   7.1800000e+02
   9.5000000e+01
   0.0000000e+00
   1.9800000e+02
   1.2720000e+03
   4.0000000e+01
   2.0000000e+01
   1.4000000e+02
   1.3300000e+02
   2.2000000e+01
   4.0000000e+00
   4.6600000e+02
   4.8000000e+01
   2.1400000e+02
   1.9000000e+01
   2.4300000e+02
   7.4300000e+02
   1.9400000e+02
   1.1700000e+02
   5.7600000e+02
   5.7600000e+02
   1.0700000e+02
   6.9600000e+02
   8.2600000e+02
   6.2400000e+02
   4.0700000e+02
   1.1200000e+02
   9.8300000e+02
   1.3200000e+02
   2.2000000e+02
   3.0000000e+00
   5.1700000e+02
   3.4000000e+01
   5.2400000e+02
   1.0680000e+03
   1.8300000e+02
   5.1800000e+02
   1.0100000e+02
   5.7000000e+02
   5.0600000e+02
   2.0000000e+00
   2.1700000e+02
   7.6200000e+02
   8.2700000e+02
   5.4700000e+02
   2.7100000e+02
   2.4000000e+02
   5.7900000e+02
   5.5300000e+02
   2.2200000e+02
   1.8300000e+02
   6.0600000e+02
   5.9200000e+02
   5.4000000e+01
   5.9100000e+02
   1.4200000e+02
   5.3900000e+02
   4.5600000e+02
   2.6100000e+02
   4.3100000e+02
   1.5300000e+02
   2.0100000e+02
   1.9100000e+02
   1.1530000e+03
   6.1000000e+02
   6.7200000e+02
   2.6800000e+02
   1.2700000e+02
   4.5200000e+02
   1.0830000e+03
   5.5900000e+02
   5.4300000e+02
   2.2900000e+02
   5.5800000e+02
   2.5900000e+02
   5.4300000e+02
   0.0000000e+00
   7.2900000e+02
   6.6000000e+01
   2.2200000e+02
   5.5000000e+02
   1.3610000e+03
   5.0000000e+00
   5.4200000e+02
   2.0700000e+02
   5.4300000e+02
   1.1800000e+02
   9.6300000e+02
   9.1500000e+02
   1.8000000e+02
   7.8200000e+02
   6.2500000e+02
   0.0000000e+00
   7.3800000e+02
   1.6710000e+03
   1.2160000e+03
   2.9400000e+02
   6.0000000e+02
   6.3300000e+02
   1.0000000e+00
   8.8600000e+02
   2.0100000e+02
   6.2700000e+02
   1.6700000e+02
   3.6000000e+01
   2.1500000e+02
   2.1700000e+02
   5.0900000e+02
   2.6700000e+02
   6.6400000e+02
   5.3300000e+02
   9.5200000e+02
   8.0400000e+02
   5.5000000e+01
   5.4900000e+02
   7.7500000e+02
   2.6800000e+02
   1.0750000e+03
   1.9400000e+02
   2.2000000e+01
   2.5800000e+02
   9.0000000e+00
   5.7900000e+02
   6.6900000e+02
   4.8900000e+02
   6.6300000e+02
   5.5300000e+02
   1.0000000e+00
   1.1700000e+02
   1.1370000e+03
   2.8300000e+02
   4.4200000e+02
   3.6800000e+02
   1.9600000e+02
   1.7800000e+02
   1.9000000e+01
   8.9000000e+02
   3.0800000e+02
   5.8900000e+02
   7.3700000e+02
   6.1700000e+02
   1.8800000e+02
   1.5400000e+02
   5.0100000e+02
   7.4400000e+02
   5.2700000e+02
   1.3500000e+02
   6.2400000e+02
   1.9890000e+03
   1.0160000e+03
   3.7000000e+01
   5.0000000e+00
   2.7100000e+02
   5.8600000e+02
   3.0800000e+02
   1.9100000e+02
   5.9400000e+02
   6.1000000e+02
   6.4900000e+02
   1.7300000e+02
   1.0730000e+03
   2.5000000e+02
   5.2700000e+02
   5.1800000e+02
   5.8700000e+02
   2.0100000e+02
   6.6600000e+02
   2.3900000e+02
   5.4400000e+02
   6.4000000e+01
   2.4300000e+02
   1.7000000e+01
   5.0800000e+02
   4.2100000e+02
   6.8000000e+02
   1.1500000e+03
   1.3600000e+02
   2.6300000e+02
   8.8100000e+02
   1.9900000e+02
   6.3900000e+02
   5.6000000e+02
   1.1600000e+02
   7.8300000e+02
   2.9700000e+02
   1.5100000e+02
   4.9800000e+02
   8.5000000e+02
   5.4800000e+02
   1.3000000e+01
   6.7700000e+02
   2.1600000e+02
   9.1000000e+01
   1.6300000e+02
   5.8200000e+02
   2.4600000e+02
   5.6300000e+02
   5.8300000e+02
   1.1250000e+03
   1.8800000e+02
   8.1800000e+02
   4.2400000e+02
   5.1300000e+02
   5.2600000e+02
   4.0200000e+02
   1.4420000e+03
   3.2700000e+02
   6.2800000e+02
   4.9000000e+01
   5.9300000e+02
   2.5500000e+02
   1.1000000e+03
   5.3900000e+02
   2.6700000e+02
   7.0000000e+00
   6.2700000e+02
   6.7400000e+02
   1.0000000e+00
   2.1900000e+02
   6.1700000e+02
   1.0530000e+03
   5.9900000e+02
   2.9400000e+02
   5.2900000e+02
   2.3300000e+02
   2.9400000e+02
   5.7500000e+02
   6.1500000e+02
   2.4100000e+02
   1.6700000e+02
   1.8200000e+02
   2.0400000e+02
   4.6600000e+02
   5.4200000e+02
   9.2000000e+01
   1.6500000e+02
   5.5000000e+02
   8.3600000e+02
   3.9000000e+01
   3.4500000e+02
   5.1000000e+01
   9.2800000e+02
   2.3000000e+02
   7.5700000e+02
   1.0000000e+00
   5.1500000e+02
   5.6000000e+02
   6.3500000e+02
   7.1700000e+02
   8.6700000e+02
   9.2200000e+02
   3.0600000e+02
   6.0800000e+02
   2.3200000e+02
   1.4300000e+02
   6.3800000e+02
   8.8300000e+02
   5.0800000e+02
   1.2960000e+03
   5.6200000e+02
   5.0000000e+00
   5.2900000e+02
   8.2700000e+02
   1.4600000e+02
   6.2000000e+02
   6.1600000e+02
   5.9900000e+02
   1.2400000e+02
   7.3600000e+02
   2.3900000e+02
   2.1600000e+02
   8.2200000e+02
   5.0100000e+02
   6.8200000e+02
   5.4300000e+02
   8.8700000e+02
   1.2930000e+03
   5.5200000e+02
   1.5800000e+02
   2.0000000e+00
   9.7000000e+01
   2.0130000e+03
   1.6900000e+02
   5.8700000e+02
   1.6000000e+01
   2.9100000e+02
   4.1000000e+02
   4.5300000e+02
   5.2600000e+02
   1.8900000e+02
   6.4600000e+02
   5.1900000e+02
   1.7400000e+02
   6.2200000e+02
   3.3200000e+02
   2.2800000e+02
   5.8700000e+02
   1.3600000e+02
   1.3300000e+02
   5.4400000e+02
   2.8500000e+02
   5.5300000e+02
   5.2600000e+02
   5.0900000e+02
   7.8900000e+02
   4.2000000e+01
   5.7100000e+02
   1.1500000e+02
   5.3600000e+02
   6.8400000e+02
   1.8000000e+01
   7.1900000e+02
   6.4400000e+02
   4.3300000e+02
   1.1360000e+03
   9.0000000e+01
   5.6400000e+02
   2.2700000e+02
   1.3400000e+02
   2.2200000e+02
   6.1500000e+02
   5.5800000e+02
   5.3000000e+02
   7.0100000e+02
   5.2500000e+02
   5.5500000e+02
   2.0500000e+02
   1.2620000e+03
   5.1100000e+02
   1.0180000e+03
   5.7700000e+02
   2.8700000e+02
   6.0700000e+02
   1.0340000e+03
   5.9500000e+02
   1.8000000e+01
   6.8100000e+02
   1.4500000e+02
   5.7700000e+02
   5.4300000e+02
   4.9600000e+02
   6.2000000e+02
   5.6000000e+01
   1.6300000e+02
   4.1800000e+02
   5.1000000e+02
   1.2470000e+03
   4.5000000e+02
   3.1600000e+02
   5.8600000e+02
   5.8500000e+02
   4.4100000e+02
   9.0000000e+01
   5.2200000e+02
   1.0500000e+02
   5.2800000e+02
   2.6300000e+02
   1.6300000e+02
   7.3500000e+02
   2.2400000e+02
   5.2500000e+02
   6.3700000e+02
   5.5700000e+02
   1.0100000e+03
   1.5700000e+02
   9.9900000e+02
   3.4000000e+01
   4.0900000e+02
   9.7000000e+01
   1.7900000e+02
   6.6400000e+02
   1.9300000e+02
   5.6500000e+02
   2.9700000e+02
   9.2000000e+01
   7.2000000e+02
   8.4800000e+02
   5.3000000e+02
   9.0200000e+02
   5.6100000e+02
   2.2000000e+01
   5.5400000e+02
   6.0800000e+02
   7.1900000e+02
   7.7300000e+02
   8.6600000e+02
   5.4000000e+01
   3.3600000e+02
   1.9120000e+03
   1.3000000e+02
   2.9500000e+02
   6.0000000e+00
   1.6150000e+03
   6.0000000e+00
   8.6900000e+02
   2.1600000e+02
   5.4700000e+02
   4.8000000e+02
   5.9200000e+02
   2.0400000e+02
   8.5600000e+02
   6.4100000e+02
   1.0370000e+03
   1.1050000e+03
   7.0500000e+02
   5.2600000e+02
   2.1000000e+02
   5.9000000e+02
   5.7800000e+02
   2.1700000e+02
   5.4300000e+02
   1.1330000e+03
   5.1000000e+02
   2.6500000e+02
   5.4300000e+02
   5.2700000e+02
   5.4100000e+02
   5.0800000e+02
   8.6500000e+02
   7.0000000e+00
   2.4600000e+02
   1.5150000e+03
   8.6200000e+02
   6.0000000e+02
   7.1700000e+02
   2.1800000e+02
   7.3900000e+02
   6.5400000e+02
   5.0900000e+02
   8.8000000e+01
   7.3700000e+02
   5.1100000e+02
   1.0600000e+02
   5.3200000e+02
   5.2600000e+02
   5.6900000e+02
   3.2000000e+01
   8.0000000e+00
   1.0400000e+02
   2.4700000e+02
   1.3390000e+03
   2.4200000e+02
   5.2900000e+02
   6.6700000e+02
   5.6300000e+02
   3.2400000e+02
   2.0300000e+02
   5.4300000e+02
   6.0400000e+02
   1.5300000e+02
   6.7800000e+02
   2.9200000e+02
   5.4400000e+02
   6.1400000e+02
   2.1400000e+02
   9.9700000e+02
   1.0380000e+03
   8.9000000e+01
   1.0460000e+03
   6.5800000e+02
   5.6900000e+02
   6.5700000e+02
   5.2600000e+02
   5.4300000e+02
   1.0730000e+03
   3.0600000e+02
   5.2400000e+02
   6.1400000e+02
   5.4600000e+02
   6.6200000e+02
   1.6700000e+02
   2.1420000e+03
   6.7200000e+02
   2.8300000e+02
   7.2300000e+02
   2.3500000e+02
   1.4400000e+02
   4.3900000e+02
   5.6600000e+02
   5.4300000e+02
   6.3000000e+02
   1.8500000e+02
   1.2300000e+02
   1.5400000e+02
   3.3000000e+02
   5.4900000e+02
   5.8600000e+02
   4.9900000e+02
   5.8900000e+02
   5.0800000e+02
   5.0800000e+02
   1.0770000e+03
   1.7300000e+02
   2.3500000e+02
   6.0400000e+02
   2.3300000e+02
   5.2000000e+01
   8.1800000e+02
   5.4300000e+02
   5.1900000e+02
   1.2730000e+03
   5.5400000e+02
   1.9800000e+02
   8.0000000e+01
   5.1200000e+02
   3.2000000e+02
   1.4230000e+03
   8.8300000e+02
   1.1100000e+02
   9.4500000e+02
   7.0000000e+01
   5.9000000e+02
   5.1600000e+02
   4.2000000e+02
   5.7300000e+02
   1.8200000e+02
   3.9400000e+02
   3.1000000e+02
   8.3400000e+02
   9.9900000e+02
   5.1500000e+02
   6.9800000e+02
   8.3700000e+02
   5.4000000e+01
   9.9000000e+01
   6.2600000e+02
   4.9500000e+02
   1.7600000e+02
   8.4200000e+02
   2.3700000e+02
   5.4700000e+02
   6.9100000e+02
   3.0600000e+02
   6.5400000e+02
   5.1500000e+02
   6.3500000e+02
   7.1900000e+02
   1.2200000e+02
   2.3700000e+02
   4.7100000e+02
   5.3500000e+02
   2.6300000e+02
   1.1400000e+02
   5.6100000e+02
   2.4300000e+02
   6.0700000e+02
   7.8700000e+02
   6.9400000e+02
   2.1100000e+02
   1.0200000e+02
   5.4000000e+02
   1.7300000e+02
   3.8000000e+02
   7.2700000e+02
   5.7700000e+02
   8.9900000e+02
   5.9100000e+02
   5.3000000e+02
   6.3000000e+02
   6.9900000e+02
   1.0500000e+02
   1.6930000e+03
   6.2700000e+02
   5.1800000e+02
   6.0700000e+02
   9.6700000e+02
   8.9000000e+02
   5.6200000e+02
   1.2300000e+02
   5.1100000e+02
   8.9900000e+02
   3.5700000e+02
   5.1100000e+02
   1.2200000e+02
   4.0000000e+01
   1.8700000e+02
   1.3620000e+03
   7.9800000e+02
   5.1300000e+02
   5.0300000e+02
   2.6700000e+02
   5.4400000e+02
   7.8100000e+02
   1.2200000e+02
   1.6200000e+02
   4.9100000e+02
   5.5000000e+02
   3.3700000e+02
   7.1000000e+01
   1.2460000e+03
   8.0000000e+01
   2.1700000e+02
   6.3000000e+02
   5.1900000e+02
   5.1100000e+02
   5.2400000e+02
   7.7800000e+02
   1.8390000e+03
   5.9200000e+02
   1.8900000e+02
   5.9000000e+02
   1.4700000e+02
   5.3400000e+02
   2.8400000e+02
   7.9800000e+02
   4.7400000e+02
   1.4500000e+02
   1.5200000e+02
   1.6100000e+02
   7.0000000e+01
   7.5600000e+02
   6.7000000e+02
   5.7000000e+02
   6.8000000e+01
   6.8200000e+02
   4.0100000e+02
   1.3500000e+02
   6.0600000e+02
   6.2300000e+02
   4.2100000e+02
   8.0000000e+01
   5.2100000e+02
   5.5200000e+02
   5.1500000e+02
   2.4900000e+02
   2.4800000e+02
   1.1010000e+03
   3.1900000e+02
   6.4300000e+02
   8.4100000e+02
   4.0900000e+02
   5.1900000e+02
   5.9400000e+02
   9.1300000e+02
   6.2200000e+02
   1.7000000e+02
   1.0300000e+03
   1.1600000e+02
   8.9300000e+02
   6.3700000e+02
   5.3700000e+02
   8.7400000e+02
   7.0000000e+01
   6.8000000e+02
   9.1700000e+02
   5.8500000e+02
   1.0120000e+03
   3.3300000e+02
   1.5700000e+02
   5.2900000e+02
   4.0800000e+02
   5.6600000e+02
   1.7600000e+02
   6.6100000e+02
   7.1900000e+02
   5.1600000e+02
   1.0200000e+02
   1.4900000e+02
   6.1300000e+02
   1.3000000e+02
   1.5000000e+02
   1.5100000e+02
   6.4000000e+02
   3.8200000e+02
   1.3310000e+03
   5.3300000e+02
   8.1800000e+02
   1.0200000e+02
   6.4400000e+02
   1.6600000e+02
   1.1500000e+02
   5.0800000e+02
   6.7400000e+02
   6.1000000e+02
   1.1600000e+02
   5.2900000e+02
   6.7300000e+02
   4.0800000e+02
   1.6700000e+02
   5.1100000e+02
   6.6400000e+02
   3.7000000e+01
   4.9500000e+02
   7.5000000e+02
   7.9700000e+02
   1.7000000e+02
   6.7400000e+02
   5.1500000e+02
   1.2400000e+02
   6.6100000e+02
   8.1300000e+02
   9.3300000e+02
   6.7700000e+02
   5.4000000e+02
   7.5000000e+02
   1.3700000e+02
   1.2500000e+02
   6.1000000e+02
   4.6700000e+02
   2.3600000e+02
   1.9700000e+02
   9.2700000e+02
   4.7700000e+02
   1.4490000e+03
   5.7900000e+02
   6.2400000e+02
   3.4100000e+02
   1.0600000e+02
   8.7200000e+02
   4.0000000e+01
   2.7400000e+02
   1.1130000e+03
   1.7600000e+02
   7.7500000e+02
   6.4800000e+02
   1.6400000e+02
   5.6600000e+02
   1.2590000e+03
   1.3480000e+03
   5.8000000e+02
   5.3700000e+02
   3.0300000e+02
   9.4800000e+02
   8.1200000e+02
   1.2700000e+02
   1.4140000e+03
   4.7900000e+02
   5.9600000e+02
   5.1300000e+02
   2.0400000e+02
   6.3500000e+02
   1.1980000e+03
   1.0000000e+01
   2.2800000e+02
   5.1000000e+02
   5.3100000e+02
   8.5400000e+02
   1.3900000e+02
   1.1420000e+03
   2.9100000e+02
   5.4400000e+02
   5.9100000e+02
   5.9900000e+02
   6.7700000e+02
   1.4830000e+03
   4.4000000e+02
   5.5100000e+02
   1.8500000e+02
   6.4100000e+02
   1.3600000e+02
   6.1400000e+02
   5.6800000e+02
   6.3500000e+02
   6.7900000e+02
   4.8600000e+02
   6.5500000e+02
   6.0200000e+02
   1.3800000e+02
   1.5400000e+02
   3.2600000e+02
   5.1200000e+02
   6.1500000e+02
   1.5400000e+02
   5.5000000e+02
   9.7000000e+01
   2.3100000e+02
   2.3400000e+02
   6.7200000e+02
   6.1900000e+02
   2.0000000e+02
   7.7600000e+02
   1.9200000e+02
   2.6500000e+02
   2.4900000e+02
   9.5700000e+02
   5.2500000e+02
   1.7860000e+03
   2.4000000e+02
   1.6340000e+03
   4.1600000e+02
   9.2300000e+02
   8.3500000e+02
   1.6200000e+02
   1.0870000e+03
   9.1300000e+02
   5.8700000e+02
   6.6500000e+02
   5.6500000e+02
   1.5100000e+02
   1.2660000e+03
   8.6900000e+02
   4.9500000e+02
   1.4300000e+02
   6.3700000e+02
   8.1700000e+02
   3.2900000e+02
   5.1500000e+02
   1.8000000e+02
   2.3200000e+02
   1.0200000e+02
   6.0100000e+02
   1.7200000e+02
   1.2000000e+02
   4.5600000e+02
   6.2600000e+02
   1.1610000e+03
   7.4800000e+02
   7.1900000e+02
   6.3900000e+02
   1.6400000e+02
   2.6600000e+02
   5.3700000e+02
   1.1300000e+02
   2.1800000e+02
   1.0310000e+03
   6.0600000e+02
   5.2400000e+02
   6.9100000e+02
   5.1100000e+02
   1.6600000e+02
   5.3100000e+02
   5.4000000e+02
   1.4600000e+02
   7.0400000e+02
   1.8400000e+02
   4.1500000e+02
   2.0200000e+02
   1.8500000e+02
   1.6900000e+02
   8.4200000e+02
   6.0600000e+02
   6.7800000e+02
   4.3000000e+02
   7.1300000e+02
   5.1100000e+02
   1.8500000e+02
   1.9800000e+02
   6.1300000e+02
   8.6000000e+01
   9.1300000e+02
   3.1100000e+02
   5.1700000e+02
   8.9300000e+02
   7.6700000e+02
   6.5400000e+02
   5.1900000e+02
   6.2200000e+02
   5.1000000e+02
   2.2100000e+02
   8.0700000e+02
   5.6400000e+02
   8.7500000e+02
   1.2500000e+02
   4.7600000e+02
   3.6800000e+02
   1.8800000e+02
   1.1400000e+02
   6.5000000e+02
   1.5100000e+02
   5.3700000e+02
   2.3300000e+02
   5.9800000e+02
   1.7500000e+02
   6.0200000e+02
   1.4200000e+02
   6.1000000e+01
   5.7400000e+02
   6.6700000e+02
   5.5600000e+02
   4.6300000e+02
   1.7500000e+02
   8.9300000e+02
   4.7100000e+02
   6.7600000e+02
   1.9400000e+02
   1.3220000e+03
   6.4500000e+02
   1.0540000e+03
   9.5500000e+02
   8.0900000e+02
   6.9100000e+02
   3.6200000e+02
   1.7200000e+02
   1.4970000e+03
   1.9000000e+02
   5.2600000e+02
   5.5600000e+02
   1.5100000e+02
   7.4000000e+02
   7.5000000e+02
   7.5300000e+02
   6.8300000e+02
   1.3000000e+02
   1.4100000e+02
   7.1500000e+02
   4.9100000e+02
   5.7300000e+02
   5.2200000e+02
   1.6000000e+02
   3.5900000e+02
   5.1300000e+02
   4.5700000e+02
   3.2000000e+01
   4.6500000e+02
   9.6700000e+02
   3.1400000e+02
   2.8400000e+02
   1.1400000e+02
   1.0300000e+03
   6.1000000e+02
   5.5800000e+02
   5.7300000e+02
   1.8600000e+02
   6.3700000e+02
   5.4300000e+02
   1.5100000e+02
   9.0200000e+02
   5.5500000e+02
   4.9100000e+02
   5.2400000e+02
   1.6300000e+02
   6.9000000e+02
   1.3600000e+02
   5.2800000e+02
   1.3400000e+02
   1.4910000e+03
   9.1100000e+02
   4.0400000e+02
   3.5700000e+02
   6.5400000e+02
   6.2200000e+02
   6.8800000e+02
   7.9000000e+02
   8.0300000e+02
   1.5200000e+02
   5.1700000e+02
   8.5300000e+02
   5.3600000e+02
   6.2400000e+02
   6.4400000e+02
   7.3500000e+02
   4.3700000e+02
   9.7000000e+01
   5.0000000e+00
   3.2100000e+02
   5.3500000e+02
   2.0900000e+02
   1.1840000e+03
   9.2000000e+01
   1.9900000e+02
   1.2670000e+03
   1.1300000e+02
   7.7100000e+02
   1.0400000e+02
   1.9100000e+02
   8.6700000e+02
   6.7000000e+02
   1.5600000e+02
   6.5900000e+02
   9.8100000e+02
   6.5700000e+02
   1.1700000e+03
   2.0400000e+02
   1.0820000e+03
   8.7500000e+02
   1.0800000e+02
   7.4200000e+02
   6.4000000e+02
   5.2000000e+02
   5.3300000e+02
   4.6300000e+02
   6.0400000e+02
   3.4200000e+02
   6.1100000e+02
   5.3900000e+02
   1.9900000e+02
   5.4100000e+02
   7.4100000e+02
   3.6700000e+02
   8.3300000e+02
   1.3500000e+02
   3.5000000e+02
   6.8600000e+02
   5.1200000e+02
   4.0900000e+02
   3.0500000e+02
   7.1300000e+02
   6.4500000e+02
   6.1700000e+02
   6.6000000e+02
   5.6500000e+02
   7.0000000e+01
   4.6800000e+02
   6.1200000e+02
   2.3800000e+02
   5.2300000e+02
   5.3800000e+02
   5.2100000e+02
   5.4600000e+02
   3.0000000e+01
   6.3700000e+02
   2.9400000e+02
   7.8000000e+02
   7.0500000e+02
   4.1200000e+02
   1.2870000e+03
   5.5000000e+02
   7.3200000e+02
   2.9100000e+02
   1.2900000e+02
   9.3700000e+02
   4.8500000e+02
   1.8800000e+02
   1.3570000e+03
   9.9600000e+02
   8.0700000e+02
   1.4020000e+03
   8.6000000e+01
   9.4400000e+02
   7.8300000e+02
   5.9300000e+02
   8.0100000e+02
   1.2500000e+02
   1.9400000e+02
   7.3000000e+02
   1.6300000e+02
   6.3300000e+02
   6.2200000e+02
   6.0700000e+02
   1.3390000e+03
   5.9600000e+02
   7.8000000e+01
   1.2240000e+03
   5.9000000e+02
   9.6900000e+02
   1.4900000e+02
   9.8400000e+02
   5.0500000e+02
   5.4300000e+02
   1.0310000e+03
   2.9000000e+02
   8.5600000e+02
   1.7300000e+02
   7.0000000e+00
   6.9200000e+02
   4.5800000e+02
   8.1300000e+02
   7.1100000e+02
   5.6300000e+02
   3.7700000e+02
   5.5100000e+02
   2.9700000e+02
   7.3200000e+02
   1.0000000e+02
   2.3700000e+02
   4.0500000e+02
   1.3500000e+03
   6.3500000e+02
   5.1300000e+02
   8.5300000e+02
   7.6200000e+02
   9.6700000e+02
   2.5800000e+02
   9.0500000e+02
   6.3300000e+02
   8.1600000e+02
   3.5400000e+02
   1.3400000e+02
   6.5500000e+02
   7.9000000e+02
   4.2700000e+02
   5.1500000e+02
   5.4500000e+02
   1.3300000e+02
   5.5400000e+02
   5.2500000e+02
   7.0700000e+02
   1.1810000e+03
   1.2600000e+02
   6.6900000e+02
   1.0000000e+02
   1.6400000e+02
   4.3700000e+02
   8.2000000e+01
   9.1000000e+02
   2.0000000e+01
   2.9700000e+02
   9.0000000e+01
   1.6600000e+02
   1.6870000e+03
   8.0900000e+02
   7.5300000e+02
   6.3700000e+02
   2.9200000e+02
   7.4800000e+02
   2.3000000e+02
   9.4200000e+02
   1.1990000e+03
   7.7900000e+02
   4.7400000e+02
   1.3000000e+02
   8.0500000e+02
   8.2300000e+02
   5.7800000e+02
   8.7100000e+02
   6.1200000e+02
   2.3100000e+02
   6.6400000e+02
   1.3300000e+02
   6.0000000e+02
   1.7000000e+02
   8.1100000e+02
   5.3300000e+02
   5.7200000e+02
   3.3100000e+02
   2.9900000e+02
   6.6100000e+02
   1.2600000e+02
   1.0000000e+02
   5.4400000e+02
   5.1600000e+02
   5.9500000e+02
   5.5100000e+02
   9.4300000e+02
   7.2100000e+02
   4.5900000e+02
   2.6700000e+02
   4.1800000e+02
   4.1400000e+02
   1.5000000e+01
   9.8700000e+02
   7.1800000e+02
   4.8300000e+02
   8.5400000e+02
   4.7400000e+02
   2.4100000e+02
   6.9900000e+02
   5.6000000e+02
   1.2000000e+02
   6.2700000e+02
   5.1500000e+02
   1.6100000e+02
   7.3600000e+02
   5.1900000e+02
   4.4200000e+02
   5.5000000e+01
   1.0590000e+03
   1.5400000e+02
   7.7200000e+02
   3.1900000e+02
   6.3300000e+02
   2.6100000e+02
   6.6800000e+02
   1.5800000e+02
   1.3400000e+02
   5.0300000e+02
   1.3700000e+02
   6.2300000e+02
   8.8900000e+02
   6.2500000e+02
   1.0160000e+03
   1.3270000e+03
   1.8300000e+03
   3.8900000e+02
   1.0500000e+02
   5.4800000e+02
   6.0600000e+02
   5.1200000e+02
   8.6600000e+02
   2.0900000e+02
   6.3700000e+02
   9.9700000e+02
   1.2280000e+03
   5.6100000e+02
   4.2400000e+02
   1.5700000e+02
   7.5000000e+01
   1.0430000e+03
   8.0700000e+02
   1.9300000e+02
   9.3100000e+02
   4.0000000e+00
   8.7200000e+02
   6.8800000e+02
   7.7900000e+02
   4.5000000e+02
   1.4400000e+02
   4.2100000e+02
   9.7600000e+02
   3.9200000e+02
   1.0100000e+02
   5.4800000e+02
   8.5300000e+02
   1.0400000e+02
   1.2400000e+02
   6.2100000e+02
   8.2800000e+02
   6.3700000e+02
   7.6100000e+02
   5.1000000e+01
   5.2100000e+02
   2.2500000e+02
   1.7000000e+01
   4.0000000e+02
   1.0090000e+03
   1.6100000e+02
   6.1900000e+02
   7.3200000e+02
   6.1500000e+02
   5.2400000e+02
   6.7000000e+01
   4.3500000e+02
   7.6300000e+02
   8.1800000e+02
   5.1500000e+02
   6.3900000e+02
   5.5300000e+02
   5.9100000e+02
   2.7200000e+02
   5.5200000e+02
   1.3280000e+03
   2.0000000e+01
   7.6500000e+02
   4.8800000e+02
   1.4440000e+03
   6.3100000e+02
   5.7000000e+01
   6.2300000e+02
   5.2000000e+02
   6.9400000e+02
   7.9400000e+02
   8.2500000e+02
   5.8200000e+02
   7.7600000e+02
   5.7000000e+01
   1.3030000e+03
   4.1100000e+02
   4.1900000e+02
   1.8300000e+02
   9.2000000e+01
   2.4200000e+02
   9.8500000e+02
   2.5400000e+02
   8.7500000e+02
   1.0900000e+02
   5.9000000e+02
   2.4000000e+01
   9.2100000e+02
   1.4820000e+03
   7.8100000e+02
   6.1000000e+01
   5.0000000e+01
   1.2790000e+03
   2.8100000e+02
   9.6300000e+02
   1.5000000e+02
   4.9500000e+02
   3.4800000e+02
   1.7600000e+02
   1.9900000e+02
   8.8000000e+01
   1.3400000e+02
   8.3000000e+01
   6.8100000e+02
   1.9000000e+01
   2.3000000e+02
   6.9700000e+02
   5.6000000e+02
   5.4300000e+02
   7.3600000e+02
   6.3300000e+02
   5.0000000e+01
   9.2300000e+02
   3.9100000e+02
   5.5000000e+02
   1.0450000e+03
   3.9400000e+02
   3.4100000e+02
   5.5800000e+02
   2.2100000e+02
   1.0020000e+03
   6.7000000e+01
   7.6600000e+02
   1.0800000e+02
   5.3600000e+02
   6.0000000e+01
   7.7700000e+02
   1.1100000e+02
   3.9200000e+02
   7.7500000e+02
   5.0700000e+02
   6.9700000e+02
   9.0000000e+01
   2.4000000e+01
   7.2000000e+01
   5.4300000e+02
   4.2800000e+02
   1.2830000e+03
   5.1700000e+02
   7.5300000e+02
   2.0000000e+02
   8.3700000e+02
   8.1000000e+01
   4.9700000e+02
   6.8600000e+02
   7.4000000e+02
   4.0500000e+02
   6.2600000e+02
   8.3700000e+02
   2.6800000e+02
   8.9000000e+02
   1.5000000e+02
   5.1800000e+02
   5.5100000e+02
   9.0000000e+01
   5.4200000e+02
   6.3200000e+02
   8.3900000e+02
   9.1000000e+01
   5.1600000e+02
   9.6100000e+02
   6.6300000e+02
   4.0100000e+02
   5.9000000e+02
   1.0200000e+02
   9.0200000e+02
   5.9800000e+02
   1.0300000e+02
   6.0000000e+00
   7.3400000e+02
   9.0000000e+01
   6.6000000e+02
   5.4300000e+02
   1.0460000e+03
   4.0000000e+01
   1.1330000e+03
   5.6200000e+02
   4.5400000e+02
   7.9600000e+02
   1.0600000e+02
   2.2000000e+02
   7.8800000e+02
   2.4800000e+02
   1.6000000e+02
   2.2400000e+02
   5.0400000e+02
   2.4000000e+01
   9.4700000e+02
   1.0900000e+02
   7.8400000e+02
   9.2800000e+02
   2.9300000e+02
   1.1200000e+02
   5.8600000e+02
   8.5000000e+01
   6.6000000e+02
   7.0200000e+02
   1.1200000e+02
   3.4500000e+02
   5.7000000e+01
   5.9800000e+02
   8.2300000e+02
   7.3200000e+02
   1.2750000e+03
   8.4300000e+02
   4.9100000e+02
   1.9500000e+02
   5.6400000e+02
   5.0700000e+02
   4.7700000e+02
   1.7000000e+01
   1.3600000e+02
   5.4300000e+02
   1.2560000e+03
   1.9300000e+02
   6.7800000e+02
   3.5600000e+02
   1.3200000e+02
   1.2830000e+03
   6.2500000e+02
   4.6500000e+02
   3.1800000e+02
   5.2400000e+02
   1.3920000e+03
   1.2100000e+02
   7.2700000e+02
   1.3200000e+02
   4.2400000e+02
   9.8200000e+02
   7.4500000e+02
   2.0300000e+02
   6.4100000e+02
   5.1800000e+02
   8.7000000e+01
   0.0000000e+00
   1.6710000e+03
   7.5300000e+02
   6.0700000e+02
   8.2000000e+01
   5.2400000e+02
   3.0100000e+02
   6.2800000e+02
   5.3400000e+02
   9.7300000e+02
   7.9900000e+02
   5.4300000e+02
   5.5100000e+02
   5.3000000e+02
   5.5800000e+02
   2.1400000e+02
   2.7800000e+02
   1.8400000e+02
   9.0000000e+00
   4.9700000e+02
   2.3800000e+02
   8.8600000e+02
   6.9900000e+02
   5.4900000e+02
   1.7700000e+02
   1.2600000e+02
   4.0000000e+02
   5.4400000e+02
   2.6400000e+02
   1.8100000e+02
   5.4000000e+01
   3.2300000e+02
   8.5500000e+02
   6.0200000e+02
   7.6400000e+02
   5.9100000e+02
   7.8900000e+02
   5.8400000e+02
   7.0600000e+02
   5.8700000e+02
   7.0900000e+02
   1.1090000e+03
   6.4400000e+02
   5.5300000e+02
   8.3000000e+01
   5.2400000e+02
   6.6800000e+02
   7.0000000e+01
   7.5400000e+02
   6.5100000e+02
   5.0200000e+02
   5.4400000e+02
   5.7900000e+02
   1.3000000e+02
   9.7300000e+02
   8.7000000e+01
   1.1450000e+03
   9.2000000e+01
   1.0040000e+03
   5.3400000e+02
   5.2500000e+02
   2.6900000e+02
   6.2100000e+02
   7.5400000e+02
   5.4100000e+02
   6.9700000e+02
   9.0200000e+02
   4.9900000e+02
   5.7300000e+02
   8.4900000e+02
   6.2700000e+02
   5.2100000e+02
   5.2800000e+02
   6.7200000e+02
   1.6700000e+02
   7.9800000e+02
   1.9000000e+01
   5.2500000e+02
   2.8800000e+02
   4.2900000e+02
   2.4000000e+02
   1.5500000e+02
   9.7000000e+02
   5.2200000e+02
   2.2300000e+02
   7.9200000e+02
   6.8700000e+02
   1.4370000e+03
   3.0900000e+02
   8.7500000e+02
   7.6300000e+02
   7.3000000e+01
   4.7200000e+02
   5.4300000e+02
   5.1100000e+02
   7.3200000e+02
   1.1900000e+03
   7.6900000e+02
   7.3900000e+02
   5.3000000e+02
   1.2840000e+03
   4.9500000e+02
   1.1690000e+03
   1.8000000e+01
   5.6300000e+02
   1.9300000e+02
   1.4900000e+02
   6.5200000e+02
   2.7300000e+02
   8.6100000e+02
   6.1000000e+02
   8.1300000e+02
   4.2100000e+02
   5.9000000e+02
   1.4190000e+03
   6.0800000e+02
   3.4800000e+02
   1.4090000e+03
   6.3000000e+01
   7.1600000e+02
   5.9800000e+02
   1.5700000e+02
   5.7000000e+01
   5.7200000e+02
   9.2000000e+02
   3.9100000e+02
   4.0000000e+00
   7.7100000e+02
   6.9600000e+02
   1.3580000e+03
   5.1200000e+02
   3.4000000e+01
   8.4100000e+02
   7.6400000e+02
   7.1000000e+02
   5.2700000e+02
   1.2200000e+03
   3.8900000e+02
   3.8700000e+02
   8.1100000e+02
   5.0200000e+02
   6.2300000e+02
   2.3600000e+02
   5.7800000e+02
   2.2300000e+02
   6.1800000e+02
   7.6000000e+01
   2.0800000e+02
   7.3600000e+02
   2.4900000e+02
   8.1900000e+02
   5.2200000e+02
   2.8200000e+02
   7.6300000e+02
   7.8000000e+01
   4.2500000e+02
   5.0900000e+02
   6.9300000e+02
   3.6600000e+02
   2.2600000e+02
   5.5600000e+02
   7.7000000e+02
   5.2700000e+02
   4.9500000e+02
   8.2800000e+02
   1.2450000e+03
   6.0700000e+02
   6.0200000e+02
   1.7600000e+02
   7.9600000e+02
   8.7300000e+02
   5.4300000e+02
   4.5700000e+02
   1.5400000e+02
   1.3190000e+03
   5.1800000e+02
   5.7800000e+02
   1.2000000e+01
   3.7900000e+02
   3.9600000e+02
   1.7630000e+03
   5.4000000e+02
   3.3800000e+02
   1.4500000e+02
   4.8500000e+02
   5.5800000e+02
   4.5300000e+02
   1.5400000e+02
   8.0400000e+02
   5.8500000e+02
   1.3630000e+03
   9.3000000e+02
   6.9100000e+02
   1.0000000e+02
   8.5900000e+02
   4.2800000e+02
   5.4000000e+02
   7.1400000e+02
   5.5800000e+02
   7.3800000e+02
   5.5100000e+02
   9.8800000e+02
   9.9200000e+02
   5.6000000e+02
   5.3400000e+02
   6.3700000e+02
   2.9500000e+02
   5.1600000e+02
   1.0500000e+02
   1.5610000e+03
   9.0100000e+02
   1.3080000e+03
   4.3400000e+02
   9.8300000e+02
   4.5300000e+02
   5.3000000e+02
   5.6600000e+02
   4.2600000e+02
   7.2500000e+02
   2.6000000e+02
   6.1800000e+02
   1.0160000e+03
   4.7500000e+02
   3.4100000e+02
   7.3000000e+02
   7.1000000e+01
   7.4200000e+02
   7.4600000e+02
   5.2500000e+02
   7.7100000e+02
   1.0080000e+03
   6.3800000e+02
   8.6100000e+02
   3.1600000e+02
   7.0900000e+02
   5.7000000e+01
   5.4500000e+02
   3.5800000e+02
   8.7000000e+02
   5.6900000e+02
   7.4300000e+02
   5.8400000e+02
   4.9000000e+02
   7.8900000e+02
   2.4700000e+02
   4.4800000e+02
   8.2200000e+02
   1.3600000e+02
   5.7000000e+02
   4.0400000e+02
   1.4600000e+02
   4.9600000e+02
   2.6700000e+02
   5.7000000e+02
   1.0400000e+02
   3.0100000e+02
   5.4300000e+02
   5.7300000e+02
   5.7100000e+02
   5.4200000e+02
   1.6100000e+02
   6.6300000e+02
   2.3700000e+02
   4.6700000e+02
   1.7300000e+02
   1.1070000e+03
   1.2000000e+02
   2.2600000e+02
   8.5900000e+02
   6.3000000e+02
   4.8800000e+02
   2.7800000e+02
   8.6400000e+02
   6.6600000e+02
   1.3830000e+03
   7.3600000e+02
   6.6200000e+02
   7.6300000e+02
   1.5700000e+02
   5.5200000e+02
   6.0800000e+02
   5.8200000e+02
   7.2600000e+02
   8.1900000e+02
   2.1900000e+02
   7.1600000e+02
   4.2400000e+02
   5.2400000e+02
   6.8200000e+02
   7.9600000e+02
   1.2000000e+02
   5.7100000e+02
   8.2600000e+02
   4.6300000e+02
   7.3800000e+02
   3.7700000e+02
   9.5400000e+02
   1.2900000e+03
   3.7400000e+02
   3.2400000e+02
   4.2000000e+02
   8.4900000e+02
   5.3500000e+02
   4.7700000e+02
   4.7200000e+02
   5.2500000e+02
   1.5540000e+03
   8.4700000e+02
   4.8800000e+02
   3.6300000e+02
   5.1800000e+02
   4.3100000e+02
   1.8800000e+02
   9.4000000e+02
   2.2300000e+02
   5.4300000e+02
   4.8700000e+02
   5.0500000e+02
   1.2800000e+02
   9.8100000e+02
   5.4700000e+02
   5.5700000e+02
   5.5000000e+02
   7.6100000e+02
   5.4600000e+02
   1.6300000e+02
   6.0200000e+02
   1.0640000e+03
   7.7600000e+02
   6.8900000e+02
   5.1900000e+02
   8.0400000e+02
   1.7310000e+03
   1.0750000e+03
   1.7900000e+02
   3.3000000e+02
   1.0500000e+03
   1.3320000e+03
   5.4500000e+02
   6.5300000e+02
   7.2100000e+02
   1.3930000e+03
   8.6400000e+02
   8.3900000e+02
   1.4800000e+02
   5.4300000e+02
   2.4500000e+02
   5.6300000e+02
   8.7700000e+02
   6.5600000e+02
   8.8300000e+02
   5.4600000e+02
   5.3300000e+02
   4.4300000e+02
   1.1300000e+02
   2.3800000e+02
   6.6400000e+02
   3.5000000e+01
   2.5300000e+02
   5.2600000e+02
   3.1500000e+02
   3.8400000e+02
   4.7300000e+02
   2.1300000e+02
   8.0300000e+02
   2.8700000e+02
   8.2400000e+02
   5.8400000e+02
   1.3560000e+03
   8.1100000e+02
   7.5400000e+02
   4.2400000e+02
   7.8000000e+02
   3.4000000e+02
   5.4100000e+02
   3.9700000e+02
   5.7500000e+02
   1.9400000e+02
   5.4200000e+02
   1.2710000e+03
   5.9900000e+02
   7.6800000e+02
   6.7700000e+02
   7.2700000e+02
   2.6900000e+02
   5.8600000e+02
   1.6300000e+02
   4.8000000e+02
   6.2900000e+02
   6.0000000e+02
   1.1000000e+02
   1.4000000e+03
   5.5100000e+02
   6.0800000e+02
   7.1900000e+02
   9.7000000e+01
   7.4800000e+02
   7.8000000e+02
   2.7200000e+02
   4.8000000e+02
   8.7000000e+01
   7.7300000e+02
   9.1300000e+02
   9.2200000e+02
   4.4200000e+02
   5.4300000e+02
   4.4500000e+02
   6.6300000e+02
   7.9000000e+02
   2.8900000e+02
   1.3340000e+03
   1.1360000e+03
   2.4800000e+02
   1.4800000e+02
   7.1800000e+02
   5.5500000e+02
   5.0600000e+02
   8.8500000e+02
   1.2830000e+03
   4.3300000e+02
   2.0000000e+02
   4.4700000e+02
   3.3400000e+02
   5.6000000e+02
   3.1800000e+02
   1.2580000e+03
   4.1000000e+01
   5.2400000e+02
   7.4500000e+02
   8.8500000e+02
   3.7900000e+02
   4.0200000e+02
   4.6200000e+02
   1.7350000e+03
   8.4100000e+02
   4.6200000e+02
   2.3600000e+02
   5.3300000e+02
   4.3000000e+02
   5.6800000e+02
   5.3400000e+02
   9.8800000e+02
   3.7800000e+02
   1.1800000e+02
   7.2300000e+02
   4.1000000e+02
   8.5400000e+02
   1.4300000e+02
   5.2700000e+02
   1.0710000e+03
   4.6600000e+02
   6.5700000e+02
   4.5600000e+02
   4.6100000e+02
   5.6100000e+02
   3.7100000e+02
   3.6900000e+02
   8.1800000e+02
   7.9000000e+01
   1.1450000e+03
   8.4000000e+02
   1.0200000e+03
   2.0700000e+02
   6.2500000e+02
   5.6000000e+02
   5.4300000e+02
   7.4600000e+02
   6.1500000e+02
   5.6300000e+02
   4.0200000e+02
   8.3200000e+02
   7.8300000e+02
   6.4800000e+02
   7.6000000e+01
   9.4900000e+02
   3.0300000e+02
   5.5600000e+02
   6.1900000e+02
   4.2500000e+02
   9.3500000e+02
   6.7800000e+02
   1.3900000e+02
   5.4300000e+02
   1.1900000e+02
   5.2000000e+01
   2.2500000e+02
   5.6700000e+02
   7.6100000e+02
   9.0400000e+02
   7.9300000e+02
   2.7400000e+02
   1.1810000e+03
   1.9500000e+02
   5.1500000e+02
   6.4300000e+02
   2.3500000e+02
   5.2800000e+02
   5.7200000e+02
   4.2700000e+02
   1.5150000e+03
   5.0700000e+02
   4.8600000e+02
   8.4800000e+02
   1.7210000e+03
   8.5000000e+01
   4.5900000e+02
   3.3900000e+02
   5.9000000e+02
   3.5100000e+02
   5.4300000e+02
   2.9500000e+02
   9.3900000e+02
   7.6200000e+02
   4.1900000e+02
   5.3400000e+02
   5.6300000e+02
   8.0300000e+02
   7.5600000e+02
   4.9300000e+02
   1.6800000e+02
   3.1300000e+02
   7.5400000e+02
   5.9400000e+02
   3.8900000e+02
   5.9500000e+02
   2.3300000e+02
   8.7900000e+02
   7.2900000e+02
   6.5600000e+02
   1.3900000e+02
   5.5700000e+02
   9.9400000e+02
   1.1010000e+03
   3.4700000e+02
   9.8000000e+01
   3.9400000e+02
   1.2200000e+03
   8.1800000e+02
   8.2300000e+02
   5.3800000e+02
   2.5500000e+02
   1.6380000e+03
   6.6600000e+02
   8.4700000e+02
   3.9000000e+01
   9.0400000e+02
   8.1900000e+02
   5.6700000e+02
   5.4300000e+02
   2.4900000e+02
   1.7900000e+02
   7.0200000e+02
   5.5500000e+02
   4.6000000e+02
   7.7600000e+02
   2.1800000e+02
   6.2200000e+02
   4.8700000e+02
   7.4600000e+02
   5.3300000e+02
   8.7000000e+01
   6.8800000e+02
   3.0700000e+02
   5.5200000e+02
   7.0200000e+02
   3.0900000e+02
   5.4300000e+02
   3.9000000e+02
   1.0130000e+03
   3.8300000e+02
   5.3100000e+02
   2.9800000e+02
   1.9700000e+02
   4.6700000e+02
   1.1000000e+03
   4.5700000e+02
   6.6700000e+02
   3.9400000e+02
   1.9000000e+01
   1.3190000e+03
   8.3900000e+02
   9.8200000e+02
   3.9800000e+02
   5.4300000e+02
   9.0800000e+02
   7.9800000e+02
   4.3200000e+02
   4.6300000e+02
   1.0710000e+03
   2.5900000e+02
   1.3790000e+03
   6.9300000e+02
   5.1200000e+02
   1.3700000e+02
   6.8100000e+02
   1.6100000e+02
   3.5800000e+02
   3.6000000e+02
   5.4700000e+02
   1.7240000e+03
   6.1100000e+02
   6.6100000e+02
   7.4800000e+02
   5.5500000e+02
   5.5800000e+02
   3.9900000e+02
   3.3800000e+02
   1.2550000e+03
   7.1200000e+02
   4.2300000e+02
   2.1500000e+02
   7.0000000e+01
   4.2200000e+02
   1.5300000e+02
   8.6200000e+02
   1.2410000e+03
   1.4000000e+01
   2.3100000e+02
   3.1900000e+02
   1.1010000e+03
   3.3000000e+02
   3.0600000e+02
   4.6300000e+02
   1.0170000e+03
   5.4300000e+02
   8.5400000e+02
   4.5600000e+02
   5.4300000e+02
   5.7400000e+02
   5.4300000e+02
   8.0700000e+02
   4.0500000e+02
   3.3600000e+02
   5.3100000e+02
   5.9200000e+02
   4.8300000e+02
   5.6300000e+02
   9.2600000e+02
   1.4600000e+02
   7.5100000e+02
   1.3260000e+03
   5.5000000e+02
   3.0900000e+02
   6.1000000e+02
   8.8100000e+02
   6.6900000e+02
   6.9000000e+01
   7.2600000e+02
   1.5600000e+02
   8.5200000e+02
   6.1800000e+02
   2.0200000e+02
   8.9800000e+02
   5.3900000e+02
   4.3500000e+02
   7.8800000e+02
   3.0000000e+01
   8.1800000e+02
   8.5400000e+02
   5.7000000e+02
   7.4000000e+02
   9.1600000e+02
   7.8100000e+02
   5.3300000e+02
   4.5500000e+02
   1.3650000e+03
   3.4500000e+02
   1.5710000e+03
   1.7600000e+02
   4.2500000e+02
   1.5400000e+02
   5.2000000e+02
   8.7100000e+02
   7.3600000e+02
   4.4200000e+02
   4.3500000e+02
   1.4100000e+03
   8.3000000e+01
   7.4600000e+02
   9.5700000e+02
   8.0700000e+02
   1.0500000e+02
   5.5200000e+02
   5.5700000e+02
   1.8500000e+02
   7.9000000e+02
   3.3200000e+02
   3.0000000e+00
   7.6400000e+02
   4.9900000e+02
   1.1000000e+02
   7.4200000e+02
   5.4300000e+02
   4.3000000e+02
   3.3200000e+02
   2.2000000e+02
   1.0600000e+03
   7.1100000e+02
   5.6000000e+02
   8.4100000e+02
   3.4300000e+02
   6.8100000e+02
   6.4800000e+02
   3.8400000e+02
   4.2900000e+02
   3.6200000e+02
   4.1900000e+02
   2.1900000e+02
   5.1400000e+02
   4.7500000e+02
   5.7400000e+02
   6.2500000e+02
   9.9100000e+02
   7.9800000e+02
   2.9000000e+02
   5.5300000e+02
   3.4100000e+02
   3.7700000e+02
   1.8900000e+02
   3.0600000e+02
   3.8800000e+02
   5.3800000e+02
   1.9300000e+02
   1.0910000e+03
   4.8300000e+02
   5.2800000e+02
   1.0970000e+03
   5.2800000e+02
   7.8900000e+02
   1.7000000e+01
   8.1000000e+02
   4.3200000e+02
   5.4300000e+02
   2.4100000e+02
   8.9000000e+01
   7.2000000e+02
   5.5600000e+02
   5.9900000e+02
   8.0900000e+02
   7.2200000e+02
   1.7230000e+03
   1.1800000e+02
   5.7000000e+02
   2.7000000e+02
   1.8900000e+02
   4.1400000e+02
   8.4300000e+02
   7.8700000e+02
   4.6200000e+02
   3.6000000e+02
   3.4800000e+02
   1.6800000e+02
   1.2060000e+03
   3.2100000e+02
   1.1600000e+03
   5.9100000e+02
   7.6500000e+02
   1.1300000e+02
   4.2900000e+02
   5.7500000e+02
   6.3000000e+02
   2.3000000e+01
   5.1500000e+02
   6.8700000e+02
   1.0200000e+02
   5.4600000e+02
   1.0430000e+03
   7.5800000e+02
   3.6500000e+02
   4.6600000e+02
   9.2400000e+02
   4.3600000e+02
   4.3300000e+02
   5.4300000e+02
   9.9500000e+02
   8.5700000e+02
   6.0800000e+02
   9.6200000e+02
   9.8700000e+02
   5.4000000e+02
   2.8300000e+02
   2.8300000e+02
   4.4900000e+02
   7.9100000e+02
   1.1400000e+02
   1.8800000e+02
   8.6100000e+02
   6.8800000e+02
   8.9800000e+02
   3.5700000e+02
   5.4300000e+02
   2.0200000e+02
   2.7000000e+01
   4.7900000e+02
   4.3400000e+02
   8.2800000e+02
   8.8500000e+02
   4.2100000e+02
   3.4100000e+02
   2.5800000e+02
   5.2700000e+02
   8.7400000e+02
   1.2430000e+03
   2.5900000e+02
   5.7600000e+02
   5.3100000e+02
   1.1480000e+03
   5.5600000e+02
   1.6360000e+03
   1.0150000e+03
   7.3000000e+02
   3.9000000e+02
   6.9500000e+02
   7.3100000e+02
   3.0800000e+02
   7.5100000e+02
   4.2100000e+02
   1.4820000e+03
   2.0800000e+02
   3.1400000e+02
   3.1300000e+02
   9.4700000e+02
   1.2390000e+03
   7.5700000e+02
   3.1100000e+02
   4.3800000e+02
   5.4300000e+02
   1.4120000e+03
   1.6000000e+01
   2.4500000e+02
   1.9000000e+02
   3.0300000e+02
   7.5800000e+02
   3.8400000e+02
   9.9000000e+01
   1.1800000e+02
   2.5500000e+02
   4.5600000e+02
   5.6700000e+02
   5.4300000e+02
   6.2100000e+02
   7.9400000e+02
   2.4600000e+02
   4.2600000e+02
   5.1900000e+02
   2.5700000e+02
   5.9900000e+02
   5.3800000e+02
   4.9200000e+02
   5.6000000e+02
   3.1600000e+02
   4.7100000e+02
   7.8500000e+02
   5.7300000e+02
   7.2000000e+02
   9.6000000e+02
   1.0610000e+03
   2.7000000e+02
   1.7300000e+02
   5.4600000e+02
   5.6700000e+02
   5.2700000e+02
   2.1500000e+02
   6.6800000e+02
   7.8100000e+02
   2.7700000e+02
   5.9300000e+02
   4.8900000e+02
   4.3200000e+02
   5.2000000e+01
   6.6000000e+02
   4.6100000e+02
   3.3900000e+02
   6.5000000e+02
   8.2000000e+02
   9.0000000e+01
   6.8400000e+02
   2.5300000e+02
   7.9900000e+02
   9.6600000e+02
   7.5300000e+02
   3.1900000e+02
   4.7400000e+02
   8.3000000e+02
   2.8300000e+02
   5.5100000e+02
   8.4700000e+02
   9.2400000e+02
   5.7300000e+02
   2.8800000e+02
   7.8200000e+02
   3.8600000e+02
   3.4200000e+02
   7.3400000e+02
   6.2300000e+02
   6.5100000e+02
   7.3200000e+02
   8.0400000e+02
   4.1900000e+02
   2.6600000e+02
   1.6270000e+03
   2.3400000e+02
   8.7900000e+02
   3.5800000e+02
   3.4100000e+02
   3.9200000e+02
   1.3040000e+03
   1.4810000e+03
   1.5820000e+03
   1.0610000e+03
   5.5000000e+02
   9.0100000e+02
   7.5700000e+02
   5.4500000e+02
   6.7500000e+02
   8.9400000e+02
   2.5900000e+02
   2.5800000e+02
   1.1780000e+03
   6.2400000e+02
   1.5900000e+02
   4.2000000e+02
   3.3000000e+02
   2.0800000e+02
   7.7800000e+02
   5.3800000e+02
   7.8800000e+02
   7.9700000e+02
   9.7200000e+02
   1.0560000e+03
   9.7100000e+02
   4.1200000e+02
   6.0000000e+00
   1.5600000e+02
   1.7300000e+02
   5.5800000e+02
   5.4900000e+02
   7.8100000e+02
   2.4600000e+02
   5.4800000e+02
   5.2300000e+02
   3.3300000e+02
   3.1600000e+02
   4.5600000e+02
   3.8000000e+02
   3.6400000e+02
   7.5100000e+02
   5.8500000e+02
   2.9000000e+02
   2.7900000e+02
   5.6700000e+02
   6.3800000e+02
   6.8600000e+02
   3.2200000e+02
   3.8800000e+02
   2.0900000e+02
   5.6300000e+02
   4.5300000e+02
   7.7100000e+02
   2.3500000e+02
   7.3200000e+02
   9.5400000e+02
   2.3000000e+02
   1.8000000e+02
   1.0090000e+03
   4.7200000e+02
   5.0500000e+02
   5.4900000e+02
   6.0700000e+02
   5.5500000e+02
   2.4500000e+02
   7.0900000e+02
   1.3680000e+03
   4.5500000e+02
   5.4400000e+02
   3.5500000e+02
   7.6900000e+02
   9.2900000e+02
   5.6900000e+02
   7.7300000e+02
   6.0500000e+02
   5.6700000e+02
   5.9700000e+02
   2.0500000e+02
   4.5300000e+02
   3.1800000e+02
   1.4100000e+02
   5.4800000e+02
   6.2600000e+02
   1.5010000e+03
   2.3000000e+01
   3.1400000e+02
   6.1300000e+02
   2.5000000e+02
   6.9600000e+02
   6.5000000e+02
   3.7600000e+02
   2.4900000e+02
   6.5500000e+02
   7.8500000e+02
   3.5100000e+02
   1.1680000e+03
   4.4900000e+02
   8.4100000e+02
   9.6900000e+02
   2.0900000e+02
   5.9200000e+02
   9.6800000e+02
   3.8900000e+02
   5.8400000e+02
   4.1500000e+02
   9.4500000e+02
   7.1000000e+01
   7.5800000e+02
   2.4700000e+02
   2.6300000e+02
   9.4800000e+02
   9.1200000e+02
   1.9500000e+02
   1.1090000e+03
   4.1700000e+02
   7.6400000e+02
   8.5800000e+02
   2.9100000e+02
   7.9500000e+02
   7.1600000e+02
   2.4800000e+02
   3.6800000e+02
   4.0100000e+02
   9.7000000e+01
   1.0180000e+03
   6.3600000e+02
   2.9500000e+02
   9.3300000e+02
   4.2500000e+02
   2.1100000e+02
   5.5200000e+02
   8.2400000e+02
   2.8400000e+02
   5.0900000e+02
   1.5830000e+03
   7.9400000e+02
   5.9600000e+02
   1.3200000e+03
   3.6100000e+02
   6.7700000e+02
   0.0000000e+00
   4.4100000e+02
   7.3700000e+02
   1.4300000e+02
   2.4000000e+02
   3.4300000e+02
   5.3100000e+02
   6.7900000e+02
   5.2400000e+02
   5.9500000e+02
   3.9300000e+02
   8.5000000e+02
   5.5100000e+02
   6.5000000e+02
   5.8800000e+02
   7.4700000e+02
   5.6000000e+02
   5.5400000e+02
   7.9100000e+02
   5.8300000e+02
   3.4300000e+02
   3.2200000e+02
   1.6820000e+03
   5.3300000e+02
   7.5000000e+02
   5.7100000e+02
   6.9000000e+02
   1.1840000e+03
   2.1000000e+02
   2.7400000e+02
   6.7900000e+02
   3.9400000e+02
   5.7000000e+02
   2.8000000e+02
   2.4900000e+02
   8.9900000e+02
   8.1400000e+02
   2.2100000e+02
   4.6500000e+02
   7.2700000e+02
   5.0300000e+02
   1.7130000e+03
   3.5600000e+02
   6.7700000e+02
   5.0000000e+02
   8.0600000e+02
   2.2600000e+02
   1.3200000e+02
   9.9300000e+02
   4.3200000e+02
   6.2700000e+02
   2.3400000e+02
   6.2700000e+02
   4.1800000e+02
   5.7300000e+02
   8.4300000e+02
   4.5400000e+02
   5.7400000e+02
   0.0000000e+00
   7.8600000e+02
   3.4100000e+02
   5.2400000e+02
   4.3400000e+02
   1.0900000e+02
   7.4000000e+02
   9.8900000e+02
   6.2800000e+02
   4.2100000e+02
   7.4200000e+02
   1.5500000e+02
   5.6200000e+02
   3.5500000e+02
   1.8700000e+02
   1.5700000e+02
   4.2300000e+02
   5.9000000e+01
   5.9700000e+02
   9.7900000e+02
   1.5500000e+02
   5.4500000e+02
   6.0300000e+02
   9.4800000e+02
   6.9200000e+02
   1.0200000e+02
   3.6300000e+02
   3.7800000e+02
   3.0200000e+02
   8.8400000e+02
   5.1500000e+02
   5.7300000e+02
   6.9700000e+02
   9.8400000e+02
   1.7600000e+02
   3.1900000e+02
   7.9700000e+02
   4.4100000e+02
   3.0600000e+02
   1.3500000e+02
   5.5400000e+02
   3.8100000e+02
   7.5200000e+02
   2.6600000e+02
   4.9600000e+02
   7.5300000e+02
   9.5700000e+02
   3.2300000e+02
   7.6900000e+02
   3.2400000e+02
   1.8300000e+02
   5.1000000e+01
   4.0600000e+02
   4.6400000e+02
   8.2400000e+02
   1.8200000e+02
   6.6200000e+02
   3.5100000e+02
   9.8300000e+02
   9.0100000e+02
   7.7900000e+02
   5.5500000e+02
   2.8900000e+02
   5.6700000e+02
   9.2200000e+02
   1.0000000e+00
   1.5910000e+03
   1.0320000e+03
   3.0400000e+02
   7.7800000e+02
   9.2000000e+02
   1.8000000e+02
   5.3800000e+02
   7.6000000e+02
   6.5700000e+02
   1.0600000e+03
   4.0400000e+02
   7.8000000e+02
   4.1100000e+02
   5.9000000e+02
   6.7700000e+02
   5.9800000e+02
   2.2800000e+02
   6.4900000e+02
   5.5000000e+01
   7.5400000e+02
   5.7200000e+02
   6.3000000e+01
   6.5700000e+02
   4.7300000e+02
   3.0800000e+02
   8.8900000e+02
   5.5400000e+02
   4.2100000e+02
   1.0680000e+03
   7.5700000e+02
   4.2400000e+02
   1.2900000e+02
   3.8100000e+02
   1.0250000e+03
   9.1000000e+02
   5.7900000e+02
   5.7300000e+02
   1.1960000e+03
   1.0610000e+03
   7.7500000e+02
   4.0900000e+02
   5.1900000e+02
   3.9000000e+02
   4.0600000e+02
   1.3910000e+03
   6.6000000e+01
   9.2300000e+02
   2.3000000e+02
   7.3200000e+02
   2.2900000e+02
   6.0300000e+02
   3.9500000e+02
   1.0970000e+03
   1.4000000e+03
   6.2400000e+02
   6.4200000e+02
   5.8800000e+02
   4.5800000e+02
   5.2600000e+02
   4.2400000e+02
   8.6700000e+02
   3.4600000e+02
   5.4400000e+02
   6.2200000e+02
   2.6900000e+02
   3.6200000e+02
   3.3600000e+02
   3.3000000e+01
   8.8000000e+01
   3.4200000e+02
   4.3000000e+01
   3.9800000e+02
   5.7800000e+02
   3.8000000e+01
   4.8500000e+02
   8.0800000e+02
   4.4800000e+02
   1.5300000e+02
   9.3100000e+02
   7.5800000e+02
   5.7600000e+02
   7.8800000e+02
   8.0100000e+02
   8.1700000e+02
   8.9100000e+02
   7.6300000e+02
   5.2400000e+02
   1.1400000e+02
   3.7700000e+02
   1.9900000e+02
   4.3500000e+02
   5.7000000e+01
   1.6000000e+02
   1.3180000e+03
   1.3750000e+03
   1.2800000e+03
   2.5300000e+02
   5.8400000e+02
   2.9700000e+02
   2.5600000e+02
   1.0560000e+03
   6.2300000e+02
   6.9100000e+02
   5.5300000e+02
   6.9600000e+02
   8.5500000e+02
   7.4100000e+02
   5.7300000e+02
   4.0000000e+01
   2.0600000e+02
   2.9600000e+02
   8.1200000e+02
   6.5200000e+02
   1.3000000e+01
   7.3100000e+02
   5.7000000e+02
   7.5900000e+02
   5.6200000e+02
   9.7700000e+02
   5.7000000e+02
   9.2900000e+02
   4.3800000e+02
   4.8800000e+02
   1.4800000e+02
   9.0100000e+02
   2.2800000e+02
   4.7900000e+02
   1.3460000e+03
   4.6200000e+02
   7.7200000e+02
   9.0700000e+02
   2.3000000e+01
   5.9500000e+02
   2.3600000e+02
   5.7600000e+02
   7.3300000e+02
   7.3900000e+02
   2.3600000e+02
   6.1400000e+02
   1.7640000e+03
   2.2300000e+02
   1.0460000e+03
   1.4820000e+03
   4.0800000e+02
   1.4980000e+03
   2.3000000e+01
   9.3500000e+02
   6.7000000e+02
   6.9100000e+02
   6.2800000e+02
   3.8000000e+02
   2.3000000e+01
   5.9200000e+02
   1.0210000e+03
   4.8500000e+02
   3.9400000e+02
   3.7300000e+02
   7.8000000e+02
   8.4400000e+02
   6.3800000e+02
   2.9400000e+02
   5.5500000e+02
   1.0330000e+03
   4.0200000e+02
   2.3800000e+02
   5.0600000e+02
   4.1900000e+02
   4.5800000e+02
   5.9600000e+02
   4.7600000e+02
   5.8000000e+01
   7.8000000e+02
   7.8500000e+02
   8.9000000e+01
   4.0100000e+02
   7.6600000e+02
   8.4400000e+02
   5.4000000e+02
   5.7100000e+02
   7.5400000e+02
   9.7700000e+02
   4.1600000e+02
   5.4500000e+02
   1.9100000e+02
   8.1000000e+01
   3.4000000e+01
   2.4000000e+01
   1.1100000e+02
   5.0700000e+02
   4.5800000e+02
   3.4400000e+02
   7.3800000e+02
   5.6600000e+02
   5.0000000e+02
   9.2500000e+02
   1.4000000e+01
   5.4900000e+02
   7.3800000e+02
   9.5800000e+02
   3.1500000e+02
   8.8300000e+02
   5.7900000e+02
   5.1700000e+02
   1.1560000e+03
   5.8100000e+02
   1.6530000e+03
   6.4600000e+02
   3.5500000e+02
   1.0600000e+02
   8.2100000e+02
   1.2000000e+01
   7.8500000e+02
   6.6800000e+02
   3.5800000e+02
   5.7500000e+02
   5.9100000e+02
   3.2000000e+02
   5.4900000e+02
   1.1320000e+03
   2.6300000e+02
   5.8700000e+02
   6.2900000e+02
   5.6000000e+01
   1.0680000e+03
   9.0100000e+02
   7.8300000e+02
   7.6300000e+02
   9.0600000e+02
   2.1800000e+02
   6.3100000e+02
   7.3200000e+02
   0.0000000e+00
   7.4400000e+02
   1.6500000e+02
   5.6400000e+02
   5.7200000e+02
   1.1540000e+03
   3.1500000e+02
   5.5200000e+02
   5.5300000e+02
   1.9400000e+02
   4.2300000e+02
   1.1160000e+03
   1.3000000e+02
   1.0240000e+03
   2.9200000e+02
   9.0500000e+02
   8.2000000e+01
   9.7600000e+02
   7.3700000e+02
   6.8200000e+02
   3.7200000e+02
   3.8700000e+02
   7.7000000e+01
   8.7500000e+02
   1.3070000e+03
   6.0300000e+02
   7.7700000e+02
   1.5000000e+01
   7.9300000e+02
   4.3800000e+02
   9.2500000e+02
   4.3600000e+02
   3.8400000e+02
   1.0410000e+03
   2.2800000e+02
   5.4700000e+02
   4.1400000e+02
   6.9400000e+02
   4.6900000e+02
   6.2000000e+01
   1.3800000e+02
   5.1400000e+02
   9.3900000e+02
   8.4000000e+01
   3.9800000e+02
   1.2270000e+03
   9.5900000e+02
   4.5600000e+02
   3.8800000e+02
   6.3100000e+02
   7.6100000e+02
   1.0790000e+03
   9.1000000e+02
   2.4700000e+02
   6.9900000e+02
   5.9900000e+02
   7.6000000e+02
   2.3300000e+02
   4.8300000e+02
   7.5900000e+02
   5.6900000e+02
   1.4090000e+03
   5.0500000e+02
   5.9200000e+02
   3.8800000e+02
   1.0000000e+00
   5.5000000e+02
   5.6800000e+02
   8.6700000e+02
   7.5400000e+02
   4.7700000e+02
   1.5800000e+02
   3.0700000e+02
   8.1000000e+01
   7.2900000e+02
   1.0650000e+03
   5.9900000e+02
   1.1440000e+03
   2.9300000e+02
   6.9300000e+02
   6.3800000e+02
   8.3500000e+02
   1.7800000e+02
   4.1600000e+02
   4.8100000e+02
   5.1600000e+02
   6.6900000e+02
   4.6100000e+02
   8.6100000e+02
   9.4000000e+01
   7.6300000e+02
   8.2400000e+02
   5.5700000e+02
   5.9600000e+02
   1.5700000e+02
   9.1300000e+02
   1.2240000e+03
   5.8500000e+02
   1.3400000e+02
   1.0410000e+03
   5.7700000e+02
   3.2300000e+02
   6.7000000e+02
   4.6200000e+02
   1.2400000e+03
   4.7300000e+02
   6.8000000e+02
   1.7600000e+02
   2.5500000e+02
   7.6000000e+02
   9.2100000e+02
   5.1800000e+02
   9.9000000e+01
   6.3200000e+02
   7.6200000e+02
   1.5180000e+03
   4.1400000e+02
   5.9100000e+02
   9.8300000e+02
   6.0600000e+02
   1.0740000e+03
   4.7500000e+02
   2.1900000e+02
   5.7200000e+02
   1.4900000e+02
   1.4500000e+02
   1.3400000e+02
   7.5900000e+02
   2.4000000e+01
   3.5700000e+02
   1.1700000e+02
   4.2000000e+02
   9.4500000e+02
   8.7400000e+02
   8.5600000e+02
   6.0600000e+02
   7.3700000e+02
   5.7000000e+02
   6.9300000e+02
   4.9600000e+02
   5.7800000e+02
   4.0600000e+02
   1.7500000e+02
   4.7700000e+02
   8.5200000e+02
   9.6200000e+02
   8.7200000e+02
   6.2200000e+02
   1.5100000e+02
   3.0500000e+02
   1.1900000e+02
   3.7900000e+02
   6.6000000e+02
   9.4200000e+02
   4.4800000e+02
   5.2500000e+02
   8.0200000e+02
   4.7500000e+02
   3.2200000e+02
   2.0500000e+02
   9.5300000e+02
   1.6000000e+01
   5.7600000e+02
   4.4100000e+02
   2.3900000e+02
   1.6620000e+03
   1.3770000e+03
   4.8600000e+02
   4.3800000e+02
   7.3100000e+02
   7.7100000e+02
   7.0400000e+02
   6.8400000e+02
   6.2500000e+02
   5.8700000e+02
   7.8200000e+02
   5.8400000e+02
   4.5000000e+02
   7.4600000e+02
   1.2600000e+02
   1.6500000e+02
   6.2900000e+02
   1.6320000e+03
   3.3000000e+02
   9.7600000e+02
   6.3000000e+02
   4.8200000e+02
   1.2300000e+02
   9.7400000e+02
   7.4000000e+01
   9.5100000e+02
   5.9700000e+02
   2.5400000e+02
   4.7100000e+02
   4.9400000e+02
   0.0000000e+00
   7.9400000e+02
   5.5100000e+02
   1.3170000e+03
   6.5000000e+02
   7.5200000e+02
   7.5400000e+02
   8.4200000e+02
   6.6400000e+02
   3.8100000e+02
   4.4000000e+02
   2.6700000e+02
   6.5300000e+02
   5.7500000e+02
   4.1600000e+02
   4.9000000e+02
   5.5000000e+01
   6.3000000e+02
   1.0190000e+03
   1.6200000e+02
   1.2460000e+03
   3.3400000e+02
   9.3800000e+02
   6.3800000e+02
   7.1700000e+02
   7.5200000e+02
   6.3600000e+02
   1.4390000e+03
   1.1100000e+02
   5.6200000e+02
   3.7600000e+02
   7.3500000e+02
   1.6700000e+02
   1.7500000e+02
   1.1480000e+03
   5.2400000e+02
   7.2600000e+02
   7.0300000e+02
   5.5700000e+02
   0.0000000e+00
   8.8500000e+02
   4.1600000e+02
   7.9700000e+02
   2.1000000e+02
   3.6200000e+02
   1.6800000e+02
   2.2500000e+02
   7.2300000e+02
   5.7900000e+02
   1.0330000e+03
   4.2200000e+02
   4.9500000e+02
   3.2500000e+02
   3.8600000e+02
   5.8600000e+02
   5.5800000e+02
   6.2000000e+02
   8.7200000e+02
   1.3100000e+02
   4.2300000e+02
   7.3100000e+02
   7.8600000e+02
   3.6900000e+02
   1.5500000e+02
   7.6100000e+02
   7.6000000e+02
   4.2300000e+02
   5.6400000e+02
   9.6600000e+02
   4.2800000e+02
   1.6200000e+02
   7.1600000e+02
   9.7500000e+02
   7.5700000e+02
   4.7600000e+02
   1.0880000e+03
   3.0500000e+02
   2.0000000e+00
   4.4700000e+02
   4.9900000e+02
   5.8400000e+02
   1.0500000e+02
   1.7700000e+02
   1.9400000e+02
   7.1200000e+02
   4.2500000e+02
   6.3200000e+02
   6.0200000e+02
   7.0100000e+02
   1.0900000e+02
   8.5100000e+02
   9.8300000e+02
   3.3300000e+02
   3.9900000e+02
   7.1700000e+02
   3.7800000e+02
   8.2200000e+02
   7.4900000e+02
   4.7900000e+02
   1.1590000e+03
   5.7300000e+02
   2.6900000e+02
   6.5600000e+02
   4.1100000e+02
   6.7600000e+02
   9.7000000e+01
   1.0790000e+03
   7.5600000e+02
   6.2300000e+02
   4.4900000e+02
   9.4000000e+02
   4.7200000e+02
   2.4100000e+02
   5.4600000e+02
   6.0200000e+02
   5.8000000e+02
   2.4300000e+02
   4.7100000e+02
   5.2700000e+02
   7.9100000e+02
   9.2700000e+02
   1.3700000e+02
   9.6200000e+02
   6.6700000e+02
   7.9300000e+02
   7.8000000e+01
   8.6600000e+02
   9.1600000e+02
   1.0000000e+03
   6.8500000e+02
   8.6700000e+02
   1.4800000e+03
   6.7900000e+02
   3.9500000e+02
   6.7400000e+02
   0.0000000e+00
   5.6100000e+02
   5.8500000e+02
   3.5500000e+02
   3.3200000e+02
   1.0800000e+02
   7.0600000e+02
   5.7900000e+02
   7.5800000e+02
   2.9200000e+02
   3.8800000e+02
   7.1600000e+02
   3.8400000e+02
   7.4200000e+02
   3.6100000e+02
   4.0600000e+02
   5.3600000e+02
   5.5800000e+02
   5.7000000e+02
   7.1900000e+02
   4.3800000e+02
   3.2800000e+02
   1.1640000e+03
   1.2100000e+02
   6.0500000e+02
   6.8200000e+02
   3.3800000e+02
   1.4080000e+03
   3.4800000e+02
   1.0030000e+03
   3.3800000e+02
   4.9100000e+02
   1.0600000e+02
   2.6800000e+02
   7.6400000e+02
   7.6300000e+02
   3.9700000e+02
   7.5500000e+02
   4.0300000e+02
   5.9300000e+02
   8.2100000e+02
   6.4100000e+02
   1.3680000e+03
   7.4200000e+02
   3.2400000e+02
   7.5200000e+02
   6.3100000e+02
   6.3400000e+02
   2.2000000e+01
   5.4500000e+02
   1.3200000e+02
   2.3800000e+02
   7.2600000e+02
   4.5200000e+02
   4.2800000e+02
   6.5000000e+02
   1.3000000e+01
   6.9800000e+02
   7.1800000e+02
   6.1700000e+02
   8.4700000e+02
   5.3600000e+02
   2.7700000e+02
   1.4300000e+02
   6.0200000e+02
   6.9400000e+02
   6.1400000e+02
   7.3900000e+02
   2.2400000e+02
   7.4400000e+02
   3.7200000e+02
   3.6300000e+02
   8.0600000e+02
   8.5600000e+02
   6.3900000e+02
   4.3000000e+01
   6.1300000e+02
   7.9900000e+02
   4.5400000e+02
   8.6800000e+02
   8.0500000e+02
   1.5520000e+03
   2.0700000e+02
   4.7300000e+02
   4.6200000e+02
   5.5800000e+02
   1.2330000e+03
   5.7300000e+02
   1.1300000e+02
   6.9100000e+02
   8.9000000e+02
   1.6220000e+03
   2.6800000e+02
   1.0900000e+02
   7.0100000e+02
   1.3800000e+02
   4.9300000e+02
   5.0500000e+02
   5.9200000e+02
   5.9000000e+02
   5.8600000e+02
   7.0900000e+02
   6.0800000e+02
   3.7200000e+02
   8.2600000e+02
   5.1000000e+02
   2.0200000e+02
   1.4630000e+03
   0.0000000e+00
   4.1100000e+02
   2.7700000e+02
   4.0400000e+02
   3.6400000e+02
   1.1000000e+03
   6.8000000e+02
   7.0300000e+02
   7.3400000e+02
   1.6000000e+02
   5.7400000e+02
   3.5500000e+02
   5.7400000e+02
   7.2600000e+02
   8.0500000e+02
   6.4000000e+02
   3.3900000e+02
   4.4700000e+02
   6.3000000e+02
   4.0800000e+02
   2.1800000e+02
   6.3400000e+02
   1.3670000e+03
   6.9100000e+02
   6.6800000e+02
   1.4590000e+03
   3.7700000e+02
   3.2500000e+02
   7.7600000e+02
   7.5100000e+02
   5.7600000e+02
   2.9500000e+02
   9.4400000e+02
   4.7100000e+02
   1.9000000e+01
   6.8500000e+02
   7.1400000e+02
   1.0270000e+03
   2.9200000e+02
   6.0900000e+02
   4.1600000e+02
   7.0100000e+02
   5.8900000e+02
   2.6000000e+02
   2.2300000e+02
   6.7600000e+02
   7.2200000e+02
   6.8100000e+02
   2.3500000e+02
   8.5000000e+02
   5.8500000e+02
   4.6000000e+02
   8.5900000e+02
   1.8400000e+02
   3.2700000e+02
   7.6300000e+02
   6.6600000e+02
   2.1300000e+02
   8.7000000e+01
   6.0500000e+02
   6.6200000e+02
   1.3700000e+02
   9.1000000e+01
   9.3100000e+02
   6.2500000e+02
   8.9300000e+02
   8.0300000e+02
   0.0000000e+00
   5.8900000e+02
   3.9200000e+02
   4.4800000e+02
   7.7800000e+02
   1.1500000e+03
   7.5100000e+02
   6.6100000e+02
   8.3300000e+02
   9.6400000e+02
   4.8400000e+02
   8.9900000e+02
   4.1400000e+02
   1.6900000e+02
   7.0000000e+02
   6.4000000e+02
   2.6400000e+02
   6.1900000e+02
   2.5900000e+02
   1.3580000e+03
   6.3100000e+02
   3.6900000e+02
   2.5300000e+02
   7.3900000e+02
   5.6100000e+02
   8.6400000e+02
   5.2600000e+02
   5.1200000e+02
   4.8000000e+02
   1.2400000e+02
   5.0600000e+02
   4.2500000e+02
   2.3400000e+02
   8.5800000e+02
   2.6500000e+02
   6.6000000e+02
   5.6300000e+02
   6.2000000e+02
   6.1100000e+02
   4.7000000e+02
   7.0000000e+01
   5.6600000e+02
   1.0500000e+02
   5.8000000e+02
   2.0400000e+02
   2.5900000e+02
   1.3940000e+03
   5.7400000e+02
   5.6600000e+02
   0.0000000e+00
   8.2800000e+02
   6.0200000e+02
   1.0320000e+03
   3.0400000e+02
   7.9600000e+02
   1.3100000e+02
   7.0300000e+02
   6.1500000e+02
   9.9300000e+02
   4.1400000e+02
   7.6700000e+02
   4.1500000e+02
   6.6400000e+02
   3.1500000e+02
   6.4600000e+02
   4.5700000e+02
   6.9300000e+02
   7.0100000e+02
   7.0900000e+02
   4.1200000e+02
   7.2800000e+02
   1.6400000e+03
   6.8900000e+02
   6.0500000e+02
   4.5300000e+02
   5.8300000e+02
   2.1000000e+02
   7.1100000e+02
   7.9200000e+02
   4.4400000e+02
   6.4800000e+02
   3.0200000e+02
   5.4000000e+02
   7.5300000e+02
   4.3600000e+02
   7.6400000e+02
   1.0560000e+03
   6.4000000e+01
   7.4500000e+02
   1.0130000e+03
   1.2000000e+03
   7.4800000e+02
   4.4300000e+02
   4.7400000e+02
   2.8500000e+02
   6.3700000e+02
   6.3000000e+02
   6.2100000e+02
   4.1300000e+02
   6.2600000e+02
   8.6100000e+02
   1.5750000e+03
   7.3800000e+02
   5.9600000e+02
   4.7300000e+02
   6.5800000e+02
   6.3200000e+02
   3.9400000e+02
   1.4800000e+02
   1.5010000e+03
   1.9600000e+02
   1.7700000e+02
   5.7400000e+02
   4.5700000e+02
   7.4800000e+02
   7.8400000e+02
   4.1000000e+01
   7.0200000e+02
   2.5400000e+02
   5.9100000e+02
   7.2400000e+02
   2.4400000e+02
   4.1900000e+02
   3.2700000e+02
   6.0000000e+02
   9.0000000e+00
   5.7000000e+02
   5.0900000e+02
   4.7100000e+02
   3.9400000e+02
   3.7300000e+02
   1.1420000e+03
   5.5400000e+02
   4.6600000e+02
   7.6600000e+02
   6.7200000e+02
   2.9800000e+02
   1.3050000e+03
   3.2500000e+02
   6.9000000e+02
   1.6600000e+02
   5.9300000e+02
   2.2400000e+02
   7.1600000e+02
   6.0800000e+02
   9.5300000e+02
   5.8200000e+02
   3.5100000e+02
   6.8300000e+02
   4.0900000e+02
   1.3830000e+03
   8.0300000e+02
   3.9600000e+02
   6.8100000e+02
   5.7700000e+02
   5.8300000e+02
   4.5300000e+02
   4.9700000e+02
   5.2400000e+02
   2.3500000e+02
   7.9000000e+01
   2.4100000e+02
   6.6200000e+02
   7.3000000e+02
   5.0900000e+02
   4.9500000e+02
   7.3000000e+02
   1.4800000e+02
   2.0000000e+00
   6.8600000e+02
   4.1400000e+02
   5.3400000e+02
   1.0570000e+03
   6.2000000e+02
   9.6500000e+02
   3.8000000e+01
   7.3900000e+02
   1.9500000e+02
   7.4200000e+02
   2.0700000e+02
   6.7700000e+02
   8.2500000e+02
   8.0900000e+02
   4.0000000e+02
   6.0000000e+02
   7.0600000e+02
   6.3500000e+02
   3.0700000e+02
   6.4900000e+02
   5.0100000e+02
   4.6500000e+02
   8.4700000e+02
   4.4200000e+02
   1.3780000e+03
   4.0000000e+02
   3.9400000e+02
   5.6100000e+02
   4.1700000e+02
   7.8100000e+02
   7.3100000e+02
   8.0000000e+02
   2.1600000e+02
   1.5670000e+03
   7.7800000e+02
   3.4300000e+02
   1.4030000e+03
   7.8800000e+02
   5.8600000e+02
   2.0000000e+02
   4.8000000e+02
   5.6200000e+02
   1.0130000e+03
   1.6800000e+02
   6.6700000e+02
   6.1600000e+02
   7.7600000e+02
   4.2800000e+02
   1.3800000e+02
   6.4300000e+02
   5.0500000e+02
   2.6100000e+02
   4.0600000e+02
   7.1500000e+02
   1.1920000e+03
   5.6200000e+02
   4.6400000e+02
   8.8300000e+02
   3.2900000e+02
   3.2100000e+02
   2.3600000e+02
   1.3000000e+02
   1.3300000e+02
   0.0000000e+00
   6.6800000e+02
   7.0100000e+02
   6.7900000e+02
   3.3800000e+02
   1.8400000e+02
   6.1400000e+02
   5.7200000e+02
   8.3400000e+02
   4.2700000e+02
   6.6400000e+02
   4.3700000e+02
   7.4700000e+02
   2.7100000e+02
   5.9900000e+02
   4.0400000e+02
   1.1060000e+03
   3.8300000e+02
   9.5900000e+02
   4.1600000e+02
   2.0400000e+02
   5.7900000e+02
   4.8000000e+02
   5.9500000e+02
   8.7200000e+02
   6.8600000e+02
   3.7100000e+02
   7.3000000e+02
   6.8500000e+02
   5.9200000e+02
   9.6200000e+02
   4.3400000e+02
   5.8000000e+02
   7.7900000e+02
   1.7400000e+02
   2.2200000e+02
   1.2700000e+02
   5.4900000e+02
   3.1000000e+02
   8.0200000e+02
   1.7190000e+03
   7.3300000e+02
   6.4800000e+02
   3.4200000e+02
   4.3000000e+02
   3.8900000e+02
   4.6400000e+02
   6.0500000e+02
   4.6700000e+02
   2.9600000e+02
   4.6500000e+02
   5.1400000e+02
   4.4000000e+01
   1.7900000e+02
   0.0000000e+00
   3.2200000e+02
   1.5440000e+03
   1.1910000e+03
   7.7400000e+02
   4.0400000e+02
   6.3200000e+02
   6.9100000e+02
   8.2600000e+02
   5.4000000e+02
   6.3700000e+02
   5.4300000e+02
   6.9200000e+02
   7.4200000e+02
   2.7400000e+02
   6.9400000e+02
   9.1800000e+02
   2.3500000e+02
   9.7900000e+02
   7.3000000e+01
   6.0200000e+02
   6.8700000e+02
   4.3900000e+02
   4.1600000e+02
   2.3000000e+02
   1.0510000e+03
   5.8100000e+02
   4.0600000e+02
   7.4700000e+02
   6.9200000e+02
   8.7000000e+02
   6.3700000e+02
   4.1700000e+02
   3.0200000e+02
   1.0250000e+03
   3.8800000e+02
   3.3100000e+02
   6.8700000e+02
   4.5100000e+02
   4.6800000e+02
   6.2500000e+02
   1.2530000e+03
   1.6020000e+03
   6.6400000e+02
   8.5700000e+02
   6.3400000e+02
   8.2600000e+02
   2.5200000e+02
   1.4570000e+03
   8.5400000e+02
   3.7000000e+02
   2.9300000e+02
   3.3700000e+02
   6.9600000e+02
   8.4000000e+01
   2.4000000e+02
   6.0500000e+02
   3.6800000e+02
   5.4000000e+01
   9.4700000e+02
   4.4300000e+02
   6.0300000e+02
   5.1600000e+02
   2.7100000e+02
   3.9000000e+02
   4.6100000e+02
   1.3250000e+03
   3.1100000e+02
   3.3400000e+02
   5.9300000e+02
   6.6200000e+02
   3.9600000e+02
   2.9000000e+02
   7.5700000e+02
   5.5500000e+02
   1.2200000e+02
   1.7900000e+02
   7.6400000e+02
   3.5400000e+02
   1.6500000e+02
   6.1700000e+02
   8.0100000e+02
   6.7300000e+02
   2.6900000e+02
   7.0200000e+02
   5.8500000e+02
   2.2200000e+02
   6.2100000e+02
   3.8800000e+02
   6.2500000e+02
   4.4100000e+02
   8.9000000e+01
   4.9000000e+02
   6.9900000e+02
   1.1270000e+03
   1.1810000e+03
   7.7000000e+02
   4.2600000e+02
   5.3000000e+02
   6.0700000e+02
   4.1900000e+02
   3.7000000e+02
   2.5400000e+02
   6.7200000e+02
   8.8300000e+02
   3.9400000e+02
   7.2400000e+02
   1.0600000e+02
   9.8900000e+02
   5.4100000e+02
   7.5200000e+02
   2.5400000e+02
   8.2900000e+02
   1.1510000e+03
   5.8200000e+02
   2.4200000e+02
   8.1000000e+01
   1.9900000e+02
   7.7400000e+02
   7.9100000e+02
   6.2700000e+02
   2.2000000e+02
   3.5600000e+02
   4.9100000e+02
   1.4090000e+03
   1.4880000e+03
   8.4000000e+02
   2.1300000e+02
   3.3600000e+02
   6.3200000e+02
   6.6000000e+02
   3.1200000e+02
   2.4000000e+02
   1.7100000e+02
   7.4100000e+02
   6.5100000e+02
   8.1400000e+02
   4.1000000e+01
   2.5200000e+02
   6.4900000e+02
   6.6000000e+02
   4.1300000e+02
   8.8600000e+02
   5.3900000e+02
   6.7600000e+02
   7.6700000e+02
   8.2500000e+02
   8.0200000e+02
   6.3000000e+01
   7.7500000e+02
   2.2700000e+02
   3.3600000e+02
   5.6600000e+02
   2.5100000e+02
   4.1500000e+02
   8.7900000e+02
   5.3100000e+02
   6.9500000e+02
   9.1500000e+02
   4.0400000e+02
   1.6400000e+02
   1.0470000e+03
   1.4430000e+03
   3.2400000e+02
   4.3900000e+02
   6.1300000e+02
   4.3400000e+02
   9.1700000e+02
   1.8600000e+02
   6.3600000e+02
   5.9000000e+01
   1.7200000e+02
   7.7600000e+02
   3.9600000e+02
   2.1300000e+02
   2.3300000e+02
   5.8500000e+02
   3.2300000e+02
   1.0930000e+03
   1.7700000e+02
   6.0600000e+02
   7.4600000e+02
   6.4000000e+02
   2.0800000e+02
   1.5100000e+02
   4.5100000e+02
   4.7000000e+02
   3.6400000e+02
   5.8800000e+02
   4.0900000e+02
   7.4800000e+02
   4.0000000e+00
   3.5400000e+02
   2.8900000e+02
   6.2600000e+02
   7.3600000e+02
   6.6400000e+02
   8.1100000e+02
   6.0700000e+02
   7.2000000e+01
   8.7900000e+02
   1.0730000e+03
   4.3500000e+02
   7.3400000e+02
   6.6800000e+02
   5.2500000e+02
   1.4690000e+03
   5.8000000e+02
   3.3300000e+02
   6.9500000e+02
   3.2200000e+02
   2.8600000e+02
   7.9400000e+02
   1.0000000e+02
   1.2940000e+03
   6.8800000e+02
   1.4700000e+02
   8.0600000e+02
   6.0800000e+02
   8.5200000e+02
   1.6000000e+02
   1.1400000e+02
   2.7100000e+02
   4.3100000e+02
   3.8900000e+02
   7.4000000e+01
   5.7300000e+02
   1.8500000e+02
   4.3000000e+01
   4.1500000e+02
   5.1300000e+02
   1.0840000e+03
   1.1180000e+03
   8.5900000e+02
   7.2500000e+02
   6.6400000e+02
   5.3000000e+02
   4.3300000e+02
   1.5400000e+02
   8.5400000e+02
   5.9200000e+02
   2.2000000e+02
   1.6900000e+02
   3.3700000e+02
   2.8100000e+02
   8.1400000e+02
   5.6700000e+02
   1.5690000e+03
   7.2100000e+02
   8.3100000e+02
   8.1300000e+02
   5.9100000e+02
   4.4500000e+02
   1.0400000e+03
   4.7800000e+02
   7.8500000e+02
   5.1500000e+02
   6.2800000e+02
   8.2700000e+02
   2.0000000e+02
   1.0180000e+03
   6.4200000e+02
   1.2900000e+03
   4.2400000e+02
   4.4200000e+02
   8.2000000e+02
   6.0000000e+01
   5.1700000e+02
   8.5400000e+02
   2.0000000e+00
   2.2200000e+02
   6.3100000e+02
   4.2000000e+01
   4.7000000e+02
   6.8100000e+02
   3.4300000e+02
   1.3000000e+02
   7.8900000e+02
   2.7200000e+02
   5.9300000e+02
   3.9400000e+02
   6.0900000e+02
   6.1900000e+02
   8.6300000e+02
   5.0500000e+02
   1.5500000e+02
   2.1700000e+02
   3.6500000e+02
   8.6100000e+02
   7.1600000e+02
   2.1000000e+02
   3.1200000e+02
   9.6100000e+02
   1.3800000e+02
   5.7900000e+02
   1.3270000e+03
   1.1140000e+03
   6.3300000e+02
   1.4100000e+02
   1.0000000e+00
   6.2400000e+02
   2.7000000e+01
   5.8700000e+02
   5.6700000e+02
   2.9100000e+02
   6.3800000e+02
   3.3000000e+02
   7.0300000e+02
   1.2600000e+03
   6.7700000e+02
   7.4100000e+02
   1.2300000e+02
   6.4000000e+02
   9.4800000e+02
   8.2500000e+02
   4.3600000e+02
   2.4000000e+02
   7.1000000e+02
   4.7800000e+02
   8.7600000e+02
   2.2500000e+02
   8.2100000e+02
   1.0400000e+02
   1.2600000e+03
   5.0300000e+02
   9.6900000e+02
   8.6900000e+02
   9.3500000e+02
   6.2900000e+02
   3.4200000e+02
   1.3890000e+03
   3.0400000e+02
   1.7600000e+02
   7.0500000e+02
   3.5500000e+02
   1.7000000e+02
   1.1080000e+03
   7.8100000e+02
   1.0380000e+03
   4.5000000e+01
   6.6700000e+02
   9.5300000e+02
   6.6100000e+02
   5.8100000e+02
   5.5500000e+02
   2.7100000e+02
   3.9200000e+02
   4.0100000e+02
   1.0850000e+03
   5.2000000e+01
   2.0600000e+02
   8.7000000e+02
   9.3600000e+02
   6.8000000e+02
   4.1100000e+02
   3.0400000e+02
   5.6800000e+02
   6.0700000e+02
   3.7300000e+02
   3.3900000e+02
   6.0300000e+02
   5.2700000e+02
   6.9700000e+02
   1.8900000e+02
   5.7000000e+02
   6.8000000e+01
   6.7700000e+02
   2.4400000e+02
   4.2300000e+02
   6.5900000e+02
   8.8900000e+02
   9.6000000e+01
   5.1100000e+02
   5.9400000e+02
   6.2500000e+02
   7.4900000e+02
   1.4960000e+03
   5.7100000e+02
   7.6000000e+01
   2.9700000e+02
   8.0100000e+02
   9.3500000e+02
   5.2000000e+01
   3.7700000e+02
   6.6000000e+01
   1.0000000e+00
   2.6600000e+02
   4.8000000e+02
   6.1600000e+02
   7.9300000e+02
   6.3000000e+02
   1.2700000e+02
   8.5900000e+02
   4.6200000e+02
   5.9300000e+02
   5.5900000e+02
   1.3170000e+03
   8.7800000e+02
   9.1800000e+02
   4.2200000e+02
   8.3400000e+02
   4.8900000e+02
   9.9000000e+02
   1.2800000e+03
   3.3100000e+02
   6.3900000e+02
   1.0510000e+03
   2.9000000e+02
   9.9900000e+02
   2.7200000e+02
   1.5500000e+02
   6.4000000e+02
   6.2900000e+02
   2.6000000e+02
   3.8800000e+02
   1.9200000e+02
   7.6200000e+02
   8.3500000e+02
   7.8700000e+02
   6.5500000e+02
   4.7900000e+02
   2.3000000e+01
   2.6200000e+02
   2.5000000e+02
   5.8100000e+02
   1.1500000e+02
   9.5600000e+02
   6.1000000e+01
   8.3200000e+02
   8.8000000e+02
   3.0900000e+02
   5.9900000e+02
   9.5800000e+02
   5.6900000e+02
   3.9000000e+01
   6.3800000e+02
   1.0000000e+00
   6.2100000e+02
   6.7600000e+02
   1.2500000e+02
   3.8600000e+02
   3.2400000e+02
   2.2000000e+01
   4.5700000e+02
   1.3080000e+03
   7.0300000e+02
   7.0400000e+02
   1.2920000e+03
   1.2030000e+03
   2.1900000e+02
   1.6690000e+03
   6.2900000e+02
   6.2000000e+02
   4.7100000e+02
   7.1100000e+02
   3.1900000e+02
   5.6800000e+02
   5.5000000e+01
   7.4600000e+02
   9.0200000e+02
   2.6800000e+02
   9.4000000e+02
   1.0200000e+03
   3.4700000e+02
   4.6600000e+02
   6.1800000e+02
   9.2600000e+02
   5.6900000e+02
   1.1000000e+02
   5.0800000e+02
   5.6800000e+02
   5.7600000e+02
   6.0000000e+02
   4.9200000e+02
   2.8300000e+02
   6.8000000e+02
   1.0250000e+03
   6.7000000e+01
   6.9200000e+02
   6.1700000e+02
   9.2300000e+02
   1.0500000e+02
   8.8000000e+01
   1.2200000e+02
   3.2700000e+02
   6.2000000e+02
   6.2500000e+02
   4.8500000e+02
   2.9000000e+01
   6.9900000e+02
   1.1030000e+03
   5.9900000e+02
   6.8200000e+02
   4.3100000e+02
   1.1500000e+02
   1.1970000e+03
   3.9000000e+02
   6.6400000e+02
   5.7600000e+02
   9.5100000e+02
   4.5700000e+02
   5.0000000e+01
   1.3250000e+03
   9.0400000e+02
   3.2400000e+02
   4.3700000e+02
   1.2680000e+03
   8.3500000e+02
   7.9100000e+02
   1.1970000e+03
   5.7500000e+02
   3.6900000e+02
   6.9200000e+02
   4.6600000e+02
   4.3300000e+02
   9.7400000e+02
   2.5200000e+02
   6.5800000e+02
   7.8600000e+02
   1.0900000e+02
   8.1100000e+02
   9.4800000e+02
   3.2700000e+02
   2.3400000e+02
   1.2700000e+02
   3.4800000e+02
   8.4300000e+02
   1.0800000e+02
   6.1600000e+02
   4.8500000e+02
   1.8500000e+02
   5.9200000e+02
   2.4400000e+02
   7.8200000e+02
   1.0000000e+02
   7.5500000e+02
   5.5700000e+02
   7.1000000e+02
   5.9800000e+02
   2.7000000e+02
   1.5400000e+02
   1.4300000e+02
   5.9300000e+02
   3.1800000e+02
   1.9100000e+02
   4.0200000e+02
   6.5800000e+02
   6.1300000e+02
   6.3000000e+02
   1.2840000e+03
   3.6000000e+01
   8.1000000e+01
   7.4200000e+02
   6.3100000e+02
   6.0500000e+02
   7.7300000e+02
   6.2400000e+02
   8.3100000e+02
   4.4300000e+02
   7.0400000e+02
   6.3300000e+02
   5.3300000e+02
   3.4700000e+02
   1.1030000e+03
   7.3600000e+02
   1.5800000e+02
   9.8000000e+01
   5.8400000e+02
   4.1000000e+02
   6.4300000e+02
   4.0500000e+02
   5.2700000e+02
   4.5000000e+02
   1.0800000e+02
   5.8200000e+02
   1.1350000e+03
   9.9800000e+02
   7.2300000e+02
   4.6800000e+02
   5.0400000e+02
   5.6000000e+02
   1.6800000e+02
   6.9800000e+02
   4.6000000e+01
   9.6400000e+02
   5.7700000e+02
   7.5800000e+02
   9.5000000e+02
   3.9800000e+02
   4.2400000e+02
   5.2200000e+02
   6.3000000e+02
   2.2000000e+02
   3.7800000e+02
   7.6100000e+02
   6.2000000e+02
   1.5700000e+02
   1.2820000e+03
   2.4400000e+02
   7.1600000e+02
   3.8800000e+02
   3.9500000e+02
   7.0400000e+02
   8.8500000e+02
   1.5590000e+03
   5.9400000e+02
   3.0300000e+02
   7.5300000e+02
   6.4100000e+02
   1.2600000e+02
   6.6700000e+02
   2.2700000e+02
   6.3100000e+02
   7.3800000e+02
   5.4500000e+02
   1.2540000e+03
   3.0000000e+01
   5.7600000e+02
   7.4600000e+02
   2.9700000e+02
   1.8800000e+02
   7.4200000e+02
   3.0300000e+02
   1.0580000e+03
   8.3900000e+02
   9.9700000e+02
   1.2300000e+02
   6.7700000e+02
   1.2820000e+03
   4.1700000e+02
   9.9600000e+02
   7.2600000e+02
   5.8100000e+02
   6.8900000e+02
   1.5900000e+02
   1.9200000e+02
   5.9400000e+02
   5.9100000e+02
   8.9200000e+02
   8.3000000e+01
   6.9500000e+02
   9.4800000e+02
   6.4700000e+02
   4.7600000e+02
   7.6800000e+02
   9.6400000e+02
   5.3500000e+02
   5.7000000e+02
   1.0600000e+02
   5.4800000e+02
   9.4000000e+01
   2.9700000e+02
   1.7000000e+02
   5.8200000e+02
   1.4960000e+03
   5.6200000e+02
   6.9800000e+02
   1.7000000e+02
   5.9700000e+02
   7.1700000e+02
   6.0600000e+02
   1.7400000e+02
   1.2550000e+03
   3.4500000e+02
   4.6200000e+02
   1.0670000e+03
   6.2900000e+02
   7.3000000e+01
   7.4600000e+02
   5.3700000e+02
   2.1900000e+02
   1.4130000e+03
   1.1880000e+03
   8.4800000e+02
   8.8100000e+02
   1.2500000e+02
   2.7700000e+02
   6.1600000e+02
   6.0700000e+02
   6.0800000e+02
   2.9000000e+01
   4.4200000e+02
   4.5400000e+02
   5.3400000e+02
   1.1520000e+03
   6.3100000e+02
   6.1200000e+02
   7.6200000e+02
   4.7400000e+02
   3.8400000e+02
   1.3640000e+03
   8.4000000e+01
   9.1200000e+02
   4.3800000e+02
   3.6200000e+02
   6.8100000e+02
   5.5800000e+02
   5.8000000e+02
   9.9200000e+02
   7.0000000e+01
   4.8600000e+02
   5.8300000e+02
   5.8700000e+02
   1.2900000e+03
   1.2530000e+03
   7.8600000e+02
   3.7300000e+02
   1.0900000e+03
   3.5100000e+02
   6.4800000e+02
   5.1100000e+02
   1.2800000e+02
   1.7400000e+02
   3.8000000e+02
   1.6030000e+03
   5.1700000e+02
   9.3200000e+02
   1.0050000e+03
   4.0400000e+02
   6.3200000e+02
   7.7100000e+02
   6.3300000e+02
   1.5200000e+02
   7.7500000e+02
   1.3500000e+02
   1.0530000e+03
   5.9800000e+02
   3.6200000e+02
   4.6600000e+02
   8.1500000e+02
   7.7400000e+02
   6.0200000e+02
   1.5400000e+02
   2.3500000e+02
   7.8700000e+02
   7.8000000e+02
   1.1730000e+03
   2.7900000e+02
   6.1500000e+02
   3.3800000e+02
   1.0740000e+03
   3.2400000e+02
   4.8700000e+02
   5.7800000e+02
   2.4100000e+02
   6.1000000e+01
   5.8100000e+02
   7.2000000e+01
   7.1700000e+02
   4.3200000e+02
   3.3600000e+02
   1.2490000e+03
   6.7200000e+02
   3.4100000e+02
   1.5000000e+01
   5.3800000e+02
   1.5600000e+02
   6.9500000e+02
   5.4100000e+02
   4.8600000e+02
   9.4400000e+02
   3.1600000e+02
   8.4100000e+02
   5.9000000e+02
   1.0650000e+03
   6.5900000e+02
   6.0200000e+02
   6.3400000e+02
   1.1820000e+03
   2.4400000e+02
   5.1500000e+02
   9.9600000e+02
   8.9000000e+01
   9.4700000e+02
   5.0100000e+02
   4.6500000e+02
   6.4200000e+02
   6.0000000e+02
   1.7500000e+02
   5.9500000e+02
   8.5000000e+01
   7.2100000e+02
   8.8000000e+02
   9.4100000e+02
   5.1100000e+02
   5.9800000e+02
   6.1300000e+02
   1.8700000e+02
   6.5900000e+02
   3.1000000e+01
   1.8200000e+02
   1.7800000e+02
   5.8600000e+02
   7.0100000e+02
   7.6600000e+02
   6.6100000e+02
   6.5600000e+02
   3.7000000e+01
   5.9700000e+02
   5.6900000e+02
   7.5000000e+01
   1.1390000e+03
   8.3800000e+02
   6.8600000e+02
   2.2500000e+02
   3.9000000e+02
   5.9700000e+02
   9.7900000e+02
   5.8000000e+01
   6.8400000e+02
   1.2920000e+03
   1.4000000e+02
   3.6100000e+02
   2.1500000e+02
   3.6400000e+02
   6.5800000e+02
   1.1180000e+03
   8.5600000e+02
   1.0250000e+03
   5.1500000e+02
   1.1170000e+03
   2.3600000e+02
   6.9800000e+02
   2.4000000e+02
   3.6000000e+02
   6.2800000e+02
   6.0300000e+02
   9.3400000e+02
   1.0000000e+00
   5.8300000e+02
   6.3800000e+02
   9.1700000e+02
   2.8900000e+02
   1.3370000e+03
   4.2100000e+02
   1.2350000e+03
   6.6600000e+02
   6.9300000e+02
   5.7500000e+02
   6.1500000e+02
   9.3500000e+02
   1.8100000e+02
   6.2900000e+02
   7.6100000e+02
   8.5100000e+02
   1.6400000e+02
   8.2600000e+02
   9.8000000e+01
   8.8600000e+02
   1.0200000e+03
   5.7900000e+02
   8.6200000e+02
   3.8300000e+02
   5.9400000e+02
   2.4700000e+02
   1.9900000e+02
   3.2500000e+02
   5.8700000e+02
   1.1160000e+03
   4.7200000e+02
   8.1800000e+02
   1.6700000e+02
   2.1400000e+02
   6.0900000e+02
   6.1900000e+02
   2.4500000e+02
   3.0800000e+02
   0.0000000e+00
   1.2490000e+03
   6.6300000e+02
   2.0800000e+02
   5.9500000e+02
   5.3800000e+02
   8.4900000e+02
   8.3900000e+02
   8.7800000e+02
   6.9400000e+02
   1.3000000e+02
   1.2650000e+03
   1.1200000e+02
   1.1360000e+03
   8.2100000e+02
   1.3420000e+03
   8.5000000e+02
   4.7900000e+02
   4.0700000e+02
   2.8000000e+02
   2.3300000e+02
   3.3600000e+02
   6.8600000e+02
   9.5100000e+02
   8.1300000e+02
   5.3000000e+01
   5.9100000e+02
   3.9100000e+02
   5.4200000e+02
   1.3000000e+01
   4.3400000e+02
   5.9500000e+02
   9.4700000e+02
   1.2130000e+03
   5.7400000e+02
   1.6300000e+02
   4.7200000e+02
   6.1500000e+02
   7.2700000e+02
   7.0000000e+01
   8.1400000e+02
   1.1230000e+03
   4.3400000e+02
   7.0100000e+02
   3.8900000e+02
   6.2600000e+02
   4.4400000e+02
   4.5800000e+02
   1.6500000e+02
   1.2000000e+02
   3.8700000e+02
   9.4700000e+02
   1.1560000e+03
   7.6300000e+02
   1.1930000e+03
   9.8000000e+02
   7.9300000e+02
   6.0600000e+02
   1.3400000e+02
   3.3500000e+02
   1.3860000e+03
   8.5000000e+01
   3.7000000e+02
   8.7300000e+02
   1.1870000e+03
   2.4800000e+02
   1.2390000e+03
   8.4200000e+02
   4.3900000e+02
   1.4020000e+03
   6.8800000e+02
   3.7100000e+02
   8.0000000e+01
   9.9900000e+02
   7.1900000e+02
   1.1410000e+03
   5.3000000e+02
   6.0500000e+02
   6.1500000e+02
   1.0660000e+03
   1.1480000e+03
   1.2800000e+02
   7.4400000e+02
   7.3800000e+02
   6.4000000e+01
   4.1900000e+02
   7.1700000e+02
   7.2700000e+02
   5.8700000e+02
   5.0800000e+02
   1.5500000e+02
   6.4900000e+02
   5.5800000e+02
   8.9400000e+02
   7.5900000e+02
   7.8800000e+02
   6.4100000e+02
   6.7400000e+02
   1.0900000e+02
   1.0300000e+02
   9.5500000e+02
   3.9200000e+02
   5.5800000e+02
   1.1380000e+03
   7.1600000e+02
   8.1000000e+01
   7.4000000e+02
   6.0200000e+02
   5.2800000e+02
   1.0920000e+03
   9.6400000e+02
   5.7100000e+02
   3.6600000e+02
   1.3860000e+03
   2.0000000e+02
   8.0000000e+00
   6.6500000e+02
   9.3900000e+02
   9.8000000e+01
   1.0470000e+03
   3.8700000e+02
   4.7700000e+02
   2.9800000e+02
   6.4000000e+02
   2.0500000e+02
   1.0880000e+03
   5.5000000e+01
   6.3500000e+02
   1.3600000e+02
   7.6600000e+02
   4.1500000e+02
   4.9600000e+02
   9.6900000e+02
   1.0500000e+02
   4.0000000e+01
   5.7400000e+02
   6.3400000e+02
   8.8400000e+02
   3.0200000e+02
   7.7000000e+02
   1.0530000e+03
   6.1600000e+02
   1.0000000e+00
   5.9400000e+02
   1.1220000e+03
   1.3000000e+01
   5.3400000e+02
   1.0640000e+03
   5.8100000e+02
   4.7600000e+02
   9.8500000e+02
   5.9500000e+02
   7.3000000e+02
   4.4400000e+02
   7.3100000e+02
   1.0030000e+03
   5.2000000e+01
   1.3060000e+03
   7.0300000e+02
   3.1400000e+02
   2.1800000e+02
   7.6400000e+02
   6.0000000e+00
   6.1200000e+02
   6.9900000e+02
   1.4900000e+02
   3.2100000e+02
   6.2000000e+02
   3.4400000e+02
   2.3000000e+01
   5.0200000e+02
   9.5500000e+02
   8.5000000e+01
   6.6000000e+02
   7.6700000e+02
   1.3060000e+03
   8.4300000e+02
   5.0100000e+02
   6.4700000e+02
   1.1450000e+03
   1.1060000e+03
   6.5800000e+02
   1.0000000e+00
   1.1560000e+03
   1.9000000e+01
   6.7200000e+02
   1.5600000e+02
   4.8900000e+02
   4.0500000e+02
   7.3300000e+02
   1.7600000e+02
   4.2900000e+02
   1.2210000e+03
   7.9000000e+01
   9.6600000e+02
   6.5200000e+02
   5.8300000e+02
   6.9600000e+02
   1.1400000e+02
   6.0600000e+02
   7.1900000e+02
   5.8400000e+02
   8.0400000e+02
   1.1840000e+03
   9.0700000e+02
   6.0700000e+02
   7.6300000e+02
   3.9300000e+02
   9.6600000e+02
   3.3000000e+01
   8.0200000e+02
   7.9100000e+02
   1.8100000e+02
   9.7000000e+01
   6.0800000e+02
   7.2000000e+02
   4.1700000e+02
   4.8400000e+02
   1.2920000e+03
   1.4900000e+02
   7.6200000e+02
   6.0100000e+02
   5.5900000e+02
   4.7300000e+02
   1.8400000e+02
   9.8300000e+02
   4.0000000e+00
   1.0200000e+02
   6.5000000e+02
   1.6600000e+02
   3.7800000e+02
   6.2900000e+02
   7.3200000e+02
   7.7000000e+01
   3.6500000e+02
   1.6400000e+02
   8.3000000e+02
   5.3000000e+01
   1.2100000e+02
   5.4300000e+02
   5.2900000e+02
   4.4200000e+02
   6.8100000e+02
   6.7700000e+02
   5.1100000e+02
   1.2800000e+02
   8.0900000e+02
   1.1900000e+02
   3.0000000e+00
   1.0300000e+03
   1.1960000e+03
   1.2630000e+03
   5.7900000e+02
   5.3200000e+02
   6.9000000e+01
   9.7000000e+01
   7.4000000e+01
   9.2600000e+02
   6.3500000e+02
   6.1300000e+02
   1.0880000e+03
   7.4000000e+01
   2.0400000e+02
   1.0080000e+03
   6.3400000e+02
   1.4100000e+02
   2.6200000e+02
   5.0400000e+02
   5.0000000e+01
   1.1730000e+03
   7.8100000e+02
   7.5000000e+01
   4.8000000e+02
   1.4720000e+03
   4.5000000e+01
   8.2500000e+02
   6.0000000e+02
   7.7000000e+01
   4.9300000e+02
   5.8900000e+02
   7.1100000e+02
   1.2000000e+01
   1.0350000e+03
   6.1100000e+02
   1.2010000e+03
   7.3000000e+01
   7.1600000e+02
   5.9000000e+01
   6.0500000e+02
   9.5600000e+02
   5.0200000e+02
   8.8700000e+02
   1.0730000e+03
   4.8000000e+02
   9.9700000e+02
   7.8100000e+02
   9.6000000e+01
   6.3000000e+01
   8.1800000e+02
   2.8000000e+01
   1.7300000e+02
   1.2710000e+03
   1.2710000e+03
   1.3000000e+01
   4.8600000e+02
   1.7000000e+01
   6.5800000e+02
   4.5900000e+02
   1.8000000e+01
   1.1360000e+03
   1.4000000e+01
   1.3020000e+03
   6.6700000e+02
   7.6200000e+02
   5.9700000e+02
   1.2390000e+03
   4.0000000e+00
   9.0400000e+02
   1.3000000e+01
   5.5800000e+02
   3.4500000e+02
   5.2500000e+02
   2.3000000e+01
   5.0200000e+02
   8.3700000e+02
   1.2600000e+02
   4.0000000e+00
   4.0200000e+02
   4.0000000e+00
   9.6300000e+02
   4.1100000e+02
   8.9100000e+02
   6.6300000e+02
   7.0700000e+02
   5.7000000e+02
   1.0670000e+03
   5.6600000e+02
   8.0000000e+00
   1.3900000e+02
   1.0000000e+00
   1.4870000e+03
   6.6900000e+02
   5.0000000e+01
   5.4300000e+02
   9.4300000e+02
   4.0000000e+00
   2.8000000e+02
   5.1000000e+02
   6.3000000e+02
   4.0000000e+02
   6.3500000e+02
   6.2500000e+02
   6.2100000e+02
   6.0300000e+02
   1.0620000e+03
   5.1300000e+02
   6.2100000e+02
   2.6300000e+02
   2.9100000e+02
   1.1760000e+03
   1.1610000e+03
   5.7300000e+02
   3.0000000e+00
   4.9100000e+02
   1.2920000e+03
   5.9300000e+02
   6.7900000e+02
   1.0340000e+03
   5.1000000e+01
   9.9900000e+02
   6.7500000e+02
   8.8300000e+02
   1.0710000e+03
   1.7000000e+01
   5.5900000e+02
   1.9600000e+02
   0.0000000e+00
   4.6100000e+02
   4.5000000e+02
   5.0000000e+00
   1.0400000e+02
   1.3300000e+02
   2.8700000e+02
   8.0100000e+02
   4.3600000e+02
   6.6400000e+02
   8.9200000e+02
   3.7800000e+02
   1.1940000e+03
   0.0000000e+00
   6.7900000e+02
   3.6800000e+02
   6.6800000e+02
   5.5000000e+01
   3.4100000e+02
   6.6000000e+01
   9.7600000e+02
   7.4900000e+02
   6.5100000e+02
   0.0000000e+00
   3.5400000e+02
   3.6000000e+01
   8.7800000e+02
   1.1000000e+03
   4.4300000e+02
   1.0360000e+03
   5.4900000e+02
   8.5000000e+02
   1.4600000e+03
   7.6500000e+02
   2.3500000e+02
   4.2100000e+02
   1.7000000e+01
   5.7000000e+02
   6.4300000e+02
   1.3500000e+02
   2.1400000e+02
   5.8600000e+02
   6.3300000e+02
   1.1700000e+03
   6.1100000e+02
   5.9100000e+02
   5.4000000e+02
   9.4000000e+01
   3.1200000e+02
   1.1770000e+03
   1.1800000e+02
   6.0000000e+02
   7.3000000e+01
   0.0000000e+00
   2.7800000e+02
   4.0400000e+02
   6.3900000e+02
   1.1800000e+03
   7.0700000e+02
   4.5200000e+02
   5.7000000e+02
   1.1710000e+03
   6.5200000e+02
   1.3510000e+03
   5.6000000e+01
   7.6000000e+02
   8.6800000e+02
   6.7100000e+02
   9.0800000e+02
   1.0200000e+02
   4.6700000e+02
   6.7000000e+01
   5.4800000e+02
   8.2500000e+02
   2.9500000e+02
   0.0000000e+00
   1.3400000e+02
   1.6000000e+02
   1.2500000e+02
   6.5800000e+02
   8.2800000e+02
   1.0940000e+03
   6.9100000e+02
   8.6200000e+02
   1.0190000e+03
   1.0040000e+03
   8.3300000e+02
   4.2600000e+02
   9.6900000e+02
   1.2900000e+02
   4.6600000e+02
   6.4000000e+01
   5.8300000e+02
   2.6200000e+02
   4.7600000e+02
   4.6800000e+02
   7.0600000e+02
   4.4800000e+02
   1.1100000e+02
   2.5200000e+02
   1.0710000e+03
   6.1800000e+02
   4.6300000e+02
   6.2700000e+02
   5.9700000e+02
   7.3900000e+02
   1.0000000e+00
   6.3000000e+01
   1.0390000e+03
   1.5200000e+02
   2.4500000e+02
   1.1150000e+03
   1.2250000e+03
   6.4600000e+02
   6.3300000e+02
   6.6500000e+02
   1.1850000e+03
   4.5500000e+02
   5.9600000e+02
   1.7300000e+02
   3.3500000e+02
   6.3500000e+02
   1.4200000e+02
   1.2160000e+03
   2.1200000e+02
   6.8900000e+02
   4.7800000e+02
   7.5900000e+02
   3.6000000e+02
   1.0990000e+03
   1.1910000e+03
   1.2050000e+03
   1.4800000e+02
   7.2400000e+02
   4.4400000e+02
   5.7100000e+02
   2.9900000e+02
   1.5000000e+01
   7.2000000e+01
   1.6400000e+02
   5.5900000e+02
   1.5480000e+03
   1.6600000e+02
   4.6900000e+02
   1.0420000e+03
   2.5700000e+02
   1.2680000e+03
   1.6300000e+02
   2.4700000e+02
   1.0520000e+03
   2.1400000e+02
   9.2100000e+02
   1.7300000e+02
   7.9900000e+02
   6.5000000e+02
   4.7100000e+02
   9.8200000e+02
   6.3000000e+01
   1.4600000e+02
   1.8100000e+02
   9.9300000e+02
   5.2300000e+02
   3.1500000e+02
   1.0680000e+03
   2.1600000e+02
   5.7400000e+02
   7.7700000e+02
   1.5900000e+02
   5.4300000e+02
   7.6300000e+02
   3.5500000e+02
   8.9900000e+02
   1.4600000e+02
   1.2130000e+03
   5.6400000e+02
   6.6700000e+02
   6.0200000e+02
   2.8000000e+01
   5.9900000e+02
   3.0400000e+02
   3.0000000e+02
   6.5600000e+02
   2.4100000e+02
   1.4400000e+02
   6.0100000e+02
   9.4800000e+02
   2.9700000e+02
   1.3190000e+03
   1.1090000e+03
   1.9800000e+02
   9.9000000e+02
   6.4800000e+02
   1.0570000e+03
   1.3380000e+03
   7.6000000e+02
   2.5100000e+02
   1.7900000e+02
   2.9500000e+02
   6.4400000e+02
   7.8800000e+02
   8.4900000e+02
   5.3200000e+02
   4.4200000e+02
   1.0900000e+02
   2.4100000e+02
   5.5600000e+02
   9.9000000e+01
   1.7000000e+01
   1.0210000e+03
   1.1720000e+03
   3.8200000e+02
   5.5700000e+02
   5.8500000e+02
   4.6100000e+02
   1.1930000e+03
   5.3200000e+02
   4.4100000e+02
   1.0420000e+03
   7.2300000e+02
   6.4500000e+02
   9.4100000e+02
   1.0050000e+03
   1.4200000e+02
   1.5600000e+02
   9.7800000e+02
   6.1500000e+02
   1.0030000e+03
   4.7500000e+02
   2.3500000e+02
   3.2500000e+02
   6.8500000e+02
   1.1480000e+03
   1.0530000e+03
   9.0000000e+00
   9.3600000e+02
   8.1000000e+02
   5.8000000e+01
   3.8000000e+02
   5.5600000e+02
   1.4900000e+02
   9.9200000e+02
   1.3880000e+03
   1.7500000e+02
   1.0300000e+02
   6.8700000e+02
   9.1500000e+02
   5.9100000e+02
   1.0650000e+03
   4.4600000e+02
   4.5300000e+02
   7.9900000e+02
   1.1400000e+02
   2.7600000e+02
   4.5900000e+02
   6.8600000e+02
   4.5100000e+02
   1.1320000e+03
   9.6300000e+02
   4.1500000e+02
   5.9800000e+02
   6.0200000e+02
   2.0800000e+02
   6.5200000e+02
   5.4500000e+02
   1.1070000e+03
   5.3700000e+02
   1.8400000e+02
   1.3000000e+01
   4.7000000e+02
   4.6600000e+02
   7.6700000e+02
   5.7700000e+02
   4.3000000e+01
   1.0800000e+02
   2.0400000e+02
   8.9000000e+01
   4.1300000e+02
   7.4900000e+02
   9.9200000e+02
   6.2400000e+02
   1.0370000e+03
   1.1750000e+03
   6.2000000e+01
   5.6100000e+02
   3.8500000e+02
   5.4100000e+02
   6.6000000e+02
   1.2050000e+03
   4.2700000e+02
   5.9400000e+02
   1.0330000e+03
   3.9600000e+02
   1.5190000e+03
   1.2100000e+03
   6.8000000e+02
   5.9600000e+02
   2.7000000e+02
   8.5500000e+02
   8.6200000e+02
   5.3100000e+02
   7.8200000e+02
   6.6400000e+02
   0.0000000e+00
   8.5400000e+02
   5.0500000e+02
   1.1260000e+03
   7.6800000e+02
   1.1100000e+02
   2.9800000e+02
   8.5300000e+02
   1.0800000e+02
   6.3400000e+02
   1.2200000e+02
   9.8200000e+02
   5.7200000e+02
   1.7000000e+02
   2.0300000e+02
   1.2000000e+02
   1.3510000e+03
   6.9100000e+02
   6.1600000e+02
   9.4000000e+02
   1.4900000e+02
   4.7200000e+02
   6.2400000e+02
   9.6000000e+02
   6.1500000e+02
   1.0510000e+03
   3.8400000e+02
   1.0640000e+03
   7.6200000e+02
   8.3200000e+02
   6.8400000e+02
   6.2300000e+02
   3.4700000e+02
   1.1750000e+03
   6.4800000e+02
   0.0000000e+00
   1.0270000e+03
   1.2190000e+03
   4.1200000e+02
   7.1900000e+02
   2.7400000e+02
   1.5900000e+02
   4.4000000e+01
   9.9300000e+02
   7.7700000e+02
   2.1200000e+02
   1.3120000e+03
   1.1480000e+03
   1.2800000e+02
   1.0160000e+03
   1.1060000e+03
   1.4900000e+02
   3.6800000e+02
   6.9200000e+02
   1.3300000e+03
   1.0730000e+03
   4.5500000e+02
   1.8100000e+02
   8.1300000e+02
   1.0810000e+03
   8.2400000e+02
   4.9500000e+02
   2.3800000e+02
   4.6600000e+02
   1.0270000e+03
   4.0400000e+02
   5.8700000e+02
   5.6300000e+02
   9.2900000e+02
   3.4400000e+02
   4.9800000e+02
   0.0000000e+00
   9.8600000e+02
   1.2270000e+03
   8.8800000e+02
   6.9000000e+02
   4.1100000e+02
   3.3200000e+02
   6.5000000e+02
   1.0000000e+02
   5.7300000e+02
   5.4900000e+02
   1.0670000e+03
   1.0210000e+03
   5.4300000e+02
   1.7200000e+02
   4.5800000e+02
   6.1900000e+02
   7.2800000e+02
   1.5000000e+02
   5.6400000e+02
   6.1900000e+02
   1.4600000e+03
   1.9900000e+02
   4.2000000e+02
   4.0200000e+02
   1.1560000e+03
   8.6100000e+02
   6.9300000e+02
   2.2100000e+02
   9.9900000e+02
   5.9800000e+02
   5.0200000e+02
   2.1500000e+02
   4.7800000e+02
   2.7800000e+02
   5.8900000e+02
   9.9700000e+02
   1.0090000e+03
   6.8300000e+02
   3.0000000e+00
   9.3200000e+02
   8.2100000e+02
   1.1720000e+03
   3.5100000e+02
   6.8800000e+02
   8.2000000e+01
   6.9500000e+02
   4.5200000e+02
   9.9700000e+02
   5.9800000e+02
   1.1300000e+02
   8.2700000e+02
   4.9100000e+02
   6.0800000e+02
   6.8000000e+02
   1.0260000e+03
   2.9800000e+02
   2.1300000e+02
   5.3000000e+02
   7.5600000e+02
   1.0550000e+03
   9.4500000e+02
   1.0230000e+03
   4.0200000e+02
   2.4700000e+02
   6.0600000e+02
   1.4800000e+02
   1.0820000e+03
   3.6000000e+02
   7.8700000e+02
   5.8300000e+02
   1.3040000e+03
   6.3200000e+02
   1.0080000e+03
   7.3000000e+01
   5.6800000e+02
   1.5570000e+03
   9.2000000e+01
   1.3100000e+02
   4.6000000e+02
   1.1390000e+03
   6.2500000e+02
   9.4100000e+02
   7.0200000e+02
   7.7800000e+02
   4.8700000e+02
   2.6600000e+02
   1.0190000e+03
   9.4000000e+02
   1.3280000e+03
   5.5100000e+02
   7.1100000e+02
   8.8500000e+02
   7.6900000e+02
   1.0110000e+03
   3.2200000e+02
   5.1400000e+02
   1.3000000e+02
   3.6600000e+02
   8.1300000e+02
   8.5300000e+02
   9.4900000e+02
   3.7800000e+02
   1.4200000e+02
   5.5400000e+02
   1.1500000e+03
   5.8900000e+02
   4.9400000e+02
   1.0000000e+00
   4.3000000e+02
   1.0070000e+03
   8.6600000e+02
   1.0630000e+03
   1.2730000e+03
   5.1000000e+01
   3.6400000e+02
   5.8100000e+02
   4.1000000e+02
   6.4000000e+02
   5.7300000e+02
   7.5700000e+02
   1.7500000e+02
   4.1800000e+02
   7.7400000e+02
   6.3900000e+02
   5.6000000e+02
   3.9800000e+02
   5.6000000e+02
   1.0530000e+03
   2.9500000e+02
   1.1790000e+03
   8.6800000e+02
   9.6400000e+02
   8.4900000e+02
   7.1600000e+02
   8.9100000e+02
   1.8800000e+02
   6.0400000e+02
   1.0190000e+03
   4.0800000e+02
   5.9100000e+02
   9.1500000e+02
   3.9700000e+02
   3.5500000e+02
   1.0000000e+00
   3.5000000e+02
   9.1800000e+02
   1.0380000e+03
   9.4200000e+02
   1.0400000e+02
   5.9300000e+02
   1.0080000e+03
   6.0100000e+02
   2.1100000e+02
   9.8000000e+01
   8.8600000e+02
   9.7300000e+02
   6.5900000e+02
   7.0600000e+02
   7.0800000e+02
   6.7500000e+02
   5.0100000e+02
   8.3400000e+02
   1.5200000e+02
   1.2400000e+02
   5.0700000e+02
   3.8900000e+02
   7.8200000e+02
   1.0460000e+03
   0.0000000e+00
   2.7800000e+02
   4.3400000e+02
   4.9200000e+02
   1.0340000e+03
   1.1140000e+03
   5.4700000e+02
   6.1700000e+02
   9.6000000e+01
   1.2170000e+03
   1.0350000e+03
   6.0100000e+02
   7.2400000e+02
   1.4000000e+02
   9.8300000e+02
   1.4000000e+02
   1.0180000e+03
   1.9800000e+02
   5.2300000e+02
   1.1300000e+02
   3.7700000e+02
   2.8300000e+02
   7.6900000e+02
   5.8700000e+02
   1.0320000e+03
   8.0100000e+02
   1.0790000e+03
   9.9700000e+02
   1.0570000e+03
   1.3000000e+01
   6.6100000e+02
   6.3200000e+02
   7.4000000e+02
   8.4000000e+01
   7.3000000e+02
   6.2500000e+02
   9.5800000e+02
   5.9400000e+02
   1.5100000e+02
   4.0700000e+02
   5.8600000e+02
   5.5200000e+02
   6.5200000e+02
   4.2600000e+02
   6.5100000e+02
   4.6700000e+02
   8.0000000e+01
   9.4800000e+02
   5.7900000e+02
   6.8000000e+02
   8.8100000e+02
   8.6800000e+02
   9.0500000e+02
   1.2810000e+03
   7.1000000e+01
   1.0020000e+03
   6.7100000e+02
   1.2990000e+03
   1.0160000e+03
   1.1100000e+02
   4.9100000e+02
   3.8900000e+02
   5.4500000e+02
   1.3030000e+03
   7.9200000e+02
   1.0040000e+03
   3.1400000e+02
   4.7700000e+02
   5.6600000e+02
   6.3600000e+02
   6.8400000e+02
   8.7200000e+02
   1.2180000e+03
   4.7300000e+02
   1.0920000e+03
   8.3700000e+02
   3.4900000e+02
   6.6000000e+01
   4.1000000e+02
   3.3000000e+01
   1.8300000e+02
   1.0080000e+03
   9.3200000e+02
   5.6900000e+02
   3.5300000e+02
   1.0870000e+03
   1.3200000e+02
   6.2400000e+02
   5.1000000e+01
   5.6500000e+02
   4.8500000e+02
   5.9400000e+02
   6.8700000e+02
   8.9300000e+02
   8.4700000e+02
   9.7500000e+02
   8.1000000e+01
   3.0400000e+02
   5.9000000e+02
   1.1840000e+03
   6.3700000e+02
   8.2600000e+02
   1.0290000e+03
   4.2100000e+02
   8.8300000e+02
   3.4400000e+02
   1.0640000e+03
   5.3900000e+02
   4.7200000e+02
   7.8100000e+02
   1.0110000e+03
   7.9300000e+02
   5.2400000e+02
   1.0700000e+02
   8.3900000e+02
   4.9700000e+02
   6.7700000e+02
   5.8300000e+02
   1.1750000e+03
   4.7200000e+02
   2.4700000e+02
   4.8000000e+01
   5.2900000e+02
   1.8000000e+02
   5.4500000e+02
   7.8200000e+02
   2.0600000e+02
   1.8100000e+02
   5.9400000e+02
   1.0110000e+03
   6.1400000e+02
   1.3040000e+03
   3.7800000e+02
   1.4800000e+02
   5.4100000e+02
   4.7500000e+02
   1.0700000e+02
   5.7000000e+02
   5.6600000e+02
   6.0200000e+02
   7.4100000e+02
   1.2500000e+02
   5.4200000e+02
   2.0600000e+02
   5.5100000e+02
   1.0210000e+03
   8.1900000e+02
   1.1290000e+03
   9.9300000e+02
   6.4300000e+02
   4.1300000e+02
   5.3200000e+02
   8.1900000e+02
   8.2900000e+02
   1.0510000e+03
   1.3030000e+03
   4.8700000e+02
   1.3170000e+03
   1.1030000e+03
   1.1040000e+03
   4.2500000e+02
   1.0600000e+03
   9.4300000e+02
   4.0700000e+02
   3.9600000e+02
   8.0000000e+02
   8.5200000e+02
   8.0700000e+02
   5.2900000e+02
   7.6200000e+02
   7.0400000e+02
   3.8400000e+02
   6.7100000e+02
   1.1030000e+03
   3.5100000e+02
   4.1000000e+02
   3.0000000e+00
   4.6700000e+02
   1.0800000e+03
   6.7400000e+02
   1.2140000e+03
   6.4000000e+01
   3.1300000e+02
   1.8900000e+02
   6.0000000e+02
   1.0730000e+03
   4.1200000e+02
   5.2000000e+02
   9.9600000e+02
   1.5180000e+03
   1.0340000e+03
   2.8300000e+02
   6.0200000e+02
   2.4200000e+02
   5.2800000e+02
   7.0200000e+02
   8.0000000e+02
   9.0600000e+02
   5.4600000e+02
   6.3600000e+02
   2.9200000e+02
   7.3000000e+02
   1.8300000e+02
   8.0900000e+02
   3.9200000e+02
   1.1800000e+02
   1.8400000e+02
   7.5200000e+02
   5.7400000e+02
   4.1400000e+02
   1.3700000e+02
   6.8300000e+02
   7.3400000e+02
   1.0250000e+03
   4.6200000e+02
   3.7000000e+02
   3.6200000e+02
   1.0320000e+03
   4.3700000e+02
   4.0900000e+02
   1.0040000e+03
   1.1500000e+02
   7.4200000e+02
   3.7700000e+02
   9.2900000e+02
   2.8400000e+02
   6.6600000e+02
   8.6200000e+02
   1.1670000e+03
   8.1200000e+02
   6.2400000e+02
   5.7600000e+02
   3.0800000e+02
   5.0100000e+02
   3.0000000e+00
   7.9800000e+02
   1.0080000e+03
   3.2700000e+02
   8.4700000e+02
   1.0620000e+03
   4.7800000e+02
   2.6600000e+02
   6.8400000e+02
   1.1700000e+02
   1.1390000e+03
   4.3400000e+02
   1.0590000e+03
   9.2800000e+02
   7.7600000e+02
   4.7100000e+02
   2.1600000e+02
   1.0120000e+03
   1.0790000e+03
   5.3300000e+02
   9.8000000e+02
   7.5200000e+02
   9.1700000e+02
   4.5300000e+02
   6.7600000e+02
   5.3600000e+02
   4.1600000e+02
   1.0700000e+02
   3.2500000e+02
   1.0500000e+03
   3.3900000e+02
   9.3100000e+02
   9.3100000e+02
   4.6700000e+02
   3.1600000e+02
   7.1300000e+02
   3.4200000e+02
   9.6600000e+02
   3.3000000e+02
   9.4600000e+02
   1.0500000e+02
   4.9600000e+02
   3.5800000e+02
   5.0300000e+02
   5.8700000e+02
   1.0470000e+03
   4.0400000e+02
   4.8300000e+02
   0.0000000e+00
   1.1660000e+03
   7.9800000e+02
   1.2450000e+03
   3.8400000e+02
   4.8000000e+02
   1.4100000e+02
   5.1400000e+02
   1.4750000e+03
   1.0040000e+03
   9.1000000e+01
   5.7600000e+02
   7.2100000e+02
   9.6000000e+01
   7.3100000e+02
   8.3800000e+02
   8.9400000e+02
   5.2300000e+02
   5.8000000e+02
   5.5700000e+02
   5.4400000e+02
   3.0500000e+02
   1.6900000e+02
   1.3490000e+03
   2.4800000e+02
   1.5700000e+02
   3.1700000e+02
   5.0700000e+02
   6.8000000e+01
   1.5110000e+03
   3.4000000e+02
   1.2060000e+03
   8.4400000e+02
   9.3600000e+02
   1.6600000e+02
   6.9600000e+02
   9.9300000e+02
   3.9000000e+02
   3.5100000e+02
   7.4500000e+02
   9.4700000e+02
   7.9100000e+02
   9.1000000e+02
   8.4400000e+02
   6.1600000e+02
   8.6000000e+02
   5.8600000e+02
   1.0520000e+03
   4.1700000e+02
   4.1200000e+02
   1.0500000e+03
   8.2300000e+02
   4.2800000e+02
   1.0250000e+03
   4.0500000e+02
   2.8800000e+02
   6.7100000e+02
   1.0680000e+03
   5.0600000e+02
   0.0000000e+00
   1.2100000e+02
   2.0400000e+02
   1.0100000e+02
   9.8000000e+02
   6.2700000e+02
   1.0150000e+03
   6.1400000e+02
   1.0230000e+03
   1.0520000e+03
   8.1100000e+02
   8.1600000e+02
   2.5600000e+02
   6.9900000e+02
   3.3100000e+02
   6.3700000e+02
   3.6900000e+02
   4.8900000e+02
   4.2000000e+01
   9.7700000e+02
   9.0400000e+02
   1.0440000e+03
   5.7900000e+02
   1.1100000e+03
   4.0600000e+02
   8.3200000e+02
   9.4700000e+02
   4.4000000e+02
   3.1400000e+02
   4.2700000e+02
   2.4700000e+02
   2.1000000e+02
   1.5400000e+02
   8.1100000e+02
   2.6600000e+02
   1.0500000e+03
   4.3700000e+02
   4.7500000e+02
   6.0600000e+02
   6.2600000e+02
   1.7200000e+02
   5.6000000e+01
   1.1120000e+03
   7.4400000e+02
   3.1300000e+02
   4.4900000e+02
   3.8000000e+02
   8.9900000e+02
   3.6000000e+02
   1.0000000e+03
   8.2100000e+02
   3.7400000e+02
   6.1300000e+02
   1.2300000e+02
   0.0000000e+00
   9.2000000e+02
   5.4800000e+02
   1.2900000e+02
   6.7000000e+02
   3.3200000e+02
   1.1040000e+03
   8.2900000e+02
   1.2140000e+03
   2.1400000e+02
   6.6000000e+02
   7.4700000e+02
   9.7800000e+02
   8.3900000e+02
   6.3000000e+01
   6.0800000e+02
   9.2500000e+02
   7.7100000e+02
   4.2100000e+02
   1.4770000e+03
   6.8600000e+02
   1.1900000e+02
   2.9200000e+02
   5.9400000e+02
   3.8700000e+02
   6.9800000e+02
   5.3100000e+02
   8.7900000e+02
   1.0100000e+02
   2.7000000e+01
   3.2200000e+02
   3.7600000e+02
   2.2300000e+02
   1.0200000e+02
   2.7400000e+02
   9.3900000e+02
   9.9900000e+02
   3.9500000e+02
   1.0100000e+03
   2.9100000e+02
   2.4800000e+02
   9.6900000e+02
   8.9300000e+02
   6.4700000e+02
   1.3050000e+03
   6.0400000e+02
   1.0080000e+03
   8.4600000e+02
   5.7600000e+02
   8.8200000e+02
   6.3100000e+02
   2.3000000e+01
   8.0300000e+02
   1.0240000e+03
   7.6500000e+02
   1.0480000e+03
   3.4700000e+02
   2.8600000e+02
   6.3200000e+02
   4.0500000e+02
   2.7400000e+02
   6.5200000e+02
   2.9600000e+02
   7.9200000e+02
   5.1300000e+02
   6.8700000e+02
   7.7900000e+02
   5.3700000e+02
   5.1100000e+02
   1.1290000e+03
   1.0210000e+03
   2.9900000e+02
   2.1800000e+02
   2.0200000e+02
   7.8000000e+01
   3.9300000e+02
   4.1600000e+02
   5.8100000e+02
   4.8900000e+02
   2.1200000e+02
   3.6100000e+02
   4.6000000e+02
   9.0800000e+02
   5.7500000e+02
   2.6300000e+02
   3.5500000e+02
   7.1800000e+02
   2.1000000e+02
   6.5000000e+01
   6.1000000e+02
   4.7100000e+02
   1.4340000e+03
   1.1300000e+02
   1.7000000e+01
   1.1450000e+03
   8.7000000e+01
   9.1900000e+02
   3.5900000e+02
   9.7600000e+02
   7.0600000e+02
   9.7800000e+02
   3.4100000e+02
   1.9700000e+02
   4.0500000e+02
   4.5100000e+02
   6.6700000e+02
   7.4000000e+01
   1.4100000e+02
   7.8800000e+02
   4.4400000e+02
   3.3900000e+02
   7.9000000e+02
   1.3140000e+03
   9.7800000e+02
   1.0650000e+03
   9.3700000e+02
   7.8700000e+02
   8.0800000e+02
   8.5900000e+02
   5.9700000e+02
   6.1200000e+02
   9.3000000e+01
   7.2900000e+02
   6.7700000e+02
   6.9500000e+02
   0.0000000e+00
   7.3000000e+02
   1.0290000e+03
   1.0230000e+03
   5.5300000e+02
   1.1300000e+02
   1.5900000e+02
   7.5000000e+02
   1.1580000e+03
   3.0700000e+02
   2.6100000e+02
   3.2700000e+02
   3.9200000e+02
   8.8000000e+02
   5.6100000e+02
   6.0000000e+01
   2.3000000e+02
   2.8200000e+02
   8.5900000e+02
   2.2000000e+01
   2.5400000e+02
   7.0000000e+01
   5.1800000e+02
   4.4200000e+02
   9.9000000e+02
   9.1400000e+02
   9.9300000e+02
   1.0600000e+02
   1.2140000e+03
   2.2300000e+02
   2.8200000e+02
   8.2400000e+02
   3.1300000e+02
   6.6100000e+02
   9.3900000e+02
   7.2100000e+02
   3.1100000e+02
   0.0000000e+00
   7.0400000e+02
   3.3000000e+01
   9.7200000e+02
   2.3100000e+02
   1.1090000e+03
   4.3300000e+02
   8.0000000e+01
   5.4700000e+02
   2.7900000e+02
   1.3700000e+02
   7.3700000e+02
   1.0390000e+03
   1.3490000e+03
   9.5000000e+01
   5.0300000e+02
   7.8800000e+02
   5.9600000e+02
   4.2500000e+02
   9.9200000e+02
   3.4000000e+01
   5.9000000e+02
   0.0000000e+00
   6.1900000e+02
   5.5200000e+02
   7.1500000e+02
   4.0100000e+02
   3.6100000e+02
   8.2000000e+01
   1.0800000e+02
   3.5400000e+02
   9.5900000e+02
   9.9000000e+01
   3.0000000e+00
   1.1410000e+03
   1.1040000e+03
   1.8900000e+02
   9.8000000e+02
   7.2000000e+02
   7.0800000e+02
   9.4000000e+01
   9.7400000e+02
   3.7100000e+02
   5.3000000e+01
   4.0000000e+00
   2.9000000e+01
   4.5300000e+02
   1.1000000e+01
   2.4400000e+02
   5.2400000e+02
   9.8300000e+02
   9.9400000e+02
   9.5600000e+02
   4.3400000e+02
   5.0300000e+02
   8.3100000e+02
   8.6300000e+02
   8.4800000e+02
   9.9700000e+02
   5.2400000e+02
   6.0000000e+00
   6.3300000e+02
   7.5200000e+02
   5.3600000e+02
   6.2000000e+01
   5.8000000e+01
   5.5800000e+02
   6.2300000e+02
   3.0400000e+02
   5.6300000e+02
   5.2200000e+02
   1.0000000e+00
   1.0000000e+01
   5.9400000e+02
   6.7800000e+02
   3.7200000e+02
   2.1700000e+02
   7.4600000e+02
   1.0000000e+00
   2.7400000e+02
   2.5700000e+02
   1.4870000e+03
   9.9700000e+02
   5.3900000e+02
   2.8900000e+02
   5.7800000e+02
   2.1400000e+02
   2.5800000e+02
   1.9700000e+02
   9.6100000e+02
   1.8000000e+02
   1.8300000e+02
   9.3900000e+02
   1.1870000e+03
   9.8300000e+02
   5.9200000e+02
   7.0000000e+02
   4.6200000e+02
   9.3400000e+02
   9.1700000e+02
   5.0000000e+00
   6.3800000e+02
   3.4500000e+02
   4.5700000e+02
   4.8700000e+02
   3.0000000e+00
   0.0000000e+00
   1.6400000e+02
   1.0000000e+00
   3.6100000e+02
   1.9700000e+02
   1.9100000e+02
   5.2500000e+02
   1.1200000e+02
   1.0020000e+03
   1.1400000e+03
   7.7800000e+02
   7.2400000e+02
   4.0000000e+01
   0.0000000e+00
   1.0700000e+02
   4.1500000e+02
   5.1300000e+02
   0.0000000e+00
   6.4700000e+02
   3.7400000e+02
   2.0700000e+02
   5.2200000e+02
   1.2930000e+03
   9.7400000e+02
   1.0900000e+03
   5.2200000e+02
   1.1310000e+03
   6.8800000e+02
   1.0400000e+02
   2.6000000e+01
   1.8100000e+02
   7.4000000e+02
   9.7900000e+02
   3.3300000e+02
   5.6200000e+02
   4.0800000e+02
   0.0000000e+00
   1.0240000e+03
   5.4400000e+02
   1.0430000e+03
   1.4100000e+02
   3.8200000e+02
   5.1500000e+02
   1.0000000e+00
   6.1200000e+02
   1.2000000e+01
   2.9900000e+02
   1.1260000e+03
   9.9200000e+02
   6.0600000e+02
   3.9200000e+02
   3.1200000e+02
   8.2700000e+02
   6.2000000e+01
   7.0000000e+00
   9.8800000e+02
   5.5800000e+02
   4.2900000e+02
   1.2700000e+02
   3.2900000e+02
   5.6700000e+02
   1.1000000e+01
   2.7800000e+02
   1.5200000e+02
   9.1000000e+02
   1.5700000e+02
   4.1700000e+02
   9.7800000e+02
   0.0000000e+00
   8.5700000e+02
   3.1000000e+02
   4.4000000e+02
   2.3300000e+02
   8.9400000e+02
   5.6100000e+02
   9.7200000e+02
   5.0000000e+00
   4.8000000e+02
   4.5800000e+02
   1.1250000e+03
   1.7000000e+01
   8.9800000e+02
   3.3800000e+02
   9.3200000e+02
   3.2500000e+02
   7.5700000e+02
   0.0000000e+00
   5.1400000e+02
   6.1700000e+02
   6.8000000e+02
   3.6000000e+01
   4.2000000e+01
   5.5200000e+02
   1.6700000e+02
   7.5400000e+02
   6.2000000e+01
   9.0000000e+01
   4.4700000e+02
   1.1350000e+03
   1.2840000e+03
   2.2400000e+02
   2.7300000e+02
   2.3500000e+02
   1.0910000e+03
   0.0000000e+00
   1.2420000e+03
   3.7000000e+02
   6.6700000e+02
   8.2000000e+01
   9.7200000e+02
   5.3800000e+02
   1.0190000e+03
   5.5800000e+02
   4.8900000e+02
   0.0000000e+00
   9.1000000e+01
   3.5000000e+01
   3.8200000e+02
   3.3000000e+01
   2.6200000e+02
   4.2100000e+02
   8.6000000e+01
   6.0000000e+00
   6.2000000e+01
   8.7000000e+01
   2.9900000e+02
   2.4800000e+02
   2.9300000e+02
   4.1200000e+02
   8.7500000e+02
   4.4200000e+02
   2.0000000e+00
   3.4600000e+02
   4.7600000e+02
   5.5500000e+02
   1.0290000e+03
   0.0000000e+00
   9.5700000e+02
   9.7000000e+02
   9.0000000e+00
   1.0500000e+02
   3.1600000e+02
   2.2300000e+02
   3.9700000e+02
   1.5100000e+02
   2.5200000e+02
   6.8500000e+02
   6.6800000e+02
   6.8400000e+02
   2.9400000e+02
   9.7100000e+02
   5.6000000e+01
   2.0200000e+02
   1.0100000e+02
   4.9200000e+02
   9.3900000e+02
   7.0000000e+01
   3.7200000e+02
   5.3200000e+02
   1.2340000e+03
   1.6000000e+01
   2.8600000e+02
   7.7000000e+01
   3.0000000e+00
   5.5400000e+02
   2.0000000e+01
   6.2000000e+01
   2.1300000e+02
   1.2400000e+02
   6.2700000e+02
   9.4900000e+02
   5.1800000e+02
   8.8000000e+01
   7.2200000e+02
   3.1900000e+02
   1.0580000e+03
   2.5000000e+01
   9.1000000e+01
   1.0000000e+00
   9.2900000e+02
   1.2900000e+02
   1.0000000e+01
   6.3400000e+02
   9.1000000e+01
   2.8200000e+02
   4.2000000e+01
   1.0310000e+03
   7.3400000e+02
   5.4000000e+02
   3.7200000e+02
   2.5100000e+02
   1.1900000e+02
   9.3000000e+02
   5.4300000e+02
   5.5800000e+02
   2.4700000e+02
   1.5000000e+01
   9.0600000e+02
   7.7900000e+02
   1.5900000e+02
   7.2000000e+01
   6.4000000e+02
   2.8000000e+01
   5.4000000e+02
   2.9000000e+01
   3.0100000e+02
   4.4100000e+02
   5.1300000e+02
   1.0100000e+02
   3.3500000e+02
   1.4200000e+02
   3.4000000e+02
   7.4000000e+01
   5.9500000e+02
   3.8500000e+02
   9.7400000e+02
   3.0000000e+02
   2.9500000e+02
   8.5600000e+02
   2.8400000e+02
   1.3800000e+03
   1.1820000e+03
   6.6000000e+02
   5.2000000e+02
   8.2000000e+01
   9.8300000e+02
   1.0300000e+02
   2.0000000e+01
   5.0000000e+00
   5.3700000e+02
   4.1000000e+01
   1.8400000e+02
   4.6800000e+02
   7.2200000e+02
   3.7700000e+02
   5.8000000e+02
   9.9900000e+02
   3.6100000e+02
   4.6400000e+02
   1.6400000e+02
   9.4800000e+02
   2.0000000e+02
   2.7300000e+02
   7.0700000e+02
   6.7800000e+02
   8.1000000e+01
   6.4500000e+02
   1.1510000e+03
   1.4400000e+02
   2.7900000e+02
   2.9400000e+02
   1.2700000e+02
   9.4500000e+02
   3.4200000e+02
   7.8000000e+02
   9.3000000e+02
   2.3500000e+02
   4.9400000e+02
   9.3000000e+02
   2.5100000e+02
   1.0980000e+03
   5.3400000e+02
   3.9200000e+02
   1.0700000e+02
   2.1100000e+02
   2.0700000e+02
   3.3000000e+01
   7.2900000e+02
   1.8000000e+01
   6.3300000e+02
   1.2200000e+02
   4.2100000e+02
   2.2200000e+02
   1.7800000e+02
   6.0500000e+02
   7.3600000e+02
   1.2000000e+01
   4.1000000e+02
   1.3100000e+02
   9.5200000e+02
   1.0630000e+03
   2.2700000e+02
   1.0300000e+02
   1.1500000e+02
   6.2900000e+02
   9.7000000e+02
   5.4900000e+02
   8.5600000e+02
   2.7600000e+02
   5.0600000e+02
   4.2700000e+02
   1.2450000e+03
   6.2900000e+02
   2.9000000e+01
   2.8700000e+02
   1.1100000e+02
   7.7000000e+01
   6.5600000e+02
   7.2400000e+02
   5.5800000e+02
   4.6100000e+02
   5.3000000e+02
   4.4400000e+02
   1.1530000e+03
   7.4900000e+02
   1.2620000e+03
   2.3900000e+02
   1.4300000e+02
   1.7700000e+02
   1.0610000e+03
   1.0570000e+03
   5.6700000e+02
   2.2000000e+02
   4.1300000e+02
   2.5100000e+02
   1.2000000e+02
   4.8700000e+02
   6.9400000e+02
   4.0900000e+02
   4.7800000e+02
   4.0600000e+02
   1.1700000e+02
   7.2500000e+02
   1.1370000e+03
   2.2900000e+02
   2.8500000e+02
   9.8200000e+02
   9.7000000e+01
   4.8000000e+01
   6.7200000e+02
   4.4000000e+01
   8.0000000e+01
   5.6800000e+02
   1.1180000e+03
   2.8300000e+02
   5.1000000e+02
   8.7000000e+01
   1.8700000e+02
   1.4400000e+02
   2.6600000e+02
   6.3900000e+02
   4.6600000e+02
   2.3500000e+02
   2.6000000e+02
   5.4400000e+02
   4.1400000e+02
   3.5200000e+02
   1.7600000e+02
   2.8900000e+02
   3.9700000e+02
   5.4500000e+02
   7.9500000e+02
   3.2400000e+02
   1.1250000e+03
   2.4700000e+02
   2.3200000e+02
   4.1300000e+02
   3.9000000e+02
   5.8800000e+02
   7.2800000e+02
   9.2000000e+01
   9.2000000e+01
   6.7000000e+01
   3.6500000e+02
   1.0670000e+03
   7.8900000e+02
   8.5500000e+02
   8.7700000e+02
   1.5800000e+02
   2.0500000e+02
   6.7600000e+02
   4.1700000e+02
   5.2000000e+01
   4.3500000e+02
   4.8400000e+02
   3.8200000e+02
   7.1700000e+02
   6.6500000e+02
   4.3100000e+02
   5.9600000e+02
   3.3700000e+02
   9.3300000e+02
   9.7000000e+01
   1.3280000e+03
   5.7000000e+01
   6.4000000e+02
   6.2200000e+02
   6.7700000e+02
   5.6000000e+01
   2.8600000e+02
   5.8000000e+01
   6.4300000e+02
   4.3700000e+02
   8.4000000e+01
   1.3200000e+02
   4.0900000e+02
   5.5400000e+02
   6.1400000e+02
   7.3700000e+02
   2.8400000e+02
   1.1790000e+03
   3.5200000e+02
   5.2600000e+02
   3.0700000e+02
   2.5300000e+02
   5.8600000e+02
   3.2200000e+02
   1.1490000e+03
   3.3500000e+02
   3.4000000e+02
   9.5100000e+02
   1.8100000e+02
   2.5000000e+01
   4.6200000e+02
   1.2200000e+02
   4.6200000e+02
   8.9000000e+01
   5.3000000e+01
   3.2500000e+02
   6.7100000e+02
   2.0600000e+02
   6.9200000e+02
   8.0000000e+01
   6.5000000e+01
   2.2600000e+02
   5.4600000e+02
   3.4000000e+02
   9.1800000e+02
   1.2290000e+03
   2.8200000e+02
   4.4100000e+02
   7.6100000e+02
   8.2600000e+02
   3.6000000e+01
   1.6300000e+02
   1.8000000e+02
   2.9500000e+02
   9.2600000e+02
   3.9200000e+02
   6.2000000e+01
   5.4100000e+02
   1.2300000e+02
   7.0100000e+02
   7.3300000e+02
   1.1760000e+03
   2.2300000e+02
   9.6200000e+02
   5.6000000e+01
   1.8500000e+02
   4.5000000e+02
   7.1000000e+01
   1.0940000e+03
   1.1270000e+03
   1.2500000e+02
   1.0410000e+03
   1.1890000e+03
   8.2200000e+02
   4.6400000e+02
   5.7600000e+02
   6.0000000e+01
   4.4900000e+02
   3.0200000e+02
   6.1600000e+02
   9.9300000e+02
   5.9500000e+02
   5.2300000e+02
   6.9000000e+01
   7.4700000e+02
   7.8200000e+02
   3.8400000e+02
   1.3400000e+02
   5.7200000e+02
   5.0800000e+02
   5.8000000e+01
   7.4000000e+01
   5.0100000e+02
   2.9400000e+02
   8.3000000e+01
   7.4300000e+02
   2.1200000e+02
   1.6400000e+02
   1.0100000e+03
   9.0000000e+00
   4.6500000e+02
   9.5500000e+02
   2.5500000e+02
   7.9600000e+02
   5.4300000e+02
   4.8000000e+01
   2.0900000e+02
   5.4100000e+02
   4.0200000e+02
   7.7000000e+01
   3.1400000e+02
   8.5900000e+02
   1.0300000e+02
   4.0400000e+02
   6.9400000e+02
   1.6500000e+02
   9.3200000e+02
   1.4500000e+02
   3.2400000e+02
   2.0000000e+01
   4.1100000e+02
   2.7200000e+02
   1.8300000e+02
   6.1000000e+02
   0.0000000e+00
   5.2000000e+01
   1.2700000e+02
   0.0000000e+00
   2.1500000e+02
   2.6700000e+02
   4.9500000e+02
   4.4000000e+02
   1.7200000e+02
   4.7700000e+02
   0.0000000e+00
   4.6800000e+02
   6.8000000e+01
   5.4400000e+02
   4.5700000e+02
   0.0000000e+00
   5.2600000e+02
   0.0000000e+00
   7.3000000e+01
   6.4100000e+02
   1.1660000e+03
   3.1200000e+02
   2.4200000e+02
   0.0000000e+00
   0.0000000e+00
   2.9800000e+02
   0.0000000e+00
   6.6100000e+02
   3.2000000e+01
   1.2000000e+01
   9.9000000e+01
   4.6400000e+02
   5.0000000e+00
   2.8400000e+02
   1.7000000e+01
   1.1400000e+02
   9.0000000e+00
   5.0000000e+01
   2.9000000e+01
   8.0000000e+00
   1.3400000e+02
   6.2900000e+02
   1.2000000e+01
   8.4900000e+02
   4.6000000e+01
   5.6200000e+02
   1.1330000e+03
   8.0900000e+02
   2.1500000e+02
   1.7400000e+02
   8.2100000e+02
   1.0800000e+02
   1.0000000e+01
   6.1800000e+02
   3.1000000e+01
   1.1680000e+03
   4.0500000e+02
   4.6000000e+01
   7.1000000e+01
   5.7000000e+01
   1.9200000e+02
   9.0000000e+00
   4.0800000e+02
   0.0000000e+00
   1.0000000e+00
   2.0000000e+00
   0.0000000e+00
   9.8000000e+01
   4.8000000e+01
   7.0200000e+02
   8.5000000e+01
   8.3000000e+01
   5.7000000e+01
   5.8500000e+02
   5.1500000e+02
   4.4500000e+02
   1.1980000e+03
   4.8700000e+02
   4.9800000e+02
   5.1100000e+02
   2.2200000e+02
   2.2400000e+02
   1.2200000e+02
   5.8500000e+02
   7.1100000e+02
   8.9000000e+01
   1.5700000e+02
   1.1800000e+02
   6.0500000e+02
   3.6900000e+02
   5.0000000e+00
   2.2200000e+02
   1.1300000e+02
   6.8200000e+02
   3.4200000e+02
   5.0800000e+02
   7.9600000e+02
   6.0900000e+02
   6.5400000e+02
   3.1100000e+02
   7.6400000e+02
   1.5600000e+02
   2.4800000e+02
   1.1640000e+03
   2.0600000e+02
   1.6800000e+02
   4.4400000e+02
   4.5900000e+02
   3.2800000e+02
   0.0000000e+00
   6.7100000e+02
   1.0300000e+02
   3.0600000e+02
   3.6300000e+02
   4.5000000e+01
   9.1200000e+02
   3.8700000e+02
   4.4700000e+02
   3.3900000e+02
   6.2000000e+02
   6.9000000e+01
   4.9900000e+02
   6.0000000e+01
   2.1500000e+02
   2.2700000e+02
   1.2600000e+02
   1.0920000e+03
   1.8200000e+02
   4.6800000e+02
   2.7300000e+02
   9.5900000e+02
   1.9300000e+02
   5.7200000e+02
   1.7100000e+02
   2.0000000e+00
   6.8000000e+01
   5.3000000e+02
   6.5600000e+02
   3.4200000e+02
   1.4200000e+02
   4.7000000e+02
   6.0000000e+01
   1.1000000e+02
   6.8200000e+02
   8.5000000e+02
   3.2700000e+02
   4.3000000e+01
   9.1200000e+02
   9.8000000e+01
   1.4200000e+02
   2.2400000e+02
   7.7500000e+02
   5.4000000e+01
   6.1500000e+02
   5.7000000e+01
   6.4100000e+02
   3.6000000e+02
   9.3900000e+02
   1.9000000e+02
   3.2200000e+02
   6.3600000e+02
   6.9000000e+01
   9.6300000e+02
   9.2400000e+02
   1.1860000e+03
   3.1000000e+01
   8.1200000e+02
   1.0800000e+02
   1.5800000e+02
   1.1400000e+02
   4.3200000e+02
   1.1400000e+02
   8.2000000e+01
   4.7700000e+02
   3.4700000e+02
   4.8000000e+01
   6.1000000e+02
   7.8000000e+02
   3.5200000e+02
   4.0500000e+02
   1.1310000e+03
   2.9000000e+01
   1.9800000e+02
   9.2500000e+02
   4.2100000e+02
   1.0800000e+02
   7.0900000e+02
   6.7000000e+01
   4.9500000e+02
   8.9300000e+02
   6.9000000e+01
   1.0300000e+02
   3.5500000e+02
   1.6100000e+02
   1.0740000e+03
   1.0100000e+02
   3.3700000e+02
   1.5900000e+02
   3.8200000e+02
   4.8600000e+02
   8.0000000e+01
   1.0200000e+02
   1.1000000e+01
   7.1400000e+02
   4.7100000e+02
   4.3400000e+02
   7.2500000e+02
   5.7900000e+02
   4.3300000e+02
   9.7300000e+02
   2.1400000e+02
   2.2800000e+02
   5.5800000e+02
   2.1700000e+02
   1.5100000e+02
   1.3000000e+02
   6.2400000e+02
   2.7400000e+02
   6.0000000e+01
   1.5100000e+02
   6.0100000e+02
   4.4800000e+02
   1.7700000e+02
   6.3200000e+02
   6.6800000e+02
   3.9000000e+02
   3.2100000e+02
   7.0000000e+01
   4.3300000e+02
   7.3000000e+01
   3.7500000e+02
   5.1300000e+02
   2.4300000e+02
   2.0400000e+02
   1.1200000e+03
   1.6500000e+02
   6.8000000e+01
   1.5000000e+02
   6.4500000e+02
   2.3000000e+02
   1.6300000e+02
   1.2480000e+03
   1.3400000e+02
   1.3000000e+01
   5.2300000e+02
   1.2190000e+03
   3.2700000e+02
   5.3400000e+02
   4.5200000e+02
   7.6300000e+02
   1.4800000e+02
   6.0300000e+02
   9.0000000e+01
   1.2470000e+03
   1.7800000e+02
   7.2300000e+02
   3.9500000e+02
   1.0000000e+00
   7.4400000e+02
   2.9000000e+02
   8.4000000e+01
   6.8300000e+02
   4.5200000e+02
   1.5900000e+02
   6.4600000e+02
   3.6400000e+02
   8.2700000e+02
   5.0800000e+02
   7.9900000e+02
   4.0400000e+02
   6.8700000e+02
   1.4000000e+01
   5.1000000e+02
   5.9500000e+02
   1.0020000e+03
   5.6600000e+02
   5.4800000e+02
   1.1700000e+02
   3.7000000e+01
   2.6300000e+02
   1.5700000e+02
   5.2000000e+02
   4.9500000e+02
   5.7900000e+02
   1.5400000e+02
   8.3000000e+01
   2.7400000e+02
   3.3500000e+02
   1.1030000e+03
   8.6000000e+01
   3.7800000e+02
   4.3000000e+02
   8.1000000e+01
   5.6100000e+02
   7.1600000e+02
   1.1300000e+02
   4.4400000e+02
   9.4100000e+02
   5.9000000e+01
   1.6900000e+02
   7.9300000e+02
   5.3500000e+02
   3.8300000e+02
   2.5900000e+02
   3.2700000e+02
   3.6100000e+02
   2.5700000e+02
   3.1100000e+02
   5.1300000e+02
   4.1900000e+02
   4.0900000e+02
   9.5300000e+02
   6.8000000e+01
   7.0900000e+02
   3.7600000e+02
   2.0500000e+02
   5.5200000e+02
   4.5300000e+02
   7.8000000e+01
   2.0000000e+01
   2.5700000e+02
   2.2500000e+02
   8.1000000e+01
   1.4700000e+02
   6.4700000e+02
   4.2000000e+02
   3.9700000e+02
   9.3000000e+02
   8.9200000e+02
   2.0800000e+02
   1.5000000e+01
   9.1300000e+02
   1.0160000e+03
   1.3410000e+03
   7.3300000e+02
   6.4500000e+02
   5.5200000e+02
   9.1100000e+02
   6.4300000e+02
   1.2050000e+03
   7.9600000e+02
   2.4300000e+02
   2.5600000e+02
   2.0000000e+00
   8.0000000e+02
   6.7300000e+02
   4.7300000e+02
   1.0200000e+03
   4.3900000e+02
   6.9400000e+02
   5.4900000e+02
   1.0000000e+01
   2.6500000e+02
   5.7900000e+02
   5.0000000e+02
   8.6200000e+02
   3.9800000e+02
   9.4300000e+02
   1.5400000e+02
   0.0000000e+00
   3.2500000e+02
   6.0000000e+02
   2.3000000e+01
   6.1000000e+01
   3.9900000e+02
   1.2800000e+02
   3.4100000e+02
   5.5300000e+02
   9.4800000e+02
   4.1200000e+02
   2.6500000e+02
   5.0900000e+02
   7.0900000e+02
   8.0000000e+00
   4.1400000e+02
   7.2500000e+02
   0.0000000e+00
   3.2600000e+02
   2.5200000e+02
   8.6400000e+02
   3.8100000e+02
   3.1000000e+02
   2.2900000e+02
   4.2700000e+02
   7.0000000e+02
   2.8300000e+02
   5.4100000e+02
   9.0000000e+00
   4.8000000e+02
   5.5400000e+02
   6.0400000e+02
   1.3600000e+02
   3.5000000e+02
   1.0110000e+03
   1.6600000e+02
   1.7100000e+02
   3.1800000e+02
   6.5200000e+02
   0.0000000e+00
   7.3100000e+02
   9.7100000e+02
   6.0000000e+00
   4.9600000e+02
   1.7000000e+01
   2.7800000e+02
   1.8200000e+02
   3.3300000e+02
   1.2210000e+03
   5.5100000e+02
   9.9000000e+02
   6.0500000e+02
   4.2800000e+02
   6.9600000e+02
   8.4100000e+02
   4.0900000e+02
   4.0900000e+02
   0.0000000e+00
   4.8200000e+02
   1.1840000e+03
   5.3300000e+02
   9.6000000e+02
   6.6800000e+02
   6.5000000e+02
   4.8300000e+02
   5.1900000e+02
   5.2700000e+02
   1.2970000e+03
   3.7700000e+02
   2.2900000e+02
   5.2300000e+02
   1.0900000e+02
   8.0000000e+00
   4.9400000e+02
   7.0100000e+02
   4.9500000e+02
   5.4000000e+02
   9.8000000e+02
   6.1400000e+02
   0.0000000e+00
   4.3100000e+02
   2.4000000e+01
   3.2700000e+02
   3.7300000e+02
   3.6000000e+02
   2.8500000e+02
   6.1500000e+02
   3.2600000e+02
   4.2300000e+02
   4.6700000e+02
   8.7800000e+02
   6.0000000e+00
   2.5900000e+02
   2.9400000e+02
   8.4900000e+02
   5.1000000e+02
   4.3100000e+02
   1.4900000e+02
   9.2800000e+02
   4.9000000e+02
   2.3400000e+02
   4.6100000e+02
   6.2500000e+02
   0.0000000e+00
   4.7600000e+02
   9.3500000e+02
   7.8000000e+01
   1.0350000e+03
   7.9200000e+02
   7.8800000e+02
   6.9600000e+02
   2.2400000e+02
   4.0000000e+01
   6.3000000e+02
   3.1900000e+02
   5.1700000e+02
   5.0000000e+02
   7.0000000e+00
   3.5300000e+02
   5.2800000e+02
   4.4200000e+02
   8.5800000e+02
   1.8100000e+02
   7.5800000e+02
   6.0000000e+00
   1.0750000e+03
   1.2000000e+01
   5.7400000e+02
   7.1400000e+02
   1.0360000e+03
   5.2800000e+02
   8.8400000e+02
   8.5300000e+02
   9.0400000e+02
   8.3800000e+02
   4.2000000e+02
   3.6100000e+02
   4.1000000e+01
   1.9800000e+02
   6.4800000e+02
   1.1380000e+03
   4.9900000e+02
   1.0170000e+03
   1.3260000e+03
   7.5000000e+02
   6.1300000e+02
   1.0000000e+01
   4.4300000e+02
   4.1800000e+02
   3.0000000e+00
   4.9800000e+02
   5.3000000e+01
   3.0000000e+00
   3.8400000e+02
   6.4700000e+02
   4.2900000e+02
   3.8000000e+02
   6.3700000e+02
   4.5400000e+02
   4.3500000e+02
   3.3500000e+02
   9.2100000e+02
   5.7300000e+02
   2.9800000e+02
   2.7200000e+02
   7.0200000e+02
   5.4400000e+02
   3.1200000e+02
   3.0000000e+00
   4.2900000e+02
   8.6100000e+02
   3.2300000e+02
   1.3700000e+02
   7.0200000e+02
   1.7700000e+02
   4.0800000e+02
   2.6400000e+02
   8.0900000e+02
   9.8000000e+01
   1.4260000e+03
   4.6700000e+02
   1.0000000e+00
   1.1000000e+01
   9.0000000e+00
   4.5900000e+02
   9.1700000e+02
   3.2400000e+02
   6.1200000e+02
   1.2600000e+02
   9.3600000e+02
   5.2200000e+02
   7.0000000e+00
   1.4200000e+02
   6.0600000e+02
   5.1200000e+02
   6.1100000e+02
   7.2600000e+02
   8.3300000e+02
   6.5300000e+02
   3.0000000e+00
   4.6500000e+02
   1.3000000e+02
   1.2180000e+03
   9.5000000e+02
   4.2200000e+02
   6.0900000e+02
   4.3000000e+02
   1.5700000e+02
   8.4300000e+02
   5.1100000e+02
   5.8500000e+02
   9.7500000e+02
   8.4000000e+01
   7.0500000e+02
   2.0000000e+00
   4.0200000e+02
   4.0000000e+00
   7.2000000e+01
   3.6500000e+02
   5.9700000e+02
   5.5000000e+02
   2.8900000e+02
   4.8900000e+02
   2.5100000e+02
   6.6000000e+01
   5.5100000e+02
   2.6200000e+02
   6.1800000e+02
   6.9200000e+02
   6.0400000e+02
   8.8100000e+02
   2.2600000e+02
   7.7300000e+02
   7.3600000e+02
   1.8400000e+02
   6.3000000e+01
   1.1200000e+02
   5.3000000e+02
   7.6500000e+02
   7.9700000e+02
   2.0200000e+02
   1.2340000e+03
   6.4500000e+02
   4.0700000e+02
   4.5000000e+02
   1.0800000e+02
   4.8000000e+02
   5.0600000e+02
   8.9900000e+02
   9.0500000e+02
   1.1500000e+02
   1.5000000e+01
   2.6100000e+02
   6.4100000e+02
   3.1900000e+02
   3.8900000e+02
   4.3500000e+02
   6.9400000e+02
   3.0200000e+02
   5.0600000e+02
   6.9900000e+02
   1.0060000e+03
   8.5800000e+02
   5.6800000e+02
   3.1300000e+02
   5.6800000e+02
   1.1300000e+02
   2.6000000e+01
   4.8000000e+02
   8.6000000e+02
   4.9600000e+02
   6.4000000e+01
   8.2300000e+02
   9.2100000e+02
   1.8900000e+02
   1.3830000e+03
   1.3800000e+02
   8.4000000e+02
   1.1900000e+02
   8.5500000e+02
   4.1600000e+02
   8.9100000e+02
   6.0800000e+02
   5.8600000e+02
   5.7200000e+02
   5.0000000e+02
   5.9700000e+02
   5.5000000e+01
   8.6300000e+02
   4.6800000e+02
   1.3800000e+02
   7.9200000e+02
   4.5200000e+02
   6.0000000e+00
   5.3800000e+02
   7.1000000e+01
   1.1210000e+03
   3.7400000e+02
   5.6700000e+02
   6.4200000e+02
   7.9000000e+01
   6.1600000e+02
   4.7000000e+02
   2.1600000e+02
   9.9400000e+02
   5.7200000e+02
   6.5100000e+02
   1.0100000e+02
   2.6600000e+02
   8.4800000e+02
   1.3500000e+02
   2.1000000e+01
   9.8400000e+02
   8.5900000e+02
   2.9700000e+02
   4.4300000e+02
   5.8300000e+02
   1.0100000e+02
   3.1000000e+01
   7.3300000e+02
   6.7000000e+02
   3.5100000e+02
   2.7900000e+02
   9.5900000e+02
   4.6100000e+02
   3.0400000e+02
   1.3800000e+02
   2.9100000e+02
   3.0200000e+02
   5.6000000e+01
   5.0000000e+02
   5.0100000e+02
   3.2100000e+02
   1.2600000e+02
   8.3000000e+01
   9.1300000e+02
   6.7000000e+02
   2.1100000e+02
   4.3700000e+02
   4.4800000e+02
   6.6600000e+02
   1.2100000e+02
   5.4800000e+02
   6.6500000e+02
   6.2700000e+02
   4.2200000e+02
   3.1500000e+02
   4.7700000e+02
   9.7000000e+01
   3.3000000e+01
   4.0200000e+02
   9.9300000e+02
   9.1500000e+02
   9.8600000e+02
   8.4000000e+01
   5.4900000e+02
   1.3100000e+02
   5.9700000e+02
   9.9000000e+01
   1.1700000e+02
   5.5100000e+02
   4.2300000e+02
   4.8800000e+02
   3.2500000e+02
   5.5600000e+02
   1.3400000e+02
   6.9300000e+02
   7.3000000e+02
   4.2600000e+02
   2.9000000e+01
   3.8400000e+02
   4.2500000e+02
   6.4300000e+02
   1.1270000e+03
   2.0000000e+01
   5.5100000e+02
   1.1000000e+01
   4.6000000e+01
   2.9800000e+02
   6.3600000e+02
   7.5000000e+02
   1.0000000e+00
   1.6000000e+01
   4.8700000e+02
   2.9100000e+02
   3.9100000e+02
   7.9000000e+01
   4.6400000e+02
   6.4000000e+02
   4.1800000e+02
   6.7200000e+02
   7.9100000e+02
   0.0000000e+00
   1.3530000e+03
   4.9300000e+02
   7.4100000e+02
   2.2300000e+02
   2.4900000e+02
   4.9000000e+01
   4.1000000e+02
   0.0000000e+00
   3.3100000e+02
   7.5100000e+02
   3.7000000e+01
   5.3300000e+02
   1.0600000e+03
   2.0000000e+00
   7.0000000e+00
   7.5000000e+02
   1.1300000e+02
   1.1300000e+02
   3.4600000e+02
   9.8000000e+01
   0.0000000e+00
   6.6600000e+02
   1.0000000e+00
   8.5100000e+02
   5.1900000e+02
   9.1400000e+02
   5.6000000e+02
   1.0240000e+03
   4.0400000e+02
   3.5000000e+02
   6.2100000e+02
   8.7100000e+02
   6.1400000e+02
   0.0000000e+00
   5.9800000e+02
   1.1860000e+03
   1.0000000e+00
   9.5000000e+02
   2.5000000e+02
   4.7300000e+02
   3.0000000e+00
   8.0400000e+02
   4.4300000e+02
   6.3400000e+02
   4.9200000e+02
   0.0000000e+00
   8.6300000e+02
   5.4300000e+02
   9.3500000e+02
   5.3100000e+02
   1.1500000e+02
   4.0000000e+00
   8.8200000e+02
   5.8000000e+02
   1.0240000e+03
   1.0000000e+00
   3.6700000e+02
   4.2900000e+02
   6.0200000e+02
   3.0000000e+00
   7.5000000e+01
   5.0000000e+00
   7.0000000e+00
   3.0000000e+00
   6.0000000e+00
   6.0000000e+00
   3.9500000e+02
   3.1700000e+02
   8.0600000e+02
   4.5200000e+02
   6.0000000e+00
   3.6400000e+02
   4.6000000e+01
   4.2800000e+02
   5.5200000e+02
   6.6000000e+02
   2.8500000e+02
   7.0000000e+00
   7.5900000e+02
   4.2000000e+01
   1.2100000e+02
   5.1400000e+02
   1.0700000e+02
   6.0000000e+00
   2.5000000e+01
   3.3000000e+02
   7.4000000e+01
   5.0000000e+00
   3.0000000e+00
   8.7200000e+02
   3.0000000e+01
   4.0600000e+02
   5.2800000e+02
   4.5700000e+02
   5.0000000e+00
   4.1600000e+02
   6.8000000e+01
   2.8000000e+01
   3.5200000e+02
   1.1000000e+03
   5.2000000e+01
   3.5400000e+02
   7.3500000e+02
   2.7100000e+02
   7.1000000e+01
   1.5500000e+02
   1.2500000e+02
   9.5000000e+01
   9.1700000e+02
   2.6000000e+01
   2.9000000e+01
   1.6200000e+02
   4.8000000e+01
   1.4700000e+02
   7.0500000e+02
   1.8700000e+02
   5.0900000e+02
   1.2900000e+02
   1.0000000e+00
   2.7100000e+02
   7.4000000e+01
   3.8700000e+02
   6.9000000e+01
   1.4000000e+01
   1.4700000e+02
   5.9900000e+02
   4.6000000e+02
   6.9800000e+02
   1.8200000e+02
   3.5000000e+01
   5.4000000e+01
   1.6900000e+02
   5.6700000e+02
   9.0000000e+00
   1.0500000e+02
   1.6000000e+01
   2.0000000e+00
   6.0500000e+02
   1.0700000e+02
   1.3400000e+02
   3.0800000e+02
   1.2300000e+02
   1.8900000e+02
   1.6000000e+01
   0.0000000e+00
   7.1900000e+02
   1.6100000e+02
   7.2000000e+01
   8.4700000e+02
   4.9800000e+02
   1.1980000e+03
   4.0000000e+00
   9.7000000e+01
   1.9000000e+01
   4.0000000e+00
   8.4000000e+01
   1.5900000e+02
   1.0700000e+02
   5.2100000e+02
   5.0000000e+01
   5.3500000e+02
   4.0000000e+00
   1.4600000e+02
   4.5600000e+02
   2.0600000e+02
   7.9000000e+01
   5.4000000e+01
   7.8700000e+02
   5.6000000e+02
   4.5700000e+02
   4.3100000e+02
   2.0000000e+00
   1.7900000e+02
   5.4000000e+01
   5.1600000e+02
   5.7600000e+02
   1.0700000e+02
   3.5000000e+02
   4.0000000e+00
   6.6000000e+01
   4.5300000e+02
   5.1000000e+01
   9.6800000e+02
   2.3000000e+01
   1.3600000e+02
   3.2400000e+02
   2.2100000e+02
   4.4300000e+02
   5.8900000e+02
   1.6200000e+02
   8.0000000e+00
   1.6500000e+02
   3.5300000e+02
   9.9000000e+01
   9.9500000e+02
   2.2000000e+01
   5.2200000e+02
   8.0000000e+00
   8.1100000e+02
   3.0800000e+02
   6.5000000e+01
   7.5000000e+01
   5.6100000e+02
   2.0900000e+02
   4.5000000e+01
   6.1900000e+02
   7.7800000e+02
   1.2000000e+01
   5.5700000e+02
   2.2600000e+02
   4.1300000e+02
   7.8900000e+02
   2.0800000e+02
   5.2800000e+02
   6.9000000e+01
   1.3800000e+02
   2.3700000e+02
   1.7500000e+02
   1.7100000e+02
   1.1700000e+02
   6.1600000e+02
   1.0900000e+02
   2.4000000e+01
   7.2000000e+01
   2.6500000e+02
   3.5300000e+02
   8.3600000e+02
   8.0000000e+02
   1.9600000e+02
   2.3100000e+02
   2.0000000e+00
   6.6300000e+02
   1.2300000e+02
   6.1400000e+02
   1.1800000e+02
   1.0000000e+02
   7.9100000e+02
   5.5200000e+02
   3.1000000e+01
   7.8800000e+02
   9.1000000e+01
   0.0000000e+00
   7.0700000e+02
   2.0800000e+02
   2.7300000e+02
   2.8300000e+02
   2.3000000e+01
   2.0700000e+02
   9.5100000e+02
   6.7000000e+01
   8.2800000e+02
   0.0000000e+00
   1.8500000e+02
   5.9500000e+02
   3.2000000e+01
   1.3900000e+02
   8.6600000e+02
   3.9200000e+02
   2.2100000e+02
   6.4400000e+02
   9.1000000e+01
   3.0000000e+02
   9.0000000e+00
   3.1000000e+02
   2.0900000e+02
   4.5700000e+02
   4.9000000e+02
   3.8000000e+01
   3.6000000e+02
   1.7800000e+02
   7.7300000e+02
   2.2400000e+02
   1.4700000e+02
   9.3000000e+01
   3.0000000e+02
   3.9100000e+02
   6.1800000e+02
   7.7800000e+02
   1.1000000e+01
   8.9900000e+02
   1.0290000e+03
   9.8100000e+02
   3.1700000e+02
   2.4800000e+02
   2.5600000e+02
   8.1000000e+01
   4.1400000e+02
   4.1000000e+01
   2.0000000e+00
   9.0000000e+01
   2.2600000e+02
   1.1600000e+02
   4.9100000e+02
   1.0300000e+02
   3.2200000e+02
   2.2800000e+02
   6.0000000e+01
   9.4200000e+02
   2.6000000e+01
   8.6900000e+02
   5.5700000e+02
   9.2000000e+02
   5.4000000e+02
   6.5000000e+01
   1.7200000e+02
   1.1800000e+02
   5.0700000e+02
   6.1500000e+02
   4.0200000e+02
   9.6400000e+02
   3.3200000e+02
   3.2300000e+02
   6.2100000e+02
   3.3000000e+01
   1.2600000e+02
   3.1900000e+02
   2.6000000e+02
   1.2100000e+02
   1.6400000e+02
   2.4800000e+02
   3.0000000e+00
   9.6000000e+01
   2.3200000e+02
   1.7500000e+02
   3.0400000e+02
   2.4900000e+02
   6.2000000e+01
   4.9300000e+02
   0.0000000e+00
   3.6000000e+01
   4.8700000e+02
   1.4400000e+02
   6.0000000e+01
   2.1000000e+01
   3.9000000e+01
   3.3700000e+02
   6.9600000e+02
   4.8600000e+02
   1.0200000e+02
   2.0700000e+02
   3.0000000e+00
   1.0110000e+03
   7.8300000e+02
   3.4700000e+02
   5.7000000e+01
   2.8900000e+02
   1.7800000e+02
   5.5000000e+01
   3.6200000e+02
   1.1000000e+02
   2.1000000e+01
   2.7300000e+02
   1.1300000e+02
   8.9000000e+01
   2.7800000e+02
   1.7800000e+02
   3.2400000e+02
   8.7000000e+01
   1.4280000e+03
   4.5900000e+02
   6.7800000e+02
   8.2000000e+01
   8.5400000e+02
   4.0000000e+01
   2.0500000e+02
   4.2900000e+02
   1.7900000e+02
   1.0400000e+02
   1.7700000e+02
   4.4500000e+02
   1.3500000e+02
   8.2000000e+01
   2.9900000e+02
   3.4600000e+02
   4.0000000e+01
   7.2100000e+02
   6.0600000e+02
   1.1100000e+02
   4.2400000e+02
   5.1800000e+02
   4.0500000e+02
   4.7200000e+02
   2.9400000e+02
   1.2900000e+02
   1.2200000e+02
   1.2600000e+02
   2.8600000e+02
   1.4000000e+02
   9.4000000e+01
   7.9000000e+02
   2.2800000e+02
   9.4800000e+02
   2.4300000e+02
   1.7900000e+02
   6.6600000e+02
   4.5100000e+02
   3.0000000e+00
   8.0300000e+02
   5.0700000e+02
   1.1210000e+03
   0.0000000e+00
   1.2500000e+02
   9.4500000e+02
   2.6000000e+02
   3.9600000e+02
   2.0900000e+02
   5.7300000e+02
   2.2900000e+02
   1.5100000e+02
   3.4300000e+02
   3.5300000e+02
   3.4700000e+02
   2.8000000e+02
   8.3000000e+01
   2.2100000e+02
   3.7200000e+02
   9.8000000e+01
   6.9200000e+02
   4.0200000e+02
   1.0000000e+00
   1.2500000e+02
   7.2800000e+02
   5.5900000e+02
   1.7500000e+02
   2.5300000e+02
   8.5600000e+02
   9.2000000e+01
   6.3000000e+01
   3.0000000e+02
   2.5100000e+02
   9.8900000e+02
   4.1000000e+01
   1.2800000e+02
   6.6900000e+02
   1.5000000e+01
   3.3400000e+02
   4.9500000e+02
   9.8900000e+02
   2.4100000e+02
   3.5800000e+02
   2.9400000e+02
   1.4700000e+02
   5.9700000e+02
   1.3300000e+02
   1.1200000e+02
   2.9500000e+02
   2.1700000e+02
   4.6500000e+02
   3.4000000e+02
   2.8200000e+02
   8.9400000e+02
   3.6600000e+02
   5.1900000e+02
   0.0000000e+00
   2.3000000e+02
   2.4600000e+02
   4.4700000e+02
   1.4600000e+02
   1.3800000e+02
   3.3200000e+02
   1.0230000e+03
   1.8300000e+02
   3.1200000e+02
   9.3000000e+01
   1.3500000e+02
   4.1200000e+02
   2.5400000e+02
   3.9200000e+02
   3.2900000e+02
   9.1000000e+01
   2.1800000e+02
   7.5500000e+02
   9.0200000e+02
   6.0200000e+02
   4.6600000e+02
   7.7600000e+02
   1.1320000e+03
   1.9000000e+01
   3.9700000e+02
   7.1300000e+02
   7.3700000e+02
   9.0000000e+00
   2.8800000e+02
   2.3300000e+02
   6.4100000e+02
   4.5300000e+02
   2.6600000e+02
   1.1000000e+02
   8.1700000e+02
   5.3600000e+02
   5.0000000e+02
   1.7100000e+02
   2.5000000e+02
   5.7000000e+02
   1.0140000e+03
   2.5900000e+02
   3.0600000e+02
   5.3500000e+02
   6.9400000e+02
   1.7000000e+02
   5.3400000e+02
   3.0500000e+02
   8.1100000e+02
   3.1700000e+02
   1.3600000e+02
   7.3000000e+01
   2.3600000e+02
   2.1400000e+02
   3.9000000e+01
   9.2700000e+02
   1.3900000e+02
   1.4000000e+02
   2.5700000e+02
   6.5300000e+02
   5.7800000e+02
   6.3700000e+02
   8.6000000e+02
   3.5300000e+02
   1.0240000e+03
   2.4700000e+02
   1.0270000e+03
   1.0000000e+00
   2.5800000e+02
   8.8000000e+01
   1.4500000e+02
   2.6600000e+02
   5.1700000e+02
   7.8700000e+02
   3.4400000e+02
   9.0100000e+02
   2.0900000e+02
   3.1500000e+02
   2.4000000e+02
   3.3700000e+02
   5.4000000e+01
   6.1100000e+02
   4.0100000e+02
   1.1900000e+02
   4.2800000e+02
   2.4000000e+02
   1.0000000e+02
   2.4800000e+02
   7.4600000e+02
   1.0860000e+03
   9.7100000e+02
   7.2900000e+02
   3.2400000e+02
   3.9600000e+02
   1.1700000e+02
   4.0000000e+00
   5.6000000e+01
   1.1200000e+03
   2.9600000e+02
   2.8600000e+02
   5.6900000e+02
   8.6900000e+02
   3.1500000e+02
   3.5000000e+02
   2.1100000e+02
   3.7400000e+02
   2.8800000e+02
   1.1000000e+03
   2.7100000e+02
   1.0000000e+00
   2.2900000e+02
   9.4000000e+01
   2.6500000e+02
   3.2400000e+02
   1.7700000e+02
   4.6500000e+02
   4.4200000e+02
   3.2900000e+02
   4.1600000e+02
   5.1800000e+02
   8.0000000e+00
   5.8700000e+02
   1.9200000e+02
   1.4500000e+02
   8.8700000e+02
   1.1300000e+02
   7.3000000e+02
   4.6000000e+02
   4.0000000e+00
   2.1200000e+02
   3.1200000e+02
   1.2000000e+03
   5.0400000e+02
   2.3200000e+02
   1.3800000e+02
   2.4000000e+02
   8.9700000e+02
   7.3000000e+01
   3.6900000e+02
   1.2700000e+02
   4.2700000e+02
   5.0300000e+02
   1.0930000e+03
   9.0500000e+02
   7.1200000e+02
   1.5500000e+02
   2.1100000e+02
   1.5100000e+02
   9.6000000e+01
   1.7500000e+02
   2.1000000e+02
   3.7200000e+02
   1.3000000e+03
   2.3700000e+02
   2.2800000e+02
   3.8200000e+02
   3.6000000e+01
   8.4100000e+02
   1.9100000e+02
   1.1750000e+03
   4.8600000e+02
   1.0500000e+02
   3.0500000e+02
   3.1300000e+02
   1.3500000e+02
   1.7600000e+02
   3.1300000e+02
   8.9900000e+02
   1.3100000e+02
   3.5200000e+02
   6.2700000e+02
   1.4400000e+02
   1.3500000e+02
   3.5000000e+01
   6.2400000e+02
   4.6300000e+02
   3.1400000e+02
   5.7900000e+02
   5.9400000e+02
   4.8500000e+02
   1.0100000e+02
   2.2000000e+01
   5.0100000e+02
   6.7600000e+02
   8.0100000e+02
   2.4400000e+02
   2.3600000e+02
   3.0400000e+02
   1.1790000e+03
   2.1000000e+02
   1.2140000e+03
   9.2200000e+02
   1.0340000e+03
   4.2200000e+02
   1.0670000e+03
   1.8800000e+02
   2.1600000e+02
   3.2300000e+02
   4.9700000e+02
   1.5200000e+02
   2.1300000e+02
   5.7500000e+02
   6.7300000e+02
   1.2900000e+02
   1.6000000e+01
   7.4300000e+02
   4.9700000e+02
   4.6200000e+02
   6.6000000e+02
   3.7500000e+02
   4.6900000e+02
   1.8300000e+02
   2.3900000e+02
   2.9700000e+02
   1.3900000e+02
   2.7200000e+02
   1.4500000e+02
   1.4000000e+02
   4.0000000e+02
   6.4200000e+02
   3.1300000e+02
   1.2000000e+01
   7.3200000e+02
   1.0730000e+03
   1.6800000e+02
   2.8200000e+02
   4.7800000e+02
   8.8000000e+01
   2.3200000e+02
   7.8000000e+01
   1.2800000e+02
   3.2100000e+02
   1.3100000e+02
   1.0360000e+03
   2.8700000e+02
   1.7800000e+02
   2.9600000e+02
   2.0000000e+00
   4.2200000e+02
   9.4600000e+02
   6.4800000e+02
   8.6400000e+02
   8.8000000e+01
   5.1100000e+02
   5.4200000e+02
   2.0500000e+02
   1.1250000e+03
   7.6500000e+02
   4.4500000e+02
   1.4300000e+02
   3.1200000e+02
   1.2390000e+03
   1.7100000e+02
   7.2000000e+01
   2.9300000e+02
   3.5000000e+01
   1.1140000e+03
   1.7400000e+02
   4.1700000e+02
   5.0500000e+02
   2.9100000e+02
   2.8500000e+02
   2.7200000e+02
   3.4400000e+02
   8.1700000e+02
   2.1900000e+02
   2.0000000e+02
   2.2600000e+02
   1.3600000e+02
   9.2000000e+01
   7.7500000e+02
   1.3000000e+01
   3.0000000e+00
   1.4500000e+02
   6.8100000e+02
   1.9800000e+02
   1.5000000e+01
   2.5900000e+02
   2.0200000e+02
   2.8000000e+02
   6.6500000e+02
   1.0300000e+02
   5.0000000e+00
   3.6200000e+02
   1.0160000e+03
   2.5200000e+02
   1.4800000e+02
   5.1100000e+02
   1.2210000e+03
   2.2500000e+02
   3.4500000e+02
   9.9300000e+02
   2.0600000e+02
   3.3300000e+02
   2.2500000e+02
   3.2300000e+02
   3.4200000e+02
   4.5200000e+02
   2.8300000e+02
   9.6500000e+02
   3.7000000e+01
   1.6900000e+02
   7.7000000e+01
   4.6200000e+02
   1.6800000e+02
   3.0000000e+00
   3.6000000e+01
   2.3400000e+02
   6.1000000e+01
   4.3000000e+02
   5.1300000e+02
   1.1310000e+03
   6.9000000e+01
   2.7000000e+02
   1.8300000e+02
   0.0000000e+00
   4.9900000e+02
   2.0500000e+02
   4.2900000e+02
   5.0000000e+00
   9.2000000e+01
   1.0000000e+01
   3.3000000e+01
   3.1500000e+02
   3.3400000e+02
   1.0200000e+02
   1.0000000e+00
   1.5400000e+02
   1.9000000e+02
   1.0660000e+03
   2.5600000e+02
   2.0000000e+00
   3.2300000e+02
   3.3300000e+02
   1.9800000e+02
   8.2000000e+01
   1.3700000e+02
   2.7000000e+01
   5.0000000e+00
   0.0000000e+00
   2.0800000e+02
   9.6700000e+02
   1.0620000e+03
   7.9700000e+02
   9.0000000e+00
   1.3330000e+03
   1.0410000e+03
   4.6700000e+02
   7.0000000e+00
   5.6800000e+02
   9.5000000e+01
   4.1900000e+02
   9.3400000e+02
   6.6000000e+01
   3.3000000e+01
   6.0800000e+02
   4.0000000e+00
   1.0700000e+02
   1.2270000e+03
   2.0200000e+02
   1.7000000e+01
   2.7000000e+01
   1.2300000e+02
   6.9100000e+02
   9.9500000e+02
   1.7900000e+02
   2.8200000e+02
   6.6200000e+02
   3.3100000e+02
   1.1200000e+02
   4.8900000e+02
   1.4000000e+01
   1.7600000e+02
   1.0000000e+01
   2.5100000e+02
   2.2000000e+01
   4.0000000e+02
   3.4300000e+02
   1.0100000e+02
   7.3000000e+01
   1.3100000e+02
   5.0800000e+02
   1.5200000e+02
   1.0000000e+01
   2.7000000e+01
   2.2100000e+02
   2.4500000e+02
   2.2000000e+01
   1.9000000e+02
   2.8200000e+02
   4.7200000e+02
   7.7000000e+01
   6.5000000e+01
   2.9000000e+01
   5.5500000e+02
   1.1000000e+01
   2.5000000e+01
   3.6300000e+02
   5.9900000e+02
   8.4300000e+02
   6.7000000e+02
   8.1800000e+02
   1.1300000e+02
   7.7400000e+02
   6.8000000e+01
   3.1000000e+02
   2.0400000e+02
   1.9700000e+02
   1.4000000e+01
   7.6000000e+01
   2.8800000e+02
   6.6900000e+02
   1.1630000e+03
   1.1400000e+02
   4.5000000e+01
   2.0300000e+02
   4.6900000e+02
   1.1100000e+03
   3.4600000e+02
   8.5000000e+01
   1.0000000e+00
   5.7600000e+02
   3.5100000e+02
   4.9300000e+02
   5.9700000e+02
   1.5000000e+02
   5.2000000e+01
   4.4600000e+02
   4.7800000e+02
   2.4300000e+02
   8.0000000e+00
   1.1700000e+02
   1.0380000e+03
   3.1500000e+02
   1.0600000e+02
   1.4200000e+02
   1.9100000e+02
   6.0000000e+01
   9.6600000e+02
   2.5300000e+02
   3.9900000e+02
   2.8500000e+02
   5.1000000e+02
   1.0000000e+01
   4.0900000e+02
   7.0000000e+01
   1.7900000e+02
   1.3300000e+02
   4.1400000e+02
   9.3000000e+01
   1.0630000e+03
   4.2900000e+02
   5.4900000e+02
   2.2900000e+02
   3.7400000e+02
   7.2000000e+01
   8.4000000e+01
   3.2900000e+02
   4.7700000e+02
   7.9300000e+02
   8.0000000e+00
   4.9300000e+02
   3.0000000e+00
   1.3590000e+03
   1.2100000e+02
   2.1300000e+02
   2.5800000e+02
   1.4900000e+02
   3.7600000e+02
   2.6400000e+02
   1.0760000e+03
   1.2990000e+03
   1.5100000e+02
   1.0100000e+02
   1.8700000e+02
   1.0390000e+03
   9.9300000e+02
   6.1600000e+02
   7.3000000e+01
   8.3100000e+02
   1.0000000e+00
   2.1800000e+02
   1.1230000e+03
   5.1500000e+02
   2.8100000e+02
   6.0300000e+02
   2.0500000e+02
   4.8900000e+02
   1.0700000e+02
   2.3100000e+02
   6.7000000e+01
   8.1400000e+02
   1.0200000e+02
   6.5000000e+01
   1.0500000e+03
   3.1700000e+02
   3.9000000e+01
   2.4100000e+02
   5.8000000e+01
   1.0790000e+03
   3.8400000e+02
   4.0800000e+02
   0.0000000e+00
   3.1200000e+02
   2.3600000e+02
   8.0000000e+02
   2.6900000e+02
   6.0500000e+02
   1.5500000e+02
   2.7500000e+02
   5.6000000e+01
   2.8700000e+02
   3.1400000e+02
   1.2000000e+02
   1.1200000e+02
   2.0300000e+02
   6.3000000e+01
   3.0000000e+00
   2.0700000e+02
   8.0100000e+02
   2.8500000e+02
   1.1000000e+02
   1.6600000e+02
   3.2900000e+02
   1.2000000e+02
   7.5000000e+01
   3.5000000e+01
   3.2900000e+02
   1.9800000e+02
   2.2800000e+02
   9.8600000e+02
   3.4300000e+02
   1.3480000e+03
   1.8200000e+02
   7.1000000e+01
   1.1480000e+03
   2.8400000e+02
   3.1900000e+02
   1.1800000e+03
   2.9400000e+02
   1.4100000e+02
   3.1400000e+02
   4.3500000e+02
   7.9000000e+01
   8.9800000e+02
   5.0000000e+01
   4.4400000e+02
   3.8500000e+02
   5.9300000e+02
   5.8000000e+01
   4.5400000e+02
   8.3100000e+02
   2.6400000e+02
   7.2900000e+02
   5.5100000e+02
   5.0500000e+02
   1.4600000e+02
   2.1500000e+02
   6.9100000e+02
   1.1920000e+03
   6.1000000e+02
   4.5000000e+01
   1.7800000e+02
   4.4300000e+02
   1.9000000e+02
   1.0000000e+02
   8.7100000e+02
   1.1470000e+03
   5.7000000e+01
   1.3100000e+02
   3.7800000e+02
   2.9800000e+02
   3.5300000e+02
   2.0300000e+02
   5.5300000e+02
   6.0900000e+02
   3.7000000e+02
   2.6400000e+02
   5.0200000e+02
   4.4100000e+02
   4.5200000e+02
   1.2420000e+03
   9.3500000e+02
   1.5000000e+01
   2.8200000e+02
   7.1800000e+02
   2.6900000e+02
   1.6400000e+02
   9.5000000e+01
   1.7900000e+02
   5.5000000e+01
   1.9600000e+02
   6.3600000e+02
   9.5100000e+02
   1.7200000e+02
   2.0000000e+02
   4.3900000e+02
   1.0200000e+02
   4.0000000e+02
   1.5800000e+02
   9.9200000e+02
   1.0310000e+03
   9.6100000e+02
   2.0000000e+01
   3.5700000e+02
   2.3500000e+02
   9.4000000e+01
   4.7300000e+02
   4.3600000e+02
   2.2000000e+02
   1.1490000e+03
   1.3700000e+02
   2.1000000e+01
   6.0000000e+01
   1.4700000e+02
   1.7600000e+02
   6.3400000e+02
   2.5900000e+02
   2.0000000e+00
   1.2430000e+03
   2.5000000e+02
   2.5900000e+02
   6.2200000e+02
   1.8100000e+02
   8.1000000e+01
   5.2400000e+02
   3.3200000e+02
   1.2100000e+02
   9.0000000e+00
   1.7500000e+02
   1.6100000e+02
   8.7300000e+02
   2.0800000e+02
   6.5000000e+01
   1.1400000e+02
   5.4200000e+02
   1.1540000e+03
   8.7000000e+01
   1.0080000e+03
   1.0500000e+02
   0.0000000e+00
   2.5700000e+02
   6.3700000e+02
   8.2700000e+02
   1.8300000e+02
   1.4500000e+02
   3.8300000e+02
   6.6000000e+01
   4.0400000e+02
   3.5500000e+02
   1.5500000e+02
   4.4700000e+02
   7.7900000e+02
   1.8500000e+02
   4.1800000e+02
   5.6000000e+02
   5.7200000e+02
   1.1000000e+01
   4.4900000e+02
   9.4000000e+01
   6.0900000e+02
   9.8000000e+01
   4.3300000e+02
   1.1500000e+02
   6.7600000e+02
   1.1300000e+03
   1.1390000e+03
   2.3900000e+02
   5.5500000e+02
   5.1000000e+02
   6.2300000e+02
   5.7400000e+02
   1.4000000e+02
   8.0000000e+01
   5.4800000e+02
   1.0000000e+00
   7.1000000e+01
   2.1500000e+02
   2.7000000e+01
   2.1900000e+02
   2.0200000e+02
   5.0800000e+02
   8.2800000e+02
   2.3600000e+02
   1.0370000e+03
   3.2600000e+02
   1.1730000e+03
   1.7700000e+02
   2.8000000e+01
   1.1300000e+02
   9.8900000e+02
   9.2000000e+01
   6.0000000e+00
   2.8800000e+02
   4.4000000e+01
   7.2000000e+01
   4.1600000e+02
   1.3800000e+02
   9.6000000e+01
   4.9300000e+02
   5.2000000e+02
   9.0000000e+00
   2.4400000e+02
   8.3000000e+01
   2.0000000e+01
   6.3000000e+01
   1.1090000e+03
   1.5600000e+02
   3.6900000e+02
   9.8000000e+01
   9.9000000e+01
   2.6000000e+01
   1.2260000e+03
   3.6000000e+01
   3.6000000e+01
   3.2000000e+01
   7.9000000e+01
   1.3000000e+01
   1.2200000e+02
   8.0000000e+01
   3.7300000e+02
   3.3000000e+02
   2.0800000e+02
   2.2800000e+02
   4.2000000e+01
   1.0900000e+02
   1.9100000e+02
   1.0100000e+02
   1.9000000e+01
   5.3000000e+01
   3.4800000e+02
   1.2130000e+03
   3.6200000e+02
   8.9000000e+01
   7.3500000e+02
   4.2000000e+01
   1.6600000e+02
   1.2500000e+02
   3.4000000e+02
   1.2510000e+03
   7.0000000e+01
   6.1400000e+02
   1.2390000e+03
   8.1000000e+01
   2.5000000e+01
   1.4000000e+02
   7.3700000e+02
   2.4200000e+02
   1.1300000e+02
   2.9000000e+01
   1.6100000e+02
   2.9000000e+02
   7.0000000e+02
   1.0600000e+02
   8.2000000e+01
   1.3500000e+02
   1.2300000e+02
   1.9400000e+02
   2.8600000e+02
   8.8000000e+02
   0.0000000e+00
   6.3400000e+02
   5.2000000e+01
   1.2170000e+03
   2.0600000e+02
   1.2500000e+02
   1.7400000e+02
   5.7900000e+02
   1.4800000e+02
   1.5500000e+02
   8.6400000e+02
   1.0200000e+02
   2.4600000e+02
   1.6600000e+02
   2.0000000e+02
   6.8600000e+02
   0.0000000e+00
   6.7700000e+02
   4.0900000e+02
   6.2700000e+02
   1.8500000e+02
   4.9000000e+01
   6.4200000e+02
   3.8600000e+02
   1.2900000e+02
   3.2300000e+02
   2.0300000e+02
   1.2040000e+03
   2.0900000e+02
   3.8200000e+02
   3.0400000e+02
   5.2000000e+01
   1.8000000e+02
   0.0000000e+00
   1.0500000e+02
   7.3000000e+01
   5.3700000e+02
   7.7000000e+01
   2.2100000e+02
   1.0970000e+03
   3.2600000e+02
   1.4100000e+02
   3.9000000e+02
   7.8700000e+02
   8.5300000e+02
   7.5200000e+02
   8.6000000e+01
   8.1900000e+02
   8.8400000e+02
   9.8600000e+02
   4.4800000e+02
   9.0000000e+00
   2.4900000e+02
   1.7000000e+01
   3.1700000e+02
   4.2700000e+02
   1.9900000e+02
   7.0000000e+01
   5.1400000e+02
   6.7000000e+01
   1.0370000e+03
   1.1260000e+03
   6.0000000e+01
   6.2800000e+02
   1.2500000e+02
   4.3400000e+02
   1.3200000e+02
   1.7800000e+02
   5.4800000e+02
   6.7000000e+01
   4.2000000e+02
   3.9000000e+01
   4.3100000e+02
   1.0500000e+02
   5.5900000e+02
   3.8900000e+02
   1.2350000e+03
   4.1600000e+02
   1.2800000e+02
   6.4000000e+01
   1.3500000e+02
   1.2550000e+03
   3.3200000e+02
   6.5200000e+02
   2.2100000e+02
   1.8300000e+02
   2.4500000e+02
   1.5000000e+01
   1.2700000e+02
   1.9800000e+02
   4.4200000e+02
   1.5600000e+02
   2.0300000e+02
   1.3290000e+03
   3.7600000e+02
   8.0000000e+02
   8.8000000e+01
   2.0400000e+02
   4.2700000e+02
   8.2500000e+02
   9.3200000e+02
   5.4500000e+02
   2.0000000e+00
   2.9200000e+02
   1.2900000e+02
   9.0300000e+02
   1.2200000e+02
   1.5900000e+02
   1.7800000e+02
   8.3000000e+01
   1.1900000e+03
   5.1600000e+02
   2.1400000e+02
   7.4000000e+01
   5.4300000e+02
   2.3200000e+02
   7.1000000e+01
   8.3200000e+02
   5.3200000e+02
   8.2700000e+02
   6.3000000e+01
   5.8700000e+02
   3.4000000e+01
   9.3000000e+01
   1.4000000e+02
   3.7600000e+02
   3.9700000e+02
   2.2900000e+02
   1.1700000e+02
   3.3100000e+02
   1.8400000e+02
   1.5900000e+02
   6.7600000e+02
   6.4900000e+02
   5.1900000e+02
   9.6000000e+01
   8.3000000e+01
   1.8200000e+02
   1.8900000e+02
   6.6000000e+01
   7.2500000e+02
   1.3600000e+02
   2.3000000e+02
   5.3000000e+01
   5.0000000e+01
   1.2600000e+02
   1.3400000e+02
   3.1700000e+02
   2.1800000e+02
   4.0800000e+02
   6.0000000e+01
   5.1200000e+02
   1.6300000e+02
   4.7900000e+02
   1.0200000e+02
   3.8300000e+02
   9.3500000e+02
   1.0700000e+02
   4.0700000e+02
   4.1600000e+02
   1.8000000e+01
   6.9000000e+01
   4.5800000e+02
   2.0000000e+02
   1.5800000e+02
   9.1000000e+01
   7.5000000e+02
   1.4800000e+02
   5.7800000e+02
   2.3600000e+02
   8.8000000e+02
   4.5000000e+01
   7.5000000e+01
   6.1600000e+02
   8.6600000e+02
   5.7600000e+02
   3.2400000e+02
   4.3000000e+01
   4.0000000e+00
   3.7300000e+02
   1.1980000e+03
   1.9000000e+02
   2.1200000e+02
   4.5900000e+02
   1.2100000e+03
   1.5800000e+02
   5.3000000e+02
   6.4700000e+02
   1.2940000e+03
   1.0000000e+00
   7.3800000e+02
   4.0200000e+02
   1.0000000e+02
   2.2700000e+02
   5.1000000e+01
   1.4500000e+02
   1.7800000e+02
   3.4700000e+02
   3.6700000e+02
   9.0200000e+02
   7.0100000e+02
   1.0600000e+02
   7.4000000e+01
   7.0300000e+02
   1.0000000e+00
   4.4000000e+01
   1.8300000e+02
   1.8200000e+02
   6.6000000e+01
   6.4700000e+02
   9.5000000e+01
   2.9000000e+02
   3.0000000e+01
   3.5300000e+02
   4.8500000e+02
   2.5100000e+02
   2.0000000e+00
   2.1000000e+01
   5.0000000e+02
   8.6000000e+02
   3.1800000e+02
   1.7000000e+01
   4.7000000e+01
   1.1500000e+02
   2.3600000e+02
   4.3100000e+02
   6.5000000e+01
   6.9000000e+01
   3.2300000e+02
   5.2000000e+01
   9.0000000e+00
   8.0800000e+02
   4.0500000e+02
   3.7000000e+01
   1.9100000e+02
   7.4200000e+02
   1.7000000e+02
   4.4000000e+01
   6.3000000e+02
   4.2100000e+02
   2.6000000e+01
   1.5000000e+01
   1.2800000e+02
   1.4900000e+02
   6.7200000e+02
   1.0000000e+00
   8.5000000e+01
   3.7500000e+02
   2.2100000e+02
   3.9400000e+02
   1.5700000e+02
   3.8200000e+02
   2.8200000e+02
   5.1000000e+02
   3.9800000e+02
   9.5400000e+02
   5.9800000e+02
   4.4200000e+02
   7.1000000e+01
   8.8000000e+01
   3.5000000e+01
   4.9800000e+02
   1.3900000e+02
   2.2500000e+02
   5.3000000e+01
   3.0400000e+02
   7.7100000e+02
   7.3200000e+02
   5.4100000e+02
   4.6400000e+02
   8.5700000e+02
   5.4400000e+02
   8.9200000e+02
   1.0000000e+00
   1.0550000e+03
   5.5000000e+02
   5.2000000e+01
   7.3000000e+01
   1.6300000e+02
   1.2300000e+03
   5.2100000e+02
   1.1000000e+02
   1.2690000e+03
   3.9500000e+02
   1.5000000e+02
   7.2000000e+01
   3.9800000e+02
   8.1000000e+01
   7.4400000e+02
   1.2140000e+03
   2.0000000e+00
   3.4000000e+01
   2.9100000e+02
   9.4000000e+01
   7.7900000e+02
   1.0500000e+02
   3.7800000e+02
   5.4200000e+02
   1.3600000e+02
   3.6000000e+01
   2.3000000e+02
   6.1000000e+01
   1.4000000e+01
   3.2200000e+02
   7.3000000e+01
   0.0000000e+00
   1.3100000e+02
   1.2600000e+02
   5.1600000e+02
   9.6000000e+01
   3.5700000e+02
   5.5000000e+01
   1.3800000e+02
   1.1500000e+02
   4.5500000e+02
   5.0000000e+00
   8.9000000e+01
   3.8900000e+02
   9.7600000e+02
   3.7600000e+02
   9.2000000e+01
   6.9800000e+02
   4.8000000e+01
   4.1900000e+02
   6.8900000e+02
   8.6000000e+01
   1.0000000e+01
   5.1000000e+01
   1.2900000e+02
   6.5000000e+01
   6.8000000e+01
   1.8000000e+01
   2.6800000e+02
   9.4000000e+01
   3.9700000e+02
   0.0000000e+00
   1.9000000e+01
   7.2000000e+01
   4.3800000e+02
   3.2000000e+02
   7.2000000e+02
   0.0000000e+00
   7.5000000e+01
   2.1000000e+01
   3.9500000e+02
   4.7000000e+01
   7.8800000e+02
   0.0000000e+00
   4.0300000e+02
   4.4900000e+02
   8.4300000e+02
   1.1500000e+02
   8.6000000e+01
   4.0000000e+02
   0.0000000e+00
   4.7700000e+02
   1.3300000e+02
   4.0400000e+02
   4.5500000e+02
   6.6900000e+02
   1.2200000e+02
   9.7000000e+01
   2.0000000e+00
   5.6000000e+01
   9.5000000e+01
   5.8100000e+02
   9.7000000e+01
   3.8900000e+02
   5.0000000e+00
   4.7200000e+02
   4.1400000e+02
   1.1100000e+02
   8.0000000e+00
   1.5500000e+02
   1.4100000e+02
   6.2000000e+01
   4.1700000e+02
   1.5000000e+02
   6.4000000e+01
   2.2000000e+01
   1.2800000e+02
   1.1000000e+01
   9.9000000e+01
   7.9300000e+02
   2.6000000e+01
   1.0200000e+02
   2.4000000e+01
   9.0000000e+00
   1.0900000e+02
   5.4000000e+01
   1.1700000e+02
   1.2500000e+02
   5.7700000e+02
   1.3600000e+02
   5.6500000e+02
   5.5900000e+02
   1.4700000e+02
   1.4700000e+02
   1.4900000e+02
   8.5300000e+02
   6.3900000e+02
   3.8200000e+02
   9.6000000e+01
   4.9000000e+01
   2.1400000e+02
   5.8000000e+01
   6.3000000e+01
   6.2500000e+02
   1.1700000e+02
   5.7700000e+02
   3.9200000e+02
   1.6000000e+02
   1.6300000e+02
   9.0000000e+01
   2.3000000e+01
   1.1600000e+02
   1.1100000e+02
   1.1000000e+01
   2.6200000e+02
   4.0300000e+02
   3.8200000e+02
   2.1800000e+02
   4.9000000e+01
   8.0000000e+00
   4.4000000e+02
   1.1000000e+02
   9.0000000e+00
   1.3900000e+02
   5.3000000e+02
   1.1400000e+02
   8.3000000e+01
   5.0000000e+01
   2.0000000e+02
   7.2000000e+01
   5.5000000e+01
   9.7700000e+02
   3.0100000e+02
   3.7000000e+01
   1.6000000e+01
   4.3600000e+02
   6.3300000e+02
   2.1000000e+02
   4.3000000e+01
   1.4000000e+01
   8.0700000e+02
   1.0200000e+02
   1.4000000e+01
   7.9000000e+01
   3.1900000e+02
   3.8500000e+02
   5.0000000e+01
   1.0390000e+03
   6.0000000e+00
   3.5000000e+01
   3.5000000e+01
   6.0000000e+01
   4.8100000e+02
   4.9200000e+02
   1.1000000e+01
   1.8000000e+01
   2.0000000e+00
   8.4000000e+01
   4.5900000e+02
   3.9200000e+02
   3.7900000e+02
   2.8000000e+01
   6.0000000e+01
   3.9300000e+02
   7.0000000e+00
   3.0000000e+00
   1.5500000e+02
   7.5800000e+02
   5.4200000e+02
   3.6500000e+02
   7.4600000e+02
   3.0000000e+00
   7.4800000e+02
   8.0000000e+00
   2.1000000e+01
   6.3400000e+02
   3.9100000e+02
   4.6000000e+02
   5.3000000e+01
   3.8000000e+01
   1.1900000e+02
   1.1000000e+02
   3.3300000e+02
   8.4400000e+02
   1.1000000e+01
   9.7300000e+02
   3.8700000e+02
   1.7000000e+01
   2.3000000e+02
   2.8900000e+02
   7.5800000e+02
   1.9000000e+02
   0.0000000e+00
   6.9900000e+02
   7.2000000e+01
   4.7000000e+01
   2.6200000e+02
   1.0500000e+02
   4.0900000e+02
   7.0500000e+02
   5.1000000e+02
   3.5600000e+02
   3.6100000e+02
   6.8900000e+02
   3.1000000e+01
   6.8200000e+02
   4.7000000e+01
   1.0000000e+03
   4.9400000e+02
   1.4000000e+01
   2.5300000e+02
   1.0000000e+00
   2.4000000e+01
   3.6700000e+02
   1.3500000e+02
   5.1700000e+02
   4.4900000e+02
   4.6000000e+01
   6.5000000e+02
   6.7700000e+02
   7.8000000e+01
   4.2000000e+02
   3.3300000e+02
   6.5500000e+02
   1.8000000e+01
   3.9900000e+02
   1.1990000e+03
   5.2000000e+01
   5.4800000e+02
   6.0000000e+00
   4.2500000e+02
   8.6000000e+01
   6.4000000e+01
   7.0400000e+02
   5.1000000e+01
   5.7000000e+01
   1.0480000e+03
   1.0790000e+03
   4.4600000e+02
   3.4300000e+02
   3.5000000e+01
   1.1060000e+03
   8.2300000e+02
   3.2700000e+02
   1.0150000e+03
   8.0800000e+02
   7.6000000e+01
   1.7600000e+02
   5.0000000e+00
   5.3700000e+02
   3.9100000e+02
   2.9700000e+02
   4.4100000e+02
   3.8000000e+01
   4.0800000e+02
   6.1400000e+02
   4.2000000e+01
   4.4000000e+01
   6.3700000e+02
   3.8400000e+02
   2.7100000e+02
   4.3300000e+02
   4.5000000e+01
   6.5000000e+01
   7.6000000e+01
   5.1000000e+01
   4.8000000e+02
   2.2800000e+02
   3.8500000e+02
   0.0000000e+00
   2.2800000e+02
   3.2300000e+02
   7.5200000e+02
   8.3000000e+01
   4.7400000e+02
   3.9400000e+02
   6.4000000e+01
   5.0400000e+02
   7.0000000e+02
   6.6000000e+01
   0.0000000e+00
   6.4000000e+01
   5.6600000e+02
   6.2200000e+02
   3.4300000e+02
   7.1000000e+01
   3.3400000e+02
   3.5300000e+02
   9.8000000e+01
   7.5000000e+01
   2.4400000e+02
   4.4000000e+01
   9.8000000e+01
   0.0000000e+00
   3.6500000e+02
   4.8100000e+02
   1.5000000e+01
   1.8000000e+01
   8.0000000e+01
   5.5500000e+02
   2.2000000e+01
   8.0900000e+02
   7.0400000e+02
   4.3000000e+02
   7.9000000e+01
   6.0800000e+02
   6.7000000e+01
   6.9000000e+01
   7.7000000e+01
   1.1740000e+03
   1.0500000e+02
   0.0000000e+00
   5.5300000e+02
   5.3000000e+01
   0.0000000e+00
   1.2000000e+01
   3.7000000e+02
   2.9800000e+02
   7.1500000e+02
   4.5200000e+02
   6.4800000e+02
   9.0000000e+00
   2.7000000e+01
   6.5000000e+01
   7.5500000e+02
   9.0000000e+01
   1.5100000e+02
   5.6500000e+02
   8.7000000e+01
   0.0000000e+00
   5.1000000e+01
   0.0000000e+00
   3.8500000e+02
   7.4000000e+01
   1.1360000e+03
   7.9500000e+02
   3.4300000e+02
   6.9000000e+01
   9.1000000e+02
   5.0000000e+01
   1.0000000e+00
   6.0600000e+02
   7.6000000e+01
   3.1000000e+01
   5.2800000e+02
   0.0000000e+00
   3.9500000e+02
   4.1500000e+02
   2.6000000e+01
   7.4300000e+02
   4.3800000e+02
   1.0700000e+02
   0.0000000e+00
   3.4400000e+02
   3.9200000e+02
   4.1000000e+01
   7.2400000e+02
   0.0000000e+00
   3.3500000e+02
   7.0000000e+00
   2.0000000e+00
   4.6000000e+01
   5.0400000e+02
   9.8400000e+02
   7.1000000e+01
   4.2600000e+02
   9.8000000e+01
   6.3500000e+02
   7.2000000e+01
   8.2000000e+01
   4.0600000e+02
   6.8000000e+01
   1.2800000e+02
   7.6600000e+02
   4.7000000e+01
   0.0000000e+00
   2.8000000e+01
   2.6000000e+02
   6.4000000e+01
   4.2500000e+02
   4.0000000e+00
   9.1000000e+01
   1.0000000e+02
   2.0000000e+01
   8.1000000e+01
   7.0000000e+01
   1.0000000e+00
   8.8000000e+01
   8.3700000e+02
   4.3200000e+02
   3.1900000e+02
   4.9400000e+02
   2.6400000e+02
   2.0000000e+01
   3.4000000e+01
   4.2300000e+02
   3.9500000e+02
   1.4000000e+01
   6.6000000e+01
   3.0000000e+00
   4.4600000e+02
   7.8000000e+01
   4.0600000e+02
   1.8000000e+01
   4.0000000e+02
   1.2000000e+01
   1.6000000e+01
   2.1000000e+01
   3.3000000e+01
   1.0910000e+03
   4.1000000e+02
   3.3800000e+02
   1.1300000e+02
   3.9800000e+02
   5.1800000e+02
   2.2000000e+01
   8.0000000e+00
   2.1000000e+01
   3.7000000e+01
   1.7000000e+01
   1.7000000e+01
   1.9000000e+01
   1.9000000e+01
   4.7400000e+02
   1.1000000e+01
   4.8100000e+02
   2.0500000e+02
   5.5800000e+02
   1.7700000e+02
   5.0300000e+02
   1.2000000e+01
   1.4000000e+01
   1.9000000e+01
   7.9600000e+02
   5.6100000e+02
   2.0000000e+01
   1.1180000e+03
   8.5200000e+02
   4.4000000e+01
   7.1500000e+02
   1.6000000e+01
   1.0140000e+03
   1.5000000e+01
   1.2000000e+01
   3.1100000e+02
   5.9400000e+02
   3.6000000e+01
   3.2400000e+02
   3.5000000e+01
   4.0000000e+00
   1.5000000e+01
   0.0000000e+00
   4.7000000e+01
   1.7000000e+01
   4.0000000e+00
   1.0600000e+02
   1.9000000e+01
   7.0600000e+02
   0.0000000e+00
   3.3700000e+02
   1.4000000e+01
   4.4600000e+02
   1.0000000e+00
   1.1740000e+03
   2.6500000e+02
   1.9000000e+01
   1.4000000e+01
   6.0000000e+00
   1.1600000e+02
   0.0000000e+00
   3.7500000e+02
   4.3200000e+02
   5.0000000e+00
   1.0900000e+02
   7.9400000e+02
   0.0000000e+00
   3.5000000e+02
   0.0000000e+00
   1.5000000e+01
   1.1000000e+01
   0.0000000e+00
   9.0000000e+00
   8.0000000e+00
   3.0000000e+00
   7.0100000e+02
   5.8300000e+02
   3.7000000e+02
   6.0000000e+00
   0.0000000e+00
   8.0000000e+00
   1.7000000e+01
   0.0000000e+00
   1.4000000e+01
   1.6000000e+01
   3.7400000e+02
   0.0000000e+00
   3.3400000e+02
   8.0500000e+02
   1.1950000e+03
   6.0000000e+00
   3.8600000e+02
   1.1000000e+01
   0.0000000e+00
   2.5800000e+02
   2.9700000e+02
   3.8000000e+01
   0.0000000e+00
   9.0000000e+00
   1.1290000e+03
   7.6900000e+02
   4.4200000e+02
   1.3000000e+01
   0.0000000e+00
   5.0000000e+00
   5.2500000e+02
   4.0000000e+00
   1.4000000e+01
   4.7700000e+02
   1.1000000e+01
   0.0000000e+00
   4.9400000e+02
   4.8500000e+02
   4.0000000e+00
   5.0000000e+00
   2.0000000e+01
   0.0000000e+00
   2.2000000e+01
   4.8100000e+02
   0.0000000e+00
   6.0000000e+00
   0.0000000e+00
   1.8000000e+01
   5.6400000e+02
   1.3000000e+01
   1.0600000e+02
   0.0000000e+00
   7.9100000e+02
   4.0000000e+01
   1.0000000e+01
   7.8600000e+02
   0.0000000e+00
   4.0000000e+00
   3.1000000e+01
   5.4100000e+02
   2.9200000e+02
   5.0000000e+00
   6.6100000e+02
   3.5100000e+02
   0.0000000e+00
   1.9100000e+02
   8.3000000e+01
   1.0400000e+02
   1.7000000e+01
   8.0000000e+00
   1.5000000e+01
   4.7300000e+02
   3.6400000e+02
   1.8000000e+01
   6.7100000e+02
   2.1000000e+01
   1.2400000e+02
   1.0560000e+03
   1.1590000e+03
   6.0600000e+02
   7.1200000e+02
   9.4000000e+01
   0.0000000e+00
   6.5600000e+02
   3.6100000e+02
   7.5300000e+02
   5.6600000e+02
   8.1900000e+02
   0.0000000e+00
   0.0000000e+00
   1.1000000e+01
   0.0000000e+00
   1.8000000e+01
   1.9000000e+01
   0.0000000e+00
   3.6800000e+02
   3.8000000e+01
   5.2400000e+02
   5.6000000e+02
   0.0000000e+00
   5.0000000e+00
   0.0000000e+00
   1.0430000e+03
   2.9900000e+02
   2.2000000e+01
   0.0000000e+00
   3.0000000e+00
   0.0000000e+00
   7.0000000e+00
   0.0000000e+00
   4.4000000e+02
   7.5000000e+02
   4.3600000e+02
   3.4000000e+02
   1.6000000e+01
   1.6000000e+01
   1.8000000e+01
   4.6000000e+02
   5.0200000e+02
   6.0700000e+02
   1.6000000e+01
   1.0000000e+00
   3.5000000e+01
   8.0600000e+02
   6.4000000e+02
   4.5000000e+01
   1.5000000e+01
   5.7000000e+01
   1.0000000e+01
   4.0000000e+00
   6.9300000e+02
   3.0000000e+01
   1.0000000e+01
   4.8000000e+02
   4.2200000e+02
   6.9000000e+01
   8.2600000e+02
   4.1500000e+02
   6.2100000e+02
   2.2000000e+01
   5.6200000e+02
   1.0900000e+02
   5.2500000e+02
   2.3000000e+01
   0.0000000e+00
   5.0000000e+01
   3.0000000e+01
   8.9000000e+01
   4.4000000e+01
   4.8000000e+01
   4.0000000e+00
   3.6500000e+02
   5.0000000e+00
   7.0000000e+00
   7.1000000e+01
   2.9600000e+02
   4.9600000e+02
   3.0900000e+02
   5.4300000e+02
   4.1000000e+01
   4.1000000e+02
   0.0000000e+00
   1.8000000e+01
   1.4800000e+02
   3.1000000e+01
   1.5000000e+02
   5.2600000e+02
   9.1000000e+01
   6.5900000e+02
   4.2000000e+01
   9.6000000e+01
   3.2500000e+02
   3.4600000e+02
   4.0400000e+02
   1.2300000e+03
   8.2000000e+01
   4.0900000e+02
   5.0000000e+01
   6.3400000e+02
   2.9800000e+02
   1.6000000e+01
   1.1600000e+02
   1.7000000e+02
   1.2800000e+02
   4.6000000e+01
   2.7000000e+01
   1.0000000e+01
   6.1400000e+02
   3.8700000e+02
   5.4000000e+02
   1.7600000e+02
   6.5900000e+02
   3.5800000e+02
   3.8000000e+01
   1.4400000e+02
   9.2000000e+01
   1.5000000e+02
   8.7000000e+01
   3.0000000e+00
   1.1000000e+01
   1.8000000e+01
   4.6000000e+02
   5.0000000e+00
   5.4000000e+01
   3.8600000e+02
   6.7000000e+01
   1.8000000e+01
   9.9200000e+02
   1.2000000e+01
   6.4600000e+02
   3.2800000e+02
   1.7900000e+02
   1.8400000e+02
   4.7700000e+02
   8.4000000e+01
   1.4900000e+02
   0.0000000e+00
   1.1800000e+02
   5.7400000e+02
   6.0900000e+02
   7.9000000e+02
   5.1600000e+02
   6.4600000e+02
   2.5200000e+02
   5.0000000e+02
   4.6600000e+02
   7.5300000e+02
   1.1140000e+03
   5.6000000e+01
   6.9900000e+02
   3.9100000e+02
   2.0000000e+00
   2.9600000e+02
   6.3400000e+02
   1.0870000e+03
   5.8000000e+01
   1.0100000e+02
   1.8500000e+02
   1.8700000e+02
   7.4000000e+02
   1.8500000e+02
   2.1000000e+01
   4.5000000e+01
   1.1900000e+03
   1.7000000e+01
   5.8400000e+02
   5.2800000e+02
   5.0700000e+02
   1.0580000e+03
   5.2000000e+01
   5.3500000e+02
   1.1000000e+02
   3.5800000e+02
   3.6900000e+02
   6.7000000e+01
   1.0000000e+00
   1.3400000e+02
   4.5000000e+01
   4.0500000e+02
   1.8900000e+02
   5.2300000e+02
   2.1500000e+02
   6.5700000e+02
   5.9000000e+01
   6.4000000e+01
   6.6500000e+02
   1.8400000e+02
   6.1700000e+02
   4.2100000e+02
   4.1600000e+02
   4.8900000e+02
   2.1000000e+01
   6.6000000e+01
   9.8300000e+02
   5.6800000e+02
   5.1600000e+02
   4.3700000e+02
   2.8900000e+02
   1.1700000e+02
   6.0000000e+00
   8.9300000e+02
   5.2000000e+01
   6.4900000e+02
   1.0200000e+02
   9.5500000e+02
   1.1300000e+02
   1.5700000e+02
   3.8400000e+02
   6.5300000e+02
   7.6000000e+01
   1.1000000e+01
   2.2100000e+02
   1.3000000e+01
   1.0050000e+03
   7.3900000e+02
   5.2000000e+01
   3.2700000e+02
   1.8700000e+02
   8.1000000e+01
   4.9300000e+02
   4.4300000e+02
   1.0200000e+02
   4.9600000e+02
   3.3000000e+01
   4.8400000e+02
   3.2100000e+02
   1.3700000e+02
   3.0000000e+00
   4.4900000e+02
   3.6700000e+02
   2.0000000e+00
   4.2200000e+02
   1.6100000e+02
   1.5400000e+02
   4.0000000e+00
   3.6200000e+02
   3.6000000e+02
   6.6000000e+01
   9.1000000e+01
   3.0400000e+02
   6.3900000e+02
   1.9600000e+02
   1.0760000e+03
   4.6900000e+02
   3.0900000e+02
   1.0600000e+02
   3.2000000e+01
   7.5400000e+02
   4.4200000e+02
   6.5000000e+01
   4.8800000e+02
   8.7000000e+02
   7.2300000e+02
   7.5000000e+01
   5.2400000e+02
   5.7300000e+02
   6.1200000e+02
   9.7000000e+01
   1.6000000e+01
   5.5900000e+02
   3.3700000e+02
   5.6100000e+02
   1.1700000e+02
   1.5800000e+02
   8.0000000e+01
   3.0400000e+02
   7.0000000e+00
   5.1200000e+02
   8.0000000e+01
   4.0000000e+01
   4.2500000e+02
   1.7400000e+02
   3.6500000e+02
   5.5000000e+01
   6.4000000e+01
   1.3800000e+02
   9.9000000e+01
   4.7200000e+02
   6.8600000e+02
   3.8000000e+01
   5.4000000e+01
   6.6000000e+01
   4.2000000e+01
   1.8000000e+02
   5.4400000e+02
   1.9900000e+02
   1.1000000e+02
   1.8900000e+02
   6.0000000e+01
   8.5000000e+01
   3.0800000e+02
   4.5200000e+02
   6.2600000e+02
   4.5000000e+01
   3.7800000e+02
   4.5000000e+01
   5.3400000e+02
   3.0800000e+02
   5.1900000e+02
   7.1300000e+02
   6.0400000e+02
   1.3900000e+02
   4.9800000e+02
   2.9100000e+02
   8.8000000e+01
   1.7700000e+02
   3.9100000e+02
   1.7000000e+01
   5.6000000e+01
   5.4000000e+01
   4.2300000e+02
   1.0800000e+02
   1.6400000e+02
   3.6000000e+01
   1.1100000e+03
   9.6100000e+02
   8.5000000e+01
   1.2000000e+01
   1.0600000e+02
   1.0800000e+02
   1.4700000e+02
   3.2000000e+01
   8.1200000e+02
   1.7000000e+01
   4.2000000e+01
   6.6000000e+01
   8.0000000e+01
   1.0100000e+02
   4.2400000e+02
   0.0000000e+00
   9.1000000e+01
   6.0200000e+02
   6.6000000e+01
   2.4200000e+02
   6.5100000e+02
   0.0000000e+00
   3.1000000e+01
   9.3400000e+02
   6.1000000e+01
   4.6700000e+02
   3.5000000e+01
   5.7300000e+02
   0.0000000e+00
   1.3000000e+02
   3.0000000e+00
   4.3300000e+02
   0.0000000e+00
   4.4900000e+02
   3.0000000e+00
   5.3000000e+01
   3.8000000e+02
   9.9000000e+01
   5.0300000e+02
   5.3400000e+02
   8.8000000e+01
   3.6600000e+02
   2.3900000e+02
   2.7000000e+01
   1.2000000e+03
   4.6600000e+02
   5.5900000e+02
   5.6800000e+02
   1.1000000e+03
   1.0000000e+00
   6.8000000e+01
   3.7000000e+01
   3.0000000e+01
   1.2000000e+02
   4.6000000e+01
   4.6200000e+02
   3.2000000e+01
   6.2600000e+02
   3.8000000e+01
   4.7800000e+02
   7.6000000e+02
   5.5800000e+02
   1.0900000e+02
   4.3100000e+02
   1.1000000e+01
   7.8000000e+01
   4.8600000e+02
   4.8000000e+01
   7.8800000e+02
   5.9600000e+02
   5.5000000e+01
   4.1000000e+01
   1.0500000e+02
   2.3500000e+02
   4.9500000e+02
   6.9300000e+02
   2.2300000e+02
   1.0100000e+02
   2.0000000e+01
   5.8000000e+01
   3.0000000e+00
   1.4800000e+02
   6.0000000e+01
   4.5100000e+02
   7.4000000e+01
   6.1000000e+01
   1.3600000e+02
   3.9000000e+01
   3.6300000e+02
   7.2000000e+01
   4.8600000e+02
   8.2800000e+02
   3.6700000e+02
   8.2000000e+02
   9.0000000e+00
   3.8600000e+02
   1.4500000e+02
   1.2500000e+02
   8.0000000e+01
   5.7700000e+02
   6.5500000e+02
   4.2900000e+02
   1.7900000e+02
   3.4300000e+02
   1.4100000e+02
   1.6000000e+01
   7.0500000e+02
   3.5100000e+02
   3.2000000e+01
   2.3000000e+01
   4.3400000e+02
   8.7000000e+01
   2.6000000e+01
   4.0800000e+02
   7.3000000e+01
   3.1600000e+02
   5.8900000e+02
   1.5600000e+02
   8.8000000e+01
   1.4700000e+02
   2.8000000e+01
   4.4800000e+02
   2.2000000e+02
   8.7000000e+02
   4.6500000e+02
   4.1000000e+02
   1.1100000e+02
   4.0400000e+02
   7.1000000e+01
   5.9000000e+01
   8.7000000e+01
   1.7000000e+01
   2.3200000e+02
   2.4900000e+02
   1.8100000e+02
   1.2200000e+02
   4.2200000e+02
   4.8000000e+01
   2.1000000e+01
   9.6000000e+01
   4.2100000e+02
   4.1000000e+02
   4.0000000e+02
   2.1000000e+01
   7.1200000e+02
   1.3000000e+01
   6.1200000e+02
   1.0200000e+02
   3.0000000e+00
   6.1100000e+02
   2.9900000e+02
   4.1800000e+02
   8.1000000e+02
   1.1800000e+02
   1.1440000e+03
   5.7000000e+01
   1.7100000e+02
   1.1900000e+02
   3.0000000e+01
   1.1100000e+03
   8.6000000e+01
   3.6600000e+02
   1.6200000e+02
   7.0000000e+01
   7.0000000e+01
   5.8000000e+01
   5.0000000e+01
   2.9200000e+02
   1.7900000e+02
   4.7000000e+01
   3.1800000e+02
   8.4000000e+01
   5.1000000e+01
   6.0000000e+00
   1.0400000e+02
   4.6200000e+02
   3.0100000e+02
   1.3200000e+02
   2.6000000e+01
   1.9200000e+02
   1.0910000e+03
   5.7200000e+02
   1.6600000e+02
   6.8500000e+02
   7.7000000e+01
   8.4400000e+02
   1.1100000e+02
   5.9000000e+02
   9.1000000e+01
   4.8400000e+02
   1.6700000e+02
   4.4400000e+02
   6.7100000e+02
   6.5000000e+02
   5.3000000e+02
   2.9500000e+02
   1.5700000e+02
   5.7800000e+02
   8.9000000e+01
   1.5600000e+02
   1.1900000e+02
   6.7600000e+02
   7.8600000e+02
   5.0000000e+01
   2.5000000e+01
   4.8800000e+02
   4.9600000e+02
   5.9200000e+02
   2.0000000e+00
   1.3000000e+02
   5.4000000e+01
   1.7800000e+02
   1.4000000e+01
   2.0600000e+02
   1.2900000e+02
   3.6300000e+02
   8.5000000e+01
   6.7600000e+02
   8.4000000e+01
   1.1700000e+02
   5.7000000e+01
   3.2000000e+01
   1.2300000e+02
   7.3000000e+01
   1.5400000e+02
   9.9000000e+02
   1.6100000e+02
   7.3200000e+02
   1.2000000e+01
   3.7000000e+01
   5.1000000e+01
   4.4000000e+01
   5.5800000e+02
   1.2900000e+02
   5.3600000e+02
   1.3100000e+02
   7.5700000e+02
   6.1000000e+01
   3.5800000e+02
   3.0700000e+02
   2.3000000e+02
   4.0600000e+02
   2.9000000e+01
   9.0000000e+01
   4.0100000e+02
   6.6000000e+01
   6.6300000e+02
   4.0000000e+00
   7.9000000e+01
   1.1800000e+02
   1.3000000e+01
   1.1000000e+02
   7.6000000e+01
   3.8700000e+02
   4.9000000e+01
   1.8400000e+02
   5.5700000e+02
   6.4400000e+02
   2.2900000e+02
   5.2300000e+02
   6.7000000e+01
   6.6000000e+02
   7.3000000e+01
   9.4000000e+01
   3.1200000e+02
   4.9000000e+01
   4.6000000e+01
   6.0000000e+02
   3.7000000e+01
   4.4000000e+01
   4.3200000e+02
   5.8200000e+02
   2.0000000e+00
   7.9000000e+01
   1.8100000e+02
   9.6800000e+02
   0.0000000e+00
   2.7000000e+01
   1.3000000e+01
   4.0000000e+01
   3.8500000e+02
   6.2000000e+01
   3.2900000e+02
   0.0000000e+00
   4.9000000e+01
   5.8000000e+01
   7.7200000e+02
   5.1500000e+02
   4.6200000e+02
   1.1270000e+03
   4.6800000e+02
   6.2000000e+01
   2.0000000e+01
   4.3000000e+01
   4.2500000e+02
   3.6000000e+01
   7.0000000e+00
   4.9900000e+02
   3.7700000e+02
   0.0000000e+00
   1.3100000e+02
   1.9000000e+01
   5.0000000e+00
   7.0000000e+00
   5.7600000e+02
   7.0100000e+02
   7.0000000e+00
   1.7300000e+02
   1.0000000e+00
   4.7600000e+02
   3.6400000e+02
   6.5000000e+02
   4.7200000e+02
   8.8000000e+01
   6.7000000e+01
   0.0000000e+00
   5.6000000e+01
   4.7000000e+01
   6.3000000e+01
   5.0000000e+00
   0.0000000e+00
   1.1980000e+03
   2.0000000e+00
   5.7000000e+01
   1.0000000e+00
   4.4300000e+02
   4.0000000e+00
   3.6000000e+02
   6.6500000e+02
   6.1000000e+01
   3.3000000e+01
   3.0200000e+02
   4.9800000e+02
   0.0000000e+00
   2.0000000e+01
   5.3000000e+01
   3.4000000e+01
   0.0000000e+00
   1.1900000e+02
   5.7200000e+02
   0.0000000e+00
   3.2000000e+01
   6.1000000e+01
   2.0000000e+00
   0.0000000e+00
   1.0800000e+02
   4.5600000e+02
   2.4600000e+02
   8.6000000e+01
   2.1200000e+02
   7.3700000e+02
   6.0000000e+00
   8.0000000e+00
   1.0000000e+01
   5.0000000e+00
   8.0000000e+00
   3.6000000e+01
   4.7000000e+01
   4.1000000e+01
   5.6000000e+01
   8.3500000e+02
   6.7700000e+02
   1.0000000e+00
   2.5000000e+01
   8.4800000e+02
   5.2000000e+01
   1.3000000e+01
   7.9600000e+02
   4.7000000e+01
   1.8000000e+01
   1.4000000e+01
   6.8000000e+01
   1.6000000e+01
   7.0000000e+00
   4.2600000e+02
   2.0000000e+01
   7.1000000e+01
   5.9000000e+01
   2.2700000e+02
[truncated: 940,152 more chars]
