# Supplementary material for: Meta-modeling on detailed geography for accurate prediction of invasive alien species dispersal
Source: Sci Rep. 2019 Nov 7;9:16237. doi: 10.1038/s41598-019-52763-9 (PMC6838098; doi:10.1038/s41598-019-52763-9)
Supplement: Supplementary file 1 — Deterministic model code [file 41598_2019_52763_MOESM1_ESM.zip › Melem.m]

function Melem=Melem(K)

%
%   It receives a 2x3 matrix with the element nodes and computes the
%   elementary mass matrix correponding to that element. 
%


B=[K(:,2)-K(:,1:1) K(:,3)-K(:,1)];

AreaT=abs(det(B))./2;

Melem=zeros(3,3);

Melem(1,1) = AreaT./60.*(3+4+3);
Melem(2,1) = AreaT./60.*(2+3);
Melem(3,1) = AreaT./60.*(2+3);
Melem(1,2) = AreaT./60.*(2+3);
Melem(2,2) = AreaT./60.*(3+4+3);
Melem(3,2) = AreaT./60.*(2+3);
Melem(1,3) = AreaT./60.*(2+3);
Melem(2,3) = AreaT./60.*(2+3);
Melem(3,3) = AreaT./60.*(3+4+3);
