# Supplementary material for: Meta-modeling on detailed geography for accurate prediction of invasive alien species dispersal
Source: Sci Rep. 2019 Nov 7;9:16237. doi: 10.1038/s41598-019-52763-9 (PMC6838098; doi:10.1038/s41598-019-52763-9)
Supplement: Supplementary file 1 — Deterministic model code [file 41598_2019_52763_MOESM1_ESM.zip › p.txt]

 -4.0163746e+000  4.2000000e+001
 -4.0163746e+000  4.2022617e+001
 -4.0163746e+000  4.2045234e+001
 -4.0163746e+000  4.2067851e+001
 -4.0163746e+000  4.2090468e+001
 -4.0163746e+000  4.2113085e+001
 -4.0163746e+000  4.2135702e+001
 -4.0163746e+000  4.2158319e+001
 -4.0163746e+000  4.2180936e+001
 -4.0163746e+000  4.2203552e+001
 -4.0163746e+000  4.2226169e+001
 -4.0163746e+000  4.2248786e+001
 -4.0163746e+000  4.2271403e+001
 -4.0163746e+000  4.2294020e+001
 -4.0163746e+000  4.2316637e+001
 -4.0163746e+000  4.2339254e+001
 -4.0163746e+000  4.2361871e+001
 -4.0163746e+000  4.2384488e+001
 -4.0163746e+000  4.2407105e+001
 -4.0163746e+000  4.2429722e+001
 -4.0163746e+000  4.2452339e+001
 -4.0163746e+000  4.2474956e+001
 -4.0163746e+000  4.2497573e+001
 -4.0163746e+000  4.2520190e+001
 -4.0163746e+000  4.2542807e+001
 -4.0163746e+000  4.2565424e+001
 -4.0163746e+000  4.2588040e+001
 -4.0163746e+000  4.2610657e+001
 -4.0163746e+000  4.2633274e+001
 -4.0163746e+000  4.2655891e+001
 -4.0163746e+000  4.2678508e+001
 -4.0163746e+000  4.2701125e+001
 -4.0163746e+000  4.2723742e+001
 -4.0163746e+000  4.2746359e+001
 -4.0163746e+000  4.2768976e+001
 -4.0163746e+000  4.2791593e+001
 -4.0163746e+000  4.2814210e+001
 -4.0163746e+000  4.2836827e+001
 -4.0163746e+000  4.2859444e+001
 -4.0163746e+000  4.2882061e+001
 -4.0163746e+000  4.2904678e+001
 -4.0163746e+000  4.2927295e+001
 -4.0163746e+000  4.2949912e+001
 -4.0163746e+000  4.2972528e+001
 -4.0163746e+000  4.2995145e+001
 -4.0163746e+000  4.3017762e+001
 -4.0163746e+000  4.3040379e+001
 -4.0163746e+000  4.3062996e+001
 -4.0163746e+000  4.3085613e+001
 -4.0163746e+000  4.3108230e+001
 -4.0163746e+000  4.3130847e+001
 -4.0163746e+000  4.3153464e+001
 -4.0163746e+000  4.3176081e+001
 -4.0163746e+000  4.3198698e+001
 -4.0163746e+000  4.3221315e+001
 -4.0163746e+000  4.3243931e+001
 -4.0163746e+000  4.3266544e+001
 -4.0163746e+000  4.3289135e+001
 -4.0163746e+000  4.3311635e+001
 -4.0163746e+000  4.3333856e+001
 -4.0163746e+000  4.3355425e+001
 -4.0163746e+000  4.3375829e+001
 -4.0163746e+000  4.3394641e+001
 -4.0163746e+000  4.3411328e+001
 -4.0163746e+000  4.3425241e+001
 -4.0163746e+000  4.3436800e+001
 -4.0163746e+000  4.3447484e+001
 -4.0064792e+000  4.3443685e+001
 -4.0049952e+000  4.3053403e+001
 -4.0040939e+000  4.2256734e+001
 -4.0039859e+000  4.3426938e+001
 -4.0039146e+000  4.2868980e+001
 -4.0038711e+000  4.2193079e+001
 -4.0037743e+000  4.2821850e+001
 -4.0037375e+000  4.2307720e+001
 -4.0036635e+000  4.2238557e+001
 -4.0036498e+000  4.3183932e+001
 -4.0035668e+000  4.3024923e+001
 -4.0035332e+000  4.3325211e+001
 -4.0034236e+000  4.2166520e+001
 -4.0033590e+000  4.3300283e+001
 -4.0033509e+000  4.2033158e+001
 -4.0031616e+000  4.2920135e+001
 -4.0029849e+000  4.2328015e+001
 -4.0027854e+000  4.2148733e+001
 -4.0027332e+000  4.3097563e+001
 -4.0026268e+000  4.3372391e+001
 -4.0025152e+000  4.3408808e+001
 -4.0025073e+000  4.2373885e+001
 -4.0024273e+000  4.2716182e+001
 -4.0023972e+000  4.3146080e+001
 -4.0022662e+000  4.3232777e+001
 -4.0022479e+000  4.2985264e+001
 -4.0022443e+000  4.2850244e+001
 -4.0021106e+000  4.2575986e+001
 -4.0020721e+000  4.2801419e+001
 -4.0020645e+000  4.2081976e+001
 -4.0020248e+000  4.2666964e+001
 -4.0019398e+000  4.2101366e+001
 -4.0019179e+000  4.3251771e+001
 -4.0019075e+000  4.2282571e+001
 -4.0017852e+000  4.2734898e+001
 -4.0017664e+000  4.2647841e+001
 -4.0017645e+000  4.3006077e+001
 -4.0017489e+000  4.2941376e+001
 -4.0016339e+000  4.3165099e+001
 -4.0016222e+000  4.3212062e+001
 -4.0015364e+000  4.2489271e+001
 -4.0014334e+000  4.2014986e+001
 -4.0014143e+000  4.2461248e+001
 -4.0013964e+000  4.2553065e+001
 -4.0013899e+000  4.3342758e+001
 -4.0013775e+000  4.2596506e+001
 -4.0013648e+000  4.2396545e+001
 -4.0013647e+000  4.3072063e+001
 -4.0013596e+000  4.2417083e+001
 -4.0013252e+000  4.2440458e+001
 -4.0011943e+000  4.2508848e+001
 -4.0011824e+000  4.2532134e+001
 -4.0011236e+000  4.2687890e+001
 -4.0011099e+000  4.2781159e+001
 -4.0010675e+000  4.2962229e+001
 -4.0010405e+000  4.2350373e+001
 -4.0008830e+000  4.3127282e+001
 -4.0007013e+000  4.2122418e+001
 -4.0006435e+000  4.3270530e+001
 -4.0005103e+000  4.2062480e+001
 -4.0003973e+000  4.2900296e+001
 -4.0002982e+000  4.2628700e+001
 -3.9999531e+000  4.2211059e+001
 -3.9995552e+000  4.3389499e+001
 -3.9990290e+000  4.2758964e+001
 -3.9988564e+000  4.3358552e+001
 -3.9985219e+000  4.3440629e+001
 -3.9975697e+000  4.2613496e+001
 -3.9975101e+000  4.3285293e+001
 -3.9972118e+000  4.3112498e+001
 -3.9970707e+000  4.3038581e+001
 -3.9967148e+000  4.2884401e+001
 -3.9954767e+000  4.3431771e+001
 -3.9947063e+000  4.2178307e+001
 -3.9944320e+000  4.3313286e+001
 -3.9937837e+000  4.2266485e+001
 -3.9937795e+000  4.3195709e+001
 -3.9935642e+000  4.2047235e+001
 -3.9928092e+000  4.2000000e+001
 -3.9927838e+000  4.3420511e+001
 -3.9927007e+000  4.2833759e+001
 -3.9924362e+000  4.3442759e+001
 -3.9923285e+000  4.2227111e+001
 -3.9923004e+000  4.2704403e+001
 -3.9919397e+000  4.3087007e+001
 -3.9911924e+000  4.2138029e+001
 -3.9907865e+000  4.2296668e+001
 -3.9905069e+000  4.3437216e+001
 -3.9900615e+000  4.2476267e+001
 -3.9900068e+000  4.3404616e+001
 -3.9895836e+000  4.3056433e+001
 -3.9893071e+000  4.2913822e+001
 -3.9891509e+000  4.2812710e+001
 -3.9886595e+000  4.2315910e+001
 -3.9886413e+000  4.3223999e+001
 -3.9884566e+000  4.3429791e+001
 -3.9883903e+000  4.3139910e+001
 -3.9882393e+000  4.2675436e+001
 -3.9881718e+000  4.2110460e+001
 -3.9881016e+000  4.2742736e+001
 -3.9879629e+000  4.2247025e+001
 -3.9879389e+000  4.2384983e+001
 -3.9878837e+000  4.3444352e+001
 -3.9878817e+000  4.2976535e+001
 -3.9877754e+000  4.2932396e+001
 -3.9877286e+000  4.2520069e+001
 -3.9875231e+000  4.2334268e+001
 -3.9875222e+000  4.2076047e+001
 -3.9875147e+000  4.2640359e+001
 -3.9874802e+000  4.3259044e+001
 -3.9874735e+000  4.2564747e+001
 -3.9874358e+000  4.2427545e+001
 -3.9873337e+000  4.2867212e+001
 -3.9872993e+000  4.2365757e+001
 -3.9871610e+000  4.2194847e+001
 -3.9869665e+000  4.2997174e+001
 -3.9868542e+000  4.3019368e+001
 -3.9868411e+000  4.3177145e+001
 -3.9868264e+000  4.2585665e+001
 -3.9864513e+000  4.3332195e+001
 -3.9863068e+000  4.2158855e+001
 -3.9861346e+000  4.2030169e+001
 -3.9861210e+000  4.2850367e+001
 -3.9857879e+000  4.2451033e+001
 -3.9854281e+000  4.3371939e+001
 -3.9851323e+000  4.3435394e+001
 -3.9848747e+000  4.2774492e+001
 -3.9848356e+000  4.3158079e+001
 -3.9847485e+000  4.2543023e+001
 -3.9847103e+000  4.2952738e+001
 -3.9846811e+000  4.3440767e+001
 -3.9846442e+000  4.2793230e+001
 -3.9845763e+000  4.3351733e+001
 -3.9845182e+000  4.3296471e+001
 -3.9842740e+000  4.3445615e+001
 -3.9842574e+000  4.2723430e+001
 -3.9842126e+000  4.2406609e+001
 -3.9841324e+000  4.3241075e+001
 -3.9841043e+000  4.2498076e+001
 -3.9840244e+000  4.2349865e+001
 -3.9839509e+000  4.2092626e+001
 -3.9839343e+000  4.2012242e+001
 -3.9836469e+000  4.2658369e+001
 -3.9833176e+000  4.2604740e+001
 -3.9831080e+000  4.2279457e+001
 -3.9828914e+000  4.3424617e+001
 -3.9824362e+000  4.3103577e+001
 -3.9823300e+000  4.3072805e+001
 -3.9822370e+000  4.3208430e+001
 -3.9822152e+000  4.3389622e+001
 -3.9819397e+000  4.3124038e+001
 -3.9817395e+000  4.3415395e+001
 -3.9815260e+000  4.3431500e+001
 -3.9814923e+000  4.3039542e+001
 -3.9814215e+000  4.3275488e+001
 -3.9814066e+000  4.2690637e+001
 -3.9810575e+000  4.2062322e+001
 -3.9808402e+000  4.2211569e+001
 -3.9805230e+000  4.2624218e+001
 -3.9803976e+000  4.2899799e+001
 -3.9803334e+000  4.3436278e+001
 -3.9801998e+000  4.2884146e+001
 -3.9788626e+000  4.2756804e+001
 -3.9783383e+000  4.3314926e+001
 -3.9779225e+000  4.3445241e+001
 -3.9779073e+000  4.2124538e+001
 -3.9774706e+000  4.2176766e+001
 -3.9774455e+000  4.3443094e+001
 -3.9770642e+000  4.3441377e+001
 -3.9770641e+000  4.2823958e+001
 -3.9768233e+000  4.3404423e+001
 -3.9766914e+000  4.3436949e+001
 -3.9766043e+000  4.3433852e+001
 -3.9763029e+000  4.3428788e+001
 -3.9760766e+000  4.3444300e+001
 -3.9759272e+000  4.2466141e+001
 -3.9758418e+000  4.2263796e+001
 -3.9755849e+000  4.3441426e+001
 -3.9754865e+000  4.3446589e+001
 -3.9754770e+000  4.3442763e+001
 -3.9748342e+000  4.3191524e+001
 -3.9747479e+000  4.2047771e+001
 -3.9745449e+000  4.2919505e+001
 -3.9744315e+000  4.3444123e+001
 -3.9742280e+000  4.3421621e+001
 -3.9742236e+000  4.3441471e+001
 -3.9741719e+000  4.2229420e+001
 -3.9737771e+000  4.2143744e+001
 -3.9737650e+000  4.3442732e+001
 -3.9737275e+000  4.2969431e+001
 -3.9736657e+000  4.2306131e+001
 -3.9736554e+000  4.2437210e+001
 -3.9736310e+000  4.3437513e+001
 -3.9735266e+000  4.2840073e+001
 -3.9734565e+000  4.3445503e+001
 -3.9733365e+000  4.2706914e+001
 -3.9732399e+000  4.2391354e+001
 -3.9730911e+000  4.3088183e+001
 -3.9730892e+000  4.3441508e+001
 -3.9730328e+000  4.3142226e+001
 -3.9729499e+000  4.2575826e+001
 -3.9729131e+000  4.2529532e+001
 -3.9728888e+000  4.2290415e+001
 -3.9728434e+000  4.3448052e+001
 -3.9727586e+000  4.3443774e+001
 -3.9727408e+000  4.3058098e+001
 -3.9725496e+000  4.3442528e+001
 -3.9725076e+000  4.3438710e+001
 -3.9721774e+000  4.3441538e+001
 -3.9721488e+000  4.3433351e+001
 -3.9720573e+000  4.2806889e+001
 -3.9720504e+000  4.2106170e+001
 -3.9720065e+000  4.2323397e+001
 -3.9719134e+000  4.2512717e+001
 -3.9719117e+000  4.2643255e+001
 -3.9718847e+000  4.2247323e+001
 -3.9718139e+000  4.3224274e+001
 -3.9717191e+000  4.3442353e+001
 -3.9717125e+000  4.3439556e+001
 -3.9716636e+000  4.3256241e+001
 -3.9716043e+000  4.3445279e+001
 -3.9715853e+000  4.2988265e+001
 -3.9715220e+000  4.3436567e+001
 -3.9714575e+000  4.2374339e+001
 -3.9713782e+000  4.3441565e+001
 -3.9713550e+000  4.3443404e+001
 -3.9711541e+000  4.2738550e+001
 -3.9711267e+000  4.2674494e+001
 -3.9711124e+000  4.2938054e+001
 -3.9710560e+000  4.3440255e+001
 -3.9710062e+000  4.2556074e+001
 -3.9709811e+000  4.3007496e+001
 -3.9709267e+000  4.3442396e+001
 -3.9707680e+000  4.2483496e+001
 -3.9706925e+000  4.2018910e+001
 -3.9705403e+000  4.3441593e+001
 -3.9705336e+000  4.3428386e+001
 -3.9704422e+000  4.3438444e+001
 -3.9704302e+000  4.2858382e+001
 -3.9700277e+000  4.2079398e+001
 -3.9699454e+000  4.3442759e+001
 -3.9699237e+000  4.3444369e+001
 -3.9699055e+000  4.3343989e+001
 -3.9698918e+000  4.2193953e+001
 -3.9698375e+000  4.3449715e+001
 -3.9698046e+000  4.3026204e+001
 -3.9697923e+000  4.3446784e+001
 -3.9697837e+000  4.2419912e+001
 -3.9696232e+000  4.2873722e+001
 -3.9695797e+000  4.3362409e+001
 -3.9695709e+000  4.2340047e+001
 -3.9695111e+000  4.3441626e+001
 -3.9694599e+000  4.2594323e+001
 -3.9693779e+000  4.3439617e+001
 -3.9693731e+000  4.3328799e+001
 -3.9692438e+000  4.2000000e+001
 -3.9690715e+000  4.2034964e+001
 -3.9689908e+000  4.2357587e+001
 -3.9688303e+000  4.3436434e+001
 -3.9686739e+000  4.3115125e+001
 -3.9685280e+000  4.3443468e+001
 -3.9684620e+000  4.3441945e+001
 -3.9683089e+000  4.3174466e+001
 -3.9682704e+000  4.3412665e+001
 -3.9682694e+000  4.2771155e+001
 -3.9682490e+000  4.3287252e+001
 -3.9679773e+000  4.3445375e+001
 -3.9678560e+000  4.3379443e+001
 -3.9676867e+000  4.3433024e+001
 -3.9676183e+000  4.3302743e+001
 -3.9674512e+000  4.3438884e+001
 -3.9672541e+000  4.3442312e+001
 -3.9670402e+000  4.3158179e+001
 -3.9668391e+000  4.3396243e+001
 -3.9668378e+000  4.2160876e+001
 -3.9668341e+000  4.3443902e+001
 -3.9667518e+000  4.3447888e+001
 -3.9664192e+000  4.3437852e+001
 -3.9663264e+000  4.3451658e+001
 -3.9661729e+000  4.3435764e+001
 -3.9661707e+000  4.3422558e+001
 -3.9660911e+000  4.3044308e+001
 -3.9660200e+000  4.3442686e+001
 -3.9657540e+000  4.3445376e+001
 -3.9657530e+000  4.2612554e+001
 -3.9657142e+000  4.2451597e+001
 -3.9655670e+000  4.3439743e+001
 -3.9654958e+000  4.2955666e+001
 -3.9650441e+000  4.3429166e+001
 -3.9648160e+000  4.3443052e+001
 -3.9647030e+000  4.3240017e+001
 -3.9646704e+000  4.3437535e+001
 -3.9643757e+000  4.3206880e+001
 -3.9640983e+000  4.2789339e+001
 -3.9638705e+000  4.3444910e+001
 -3.9638395e+000  4.3447138e+001
 -3.9637788e+000  4.3439031e+001
 -3.9637402e+000  4.3440576e+001
 -3.9637159e+000  4.3435198e+001
 -3.9636365e+000  4.3443410e+001
 -3.9635115e+000  4.2499597e+001
 -3.9634987e+000  4.2721873e+001
 -3.9633675e+000  4.2402842e+001
 -3.9633634e+000  4.2906358e+001
 -3.9633510e+000  4.3072862e+001
 -3.9632135e+000  4.2660017e+001
 -3.9630673e+000  4.2690320e+001
 -3.9628546e+000  4.2209976e+001
 -3.9626758e+000  4.3437409e+001
 -3.9624887e+000  4.3449769e+001
 -3.9624767e+000  4.3443762e+001
 -3.9624240e+000  4.3270062e+001
 -3.9623768e+000  4.2062340e+001
 -3.9621182e+000  4.3129949e+001
 -3.9621046e+000  4.3453995e+001
 -3.9619558e+000  4.3432522e+001
 -3.9619071e+000  4.3441412e+001
 -3.9618088e+000  4.3445827e+001
 -3.9617631e+000  4.3101885e+001
 -3.9617526e+000  4.3439264e+001
 -3.9616002e+000  4.2889440e+001
 -3.9613073e+000  4.3444117e+001
 -3.9610956e+000  4.2629740e+001
 -3.9609863e+000  4.2277433e+001
 -3.9609240e+000  4.2130686e+001
 -3.9608306e+000  4.2540557e+001
 -3.9604489e+000  4.3435994e+001
 -3.9603782e+000  4.3440607e+001
 -3.9600697e+000  4.3442250e+001
 -3.9600697e+000  4.3444493e+001
 -3.9598498e+000  4.2753336e+001
 -3.9598151e+000  4.3447584e+001
 -3.9597547e+000  4.2828002e+001
 -3.9592810e+000  4.3438898e+001
 -3.9592532e+000  4.3427211e+001
 -3.9589313e+000  4.2178150e+001
 -3.9587288e+000  4.3316964e+001
 -3.9586873e+000  4.3441157e+001
 -3.9586437e+000  4.2568177e+001
 -3.9585369e+000  4.3443408e+001
 -3.9584558e+000  4.2259548e+001
 -3.9582614e+000  4.3451160e+001
 -3.9582144e+000  4.2469106e+001
 -3.9581769e+000  4.3418706e+001
 -3.9581482e+000  4.2095149e+001
 -3.9581291e+000  4.3445590e+001
 -3.9577166e+000  4.3432627e+001
 -3.9576920e+000  4.2240828e+001
 -3.9576382e+000  4.2923528e+001
 -3.9575048e+000  4.2114767e+001
 -3.9575043e+000  4.2848514e+001
 -3.9572810e+000  4.2977113e+001
 -3.9572232e+000  4.3442235e+001
 -3.9571881e+000  4.3436945e+001
 -3.9571837e+000  4.2224124e+001
 -3.9569798e+000  4.3456831e+001
 -3.9569557e+000  4.3440023e+001
 -3.9568156e+000  4.2295851e+001
 -3.9568109e+000  4.2811918e+001
 -3.9567008e+000  4.2313114e+001
 -3.9565925e+000  4.2011057e+001
 -3.9564627e+000  4.3405574e+001
 -3.9564286e+000  4.3444311e+001
 -3.9563451e+000  4.2384229e+001
 -3.9557495e+000  4.3447871e+001
 -3.9554541e+000  4.3188988e+001
 -3.9554039e+000  4.2433950e+001
 -3.9553256e+000  4.2584478e+001
 -3.9552547e+000  4.2028266e+001
 -3.9551650e+000  4.3352807e+001
 -3.9551385e+000  4.2522176e+001
 -3.9548714e+000  4.3442162e+001
 -3.9545453e+000  4.3146489e+001
 -3.9543862e+000  4.3017372e+001
 -3.9543389e+000  4.2646786e+001
 -3.9543236e+000  4.2330531e+001
 -3.9543161e+000  4.2046560e+001
 -3.9542755e+000  4.2145809e+001
 -3.9540874e+000  4.2997250e+001
 -3.9540410e+000  4.3087843e+001
 -3.9539187e+000  4.3438969e+001
 -3.9538756e+000  4.2705808e+001
 -3.9537518e+000  4.3434311e+001
 -3.9537155e+000  4.3036210e+001
 -3.9535816e+000  4.3445119e+001
 -3.9535657e+000  4.2366414e+001
 -3.9535327e+000  4.2941753e+001
 -3.9535009e+000  4.2870151e+001
 -3.9534341e+000  4.3057078e+001
 -3.9531456e+000  4.3223238e+001
 -3.9529239e+000  4.2347614e+001
 -3.9528024e+000  4.3452633e+001
 -3.9527822e+000  4.3388576e+001
 -3.9524365e+000  4.3282335e+001
 -3.9524202e+000  4.2769134e+001
 -3.9523199e+000  4.2736388e+001
 -3.9522600e+000  4.3334828e+001
 -3.9522295e+000  4.3255842e+001
 -3.9520279e+000  4.3462170e+001
 -3.9518548e+000  4.2077180e+001
 -3.9514522e+000  4.3370229e+001
 -3.9513364e+000  4.2414575e+001
 -3.9512213e+000  4.2674390e+001
 -3.9512189e+000  4.2195316e+001
 -3.9511957e+000  4.2601804e+001
 -3.9509485e+000  4.3442183e+001
 -3.9507940e+000  4.3427877e+001
 -3.9505085e+000  4.2554300e+001
 -3.9503302e+000  4.3165343e+001
 -3.9501787e+000  4.3300696e+001
 -3.9500634e+000  4.3116518e+001
 -3.9499826e+000  4.2486441e+001
 -3.9494567e+000  4.3447453e+001
 -3.9491974e+000  4.3436719e+001
 -3.9489770e+000  4.2960906e+001
 -3.9482521e+000  4.2452399e+001
 -3.9479929e+000  4.3240674e+001
 -3.9479796e+000  4.2800744e+001
 -3.9477997e+000  4.2162753e+001
 -3.9476028e+000  4.3206602e+001
 -3.9475613e+000  4.2505178e+001
 -3.9470344e+000  4.3415886e+001
 -3.9467492e+000  4.2619115e+001
 -3.9456784e+000  4.2000000e+001
 -3.9455282e+000  4.2836609e+001
 -3.9454530e+000  4.2907165e+001
 -3.9453686e+000  4.3441966e+001
 -3.9450331e+000  4.2690418e+001
 -3.9449889e+000  4.3455922e+001
 -3.9449635e+000  4.3469788e+001
 -3.9446609e+000  4.3073160e+001
 -3.9446479e+000  4.2396404e+001
 -3.9442867e+000  4.2784271e+001
 -3.9435194e+000  4.3131973e+001
 -3.9433014e+000  4.2269734e+001
 -3.9432749e+000  4.2889020e+001
 -3.9432275e+000  4.2719110e+001
 -3.9431452e+000  4.2251087e+001
 -3.9428855e+000  4.2060737e+001
 -3.9427871e+000  4.2212488e+001
 -3.9426047e+000  4.3447960e+001
 -3.9424929e+000  4.2231884e+001
 -3.9423063e+000  4.2636615e+001
 -3.9421438e+000  4.3102459e+001
 -3.9420446e+000  4.3434539e+001
 -3.9418693e+000  4.2127848e+001
 -3.9416817e+000  4.2286764e+001
 -3.9416658e+000  4.3317497e+001
 -3.9416344e+000  4.2855476e+001
 -3.9414001e+000  4.2108255e+001
 -3.9413998e+000  4.2572063e+001
 -3.9412953e+000  4.2019057e+001
 -3.9412676e+000  4.3400901e+001
 -3.9408778e+000  4.2926862e+001
 -3.9407866e+000  4.3179203e+001
 -3.9405177e+000  4.2468929e+001
 -3.9405064e+000  4.2538049e+001
 -3.9404992e+000  4.2035740e+001
 -3.9404335e+000  4.2658889e+001
 -3.9402642e+000  4.3425347e+001
 -3.9400934e+000  4.2179930e+001
 -3.9399942e+000  4.2304518e+001
 -3.9399859e+000  4.2320875e+001
 -3.9399672e+000  4.3046987e+001
 -3.9397603e+000  4.2750778e+001
 -3.9396167e+000  4.2090358e+001
 -3.9395014e+000  4.3269080e+001
 -3.9390072e+000  4.2819364e+001
 -3.9388235e+000  4.2979254e+001
 -3.9388107e+000  4.3350142e+001
 -3.9386395e+000  4.3288260e+001
 -3.9383242e+000  4.2356229e+001
 -3.9382707e+000  4.2424138e+001
 -3.9380428e+000  4.3030302e+001
 -3.9380381e+000  4.2377212e+001
 -3.9379501e+000  4.3013090e+001
 -3.9376458e+000  4.2589609e+001
 -3.9372558e+000  4.3150001e+001
 -3.9369066e+000  4.2438924e+001
 -3.9368443e+000  4.2945183e+001
 -3.9364431e+000  4.2996505e+001
 -3.9364282e+000  4.2767719e+001
 -3.9364041e+000  4.3230972e+001
 -3.9363601e+000  4.3442036e+001
 -3.9363272e+000  4.2518425e+001
 -3.9362689e+000  4.3087139e+001
 -3.9361930e+000  4.3461900e+001
 -3.9360437e+000  4.2147062e+001
 -3.9359263e+000  4.3383750e+001
 -3.9357073e+000  4.2337189e+001
 -3.9356696e+000  4.3195727e+001
 -3.9355948e+000  4.2874207e+001
 -3.9349182e+000  4.3367694e+001
 -3.9348440e+000  4.3333482e+001
 -3.9346854e+000  4.2732749e+001
 -3.9345413e+000  4.3452106e+001
 -3.9335283e+000  4.2075303e+001
 -3.9333821e+000  4.2962652e+001
 -3.9333640e+000  4.2703163e+001
 -3.9333192e+000  4.3062029e+001
 -3.9328486e+000  4.2557148e+001
 -3.9326880e+000  4.3414162e+001
 -3.9326678e+000  4.2196045e+001
 -3.9325331e+000  4.2607956e+001
 -3.9321538e+000  4.3250324e+001
 -3.9320056e+000  4.2797963e+001
 -3.9318679e+000  4.2483220e+001
 -3.9318184e+000  4.2408937e+001
 -3.9310322e+000  4.2499642e+001
 -3.9309173e+000  4.3214789e+001
 -3.9308646e+000  4.3471925e+001
 -3.9307271e+000  4.2047824e+001
 -3.9301077e+000  4.2839534e+001
 -3.9300042e+000  4.3164849e+001
 -3.9299428e+000  4.3116895e+001
 -3.9297689e+000  4.2681253e+001
 -3.9295808e+000  4.3303058e+001
 -3.9293738e+000  4.2165510e+001
 -3.9292696e+000  4.3431601e+001
 -3.9292080e+000  4.2012335e+001
 -3.9291388e+000  4.2454859e+001
 -3.9285854e+000  4.2242258e+001
 -3.9284085e+000  4.2913667e+001
 -3.9278438e+000  4.2261131e+001
 -3.9277404e+000  4.2624901e+001
 -3.9275264e+000  4.3135485e+001
 -3.9270725e+000  4.2224656e+001
 -3.9270704e+000  4.2644475e+001
 -3.9258860e+000  4.2392296e+001
 -3.9255788e+000  4.2099103e+001
 -3.9253670e+000  4.2278283e+001
 -3.9251754e+000  4.2779615e+001
 -3.9251747e+000  4.2859487e+001
 -3.9250788e+000  4.2364136e+001
 -3.9248673e+000  4.3282681e+001
 -3.9245468e+000  4.3445680e+001
 -3.9243561e+000  4.2297107e+001
 -3.9242059e+000  4.3397305e+001
 -3.9239458e+000  4.2208908e+001
 -3.9239328e+000  4.3460161e+001
 -3.9237719e+000  4.2029929e+001
 -3.9235635e+000  4.2528673e+001
 -3.9235294e+000  4.2895351e+001
 -3.9235025e+000  4.3098575e+001
 -3.9232747e+000  4.3182109e+001
 -3.9232027e+000  4.2116211e+001
 -3.9231835e+000  4.2133217e+001
 -3.9231490e+000  4.3320308e+001
 -3.9230621e+000  4.2932193e+001
 -3.9229998e+000  4.3357693e+001
 -3.9228482e+000  4.2315932e+001
 -3.9228198e+000  4.2811934e+001
 -3.9227270e+000  4.2577319e+001
 -3.9225271e+000  4.3044784e+001
 -3.9224754e+000  4.2063395e+001
 -3.9221129e+000  4.2000000e+001
 -3.9218812e+000  4.3079068e+001
 -3.9218575e+000  4.3025475e+001
 -3.9215838e+000  4.2663803e+001
 -3.9215172e+000  4.2759613e+001
 -3.9213672e+000  4.2595726e+001
 -3.9210131e+000  4.3006988e+001
 -3.9209405e+000  4.2469818e+001
 -3.9209030e+000  4.2718588e+001
 -3.9208678e+000  4.2739768e+001
 -3.9208556e+000  4.2988487e+001
 -3.9206681e+000  4.3233381e+001
 -3.9204390e+000  4.2347838e+001
 -3.9203296e+000  4.3265554e+001
 -3.9202994e+000  4.2183642e+001
 -3.9202468e+000  4.2544718e+001
 -3.9202443e+000  4.2951754e+001
 -3.9201660e+000  4.2440301e+001
 -3.9196929e+000  4.2971031e+001
 -3.9194435e+000  4.3419307e+001
 -3.9192675e+000  4.2423425e+001
 -3.9191554e+000  4.3341105e+001
 -3.9188063e+000  4.2877328e+001
 -3.9178410e+000  4.3473899e+001
 -3.9178157e+000  4.3375565e+001
 -3.9177951e+000  4.2377232e+001
 -3.9177693e+000  4.3200399e+001
 -3.9175935e+000  4.2151294e+001
 -3.9175603e+000  4.2083537e+001
 -3.9173701e+000  4.3062674e+001
 -3.9170767e+000  4.2511681e+001
 -3.9170044e+000  4.2332390e+001
 -3.9169064e+000  4.3149527e+001
 -3.9156631e+000  4.2561135e+001
 -3.9154269e+000  4.2698395e+001
 -3.9150928e+000  4.2793695e+001
 -3.9149678e+000  4.2846133e+001
 -3.9148693e+000  4.2828090e+001
 -3.9148384e+000  4.2251614e+001
 -3.9142917e+000  4.2488374e+001
 -3.9138228e+000  4.3127357e+001
 -3.9136078e+000  4.3296166e+001
 -3.9127344e+000  4.2406040e+001
 -3.9127261e+000  4.3435758e+001
 -3.9127206e+000  4.3465013e+001
 -3.9121037e+000  4.3249525e+001
 -3.9120661e+000  4.3166864e+001
 -3.9119463e+000  4.3217259e+001
 -3.9119137e+000  4.2047766e+001
 -3.9117398e+000  4.2235412e+001
 -3.9116833e+000  4.3452084e+001
 -3.9115669e+000  4.2611921e+001
 -3.9115416e+000  4.2648802e+001
 -3.9114639e+000  4.2168246e+001
 -3.9111428e+000  4.2631375e+001
 -3.9110315e+000  4.2014342e+001
 -3.9107845e+000  4.2916986e+001
 -3.9107373e+000  4.3405451e+001
 -3.9105054e+000  4.3109911e+001
 -3.9104219e+000  4.3475136e+001
 -3.9098893e+000  4.2679234e+001
 -3.9097528e+000  4.2287525e+001
 -3.9092264e+000  4.2219020e+001
 -3.9090494e+000  4.2453992e+001
 -3.9089898e+000  4.2267374e+001
 -3.9089054e+000  4.2102277e+001
 -3.9084766e+000  4.2200548e+001
 -3.9084032e+000  4.3327527e+001
 -3.9076319e+000  4.2359472e+001
 -3.9074972e+000  4.2773425e+001
 -3.9073371e+000  4.3357604e+001
 -3.9072416e+000  4.3280117e+001
 -3.9071088e+000  4.2862537e+001
 -3.9071040e+000  4.2941285e+001
 -3.9069406e+000  4.2749188e+001
 -3.9065788e+000  4.2031142e+001
 -3.9065301e+000  4.3389078e+001
 -3.9064681e+000  4.3186048e+001
 -3.9064299e+000  4.2137794e+001
 -3.9064160e+000  4.2305702e+001
 -3.9061902e+000  4.2810161e+001
 -3.9060501e+000  4.2591713e+001
 -3.9060124e+000  4.3035843e+001
 -3.9060013e+000  4.2069245e+001
 -3.9059949e+000  4.3091171e+001
 -3.9058654e+000  4.2532937e+001
 -3.9057506e+000  4.2390404e+001
 -3.9056543e+000  4.3016867e+001
 -3.9054831e+000  4.3310819e+001
 -3.9047613e+000  4.3476079e+001
 -3.9047009e+000  4.3469867e+001
 -3.9046389e+000  4.2998100e+001
 -3.9043308e+000  4.2729465e+001
 -3.9042781e+000  4.3054054e+001
 -3.9040277e+000  4.2470144e+001
 -3.9039991e+000  4.2979352e+001
 -3.9039307e+000  4.3461922e+001
 -3.9038731e+000  4.2959952e+001
 -3.9038393e+000  4.2436488e+001
 -3.9034759e+000  4.2572838e+001
 -3.9030546e+000  4.2322711e+001
 -3.9030076e+000  4.3073513e+001
 -3.9029820e+000  4.3420223e+001
 -3.9028335e+000  4.2120519e+001
 -3.9022708e+000  4.3139076e+001
 -3.9022441e+000  4.3234084e+001
 -3.9018173e+000  4.2880345e+001
 -3.9015959e+000  4.2899035e+001
 -3.9015180e+000  4.2661565e+001
 -3.9014310e+000  4.2501570e+001
 -3.9009466e+000  4.2185866e+001
 -3.9009115e+000  4.3264155e+001
 -3.9006993e+000  4.2551127e+001
 -3.9006473e+000  4.2373384e+001
 -3.9005925e+000  4.3476774e+001
 -3.9001714e+000  4.2342971e+001
 -3.9000548e+000  4.2711415e+001
 -3.8996931e+000  4.2418249e+001
 -3.8996171e+000  4.3454560e+001
 -3.8995058e+000  4.3472759e+001
 -3.8992789e+000  4.3341422e+001
 -3.8992067e+000  4.2517988e+001
 -3.8991789e+000  4.3444938e+001
 -3.8990744e+000  4.2791108e+001
 -3.8990417e+000  4.2844718e+001
 -3.8988922e+000  4.3467498e+001
 -3.8988646e+000  4.2249794e+001
 -3.8985475e+000  4.2000000e+001
 -3.8983807e+000  4.2086816e+001
 -3.8980962e+000  4.3202726e+001
 -3.8979739e+000  4.3372517e+001
 -3.8977287e+000  4.2153627e+001
 -3.8974556e+000  4.3477296e+001
 -3.8971514e+000  4.2930086e+001
 -3.8969483e+000  4.3171563e+001
 -3.8968531e+000  4.2693223e+001
 -3.8965745e+000  4.2278328e+001
 -3.8963320e+000  4.2055817e+001
 -3.8959853e+000  4.3474459e+001
 -3.8959826e+000  4.3121530e+001
 -3.8959487e+000  4.2170756e+001
 -3.8957580e+000  4.2826392e+001
 -3.8957376e+000  4.3433227e+001
 -3.8954053e+000  4.2759817e+001
 -3.8953001e+000  4.3461014e+001
 -3.8952614e+000  4.3154502e+001
 -3.8952613e+000  4.2642803e+001
 -3.8952182e+000  4.2484387e+001
 -3.8951565e+000  4.3471182e+001
 -3.8949797e+000  4.3295345e+001
 -3.8946667e+000  4.3477761e+001
 -3.8945566e+000  4.3219538e+001
 -3.8945107e+000  4.3404424e+001
 -3.8941483e+000  4.2232383e+001
 -3.8941117e+000  4.2623798e+001
 -3.8938731e+000  4.3467022e+001
 -3.8932999e+000  4.2214244e+001
 -3.8932460e+000  4.3475699e+001
 -3.8929692e+000  4.2019909e+001
 -3.8924529e+000  4.2605137e+001
 -3.8924027e+000  4.3103637e+001
 -3.8921521e+000  4.2913928e+001
 -3.8921397e+000  4.3248235e+001
 -3.8917485e+000  4.3473526e+001
 -3.8916973e+000  4.2294912e+001
 -3.8915009e+000  4.2039257e+001
 -3.8911986e+000  4.3324099e+001
 -3.8905864e+000  4.2104294e+001
 -3.8904127e+000  4.2401060e+001
 -3.8904114e+000  4.2740968e+001
 -3.8903676e+000  4.2673832e+001
 -3.8902995e+000  4.3025981e+001
 -3.8899376e+000  4.3469996e+001
 -3.8897942e+000  4.2808536e+001
 -3.8892993e+000  4.3045888e+001
 -3.8892075e+000  4.3279627e+001
 -3.8891892e+000  4.2585497e+001
 -3.8891315e+000  4.2137530e+001
 -3.8891246e+000  4.2861869e+001
 -3.8888871e+000  4.3463508e+001
 -3.8888484e+000  4.3007877e+001
 -3.8888463e+000  4.3356104e+001
 -3.8888252e+000  4.2450889e+001
 -3.8887387e+000  4.3387783e+001
 -3.8885030e+000  4.3452523e+001
 -3.8883554e+000  4.2263589e+001
 -3.8883413e+000  4.2968762e+001
 -3.8882110e+000  4.3185844e+001
 -3.8881807e+000  4.2988310e+001
 -3.8881440e+000  4.2947570e+001
 -3.8880175e+000  4.2359726e+001
 -3.8879456e+000  4.2432846e+001
 -3.8879036e+000  4.2382379e+001
 -3.8877713e+000  4.3474808e+001
 -3.8876001e+000  4.3063815e+001
 -3.8875762e+000  4.2330181e+001
 -3.8874650e+000  4.2774991e+001
 -3.8872031e+000  4.2071791e+001
 -3.8870425e+000  4.2565763e+001
 -3.8869812e+000  4.2468596e+001
 -3.8867373e+000  4.3084249e+001
 -3.8856316e+000  4.2531014e+001
 -3.8854986e+000  4.2312315e+001
 -3.8852590e+000  4.3136184e+001
 -3.8850959e+000  4.2198437e+001
 -3.8850798e+000  4.3420943e+001
 -3.8850276e+000  4.2887487e+001
 -3.8849403e+000  4.2496831e+001
 -3.8841808e+000  4.2723183e+001
 -3.8838165e+000  4.3469832e+001
 -3.8837298e+000  4.3308566e+001
 -3.8831747e+000  4.2547778e+001
 -3.8829224e+000  4.2791594e+001
 -3.8824788e+000  4.3476515e+001
 -3.8823362e+000  4.3263096e+001
 -3.8823237e+000  4.3460915e+001
 -3.8823052e+000  4.2120380e+001
 -3.8822658e+000  4.2181340e+001
 -3.8822002e+000  4.2163342e+001
 -3.8820635e+000  4.2656231e+001
 -3.8818355e+000  4.2840452e+001
 -3.8818249e+000  4.3232552e+001
 -3.8817802e+000  4.2513206e+001
 -3.8813026e+000  4.3438896e+001
 -3.8812486e+000  4.2686322e+001
 -3.8807524e+000  4.3168883e+001
 -3.8806616e+000  4.2247731e+001
 -3.8805989e+000  4.3338723e+001
 -3.8805828e+000  4.2928777e+001
 -3.8803398e+000  4.2417204e+001
 -3.8798520e+000  4.2279278e+001
 -3.8797854e+000  4.3198933e+001
 -3.8796475e+000  4.2755100e+001
 -3.8794679e+000  4.2054402e+001
 -3.8793900e+000  4.2705277e+001
 -3.8790897e+000  4.2088525e+001
 -3.8788042e+000  4.3214522e+001
 -3.8781499e+000  4.3371463e+001
 -3.8780764e+000  4.3404978e+001
 -3.8780623e+000  4.2636636e+001
 -3.8776674e+000  4.3035782e+001
 -3.8774908e+000  4.2344039e+001
 -3.8774565e+000  4.3117508e+001
 -3.8770896e+000  4.2822971e+001
 -3.8770292e+000  4.3476570e+001
 -3.8769770e+000  4.2016583e+001
 -3.8767814e+000  4.2905321e+001
 -3.8765510e+000  4.2230779e+001
 -3.8765363e+000  4.2214884e+001
 -3.8760715e+000  4.2617400e+001
 -3.8759046e+000  4.3151214e+001
 -3.8757685e+000  4.3099645e+001
 -3.8757283e+000  4.3467047e+001
 -3.8751630e+000  4.2872372e+001
 -3.8749821e+000  4.2000000e+001
 -3.8748057e+000  4.2598155e+001
 -3.8746869e+000  4.2482557e+001
 -3.8746562e+000  4.3453476e+001
 -3.8739018e+000  4.3293188e+001
 -3.8738457e+000  4.2371061e+001
 -3.8734603e+000  4.2296383e+001
 -3.8734175e+000  4.2959037e+001
 -3.8733875e+000  4.2998615e+001
 -3.8733228e+000  4.2035092e+001
 -3.8731726e+000  4.2804964e+001
 -3.8729002e+000  4.3388230e+001
 -3.8727298e+000  4.2578157e+001
 -3.8726853e+000  4.3276710e+001
 -3.8726727e+000  4.3249353e+001
 -3.8726100e+000  4.3071289e+001
 -3.8724259e+000  4.2135174e+001
 -3.8722984e+000  4.2737592e+001
 -3.8717349e+000  4.3017703e+001
 -3.8716890e+000  4.2152023e+001
 -3.8716587e+000  4.2977954e+001
 -3.8716462e+000  4.3322777e+001
 -3.8713039e+000  4.2403886e+001
 -3.8712428e+000  4.2105366e+001
 -3.8711497e+000  4.2768929e+001
 -3.8710799e+000  4.2387414e+001
 -3.8710107e+000  4.3353398e+001
 -3.8708904e+000  4.2853538e+001
 -3.8708751e+000  4.2432344e+001
 -3.8702954e+000  4.2326348e+001
 -3.8700267e+000  4.2466026e+001
 -3.8699475e+000  4.3476640e+001
 -3.8697747e+000  4.3053125e+001
 -3.8695484e+000  4.2449003e+001
 -3.8695387e+000  4.2558352e+001
 -3.8690180e+000  4.2670564e+001
 -3.8687531e+000  4.3184725e+001
 -3.8685324e+000  4.2071874e+001
 -3.8683465e+000  4.2499606e+001
 -3.8680888e+000  4.2263398e+001
 -3.8677106e+000  4.3421752e+001
 -3.8676767e+000  4.2784648e+001
 -3.8675334e+000  4.3133935e+001
 -3.8674450e+000  4.2690479e+001
 -3.8667893e+000  4.2941596e+001
 -3.8667831e+000  4.2538419e+001
 -3.8667184e+000  4.2189983e+001
 -3.8663287e+000  4.2171521e+001
 -3.8659108e+000  4.3465693e+001
 -3.8656137e+000  4.2310106e+001
 -3.8654434e+000  4.2356970e+001
 -3.8654413e+000  4.2922068e+001
 -3.8653329e+000  4.3440686e+001
 -3.8650023e+000  4.2888051e+001
 -3.8649098e+000  4.3086555e+001
 -3.8642094e+000  4.3236436e+001
 -3.8641585e+000  4.3165404e+001
 -3.8638766e+000  4.3307793e+001
 -3.8637641e+000  4.3034866e+001
 -3.8636198e+000  4.2053682e+001
 -3.8634700e+000  4.2207734e+001
 -3.8633242e+000  4.2649870e+001
 -3.8633208e+000  4.2281996e+001
 -3.8630473e+000  4.2519319e+001
 -3.8626528e+000  4.3203352e+001
 -3.8625852e+000  4.2243955e+001
 -3.8622504e+000  4.3220546e+001
 -3.8622207e+000  4.3263725e+001
 -3.8620465e+000  4.2720793e+001
 -3.8618687e+000  4.2753670e+001
 -3.8617718e+000  4.3402264e+001
 -3.8617256e+000  4.3477237e+001
 -3.8616280e+000  4.2835301e+001
 -3.8615845e+000  4.2122298e+001
 -3.8615263e+000  4.3454558e+001
 -3.8609311e+000  4.3336630e+001
 -3.8602142e+000  4.3367884e+001
 -3.8600820e+000  4.2630169e+001
 -3.8598166e+000  4.2089120e+001
 -3.8593845e+000  4.2817116e+001
 -3.8590572e+000  4.2799105e+001
 -3.8589618e+000  4.3118513e+001
 -3.8588726e+000  4.2417226e+001
 -3.8586962e+000  4.2224748e+001
 -3.8586911e+000  4.2990834e+001
 -3.8586670e+000  4.2866464e+001
 -3.8583915e+000  4.2609812e+001
 -3.8583779e+000  4.2590682e+001
 -3.8583059e+000  4.2018490e+001
 -3.8579436e+000  4.3383828e+001
 -3.8578093e+000  4.3102798e+001
 -3.8576743e+000  4.2906509e+001
 -3.8572423e+000  4.2339054e+001
 -3.8571133e+000  4.3148252e+001
 -3.8570658e+000  4.3282258e+001
 -3.8565666e+000  4.2570368e+001
 -3.8563844e+000  4.2702766e+001
 -3.8557627e+000  4.2141157e+001
 -3.8554696e+000  4.3006199e+001
 -3.8554563e+000  4.2960035e+001
 -3.8553043e+000  4.2395268e+001
 -3.8549208e+000  4.2738559e+001
 -3.8548800e+000  4.2037213e+001
 -3.8548430e+000  4.2374498e+001
 -3.8545057e+000  4.3072292e+001
 -3.8544980e+000  4.3477761e+001
 -3.8542443e+000  4.3465060e+001
 -3.8541911e+000  4.2481641e+001
 -3.8540201e+000  4.2769350e+001
 -3.8538912e+000  4.2458562e+001
 -3.8537305e+000  4.2438948e+001
 -3.8535030e+000  4.2502130e+001
 -3.8532612e+000  4.2682750e+001
 -3.8532428e+000  4.3353091e+001
 -3.8531179e+000  4.2160219e+001
 -3.8530737e+000  4.2106592e+001
 -3.8530409e+000  4.3178335e+001
 -3.8530138e+000  4.2976884e+001
 -3.8524225e+000  4.3431658e+001
 -3.8522227e+000  4.2551283e+001
 -3.8521313e+000  4.2849781e+001
 -3.8519867e+000  4.3022403e+001
 -3.8515793e+000  4.2296975e+001
 -3.8514167e+000  4.2000000e+001
 -3.8513761e+000  4.3249202e+001
 -3.8512985e+000  4.3056176e+001
 -3.8512237e+000  4.2319887e+001
 -3.8511068e+000  4.2199728e+001
 -3.8503219e+000  4.3413525e+001
 -3.8499253e+000  4.2662937e+001
 -3.8498890e+000  4.3449618e+001
 -3.8497079e+000  4.3040174e+001
 -3.8497045e+000  4.2257528e+001
 -3.8492260e+000  4.3320426e+001
 -3.8492256e+000  4.2942803e+001
 -3.8491552e+000  4.2180645e+001
 -3.8489557e+000  4.3480596e+001
 -3.8488697e+000  4.2785690e+001
 -3.8486784e+000  4.2072992e+001
 -3.8484893e+000  4.3472403e+001
 -3.8484633e+000  4.2055770e+001
 -3.8483527e+000  4.2877119e+001
 -3.8483224e+000  4.3193998e+001
 -3.8482627e+000  4.3131124e+001
 -3.8480910e+000  4.2276615e+001
 -3.8479387e+000  4.3299894e+001
 -3.8478145e+000  4.2354957e+001
 -3.8476857e+000  4.3232073e+001
 -3.8475494e+000  4.2532990e+001
 -3.8474685e+000  4.2924786e+001
 -3.8461979e+000  4.2892362e+001
 -3.8460503e+000  4.3162904e+001
 -3.8456876e+000  4.3395642e+001
 -3.8448890e+000  4.2236648e+001
 -3.8447754e+000  4.3089356e+001
 -3.8445250e+000  4.2804794e+001
 -3.8444922e+000  4.3212395e+001
 -3.8441235e+000  4.2582268e+001
 -3.8440266e+000  4.3483117e+001
 -3.8437904e+000  4.3264983e+001
 -3.8434233e+000  4.2621603e+001
 -3.8433989e+000  4.2643212e+001
 -3.8431179e+000  4.2752650e+001
 -3.8428530e+000  4.2728444e+001
 -3.8426665e+000  4.3464151e+001
 -3.8426054e+000  4.3476136e+001
 -3.8425932e+000  4.2823728e+001
 -3.8422482e+000  4.2127832e+001
 -3.8422372e+000  4.2425896e+001
 -3.8421973e+000  4.2515816e+001
 -3.8421534e+000  4.3375025e+001
 -3.8419560e+000  4.3338282e+001
 -3.8417972e+000  4.2406387e+001
 -3.8411565e+000  4.3282568e+001
 -3.8404832e+000  4.2711435e+001
 -3.8403533e+000  4.2600198e+001
 -3.8403408e+000  4.3111967e+001
 -3.8403188e+000  4.2467180e+001
 -3.8402402e+000  4.2091084e+001
 -3.8400385e+000  4.2992068e+001
 -3.8397069e+000  4.2012360e+001
 -3.8395329e+000  4.2217046e+001
 -3.8394609e+000  4.2908444e+001
 -3.8391822e+000  4.2386290e+001
 -3.8389756e+000  4.2564881e+001
 -3.8388315e+000  4.3146568e+001
 -3.8387943e+000  4.2147841e+001
 -3.8387583e+000  4.3438641e+001
 -3.8387185e+000  4.2495672e+001
 -3.8387099e+000  4.3423140e+001
 -3.8383550e+000  4.2861420e+001
 -3.8381226e+000  4.2043204e+001
 -3.8379178e+000  4.3355464e+001
 -3.8378757e+000  4.2027931e+001
 -3.8378143e+000  4.2676747e+001
 -3.8378020e+000  4.2110042e+001
 -3.8377407e+000  4.2332979e+001
 -3.8375035e+000  4.3481373e+001
 -3.8373757e+000  4.3010858e+001
 -3.8373385e+000  4.2197941e+001
 -3.8372637e+000  4.2972736e+001
 -3.8372398e+000  4.2694107e+001
 -3.8366697e+000  4.2770716e+001
 -3.8366147e+000  4.2955261e+001
 -3.8364374e+000  4.2448631e+001
 -3.8362210e+000  4.3066663e+001
 -3.8361953e+000  4.3452775e+001
 -3.8361630e+000  4.3472976e+001
 -3.8357995e+000  4.2308225e+001
 -3.8356049e+000  4.3408055e+001
 -3.8355873e+000  4.3179313e+001
 -3.8355460e+000  4.2166711e+001
 -3.8354577e+000  4.2841359e+001
 -3.8353866e+000  4.2368242e+001
 -3.8345795e+000  4.3047320e+001
 -3.8344083e+000  4.3029447e+001
 -3.8341679e+000  4.2250437e+001
 -3.8334256e+000  4.3228970e+001
 -3.8334214e+000  4.2546858e+001
 -3.8331586e+000  4.3390350e+001
 -3.8327219e+000  4.2789480e+001
 -3.8323305e+000  4.2288356e+001
 -3.8321479e+000  4.2936866e+001
 -3.8320386e+000  4.2268196e+001
 -3.8317848e+000  4.3464157e+001
 -3.8316510e+000  4.3311531e+001
 -3.8316072e+000  4.2058362e+001
 -3.8311838e+000  4.2349748e+001
 -3.8311520e+000  4.3485733e+001
 -3.8309119e+000  4.2877997e+001
 -3.8307869e+000  4.3479366e+001
 -3.8306675e+000  4.2739396e+001
 -3.8305676e+000  4.2479645e+001
 -3.8304876e+000  4.3129257e+001
 -3.8303087e+000  4.2183993e+001
 -3.8302522e+000  4.3249154e+001
 -3.8300339e+000  4.3195892e+001
 -3.8297491e+000  4.2662051e+001
 -3.8290247e+000  4.2074006e+001
 -3.8288380e+000  4.3293060e+001
 -3.8288176e+000  4.2808221e+001
 -3.8287424e+000  4.3163259e+001
 -3.8286981e+000  4.2892547e+001
 -3.8286799e+000  4.3081511e+001
 -3.8283407e+000  4.3418988e+001
 -3.8281889e+000  4.3430192e+001
 -3.8281631e+000  4.3473371e+001
 -3.8280108e+000  4.2581737e+001
 -3.8278512e+000  4.2000000e+001
 -3.8274467e+000  4.3365248e+001
 -3.8272675e+000  4.3272234e+001
 -3.8270898e+000  4.2612726e+001
 -3.8270439e+000  4.3330092e+001
 -3.8269717e+000  4.2921252e+001
 -3.8268180e+000  4.3401016e+001
 -3.8267576e+000  4.2416232e+001
 -3.8266020e+000  4.2433563e+001
 -3.8265108e+000  4.2629974e+001
 -3.8263899e+000  4.3098232e+001
 -3.8263456e+000  4.3442213e+001
 -3.8261422e+000  4.2528581e+001
 -3.8256347e+000  4.3212868e+001
 -3.8253066e+000  4.2235252e+001
 -3.8251955e+000  4.2508828e+001
 -3.8251427e+000  4.3483150e+001
 -3.8249213e+000  4.2396762e+001
 -3.8248160e+000  4.3379106e+001
 -3.8244755e+000  4.2720807e+001
 -3.8243500e+000  4.2755961e+001
 -3.8242069e+000  4.2137525e+001
 -3.8241139e+000  4.3412080e+001
 -3.8239691e+000  4.2120220e+001
 -3.8239422e+000  4.3489843e+001
 -3.8238136e+000  4.2825531e+001
 -3.8237402e+000  4.2647043e+001
 -3.8233593e+000  4.3455037e+001
 -3.8229686e+000  4.2102413e+001
 -3.8229489e+000  4.2320723e+001
 -3.8223567e+000  4.3467958e+001
 -3.8221199e+000  4.2204222e+001
 -3.8221037e+000  4.2087348e+001
 -3.8220614e+000  4.2982843e+001
 -3.8220569e+000  4.3000349e+001
 -3.8218664e+000  4.2904750e+001
 -3.8218318e+000  4.2854977e+001
 -3.8217343e+000  4.3146041e+001
 -3.8216030e+000  4.2463668e+001
 -3.8213687e+000  4.3477366e+001
 -3.8213005e+000  4.3390177e+001
 -3.8212921e+000  4.2563614e+001
 -3.8212674e+000  4.3054575e+001
 -3.8210416e+000  4.2041472e+001
 -3.8208800e+000  4.2155421e+001
 -3.8207938e+000  4.2018648e+001
 -3.8207291e+000  4.3348340e+001
 -3.8206925e+000  4.2679982e+001
 -3.8206468e+000  4.3423608e+001
 -3.8205146e+000  4.2491868e+001
 -3.8203250e+000  4.3018695e+001
 -3.8202569e+000  4.2379000e+001
 -3.8201375e+000  4.2964701e+001
 -3.8198683e+000  4.2774832e+001
 -3.8198362e+000  4.3114610e+001
 -3.8196790e+000  4.2948099e+001
 -3.8195325e+000  4.3398467e+001
 -3.8191912e+000  4.3432509e+001
 -3.8189019e+000  4.3406400e+001
 -3.8187347e+000  4.3484818e+001
 -3.8186167e+000  4.3415419e+001
 -3.8184643e+000  4.2699782e+001
 -3.8184288e+000  4.2597708e+001
 -3.8182420e+000  4.3231467e+001
 -3.8179033e+000  4.3491606e+001
 -3.8174865e+000  4.2254225e+001
 -3.8172915e+000  4.2359873e+001
 -3.8166082e+000  4.3037769e+001
 -3.8165611e+000  4.2172477e+001
 -3.8165488e+000  4.2792735e+001
 -3.8165388e+000  4.2301244e+001
 -3.8164964e+000  4.2220281e+001
 -3.8163967e+000  4.3179847e+001
 -3.8163861e+000  4.2339022e+001
 -3.8160533e+000  4.3068673e+001
 -3.8160458e+000  4.3442748e+001
 -3.8158043e+000  4.2446136e+001
 -3.8156193e+000  4.2871018e+001
 -3.8148280e+000  4.3463398e+001
 -3.8147784e+000  4.2546167e+001
 -3.8147302e+000  4.3425466e+001
 -3.8146719e+000  4.2275385e+001
 -3.8145902e+000  4.2840656e+001
 -3.8145009e+000  4.3401604e+001
 -3.8144755e+000  4.2737767e+001
 -3.8143558e+000  4.3479966e+001
 -3.8140334e+000  4.3418204e+001
 -3.8140303e+000  4.2060064e+001
 -3.8139457e+000  4.2189551e+001
 -3.8137471e+000  4.3472907e+001
 -3.8137275e+000  4.3319750e+001
 -3.8135965e+000  4.3303439e+001
 -3.8135807e+000  4.3393962e+001
 -3.8131312e+000  4.3367204e+001
 -3.8130550e+000  4.2408055e+001
 -3.8129123e+000  4.3435163e+001
 -3.8127027e+000  4.3284612e+001
 -3.8126187e+000  4.3162530e+001
 -3.8123891e+000  4.3450411e+001
 -3.8120968e+000  4.3264744e+001
 -3.8117782e+000  4.3197941e+001
 -3.8117435e+000  4.2810391e+001
 -3.8116914e+000  4.2932646e+001
 -3.8115521e+000  4.3130983e+001
 -3.8114921e+000  4.3382367e+001
 -3.8110885e+000  4.3085075e+001
 -3.8107243e+000  4.3493703e+001
 -3.8104413e+000  4.3485830e+001
 -3.8103810e+000  4.3429037e+001
 -3.8100543e+000  4.2515770e+001
 -3.8100377e+000  4.3407715e+001
 -3.8099697e+000  4.2580195e+001
 -3.8096879e+000  4.3420844e+001
 -3.8095691e+000  4.2912106e+001
 -3.8094461e+000  4.3246569e+001
 -3.8094274e+000  4.2426196e+001
 -3.8092645e+000  4.2890470e+001
 -3.8091046e+000  4.3214823e+001
 -3.8089485e+000  4.2659919e+001
 -3.8089279e+000  4.2636936e+001
 -3.8085382e+000  4.2076410e+001
 -3.8084927e+000  4.3458575e+001
 -3.8084516e+000  4.3399665e+001
 -3.8081994e+000  4.2615568e+001
 -3.8080431e+000  4.2127939e+001
 -3.8076160e+000  4.2761115e+001
 -3.8074030e+000  4.3391348e+001
 -3.8071535e+000  4.2478736e+001
 -3.8070528e+000  4.2110455e+001
 -3.8069890e+000  4.2032630e+001
 -3.8069341e+000  4.2714476e+001
 -3.8064970e+000  4.3101285e+001
 -3.8061576e+000  4.2530721e+001
 -3.8059975e+000  4.2145381e+001
 -3.8059577e+000  4.3335861e+001
 -3.8059569e+000  4.2498918e+001
 -3.8057741e+000  4.3478510e+001
 -3.8056856e+000  4.2093410e+001
 -3.8054096e+000  4.2318326e+001
 -3.8053596e+000  4.2391481e+001
 -3.8052312e+000  4.3423551e+001
 -3.8049630e+000  4.2973071e+001
 -3.8049543e+000  4.3008011e+001
 -3.8049467e+000  4.2237686e+001
 -3.8048135e+000  4.2990690e+001
 -3.8044442e+000  4.3469135e+001
 -3.8043924e+000  4.2825635e+001
 -3.8043654e+000  4.3147811e+001
 -3.8042858e+000  4.2000000e+001
 -3.8042113e+000  4.3025919e+001
 -3.8039338e+000  4.3410891e+001
 -3.8038979e+000  4.3052333e+001
 -3.8038590e+000  4.3493001e+001
 -3.8029541e+000  4.2953138e+001
 -3.8029271e+000  4.2460185e+001
 -3.8028993e+000  4.2562475e+001
 -3.8027072e+000  4.2371517e+001
 -3.8026203e+000  4.3403728e+001
 -3.8023952e+000  4.2679332e+001
 -3.8021625e+000  4.2778877e+001
 -3.8021604e+000  4.2017741e+001
 -3.8020851e+000  4.2856691e+001
 -3.8020524e+000  4.3396359e+001
 -3.8019099e+000  4.3354427e+001
 -3.8018747e+000  4.2162424e+001
 -3.8017506e+000  4.2289348e+001
 -3.8014273e+000  4.2201355e+001
 -3.8008388e+000  4.3228492e+001
 -3.8006103e+000  4.2796185e+001
 -3.8005412e+000  4.2257553e+001
 -3.8005005e+000  4.2746572e+001
 -3.8004476e+000  4.2048705e+001
 -3.8004377e+000  4.2352593e+001
 -3.7999049e+000  4.3117234e+001
 -3.7998073e+000  4.3373724e+001
 -3.7995997e+000  4.2218914e+001
 -3.7993510e+000  4.3386661e+001
 -3.7992608e+000  4.2596839e+001
 -3.7991414e+000  4.2728952e+001
 -3.7991043e+000  4.3484364e+001
 -3.7990686e+000  4.2334106e+001
 -3.7989899e+000  4.3460665e+001
 -3.7987034e+000  4.2181701e+001
 -3.7986817e+000  4.2875126e+001
 -3.7983443e+000  4.2409241e+001
 -3.7981513e+000  4.3069946e+001
 -3.7980954e+000  4.2440520e+001
 -3.7976074e+000  4.2921220e+001
 -3.7973959e+000  4.3186045e+001
 -3.7973347e+000  4.3414324e+001
 -3.7973347e+000  4.3492333e+001
 -3.7971912e+000  4.3297772e+001
 -3.7971127e+000  4.3476538e+001
 -3.7968728e+000  4.3277941e+001
 -3.7965327e+000  4.2697968e+001
 -3.7962457e+000  4.2840855e+001
 -3.7962153e+000  4.3166333e+001
 -3.7954758e+000  4.3468822e+001
 -3.7953019e+000  4.3318775e+001
 -3.7952842e+000  4.3407243e+001
 -3.7952724e+000  4.2545705e+001
 -3.7950581e+000  4.2274421e+001
 -3.7948330e+000  4.3259322e+001
 -3.7943458e+000  4.2065942e+001
 -3.7943288e+000  4.2304460e+001
 -3.7939375e+000  4.3396723e+001
 -3.7936336e+000  4.3206051e+001
 -3.7934584e+000  4.2627540e+001
 -3.7932145e+000  4.2902836e+001
 -3.7929820e+000  4.2811381e+001
 -3.7928044e+000  4.3087417e+001
 -3.7924857e+000  4.3133360e+001
 -3.7924423e+000  4.2645661e+001
 -3.7923842e+000  4.2937054e+001
 -3.7917250e+000  4.3416579e+001
 -3.7916399e+000  4.3473866e+001
 -3.7916155e+000  4.2134815e+001
 -3.7915618e+000  4.3483819e+001
 -3.7915213e+000  4.2118494e+001
 -3.7915039e+000  4.2578373e+001
 -3.7914982e+000  4.3462313e+001
 -3.7913454e+000  4.3037517e+001
 -3.7912114e+000  4.2511033e+001
 -3.7911644e+000  4.3490502e+001
 -3.7906022e+000  4.3242144e+001
 -3.7904683e+000  4.3432527e+001
 -3.7902642e+000  4.2490463e+001
 -3.7901912e+000  4.3478611e+001
 -3.7897820e+000  4.2422904e+001
 -3.7897653e+000  4.2383390e+001
 -3.7897432e+000  4.2100638e+001
 -3.7896557e+000  4.2083548e+001
 -3.7894095e+000  4.2965969e+001
 -3.7892737e+000  4.3017141e+001
 -3.7890280e+000  4.3469088e+001
 -3.7889621e+000  4.2528839e+001
 -3.7889145e+000  4.2663712e+001
 -3.7887340e+000  4.2759170e+001
 -3.7885669e+000  4.3149098e+001
 -3.7880829e+000  4.2034998e+001
 -3.7880442e+000  4.3404270e+001
 -3.7876862e+000  4.2999324e+001
 -3.7875146e+000  4.3475115e+001
 -3.7873263e+000  4.3364758e+001
 -3.7872558e+000  4.2982196e+001
 -3.7871598e+000  4.3429377e+001
 -3.7871068e+000  4.2716090e+001
 -3.7869796e+000  4.3418487e+001
 -3.7868382e+000  4.3103995e+001
 -3.7867094e+000  4.3411912e+001
 -3.7867033e+000  4.3342233e+001
 -3.7866488e+000  4.2453489e+001
 -3.7866210e+000  4.2776422e+001
 -3.7865808e+000  4.2611343e+001
 -3.7864907e+000  4.3382824e+001
 -3.7864745e+000  4.3435753e+001
 -3.7864031e+000  4.2150033e+001
 -3.7862757e+000  4.2245844e+001
 -3.7860662e+000  4.2227575e+001
 -3.7860341e+000  4.2015766e+001
 -3.7860051e+000  4.3478633e+001
 -3.7860051e+000  4.3483175e+001
 -3.7860051e+000  4.3488971e+001
 -3.7859963e+000  4.3463921e+001
 -3.7858446e+000  4.2471036e+001
 -3.7857971e+000  4.2738961e+001
 -3.7856507e+000  4.3054728e+001
 -3.7853545e+000  4.2170003e+001
 -3.7852603e+000  4.2827243e+001
 -3.7852293e+000  4.3472537e+001
 -3.7847743e+000  4.3427106e+001
 -3.7846132e+000  4.3223568e+001
 -3.7846095e+000  4.3468453e+001
 -3.7846077e+000  4.2343009e+001
 -3.7843866e+000  4.2885602e+001
 -3.7843196e+000  4.2322358e+001
 -3.7841785e+000  4.2864539e+001
 -3.7840745e+000  4.2794792e+001
 -3.7840310e+000  4.3476515e+001
 -3.7840235e+000  4.2364825e+001
 -3.7839417e+000  4.2560044e+001
 -3.7836791e+000  4.2208202e+001
 -3.7835703e+000  4.3396256e+001
 -3.7835232e+000  4.2681528e+001
 -3.7834115e+000  4.2401560e+001
 -3.7831503e+000  4.3420026e+001
 -3.7829247e+000  4.2951909e+001
 -3.7827435e+000  4.3425172e+001
 -3.7825945e+000  4.3430898e+001
 -3.7825093e+000  4.3438956e+001
 -3.7820569e+000  4.3474398e+001
 -3.7820108e+000  4.3471102e+001
 -3.7818019e+000  4.2919862e+001
 -3.7817891e+000  4.3465150e+001
 -3.7816339e+000  4.2263119e+001
 -3.7813557e+000  4.2053960e+001
 -3.7812798e+000  4.3289079e+001
 -3.7812627e+000  4.3423379e+001
 -3.7812593e+000  4.3175725e+001
 -3.7812589e+000  4.3415770e+001
 -3.7810115e+000  4.3468159e+001
 -3.7807204e+000  4.2000000e+001
 -3.7806288e+000  4.3121041e+001
 -3.7805357e+000  4.2189096e+001
 -3.7804922e+000  4.3306769e+001
 -3.7803116e+000  4.3270787e+001
 -3.7802710e+000  4.3073223e+001
 -3.7802182e+000  4.3406590e+001
 -3.7798137e+000  4.3473108e+001
 -3.7796536e+000  4.3421432e+001
 -3.7796343e+000  4.2593659e+001
 -3.7793384e+000  4.3192681e+001
 -3.7792416e+000  4.2845189e+001
 -3.7791360e+000  4.2285667e+001
 -3.7790335e+000  4.2436846e+001
 -3.7788046e+000  4.3427537e+001
 -3.7787481e+000  4.3434870e+001
 -3.7786465e+000  4.3469548e+001
 -3.7786325e+000  4.3442087e+001
 -3.7782803e+000  4.3466175e+001
 -3.7775872e+000  4.3471827e+001
 -3.7772628e+000  4.2304390e+001
 -3.7772565e+000  4.3157883e+001
 -3.7770827e+000  4.2698375e+001
 -3.7766373e+000  4.3026707e+001
 -3.7764948e+000  4.3325911e+001
 -3.7763920e+000  4.3458326e+001
 -3.7762702e+000  4.2110348e+001
 -3.7762372e+000  4.3254611e+001
 -3.7759572e+000  4.2541296e+001
 -3.7756937e+000  4.3467629e+001
 -3.7755229e+000  4.2073188e+001
 -3.7753855e+000  4.3470561e+001
 -3.7751904e+000  4.3444867e+001
 -3.7749815e+000  4.2811746e+001
 -3.7748288e+000  4.3208408e+001
 -3.7748111e+000  4.2128243e+001
 -3.7747303e+000  4.3457457e+001
 -3.7745838e+000  4.2627847e+001
 -3.7745165e+000  4.2903731e+001
 -3.7744038e+000  4.3458232e+001
 -3.7741555e+000  4.2648355e+001
 -3.7739771e+000  4.2501792e+001
 -3.7738122e+000  4.3089788e+001
 -3.7737948e+000  4.3416576e+001
 -3.7734689e+000  4.2383519e+001
 -3.7733829e+000  4.3425203e+001
 -3.7733735e+000  4.3456747e+001
 -3.7732894e+000  4.2521535e+001
 -3.7732056e+000  4.3238699e+001
 -3.7731808e+000  4.3432393e+001
 -3.7731559e+000  4.2935905e+001
 -3.7731437e+000  4.3439115e+001
 -3.7730968e+000  4.2483936e+001
 -3.7729783e+000  4.3356571e+001
 -3.7729588e+000  4.3469165e+001
 -3.7729469e+000  4.2575258e+001
 -3.7727458e+000  4.3458155e+001
 -3.7726527e+000  4.3138986e+001
 -3.7726195e+000  4.3391653e+001
 -3.7725426e+000  4.3446620e+001
 -3.7722354e+000  4.2027510e+001
 -3.7722091e+000  4.2749431e+001
 -3.7721985e+000  4.2158328e+001
 -3.7721876e+000  4.3374243e+001
 -3.7721867e+000  4.2730115e+001
 -3.7719887e+000  4.3456023e+001
 -3.7717755e+000  4.2782931e+001
 -3.7717126e+000  4.3008416e+001
 -3.7715325e+000  4.2766758e+001
 -3.7713802e+000  4.2236331e+001
 -3.7713518e+000  4.2418746e+001
 -3.7713178e+000  4.3406338e+001
 -3.7710171e+000  4.2970598e+001
 -3.7709737e+000  4.2093009e+001
 -3.7709270e+000  4.3443465e+001
 -3.7709194e+000  4.3458069e+001
 -3.7706823e+000  4.3447851e+001
 -3.7706072e+000  4.2352209e+001
 -3.7703175e+000  4.3455149e+001
 -3.7699921e+000  4.2713174e+001
 -3.7698121e+000  4.2990195e+001
 -3.7697037e+000  4.2453324e+001
 -3.7695281e+000  4.3446133e+001
 -3.7694912e+000  4.3059386e+001
 -3.7693539e+000  4.3448730e+001
 -3.7692048e+000  4.2666780e+001
 -3.7687553e+000  4.3041392e+001
 -3.7686033e+000  4.3457960e+001
 -3.7683702e+000  4.2218937e+001
 -3.7682781e+000  4.3454082e+001
 -3.7680775e+000  4.2873335e+001
 -3.7680229e+000  4.2334808e+001
 -3.7678976e+000  4.3107380e+001
 -3.7678845e+000  4.3441377e+001
 -3.7677789e+000  4.3444632e+001
 -3.7677458e+000  4.2042688e+001
 -3.7677166e+000  4.3447052e+001
 -3.7676802e+000  4.3448964e+001
 -3.7676585e+000  4.2829272e+001
 -3.7676474e+000  4.3436708e+001
 -3.7673622e+000  4.2173492e+001
 -3.7672071e+000  4.2856485e+001
 -3.7670258e+000  4.2270404e+001
 -3.7669912e+000  4.3455518e+001
 -3.7668399e+000  4.2608870e+001
 -3.7665677e+000  4.2013213e+001
 -3.7665493e+000  4.3430428e+001
 -3.7665442e+000  4.3223176e+001
 -3.7664064e+000  4.3453104e+001
 -3.7663676e+000  4.2889409e+001
 -3.7663479e+000  4.3280516e+001
 -3.7661819e+000  4.3447810e+001
 -3.7661377e+000  4.3449180e+001
 -3.7660864e+000  4.3423427e+001
 -3.7660492e+000  4.2952377e+001
 -3.7660365e+000  4.3341646e+001
 -3.7658758e+000  4.3446068e+001
 -3.7657366e+000  4.2556153e+001
 -3.7656516e+000  4.3457821e+001
 -3.7655025e+000  4.2143416e+001
 -3.7654889e+000  4.2401214e+001
 -3.7654069e+000  4.2202020e+001
 -3.7652340e+000  4.3443714e+001
 -3.7652292e+000  4.3167378e+001
 -3.7648777e+000  4.3452304e+001
 -3.7647590e+000  4.3449372e+001
 -3.7647151e+000  4.2317087e+001
 -3.7647044e+000  4.3312729e+001
 -3.7647040e+000  4.2796734e+001
 -3.7646067e+000  4.3447485e+001
 -3.7644459e+000  4.2684042e+001
 -3.7644195e+000  4.2251498e+001
 -3.7644154e+000  4.3454793e+001
 -3.7639144e+000  4.3445963e+001
 -3.7638258e+000  4.3440369e+001
 -3.7637311e+000  4.3448415e+001
 -3.7637229e+000  4.2367263e+001
 -3.7636723e+000  4.3449524e+001
 -3.7636082e+000  4.2920000e+001
 -3.7635538e+000  4.3451612e+001
 -3.7633830e+000  4.3182640e+001
 -3.7631541e+000  4.3447347e+001
 -3.7629620e+000  4.3448912e+001
 -3.7628993e+000  4.2060815e+001
 -3.7628428e+000  4.3449640e+001
 -3.7628338e+000  4.3123700e+001
 -3.7627917e+000  4.3414762e+001
 -3.7626816e+000  4.3444323e+001
 -3.7626291e+000  4.3448199e+001
 -3.7625615e+000  4.3452839e+001
 -3.7624872e+000  4.3295987e+001
 -3.7624129e+000  4.3451015e+001
 -3.7622460e+000  4.2469667e+001
 -3.7622271e+000  4.3457660e+001
 -3.7621842e+000  4.3446394e+001
 -3.7621486e+000  4.3448917e+001
 -3.7621156e+000  4.3449741e+001
 -3.7617216e+000  4.3448021e+001
 -3.7616908e+000  4.3454974e+001
 -3.7613995e+000  4.3450485e+001
 -3.7613714e+000  4.3449845e+001
 -3.7613532e+000  4.3434423e+001
 -3.7612647e+000  4.3448996e+001
 -3.7611134e+000  4.3265173e+001
 -3.7610000e+000  4.2435528e+001
 -3.7609038e+000  4.3451707e+001
 -3.7608193e+000  4.3447261e+001
 -3.7607487e+000  4.3074523e+001
 -3.7606047e+000  4.3445576e+001
 -3.7605578e+000  4.2590267e+001
 -3.7605148e+000  4.2112146e+001
 -3.7604784e+000  4.2298616e+001
 -3.7604542e+000  4.2187592e+001
 -3.7604275e+000  4.3449977e+001
 -3.7603514e+000  4.3022123e+001
 -3.7602939e+000  4.3442975e+001
 -3.7602170e+000  4.3448527e+001
 -3.7598684e+000  4.3400743e+001
 -3.7596544e+000  4.3453623e+001
 -3.7596239e+000  4.3197384e+001
 -3.7594700e+000  4.3439392e+001
 -3.7590341e+000  4.3447161e+001
 -3.7588361e+000  4.3451059e+001
 -3.7585282e+000  4.3448918e+001
 -3.7584961e+000  4.3152238e+001
 -3.7584676e+000  4.2511634e+001
 -3.7583281e+000  4.2636955e+001
 -3.7582157e+000  4.3457472e+001
 -3.7581910e+000  4.3445141e+001
 -3.7577145e+000  4.3382870e+001
 -3.7573382e+000  4.2080228e+001
 -3.7571727e+000  4.2533975e+001
 -3.7571550e+000  4.2000000e+001
 -3.7569209e+000  4.3250624e+001
 -3.7569077e+000  4.2740778e+001
 -3.7567586e+000  4.2812256e+001
 -3.7567498e+000  4.2702123e+001
 -3.7564249e+000  4.3449902e+001
 -3.7564129e+000  4.3453327e+001
 -3.7563898e+000  4.3235537e+001
 -3.7563710e+000  4.2759779e+001
 -3.7561711e+000  4.3211302e+001
 -3.7561393e+000  4.3094607e+001
 -3.7559902e+000  4.2721961e+001
 -3.7559621e+000  4.3442402e+001
 -3.7559582e+000  4.2129011e+001
 -3.7556296e+000  4.2383700e+001
 -3.7556039e+000  4.3426781e+001
 -3.7556006e+000  4.2778955e+001
 -3.7555003e+000  4.2653464e+001
 -3.7554689e+000  4.3326564e+001
 -3.7553968e+000  4.3446818e+001
 -3.7552422e+000  4.2488115e+001
 -3.7552028e+000  4.2571594e+001
 -3.7551378e+000  4.2281871e+001
 -3.7551300e+000  4.2843725e+001
 -3.7549733e+000  4.2231224e+001
 -3.7548254e+000  4.2902147e+001
 -3.7547689e+000  4.3361698e+001
 -3.7543512e+000  4.3436236e+001
 -3.7542712e+000  4.2157754e+001
 -3.7539480e+000  4.2938867e+001
 -3.7538202e+000  4.3053651e+001
 -3.7532744e+000  4.2981115e+001
 -3.7531794e+000  4.3457236e+001
 -3.7530691e+000  4.2962654e+001
 -3.7529049e+000  4.3001888e+001
 -3.7528987e+000  4.2029069e+001
 -3.7528839e+000  4.2349886e+001
 -3.7522808e+000  4.3450877e+001
 -3.7520115e+000  4.2621015e+001
 -3.7511962e+000  4.2418248e+001
 -3.7511851e+000  4.2452934e+001
 -3.7511292e+000  4.3135712e+001
 -3.7509465e+000  4.2863236e+001
 -3.7507842e+000  4.2826107e+001
 -3.7507141e+000  4.2881003e+001
 -3.7506150e+000  4.2329598e+001
 -3.7503041e+000  4.3443964e+001
 -3.7499957e+000  4.2047326e+001
 -3.7499626e+000  4.2098323e+001
 -3.7498454e+000  4.2263223e+001
 -3.7497099e+000  4.2211819e+001
 -3.7496315e+000  4.2399593e+001
 -3.7490936e+000  4.3413243e+001
 -3.7490511e+000  4.3277574e+001
 -3.7488735e+000  4.3036098e+001
 -3.7488441e+000  4.3170652e+001
 -3.7485304e+000  4.2174352e+001
 -3.7481429e+000  4.2552462e+001
 -3.7479753e+000  4.3112680e+001
 -3.7476604e+000  4.3308857e+001
 -3.7476224e+000  4.2685667e+001
 -3.7475765e+000  4.2012262e+001
 -3.7474300e+000  4.3342886e+001
 -3.7472096e+000  4.3456955e+001
 -3.7470698e+000  4.2797552e+001
 -3.7469709e+000  4.3450110e+001
 -3.7467807e+000  4.2603617e+001
 -3.7467555e+000  4.2921430e+001
 -3.7465381e+000  4.2669550e+001
 -3.7462046e+000  4.3223508e+001
 -3.7461303e+000  4.2311897e+001
 -3.7456950e+000  4.2066692e+001
 -3.7456861e+000  4.3081651e+001
 -3.7455279e+000  4.3436029e+001
 -3.7449151e+000  4.2368628e+001
 -3.7448615e+000  4.3396081e+001
 -3.7443310e+000  4.3187561e+001
 -3.7443180e+000  4.2501741e+001
 -3.7440099e+000  4.3293183e+001
 -3.7438338e+000  4.2244843e+001
 -3.7437438e+000  4.3019025e+001
 -3.7432504e+000  4.2141873e+001
 -3.7430912e+000  4.2436330e+001
 -3.7430398e+000  4.2192840e+001
 -3.7429688e+000  4.2469721e+001
 -3.7424124e+000  4.3458199e+001
 -3.7420803e+000  4.3065474e+001
 -3.7420381e+000  4.2519755e+001
 -3.7418013e+000  4.3445041e+001
 -3.7417123e+000  4.2117600e+001
 -3.7417047e+000  4.2750727e+001
 -3.7414879e+000  4.2585524e+001
 -3.7414762e+000  4.2294330e+001
 -3.7414721e+000  4.2731522e+001
 -3.7414290e+000  4.3452810e+001
 -3.7411860e+000  4.3376057e+001
 -3.7406692e+000  4.3157008e+001
 -3.7402389e+000  4.2714559e+001
 -3.7401647e+000  4.3241416e+001
 -3.7398934e+000  4.3260836e+001
 -3.7398618e+000  4.2767427e+001
 -3.7396647e+000  4.2951778e+001
 -3.7394593e+000  4.2906143e+001
 -3.7393442e+000  4.2783484e+001
 -3.7392673e+000  4.3425523e+001
 -3.7391671e+000  4.3206030e+001
 -3.7388650e+000  4.2698617e+001
 -3.7382925e+000  4.2635082e+001
 -3.7382718e+000  4.2568522e+001
 -3.7380979e+000  4.2652747e+001
 -3.7380353e+000  4.2084203e+001
 -3.7379740e+000  4.2832820e+001
 -3.7377963e+000  4.2851765e+001
 -3.7377253e+000  4.2225913e+001
 -3.7376014e+000  4.3459446e+001
 -3.7375977e+000  4.2339724e+001
 -3.7375095e+000  4.3096251e+001
 -3.7372999e+000  4.2537283e+001
 -3.7370761e+000  4.2889300e+001
 -3.7370069e+000  4.2990031e+001
 -3.7368209e+000  4.3321547e+001
 -3.7367641e+000  4.2386482e+001
 -3.7366731e+000  4.2276299e+001
 -3.7364163e+000  4.2813117e+001
 -3.7356813e+000  4.2405841e+001
 -3.7355261e+000  4.2159791e+001
 -3.7353428e+000  4.3142793e+001
 -3.7352551e+000  4.3047361e+001
 -3.7351229e+000  4.2969367e+001
 -3.7350040e+000  4.3451065e+001
 -3.7348800e+000  4.2486639e+001
 -3.7346429e+000  4.2935735e+001
 -3.7344362e+000  4.3125886e+001
 -3.7342690e+000  4.3356564e+001
 -3.7339820e+000  4.2021405e+001
 -3.7339212e+000  4.2054311e+001
 -3.7336311e+000  4.2355141e+001
 -3.7335895e+000  4.2000000e+001
 -3.7329880e+000  4.3438976e+001
 -3.7328547e+000  4.2038160e+001
 -3.7327920e+000  4.3460693e+001
 -3.7324779e+000  4.2870286e+001
 -3.7320956e+000  4.2616836e+001
 -3.7319372e+000  4.3410282e+001
 -3.7318227e+000  4.2258137e+001
 -3.7316433e+000  4.3008312e+001
 -3.7315543e+000  4.2176803e+001
 -3.7312693e+000  4.2451795e+001
 -3.7310042e+000  4.3281714e+001
 -3.7309999e+000  4.2324107e+001
 -3.7309208e+000  4.2206033e+001
 -3.7308859e+000  4.3337284e+001
 -3.7308369e+000  4.2101524e+001
 -3.7301581e+000  4.2424646e+001
 -3.7297358e+000  4.2741468e+001
 -3.7296977e+000  4.3224302e+001
 -3.7296001e+000  4.3173998e+001
 -3.7289622e+000  4.2684396e+001
 -3.7289235e+000  4.3079060e+001
 -3.7288539e+000  4.3391472e+001
 -3.7288316e+000  4.2555057e+001
 -3.7284894e+000  4.3302614e+001
 -3.7284040e+000  4.2918878e+001
 -3.7282643e+000  4.2795867e+001
 -3.7280435e+000  4.2131416e+001
 -3.7279835e+000  4.3461939e+001
 -3.7276776e+000  4.2597445e+001
 -3.7276523e+000  4.3109209e+001
 -3.7275582e+000  4.2504716e+001
 -3.7274899e+000  4.2307062e+001
 -3.7273736e+000  4.3028676e+001
 -3.7273055e+000  4.3452488e+001
 -3.7272969e+000  4.3470785e+001
 -3.7271158e+000  4.2069875e+001
 -3.7269705e+000  4.3191523e+001
 -3.7264230e+000  4.2664937e+001
 -3.7255334e+000  4.2372417e+001
 -3.7246185e+000  4.2840303e+001
 -3.7241802e+000  4.3062095e+001
 -3.7238264e+000  4.2239305e+001
 -3.7238172e+000  4.2777182e+001
 -3.7237820e+000  4.2471631e+001
 -3.7237807e+000  4.2706352e+001
 -3.7237465e+000  4.2522328e+001
 -3.7236489e+000  4.3372524e+001
 -3.7236182e+000  4.2901522e+001
 -3.7232928e+000  4.2289146e+001
 -3.7232757e+000  4.2758918e+001
 -3.7231936e+000  4.3243190e+001
 -3.7231031e+000  4.2147341e+001
 -3.7229092e+000  4.2724615e+001
 -3.7223042e+000  4.2116727e+001
 -3.7222587e+000  4.2980204e+001
 -3.7221880e+000  4.3426633e+001
 -3.7220913e+000  4.3157012e+001
 -3.7218040e+000  4.2219804e+001
 -3.7215995e+000  4.2576151e+001
 -3.7215779e+000  4.3464415e+001
 -3.7215693e+000  4.3267117e+001
 -3.7214109e+000  4.2406814e+001
 -3.7213814e+000  4.3473012e+001
 -3.7213051e+000  4.2823659e+001
 -3.7211705e+000  4.2645502e+001
 -3.7210048e+000  4.2189034e+001
 -3.7209851e+000  4.2950250e+001
 -3.7205141e+000  4.3443101e+001
 -3.7200947e+000  4.3456526e+001
 -3.7199059e+000  4.3207197e+001
 -3.7197679e+000  4.3139849e+001
 -3.7197273e+000  4.2013822e+001
 -3.7197203e+000  4.2884187e+001
 -3.7195819e+000  4.2339956e+001
 -3.7193469e+000  4.2855227e+001
 -3.7189071e+000  4.2540210e+001
 -3.7187531e+000  4.2087767e+001
 -3.7185084e+000  4.3092624e+001
 -3.7182026e+000  4.3321285e+001
 -3.7179725e+000  4.2271941e+001
 -3.7179307e+000  4.2996722e+001
 -3.7173194e+000  4.2388432e+001
 -3.7169007e+000  4.2358209e+001
 -3.7168929e+000  4.3045064e+001
 -3.7168710e+000  4.2930950e+001
 -3.7163133e+000  4.3467895e+001
 -3.7163054e+000  4.3122116e+001
 -3.7162019e+000  4.2438810e+001
 -3.7161787e+000  4.2807471e+001
 -3.7160399e+000  4.2742078e+001
 -3.7159560e+000  4.2052978e+001
 -3.7156249e+000  4.2166202e+001
 -3.7155860e+000  4.2489955e+001
 -3.7155669e+000  4.3341031e+001
 -3.7154542e+000  4.2628721e+001
 -3.7151756e+000  4.3475348e+001
 -3.7150491e+000  4.2255382e+001
 -3.7148402e+000  4.3357348e+001
 -3.7145914e+000  4.2032311e+001
 -3.7136190e+000  4.2610500e+001
 -3.7133155e+000  4.2676116e+001
 -3.7132650e+000  4.3404560e+001
 -3.7131676e+000  4.3014465e+001
 -3.7130578e+000  4.3386165e+001
 -3.7130513e+000  4.3461644e+001
 -3.7126952e+000  4.3285796e+001
 -3.7124799e+000  4.2458259e+001
 -3.7123751e+000  4.3223959e+001
 -3.7123563e+000  4.2966172e+001
 -3.7121866e+000  4.2695170e+001
 -3.7117466e+000  4.2419939e+001
 -3.7117344e+000  4.2319240e+001
 -3.7115542e+000  4.2869332e+001
 -3.7110485e+000  4.3255050e+001
 -3.7109787e+000  4.3304767e+001
 -3.7109677e+000  4.2559065e+001
 -3.7109085e+000  4.3451377e+001
 -3.7109066e+000  4.2072452e+001
 -3.7107067e+000  4.3076012e+001
 -3.7106458e+000  4.2789605e+001
 -3.7105461e+000  4.2104407e+001
 -3.7105452e+000  4.3470207e+001
 -3.7105029e+000  4.2203958e+001
 -3.7105013e+000  4.2913991e+001
 -3.7104708e+000  4.3170783e+001
 -3.7102207e+000  4.2301611e+001
 -3.7100241e+000  4.2000000e+001
 -3.7098378e+000  4.2591188e+001
 -3.7095598e+000  4.3477463e+001
 -3.7092475e+000  4.2507763e+001
 -3.7089623e+000  4.2837940e+001
 -3.7086566e+000  4.3188726e+001
 -3.7082978e+000  4.3105634e+001
 -3.7081475e+000  4.2656646e+001
 -3.7080007e+000  4.2226475e+001
 -3.7075095e+000  4.2771328e+001
 -3.7074928e+000  4.2897974e+001
 -3.7074668e+000  4.2128726e+001
 -3.7069423e+000  4.3060443e+001
 -3.7063578e+000  4.2401342e+001
 -3.7063035e+000  4.2715133e+001
 -3.7062641e+000  4.3466071e+001
 -3.7062085e+000  4.3031174e+001
 -3.7059817e+000  4.2525708e+001
 -3.7059766e+000  4.2148534e+001
 -3.7057888e+000  4.3437229e+001
 -3.7052004e+000  4.3136021e+001
 -3.7051747e+000  4.3420278e+001
 -3.7050631e+000  4.2939956e+001
 -3.7049089e+000  4.2753904e+001
 -3.7047206e+000  4.2982972e+001
 -3.7046901e+000  4.2372516e+001
 -3.7045489e+000  4.2284457e+001
 -3.7044659e+000  4.3479380e+001
 -3.7042133e+000  4.3239549e+001
 -3.7042118e+000  4.2733493e+001
 -3.7042098e+000  4.3472606e+001
 -3.7040991e+000  4.2476658e+001
 -3.7036907e+000  4.3370932e+001
 -3.7036053e+000  4.2244189e+001
 -3.7034977e+000  4.3459367e+001
 -3.7033480e+000  4.2334481e+001
 -3.7029675e+000  4.2820668e+001
 -3.7028841e+000  4.2181705e+001
 -3.7026485e+000  4.3153748e+001
 -3.7025537e+000  4.2352077e+001
 -3.7024010e+000  4.3330023e+001
 -3.7023609e+000  4.2544078e+001
 -3.7022002e+000  4.3270731e+001
 -3.7016928e+000  4.2014647e+001
 -3.7016403e+000  4.3206705e+001
 -3.7008257e+000  4.2573842e+001
 -3.7007182e+000  4.2884504e+001
 -3.7004347e+000  4.2853263e+001
 -3.6998252e+000  4.3478195e+001
 -3.6993480e+000  4.2953800e+001
 -3.6992618e+000  4.3000553e+001
 -3.6991745e+000  4.3088385e+001
 -3.6990988e+000  4.3466409e+001
 -3.6990804e+000  4.2264679e+001
 -3.6989345e+000  4.2447719e+001
 -3.6988614e+000  4.2429729e+001
 -3.6985529e+000  4.2087893e+001
 -3.6984382e+000  4.2046762e+001
 -3.6982795e+000  4.3120291e+001
 -3.6981662e+000  4.2668825e+001
 -3.6981292e+000  4.2802877e+001
 -3.6980637e+000  4.2685088e+001
 -3.6980055e+000  4.3451129e+001
 -3.6979859e+000  4.3472017e+001
 -3.6976842e+000  4.2640179e+001
 -3.6976127e+000  4.3391304e+001
 -3.6975908e+000  4.3347997e+001
 -3.6975375e+000  4.2923643e+001
 -3.6973207e+000  4.3048393e+001
 -3.6973115e+000  4.2065474e+001
 -3.6966842e+000  4.2604674e+001
 -3.6965628e+000  4.3295498e+001
 -3.6964269e+000  4.2621840e+001
 -3.6963266e+000  4.2030774e+001
 -3.6954180e+000  4.2213502e+001
 -3.6951962e+000  4.3477014e+001
 -3.6951524e+000  4.2494269e+001
 -3.6951055e+000  4.2701657e+001
 -3.6950822e+000  4.2163467e+001
 -3.6947120e+000  4.3313944e+001
 -3.6942650e+000  4.3255735e+001
 -3.6942152e+000  4.2411452e+001
 -3.6941919e+000  4.3224402e+001
 -3.6935236e+000  4.2108914e+001
 -3.6934091e+000  4.2464081e+001
 -3.6933198e+000  4.3461035e+001
 -3.6933164e+000  4.3017395e+001
 -3.6932023e+000  4.2869081e+001
 -3.6930404e+000  4.2784376e+001
 -3.6928120e+000  4.2391304e+001
 -3.6926214e+000  4.2301430e+001
 -3.6920599e+000  4.2968985e+001
 -3.6920540e+000  4.3469795e+001
 -3.6918760e+000  4.2836104e+001
 -3.6918744e+000  4.2905387e+001
 -3.6918529e+000  4.3407396e+001
 -3.6915768e+000  4.2321615e+001
 -3.6914770e+000  4.2196342e+001
 -3.6914381e+000  4.3171937e+001
 -3.6911676e+000  4.3069752e+001
 -3.6910802e+000  4.2589011e+001
 -3.6908504e+000  4.2513526e+001
 -3.6905582e+000  4.2230518e+001
 -3.6905520e+000  4.3476401e+001
 -3.6902549e+000  4.3103809e+001
 -3.6902112e+000  4.2766432e+001
 -3.6901136e+000  4.2557206e+001
 -3.6900584e+000  4.3442038e+001
 -3.6899491e+000  4.2533568e+001
 -3.6898952e+000  4.3137618e+001
 -3.6895902e+000  4.2747486e+001
 -3.6888380e+000  4.3191037e+001
 -3.6885367e+000  4.2729839e+001
 -3.6883792e+000  4.2144476e+001
 -3.6882641e+000  4.3361450e+001
 -3.6881434e+000  4.2126968e+001
 -3.6880145e+000  4.3280236e+001
 -3.6877892e+000  4.2656070e+001
 -3.6877719e+000  4.2281226e+001
 -3.6875682e+000  4.2937784e+001
 -3.6874344e+000  4.3426137e+001
 -3.6873004e+000  4.2341171e+001
 -3.6872511e+000  4.3378451e+001
 -3.6871456e+000  4.2985930e+001
 -3.6868829e+000  4.2714148e+001
 -3.6867548e+000  4.3034899e+001
 -3.6866547e+000  4.2359654e+001
 -3.6864587e+000  4.2000000e+001
 -3.6864547e+000  4.2375852e+001
 -3.6861567e+000  4.3465628e+001
 -3.6860796e+000  4.2248984e+001
 -3.6860468e+000  4.3242086e+001
 -3.6857548e+000  4.3475768e+001
 -3.6853029e+000  4.3332052e+001
 -3.6852963e+000  4.2817207e+001
 -3.6849541e+000  4.2439836e+001
 -3.6846287e+000  4.2017930e+001
 -3.6841494e+000  4.2888003e+001
 -3.6839541e+000  4.3455230e+001
 -3.6835186e+000  4.3209629e+001
 -3.6834283e+000  4.3153708e+001
 -3.6830010e+000  4.2674494e+001
 -3.6824378e+000  4.2691734e+001
 -3.6823938e+000  4.2177799e+001
 -3.6821959e+000  4.2479581e+001
 -3.6821184e+000  4.2056029e+001
 -3.6819993e+000  4.2076090e+001
 -3.6815318e+000  4.2422941e+001
 -3.6814694e+000  4.3120897e+001
 -3.6813147e+000  4.2852719e+001
 -3.6811754e+000  4.2798810e+001
 -3.6807773e+000  4.3086652e+001
 -3.6803882e+000  4.2953474e+001
 -3.6802422e+000  4.2573278e+001
 -3.6800889e+000  4.2095149e+001
 -3.6799658e+000  4.2264093e+001
 -3.6796912e+000  4.3053539e+001
 -3.6795892e+000  4.3003142e+001
 -3.6789992e+000  4.2610354e+001
 -3.6789750e+000  4.2920286e+001
 -3.6787113e+000  4.2035889e+001
 -3.6786126e+000  4.3263144e+001
 -3.6785758e+000  4.3296753e+001
 -3.6783443e+000  4.2629745e+001
 -3.6783298e+000  4.3479682e+001
 -3.6781797e+000  4.2871413e+001
 -3.6780831e+000  4.2455535e+001
 -3.6779441e+000  4.2404035e+001
 -3.6773879e+000  4.3468371e+001
 -3.6773669e+000  4.2215481e+001
 -3.6772272e+000  4.3392718e+001
 -3.6767387e+000  4.2545123e+001
 -3.6764898e+000  4.2312762e+001
 -3.6764572e+000  4.3314260e+001
 -3.6764036e+000  4.3227883e+001
 -3.6759136e+000  4.3442541e+001
 -3.6758174e+000  4.2832762e+001
 -3.6755841e+000  4.2525002e+001
 -3.6754669e+000  4.2158240e+001
 -3.6754333e+000  4.3349166e+001
 -3.6753083e+000  4.2114565e+001
 -3.6751292e+000  4.2591930e+001
 -3.6749369e+000  4.2501917e+001
 -3.6748016e+000  4.2293822e+001
 -3.6747211e+000  4.2779297e+001
 -3.6745930e+000  4.2759364e+001
 -3.6744911e+000  4.2235664e+001
 -3.6744469e+000  4.3021412e+001
 -3.6737727e+000  4.2195318e+001
 -3.6735690e+000  4.3103861e+001
 -3.6735533e+000  4.3411393e+001
 -3.6733498e+000  4.2330998e+001
 -3.6733118e+000  4.2740771e+001
 -3.6732287e+000  4.2647161e+001
 -3.6729544e+000  4.3165917e+001
 -3.6727222e+000  4.2903046e+001
 -3.6726929e+000  4.2969625e+001
 -3.6726507e+000  4.3369309e+001
 -3.6725616e+000  4.3138066e+001
 -3.6723937e+000  4.2386476e+001
 -3.6718028e+000  4.2704055e+001
 -3.6717939e+000  4.2722638e+001
 -3.6712940e+000  4.3070837e+001
 -3.6710759e+000  4.2984516e+001
 -3.6706339e+000  4.3196598e+001
 -3.6705442e+000  4.2350056e+001
 -3.6701885e+000  4.3180722e+001
 -3.6699198e+000  4.2936481e+001
 -3.6698387e+000  4.2135547e+001
 -3.6698046e+000  4.2665168e+001
 -3.6694371e+000  4.2277006e+001
 -3.6694163e+000  4.3246669e+001
 -3.6692834e+000  4.3428265e+001
 -3.6692155e+000  4.3279700e+001
 -3.6691394e+000  4.2437468e+001
 -3.6691233e+000  4.2368799e+001
 -3.6687301e+000  4.3456635e+001
 -3.6683349e+000  4.2018323e+001
 -3.6682601e+000  4.3038147e+001
 -3.6682308e+000  4.3485005e+001
 -3.6680807e+000  4.2684468e+001
 -3.6676362e+000  4.3330335e+001
 -3.6668254e+000  4.2813830e+001
 -3.6668119e+000  4.2468589e+001
 -3.6666226e+000  4.2047984e+001
 -3.6661969e+000  4.2884295e+001
 -3.6660983e+000  4.2796479e+001
 -3.6657394e+000  4.3213979e+001
 -3.6656497e+000  4.2065599e+001
 -3.6656257e+000  4.2418147e+001
 -3.6648411e+000  4.3122222e+001
 -3.6647660e+000  4.2560269e+001
 -3.6644041e+000  4.2864658e+001
 -3.6642957e+000  4.2252038e+001
 -3.6641064e+000  4.2846575e+001
 -3.6639604e+000  4.2083217e+001
 -3.6632244e+000  4.3472473e+001
 -3.6631357e+000  4.2994728e+001
 -3.6628932e+000  4.2000000e+001
 -3.6625762e+000  4.2485531e+001
 -3.6624790e+000  4.3152627e+001
 -3.6622873e+000  4.2100737e+001
 -3.6621499e+000  4.2954843e+001
 -3.6621354e+000  4.2580512e+001
 -3.6620638e+000  4.2172599e+001
 -3.6620179e+000  4.2304248e+001
 -3.6613940e+000  4.3088106e+001
 -3.6611007e+000  4.2620400e+001
 -3.6610842e+000  4.2601668e+001
 -3.6610320e+000  4.3011322e+001
 -3.6609406e+000  4.2539684e+001
 -3.6609281e+000  4.3381892e+001
 -3.6607936e+000  4.2227691e+001
 -3.6607633e+000  4.3054966e+001
 -3.6607203e+000  4.2519945e+001
 -3.6602249e+000  4.2399088e+001
 -3.6601843e+000  4.2829236e+001
 -3.6598218e+000  4.2209541e+001
 -3.6593362e+000  4.3314378e+001
 -3.6590798e+000  4.2767770e+001
 -3.6590245e+000  4.2918084e+001
 -3.6589965e+000  4.3296582e+001
 -3.6588084e+000  4.3400226e+001
 -3.6587662e+000  4.3230674e+001
 -3.6587047e+000  4.3106545e+001
 -3.6584792e+000  4.3343342e+001
 -3.6583882e+000  4.2452060e+001
 -3.6581827e+000  4.2750649e+001
 -3.6581593e+000  4.2118960e+001
 -3.6581384e+000  4.2321616e+001
 -3.6579571e+000  4.2191056e+001
 -3.6579397e+000  4.2638436e+001
 -3.6577787e+000  4.3263000e+001
 -3.6574946e+000  4.3442133e+001
 -3.6572014e+000  4.2732250e+001
 -3.6569596e+000  4.2151228e+001
 -3.6569155e+000  4.3360765e+001
 -3.6563864e+000  4.2033869e+001
 -3.6562145e+000  4.3491339e+001
 -3.6561338e+000  4.2714105e+001
 -3.6558389e+000  4.2785393e+001
 -3.6556617e+000  4.2269829e+001
 -3.6556146e+000  4.2898225e+001
 -3.6554612e+000  4.2339661e+001
 -3.6550419e+000  4.2502224e+001
 -3.6549646e+000  4.2656919e+001
 -3.6549282e+000  4.2695645e+001
 -3.6545602e+000  4.3418917e+001
 -3.6543183e+000  4.3200697e+001
 -3.6538641e+000  4.2675820e+001
 -3.6537085e+000  4.2288895e+001
 -3.6536563e+000  4.2359728e+001
 -3.6536531e+000  4.3137678e+001
 -3.6535238e+000  4.3168167e+001
 -3.6533741e+000  4.2937408e+001
 -3.6531175e+000  4.2432178e+001
 -3.6530365e+000  4.3025414e+001
 -3.6525800e+000  4.3246340e+001
 -3.6524225e+000  4.2380549e+001
 -3.6522072e+000  4.3069984e+001
 -3.6520595e+000  4.2978014e+001
 -3.6512396e+000  4.3279231e+001
 -3.6509166e+000  4.3459938e+001
 -3.6503962e+000  4.2014281e+001
 -3.6503863e+000  4.3040690e+001
 -3.6503665e+000  4.2053632e+001
 -3.6497806e+000  4.2803274e+001
 -3.6496091e+000  4.2999450e+001
 -3.6495837e+000  4.2414095e+001
 -3.6495045e+000  4.2876310e+001
 -3.6494905e+000  4.2856483e+001
 -3.6493438e+000  4.3184681e+001
 -3.6489230e+000  4.2133646e+001
 -3.6486311e+000  4.2469356e+001
 -3.6476202e+000  4.2071870e+001
 -3.6476052e+000  4.3327867e+001
 -3.6475260e+000  4.3121198e+001
 -3.6474981e+000  4.2239794e+001
 -3.6474777e+000  4.3216803e+001
 -3.6470425e+000  4.2570980e+001
 -3.6469506e+000  4.2838389e+001
 -3.6467338e+000  4.2819171e+001
 -3.6465641e+000  4.3477842e+001
 -3.6465065e+000  4.2591441e+001
 -3.6462961e+000  4.2307813e+001
 -3.6459170e+000  4.3373540e+001
 -3.6457816e+000  4.2552472e+001
 -3.6455019e+000  4.2104132e+001
 -3.6454191e+000  4.2089001e+001
 -3.6452978e+000  4.2955538e+001
 -3.6451625e+000  4.2517523e+001
 -3.6449512e+000  4.2258299e+001
 -3.6448464e+000  4.3102633e+001
 -3.6445061e+000  4.2611167e+001
 -3.6440957e+000  4.2534565e+001
 -3.6439983e+000  4.2182204e+001
 -3.6439830e+000  4.2774714e+001
 -3.6436978e+000  4.3497937e+001
 -3.6434894e+000  4.3085182e+001
 -3.6433747e+000  4.2202311e+001
 -3.6431370e+000  4.3389597e+001
 -3.6431326e+000  4.2741884e+001
 -3.6431299e+000  4.2221404e+001
 -3.6429964e+000  4.2163694e+001
 -3.6429440e+000  4.2488224e+001
 -3.6429397e+000  4.3308629e+001
 -3.6428153e+000  4.3433429e+001
 -3.6428021e+000  4.2398563e+001
 -3.6427526e+000  4.3347420e+001
 -3.6422915e+000  4.2629364e+001
 -3.6421930e+000  4.3152956e+001
 -3.6417528e+000  4.2444466e+001
 -3.6406503e+000  4.2758322e+001
 -3.6404806e+000  4.3052819e+001
 -3.6403908e+000  4.2724345e+001
 -3.6403721e+000  4.2907570e+001
 -3.6403123e+000  4.3405758e+001
 -3.6402065e+000  4.2706499e+001
 -3.6401921e+000  4.2924201e+001
 -3.6401474e+000  4.2647941e+001
 -3.6401202e+000  4.2890616e+001
 -3.6400678e+000  4.2027130e+001
 -3.6398732e+000  4.3233627e+001
 -3.6395983e+000  4.2117049e+001
 -3.6393606e+000  4.2347916e+001
 -3.6393416e+000  4.2327702e+001
 -3.6393278e+000  4.2000000e+001
 -3.6393058e+000  4.2686938e+001
 -3.6389525e+000  4.3290924e+001
 -3.6387168e+000  4.2277112e+001
 -3.6383509e+000  4.2993546e+001
 -3.6382089e+000  4.2668010e+001
 -3.6380734e+000  4.3013817e+001
 -3.6377540e+000  4.3252493e+001
 -3.6375355e+000  4.2791021e+001
 -3.6371301e+000  4.3201103e+001
 -3.6369148e+000  4.2368253e+001
 -3.6368245e+000  4.2941012e+001
 -3.6367781e+000  4.3448156e+001
 -3.6366142e+000  4.2043337e+001
 -3.6365322e+000  4.2145905e+001
 -3.6358746e+000  4.2424567e+001
 -3.6358508e+000  4.2967696e+001
 -3.6355503e+000  4.2864233e+001
 -3.6355172e+000  4.3420751e+001
 -3.6352251e+000  4.3135842e+001
 -3.6351125e+000  4.2505285e+001
 -3.6348567e+000  4.3362025e+001
 -3.6341028e+000  4.3271194e+001
 -3.6339504e+000  4.2459105e+001
 -3.6338747e+000  4.3067590e+001
 -3.6338142e+000  4.2293672e+001
 -3.6330251e+000  4.3033468e+001
 -3.6329434e+000  4.2847502e+001
 -3.6326444e+000  4.3465988e+001
 -3.6322555e+000  4.2061393e+001
 -3.6321716e+000  4.2582194e+001
 -3.6320382e+000  4.2247782e+001
 -3.6319553e+000  4.3335671e+001
 -3.6318939e+000  4.2828114e+001
 -3.6316054e+000  4.3117531e+001
 -3.6310860e+000  4.2311108e+001
 -3.6310532e+000  4.2385762e+001
 -3.6303586e+000  4.3185714e+001
 -3.6303366e+000  4.3167648e+001
 -3.6301112e+000  4.2808152e+001
 -3.6299924e+000  4.2476312e+001
 -3.6299874e+000  4.3218064e+001
 -3.6299151e+000  4.2601596e+001
 -3.6298674e+000  4.3483703e+001
 -3.6295914e+000  4.3099824e+001
 -3.6294612e+000  4.2013408e+001
 -3.6293529e+000  4.2127495e+001
 -3.6293258e+000  4.2562570e+001
 -3.6292163e+000  4.2524411e+001
 -3.6291234e+000  4.2080342e+001
 -3.6291148e+000  4.2877956e+001
 -3.6287436e+000  4.2982824e+001
 -3.6286819e+000  4.2193343e+001
 -3.6286420e+000  4.3320385e+001
 -3.6284537e+000  4.2774470e+001
 -3.6282483e+000  4.3498497e+001
 -3.6280867e+000  4.3378415e+001
 -3.6278296e+000  4.3083258e+001
 -3.6275414e+000  4.2174327e+001
 -3.6272456e+000  4.2737484e+001
 -3.6270127e+000  4.2212464e+001
 -3.6268453e+000  4.2405748e+001
 -3.6267014e+000  4.2544076e+001
 -3.6266904e+000  4.2265520e+001
 -3.6262996e+000  4.2620255e+001
 -3.6261280e+000  4.2102251e+001
 -3.6259965e+000  4.2698509e+001
 -3.6251673e+000  4.2231848e+001
 -3.6247487e+000  4.2657753e+001
 -3.6245909e+000  4.3395409e+001
 -3.6244892e+000  4.3303609e+001
 -3.6242299e+000  4.2638094e+001
 -3.6238391e+000  4.2356892e+001
 -3.6237982e+000  4.2443237e+001
 -3.6237790e+000  4.2951878e+001
 -3.6234919e+000  4.2716831e+001
 -3.6232989e+000  4.2914649e+001
 -3.6232560e+000  4.2896040e+001
 -3.6230757e+000  4.2339101e+001
 -3.6230742e+000  4.3001338e+001
 -3.6228724e+000  4.2757859e+001
 -3.6228606e+000  4.2493472e+001
 -3.6227754e+000  4.3350036e+001
 -3.6227717e+000  4.2030648e+001
 -3.6225097e+000  4.3433598e+001
 -3.6223655e+000  4.2932359e+001
 -3.6221395e+000  4.2157173e+001
 -3.6219443e+000  4.3149555e+001
 -3.6218682e+000  4.2680571e+001
 -3.6217569e+000  4.3256491e+001
 -3.6217137e+000  4.3237262e+001
 -3.6214061e+000  4.3413088e+001
 -3.6212816e+000  4.3285254e+001
 -3.6206444e+000  4.3052016e+001
 -3.6199698e+000  4.2790959e+001
 -3.6194467e+000  4.2321448e+001
 -3.6190855e+000  4.3453471e+001
 -3.6189498e+000  4.2422988e+001
 -3.6186607e+000  4.3018390e+001
 -3.6185379e+000  4.2969327e+001
 -3.6184864e+000  4.2840019e+001
 -3.6183643e+000  4.2859546e+001
 -3.6182121e+000  4.2048666e+001
 -3.6180326e+000  4.3201133e+001
 -3.6178487e+000  4.3130174e+001
 -3.6174939e+000  4.2139824e+001
 -3.6173661e+000  4.2574935e+001
 -3.6172328e+000  4.2462864e+001
 -3.6171399e+000  4.2283623e+001
 -3.6168473e+000  4.2511086e+001
 -3.6167571e+000  4.3071725e+001
 -3.6164351e+000  4.2820202e+001
 -3.6163853e+000  4.2373146e+001
 -3.6160840e+000  4.2591952e+001
 -3.6159089e+000  4.2302089e+001
 -3.6157624e+000  4.2000000e+001
 -3.6157136e+000  4.2250517e+001
 -3.6156092e+000  4.3111354e+001
 -3.6154049e+000  4.3365698e+001
 -3.6148498e+000  4.3219815e+001
 -3.6148348e+000  4.3474692e+001
 -3.6146224e+000  4.3334923e+001
 -3.6143654e+000  4.3092438e+001
 -3.6141297e+000  4.3179731e+001
 -3.6139932e+000  4.2067249e+001
 -3.6138657e+000  4.3033928e+001
 -3.6134087e+000  4.2185042e+001
 -3.6132272e+000  4.2745143e+001
 -3.6129987e+000  4.2119657e+001
 -3.6128146e+000  4.2877184e+001
 -3.6127988e+000  4.3499058e+001
 -3.6127751e+000  4.2391732e+001
 -3.6126404e+000  4.2529527e+001
 -3.6123083e+000  4.2610257e+001
 -3.6118736e+000  4.2087304e+001
 -3.6117572e+000  4.2201551e+001
 -3.6116084e+000  4.2480487e+001
 -3.6115407e+000  4.2774161e+001
 -3.6114945e+000  4.2667520e+001
 -3.6110554e+000  4.2987841e+001
 -3.6110491e+000  4.2016080e+001
 -3.6100176e+000  4.2697854e+001
 -3.6099283e+000  4.3318661e+001
 -3.6098145e+000  4.3383212e+001
 -3.6097066e+000  4.2220085e+001
 -3.6096640e+000  4.2729096e+001
 -3.6095937e+000  4.2435414e+001
 -3.6095183e+000  4.2268254e+001
 -3.6094517e+000  4.3268837e+001
 -3.6094226e+000  4.2648070e+001
 -3.6093388e+000  4.2804372e+001
 -3.6090570e+000  4.2408327e+001
 -3.6086514e+000  4.2169319e+001
 -3.6081057e+000  4.2545476e+001
 -3.6077914e+000  4.2561819e+001
 -3.6073314e+000  4.2351845e+001
 -3.6069209e+000  4.3302416e+001
 -3.6066749e+000  4.3401643e+001
 -3.6065780e+000  4.2907066e+001
 -3.6065640e+000  4.2891764e+001
 -3.6064346e+000  4.2940601e+001
 -3.6062656e+000  4.2628257e+001
 -3.6061010e+000  4.2103958e+001
 -3.6059677e+000  4.3248741e+001
 -3.6059481e+000  4.2332288e+001
 -3.6059146e+000  4.3421472e+001
 -3.6058624e+000  4.3160729e+001
 -3.6057917e+000  4.2923627e+001
 -3.6055427e+000  4.2034243e+001
 -3.6055410e+000  4.2956969e+001
 -3.6052962e+000  4.2713907e+001
 -3.6051198e+000  4.2451919e+001
 -3.6049630e+000  4.3285861e+001
 -3.6048990e+000  4.3004933e+001
 -3.6048662e+000  4.2237889e+001
 -3.6048513e+000  4.2830967e+001
 -3.6048132e+000  4.3441005e+001
 -3.6039356e+000  4.2758591e+001
 -3.6036511e+000  4.3140917e+001
 -3.6036004e+000  4.3062668e+001
 -3.6034819e+000  4.3351272e+001
 -3.6031327e+000  4.2498724e+001
 -3.6030223e+000  4.3460891e+001
 -3.6029588e+000  4.2973976e+001
 -3.6026442e+000  4.2847693e+001
 -3.6024500e+000  4.3082404e+001
 -3.6021354e+000  4.3230949e+001
 -3.6016147e+000  4.2314128e+001
 -3.6015828e+000  4.2682538e+001
 -3.6015228e+000  4.3506493e+001
 -3.6014487e+000  4.2133390e+001
 -3.6013841e+000  4.3044105e+001
 -3.6012980e+000  4.2580366e+001
 -3.6012276e+000  4.2151685e+001
 -3.6009948e+000  4.2788947e+001
 -3.6008834e+000  4.3121327e+001
 -3.6007949e+000  4.3194470e+001
 -3.6005346e+000  4.2863855e+001
 -3.6004476e+000  4.3102933e+001
 -3.6002732e+000  4.2597409e+001
 -3.6002178e+000  4.3212279e+001
 -3.5997240e+000  4.2052238e+001
 -3.5993698e+000  4.2367501e+001
 -3.5991705e+000  4.2517582e+001
 -3.5986463e+000  4.2421915e+001
 -3.5985971e+000  4.3485124e+001
 -3.5982945e+000  4.2467211e+001
 -3.5981003e+000  4.2295580e+001
 -3.5978325e+000  4.2076290e+001
 -3.5977720e+000  4.2256344e+001
 -3.5973320e+000  4.3176533e+001
 -3.5971994e+000  4.2741584e+001
 -3.5971345e+000  4.3334534e+001
 -3.5970798e+000  4.2661576e+001
 -3.5969752e+000  4.3369005e+001
 -3.5969462e+000  4.2816003e+001
 -3.5962485e+000  4.2384127e+001
 -3.5960062e+000  4.3022759e+001
 -3.5958564e+000  4.2186875e+001
 -3.5957284e+000  4.2206710e+001
 -3.5952462e+000  4.2017866e+001
 -3.5949168e+000  4.2483915e+001
 -3.5945099e+000  4.2440236e+001
 -3.5942371e+000  4.2880696e+001
 -3.5937981e+000  4.2612074e+001
 -3.5937199e+000  4.2277057e+001
 -3.5936712e+000  4.2534452e+001
 -3.5931375e+000  4.2771877e+001
 -3.5929358e+000  4.2642200e+001
 -3.5928128e+000  4.2341944e+001
 -3.5922971e+000  4.2117929e+001
 -3.5922611e+000  4.2402015e+001
 -3.5921970e+000  4.2000000e+001
 -3.5921756e+000  4.3259515e+001
 -3.5920277e+000  4.3512754e+001
 -3.5918783e+000  4.3388847e+001
 -3.5916302e+000  4.2168699e+001
 -3.5915299e+000  4.2226037e+001
 -3.5912363e+000  4.2986390e+001
 -3.5911023e+000  4.2704513e+001
 -3.5910534e+000  4.3278129e+001
 -3.5909516e+000  4.2552339e+001
 -3.5908195e+000  4.3317209e+001
 -3.5906545e+000  4.3296898e+001
 -3.5902413e+000  4.2095143e+001
 -3.5901108e+000  4.3409054e+001
 -3.5899747e+000  4.2724092e+001
 -3.5896822e+000  4.2897100e+001
 -3.5896290e+000  4.3429280e+001
 -3.5894979e+000  4.2833469e+001
 -3.5894214e+000  4.2966446e+001
 -3.5892857e+000  4.2948021e+001
 -3.5892094e+000  4.2914403e+001
 -3.5886788e+000  4.2570202e+001
 -3.5884564e+000  4.3004152e+001
 -3.5884097e+000  4.3150177e+001
 -3.5882972e+000  4.3468327e+001
 -3.5882396e+000  4.2931804e+001
 -3.5882287e+000  4.3093144e+001
 -3.5882280e+000  4.3075007e+001
 -3.5879984e+000  4.2033156e+001
 -3.5878812e+000  4.3056711e+001
 -3.5878349e+000  4.3449215e+001
 -3.5878234e+000  4.3240995e+001
 -3.5873483e+000  4.2326432e+001
 -3.5872371e+000  4.2063620e+001
 -3.5867744e+000  4.3129870e+001
 -3.5867101e+000  4.3498210e+001
 -3.5864365e+000  4.2356086e+001
 -3.5861062e+000  4.2507599e+001
 -3.5860209e+000  4.2800903e+001
 -3.5859184e+000  4.2756542e+001
 -3.5856351e+000  4.2242774e+001
 -3.5853413e+000  4.2674136e+001
 -3.5851026e+000  4.2590934e+001
 -3.5849935e+000  4.2851206e+001
 -3.5847664e+000  4.2689613e+001
 -3.5845918e+000  4.2625918e+001
 -3.5844271e+000  4.2137369e+001
 -3.5843731e+000  4.2868464e+001
 -3.5842477e+000  4.2454535e+001
 -3.5840335e+000  4.3206099e+001
 -3.5840070e+000  4.3187889e+001
 -3.5839980e+000  4.3038736e+001
 -3.5838150e+000  4.2784100e+001
 -3.5835353e+000  4.3353533e+001
 -3.5835048e+000  4.3223396e+001
 -3.5831836e+000  4.3111000e+001
 -3.5829891e+000  4.2416803e+001
 -3.5829756e+000  4.2309860e+001
 -3.5823764e+000  4.3168247e+001
 -3.5820204e+000  4.2433721e+001
 -3.5818863e+000  4.2740209e+001
 -3.5813362e+000  4.2655822e+001
 -3.5812808e+000  4.2493100e+001
 -3.5809872e+000  4.2372426e+001
 -3.5809512e+000  4.2154920e+001
 -3.5809081e+000  4.2261715e+001
 -3.5807807e+000  4.2214400e+001
 -3.5807210e+000  4.2473669e+001
 -3.5802780e+000  4.3335285e+001
 -3.5801650e+000  4.3373469e+001
 -3.5801404e+000  4.2047588e+001
 -3.5798848e+000  4.2196301e+001
 -3.5794557e+000  4.2080108e+001
 -3.5794525e+000  4.3482190e+001
 -3.5793656e+000  4.2817581e+001
 -3.5792903e+000  4.2522817e+001
 -3.5787719e+000  4.2293413e+001
 -3.5784651e+000  4.2014882e+001
 -3.5774803e+000  4.3306462e+001
 -3.5773998e+000  4.3269500e+001
 -3.5773611e+000  4.2109192e+001
 -3.5772402e+000  4.2389809e+001
 -3.5763196e+000  4.3024587e+001
 -3.5757874e+000  4.2540718e+001
 -3.5757199e+000  4.3507649e+001
 -3.5756682e+000  4.2177734e+001
 -3.5756082e+000  4.2609173e+001
 -3.5753624e+000  4.2957103e+001
 -3.5752440e+000  4.2884276e+001
 -3.5749163e+000  4.2278057e+001
 -3.5748529e+000  4.2341274e+001
 -3.5747944e+000  4.3251197e+001
 -3.5744359e+000  4.2975067e+001
 -3.5742952e+000  4.3138352e+001
 -3.5742776e+000  4.3397009e+001
 -3.5742640e+000  4.3418476e+001
 -3.5741859e+000  4.2639668e+001
 -3.5740296e+000  4.2714703e+001
 -3.5738325e+000  4.3288767e+001
 -3.5735591e+000  4.2558904e+001
 -3.5735228e+000  4.2903784e+001
 -3.5735172e+000  4.2834709e+001
 -3.5734977e+000  4.3068676e+001
 -3.5733838e+000  4.3437833e+001
 -3.5733532e+000  4.3088491e+001
 -3.5732325e+000  4.2991774e+001
 -3.5732157e+000  4.3008822e+001
 -3.5729133e+000  4.2769201e+001
 -3.5720708e+000  4.2922621e+001
 -3.5720458e+000  4.2577415e+001
 -3.5718360e+000  4.2700367e+001
 -3.5717438e+000  4.3460607e+001
 -3.5716669e+000  4.3051597e+001
 -3.5708389e+000  4.2406215e+001
 -3.5706669e+000  4.2063563e+001
 -3.5705992e+000  4.2125837e+001
 -3.5705789e+000  4.2229414e+001
 -3.5705542e+000  4.2669450e+001
 -3.5704392e+000  4.2730844e+001
 -3.5703549e+000  4.3322149e+001
 -3.5699670e+000  4.2030409e+001
 -3.5698146e+000  4.2864854e+001
 -3.5697386e+000  4.2941431e+001
 -3.5695448e+000  4.3154042e+001
 -3.5690426e+000  4.3199691e+001
 -3.5688932e+000  4.2443667e+001
 -3.5687394e+000  4.2788591e+001
 -3.5686800e+000  4.2324526e+001
 -3.5686716e+000  4.3493941e+001
 -3.5686315e+000  4.2000000e+001
 -3.5685919e+000  4.2248189e+001
 -3.5685498e+000  4.2751141e+001
 -3.5685064e+000  4.2095038e+001
 -3.5683025e+000  4.3234356e+001
 -3.5681674e+000  4.2849392e+001
 -3.5681485e+000  4.2594686e+001
 -3.5677131e+000  4.3183168e+001
 -3.5675459e+000  4.2358170e+001
 -3.5668950e+000  4.2507253e+001
 -3.5666930e+000  4.2424656e+001
 -3.5665688e+000  4.2685416e+001
 -3.5665273e+000  4.3122491e+001
 -3.5662798e+000  4.2463563e+001
 -3.5662420e+000  4.2485437e+001
 -3.5661774e+000  4.2804494e+001
 -3.5661012e+000  4.2210095e+001
 -3.5659939e+000  4.3105103e+001
 -3.5655005e+000  4.3380724e+001
 -3.5654832e+000  4.2162531e+001
 -3.5647704e+000  4.3361013e+001
 -3.5644683e+000  4.2623668e+001
 -3.5639782e+000  4.3167734e+001
 -3.5638126e+000  4.2306647e+001
 -3.5636214e+000  4.2654747e+001
 -3.5636048e+000  4.3507150e+001
 -3.5635020e+000  4.3216506e+001
 -3.5633114e+000  4.3036923e+001
 -3.5629805e+000  4.2377007e+001
 -3.5629747e+000  4.2144058e+001
 -3.5623728e+000  4.3477428e+001
 -3.5623419e+000  4.2046327e+001
 -3.5622486e+000  4.2191986e+001
 -3.5622238e+000  4.2821825e+001
 -3.5622209e+000  4.3261245e+001
 -3.5621518e+000  4.3276518e+001
 -3.5620662e+000  4.2267012e+001
 -3.5618140e+000  4.3340966e+001
 -3.5613697e+000  4.3304566e+001
 -3.5613670e+000  4.2528128e+001
 -3.5610246e+000  4.2079758e+001
 -3.5603972e+000  4.2962524e+001
 -3.5602245e+000  4.3076739e+001
 -3.5599919e+000  4.3409246e+001
 -3.5589597e+000  4.3446415e+001
 -3.5589060e+000  4.2288586e+001
 -3.5588057e+000  4.2893549e+001
 -3.5587725e+000  4.3017828e+001
 -3.5585613e+000  4.2014246e+001
 -3.5584495e+000  4.2875627e+001
 -3.5583860e+000  4.2110863e+001
 -3.5583801e+000  4.2547521e+001
 -3.5580852e+000  4.3140746e+001
 -3.5575247e+000  4.2394654e+001
 -3.5573087e+000  4.2567346e+001
 -3.5570860e+000  4.2776149e+001
 -3.5570149e+000  4.2912018e+001
 -3.5567729e+000  4.3498056e+001
 -3.5567707e+000  4.2981190e+001
 -3.5563810e+000  4.2639788e+001
 -3.5563112e+000  4.3059648e+001
 -3.5562860e+000  4.3427661e+001
 -3.5562519e+000  4.2999067e+001
 -3.5561679e+000  4.2719503e+001
 -3.5560106e+000  4.2341420e+001
 -3.5559456e+000  4.2739588e+001
 -3.5553154e+000  4.3247967e+001
 -3.5552809e+000  4.2838826e+001
 -3.5551649e+000  4.2607463e+001
 -3.5549171e+000  4.2586229e+001
 -3.5546945e+000  4.2447619e+001
 -3.5546800e+000  4.3091634e+001
 -3.5545975e+000  4.2062454e+001
 -3.5545630e+000  4.2176995e+001
 -3.5544853e+000  4.2930378e+001
 -3.5540438e+000  4.2671305e+001
 -3.5536842e+000  4.3506741e+001
 -3.5535219e+000  4.3488049e+001
 -3.5534778e+000  4.2702447e+001
 -3.5534570e+000  4.3288282e+001
 -3.5527391e+000  4.3321020e+001
 -3.5526857e+000  4.3393275e+001
 -3.5526100e+000  4.3462867e+001
 -3.5525949e+000  4.2856194e+001
 -3.5525922e+000  4.2251856e+001
 -3.5525449e+000  4.2413163e+001
 -3.5522410e+000  4.2237033e+001
 -3.5521699e+000  4.2759237e+001
 -3.5519981e+000  4.3198121e+001
 -3.5518070e+000  4.2220948e+001
 -3.5517752e+000  4.2030191e+001
 -3.5512968e+000  4.2127752e+001
 -3.5512120e+000  4.2495833e+001
 -3.5512072e+000  4.2476697e+001
 -3.5505750e+000  4.2321685e+001
 -3.5504627e+000  4.3177672e+001
 -3.5503118e+000  4.2948973e+001
 -3.5502425e+000  4.2431538e+001
 -3.5501407e+000  4.2364126e+001
 -3.5500646e+000  4.2204929e+001
 -3.5498534e+000  4.3374281e+001
 -3.5495227e+000  4.2792480e+001
 -3.5489384e+000  4.2810552e+001
 -3.5488507e+000  4.2686253e+001
 -3.5487847e+000  4.2515240e+001
 -3.5486668e+000  4.2460661e+001
 -3.5486390e+000  4.3158554e+001
 -3.5482983e+000  4.3045128e+001
 -3.5482377e+000  4.3232282e+001
 -3.5480441e+000  4.2095206e+001
 -3.5479474e+000  4.3126233e+001
 -3.5479315e+000  4.2160255e+001
 -3.5476490e+000  4.3496888e+001
 -3.5476081e+000  4.3107975e+001
 -3.5469871e+000  4.2276296e+001
 -3.5465260e+000  4.3267584e+001
 -3.5465188e+000  4.2657502e+001
 -3.5458234e+000  4.3355094e+001
 -3.5456872e+000  4.3028067e+001
 -3.5455919e+000  4.3477840e+001
 -3.5455075e+000  4.3506404e+001
 -3.5453641e+000  4.2826428e+001
 -3.5450661e+000  4.2000000e+001
 -3.5448031e+000  4.2046492e+001
 -3.5447419e+000  4.2303040e+001
 -3.5444260e+000  4.2625951e+001
 -3.5443959e+000  4.2077482e+001
 -3.5440967e+000  4.3489083e+001
 -3.5440110e+000  4.2382027e+001
 -3.5438717e+000  4.3074515e+001
 -3.5437394e+000  4.3215801e+001
 -3.5435643e+000  4.3302949e+001
 -3.5435279e+000  4.2968922e+001
 -3.5431187e+000  4.2261731e+001
 -3.5430952e+000  4.2557601e+001
 -3.5430319e+000  4.2535963e+001
 -3.5430118e+000  4.2727839e+001
 -3.5428515e+000  4.2884584e+001
 -3.5428246e+000  4.2869697e+001
 -3.5426348e+000  4.3335460e+001
 -3.5422385e+000  4.3142489e+001
 -3.5421963e+000  4.3500562e+001
 -3.5421268e+000  4.3409811e+001
 -3.5420966e+000  4.2143858e+001
 -3.5420806e+000  4.2901674e+001
 -3.5419484e+000  4.2191666e+001
 -3.5417505e+000  4.3009239e+001
 -3.5414294e+000  4.3445509e+001
 -3.5406255e+000  4.2576088e+001
 -3.5405801e+000  4.2595563e+001
 -3.5404065e+000  4.2642355e+001
 -3.5401935e+000  4.2775207e+001
 -3.5401604e+000  4.2744759e+001
 -3.5400769e+000  4.2351822e+001
 -3.5394845e+000  4.2918623e+001
 -3.5391945e+000  4.2401410e+001
 -3.5391560e+000  4.3495198e+001
 -3.5389254e+000  4.2111661e+001
 -3.5389133e+000  4.2015473e+001
 -3.5386971e+000  4.2061678e+001
 -3.5385670e+000  4.2989289e+001
 -3.5383233e+000  4.3427346e+001
 -3.5380557e+000  4.3186658e+001
 -3.5379565e+000  4.3090497e+001
 -3.5378067e+000  4.3249663e+001
 -3.5371921e+000  4.3463049e+001
 -3.5371804e+000  4.2612727e+001
 -3.5371651e+000  4.2335183e+001
 -3.5369914e+000  4.3058152e+001
 -3.5369312e+000  4.2445338e+001
 -3.5368104e+000  4.3485816e+001
 -3.5367355e+000  4.2937100e+001
 -3.5365227e+000  4.2841072e+001
 -3.5364395e+000  4.3284330e+001
 -3.5358079e+000  4.2286556e+001
 -3.5354307e+000  4.2228606e+001
 -3.5352860e+000  4.2856790e+001
 -3.5351866e+000  4.2712110e+001
 -3.5351422e+000  4.2483658e+001
 -3.5349208e+000  4.2175997e+001
 -3.5348427e+000  4.2674216e+001
 -3.5348182e+000  4.2804309e+001
 -3.5346942e+000  4.2502024e+001
 -3.5345048e+000  4.3317789e+001
 -3.5345036e+000  4.2693973e+001
 -3.5342091e+000  4.2033017e+001
 -3.5340921e+000  4.2421260e+001
 -3.5340886e+000  4.2465219e+001
 -3.5339158e+000  4.3371957e+001
 -3.5338909e+000  4.3388600e+001
 -3.5336275e+000  4.2246450e+001
 -3.5334317e+000  4.3118373e+001
 -3.5333372e+000  4.2210353e+001
 -3.5328484e+000  4.3475874e+001
 -3.5324751e+000  4.2759977e+001
 -3.5322356e+000  4.2127977e+001
 -3.5321688e+000  4.3201777e+001
 -3.5320772e+000  4.3169956e+001
 -3.5319462e+000  4.3492582e+001
 -3.5318774e+000  4.2317407e+001
 -3.5317928e+000  4.2955282e+001
 -3.5316002e+000  4.3040140e+001
 -3.5314251e+000  4.2520732e+001
 -3.5310548e+000  4.2086822e+001
 -3.5303660e+000  4.2821492e+001
 -3.5300755e+000  4.2368237e+001
 -3.5300534e+000  4.2550221e+001
 -3.5298306e+000  4.2656544e+001
 -3.5296384e+000  4.2788913e+001
 -3.5295175e+000  4.2159564e+001
 -3.5294861e+000  4.3267180e+001
 -3.5293350e+000  4.3151788e+001
 -3.5291194e+000  4.3345054e+001
 -3.5287379e+000  4.2267049e+001
 -3.5284063e+000  4.3022626e+001
 -3.5282569e+000  4.3133209e+001
 -3.5280475e+000  4.2890153e+001
 -3.5279241e+000  4.3483936e+001
 -3.5276077e+000  4.3233466e+001
 -3.5273931e+000  4.3104260e+001
 -3.5272625e+000  4.2729743e+001
 -3.5265452e+000  4.3359792e+001
 -3.5264392e+000  4.2071322e+001
 -3.5264044e+000  4.2051212e+001
 -3.5263896e+000  4.2388107e+001
 -3.5263601e+000  4.3403738e+001
 -3.5260437e+000  4.2586527e+001
 -3.5260304e+000  4.2973705e+001
 -3.5256958e+000  4.3299231e+001
 -3.5256367e+000  4.2872817e+001
 -3.5255437e+000  4.3451927e+001
 -3.5254990e+000  4.3490013e+001
 -3.5254722e+000  4.2638388e+001
 -3.5253831e+000  4.3216230e+001
 -3.5253243e+000  4.3071832e+001
 -3.5252514e+000  4.3495820e+001
 -3.5248019e+000  4.2567173e+001
 -3.5246561e+000  4.2300131e+001
 -3.5245861e+000  4.3436424e+001
 -3.5244354e+000  4.3004590e+001
 -3.5243424e+000  4.3466365e+001
 -3.5241518e+000  4.2099409e+001
 -3.5238494e+000  4.2604161e+001
 -3.5237564e+000  4.2905740e+001
 -3.5235594e+000  4.2745322e+001
 -3.5233083e+000  4.2925151e+001
 -3.5230708e+000  4.2192583e+001
 -3.5229011e+000  4.2350202e+001
 -3.5228328e+000  4.2537178e+001
 -3.5226865e+000  4.2143140e+001
 -3.5221554e+000  4.2436559e+001
 -3.5218556e+000  4.3088079e+001
 -3.5216612e+000  4.3420203e+001
 -3.5215924e+000  4.2019199e+001
 -3.5215007e+000  4.2000000e+001
 -3.5214700e+000  4.3330301e+001
 -3.5213617e+000  4.3478279e+001
 -3.5212102e+000  4.3187771e+001
 -3.5210592e+000  4.2623114e+001
 -3.5207790e+000  4.2405809e+001
 -3.5206716e+000  4.2772448e+001
 -3.5203500e+000  4.2855095e+001
 -3.5201581e+000  4.3486010e+001
 -3.5196865e+000  4.3493708e+001
 -3.5195308e+000  4.3251069e+001
 -3.5193333e+000  4.2453814e+001
 -3.5192769e+000  4.3052559e+001
 -3.5190988e+000  4.2331989e+001
 -3.5190940e+000  4.2837600e+001
 -3.5189927e+000  4.2989945e+001
 -3.5187161e+000  4.2114539e+001
 -3.5186753e+000  4.2489724e+001
 -3.5186027e+000  4.2942822e+001
 -3.5185664e+000  4.2507012e+001
 -3.5183317e+000  4.2472228e+001
 -3.5181423e+000  4.2804942e+001
 -3.5181140e+000  4.2035644e+001
 -3.5180030e+000  4.2701797e+001
 -3.5179634e+000  4.2684550e+001
 -3.5178399e+000  4.2282305e+001
 -3.5177641e+000  4.3283531e+001
 -3.5174670e+000  4.3312521e+001
 -3.5171394e+000  4.2229059e+001
 -3.5164867e+000  4.2667600e+001
 -3.5162599e+000  4.3471169e+001
 -3.5156251e+000  4.2210013e+001
 -3.5153688e+000  4.2174600e+001
 -3.5153552e+000  4.3118667e+001
 -3.5150545e+000  4.2719526e+001
 -3.5148894e+000  4.2248003e+001
 -3.5148466e+000  4.3158959e+001
 -3.5144677e+000  4.3373356e+001
 -3.5144214e+000  4.2422326e+001
 -3.5141798e+000  4.3174082e+001
 -3.5140935e+000  4.3491586e+001
 -3.5140073e+000  4.3487025e+001
 -3.5139218e+000  4.3482494e+001
 -3.5138286e+000  4.2821141e+001
 -3.5137836e+000  4.2376939e+001
 -3.5135970e+000  4.2129635e+001
 -3.5135833e+000  4.3035322e+001
 -3.5133593e+000  4.3391125e+001
 -3.5133304e+000  4.2651877e+001
 -3.5132438e+000  4.2524391e+001
 -3.5131901e+000  4.2313909e+001
 -3.5131735e+000  4.2960442e+001
 -3.5131328e+000  4.3267437e+001
 -3.5128772e+000  4.2064853e+001
 -3.5127761e+000  4.3457713e+001
 -3.5125913e+000  4.2756545e+001
 -3.5124984e+000  4.2885604e+001
 -3.5124068e+000  4.2579147e+001
 -3.5123417e+000  4.2554126e+001
 -3.5123170e+000  4.3140154e+001
 -3.5121876e+000  4.2264704e+001
 -3.5120092e+000  4.3442892e+001
 -3.5119993e+000  4.2156071e+001
 -3.5119338e+000  4.2786463e+001
 -3.5116919e+000  4.2083406e+001
 -3.5115300e+000  4.3203053e+001
 -3.5114566e+000  4.3016852e+001
 -3.5112984e+000  4.3352340e+001
 -3.5111427e+000  4.3407932e+001
 -3.5102707e+000  4.2914709e+001
 -3.5102070e+000  4.3222741e+001
 -3.5101452e+000  4.3477138e+001
 -3.5092598e+000  4.3099270e+001
 -3.5091056e+000  4.3429211e+001
 -3.5089613e+000  4.2736751e+001
 -3.5088606e+000  4.2049206e+001
 -3.5088587e+000  4.2595920e+001
 -3.5088425e+000  4.3063815e+001
 -3.5085689e+000  4.2612302e+001
 -3.5081422e+000  4.3467946e+001
 -3.5074492e+000  4.2362340e+001
 -3.5071860e+000  4.3080563e+001
 -3.5071060e+000  4.2012621e+001
 -3.5069356e+000  4.2978445e+001
 -3.5068443e+000  4.2868533e+001
 -3.5067392e+000  4.3239671e+001
 -3.5066870e+000  4.2637939e+001
 -3.5063797e+000  4.2392148e+001
 -3.5056400e+000  4.3335206e+001
 -3.5053572e+000  4.2295383e+001
 -3.5053196e+000  4.2930426e+001
 -3.5052491e+000  4.2346035e+001
 -3.5050090e+000  4.2101404e+001
 -3.5046228e+000  4.2850618e+001
 -3.5045686e+000  4.3297552e+001
 -3.5044273e+000  4.2899471e+001
 -3.5037258e+000  4.2540117e+001
 -3.5036659e+000  4.2441914e+001
 -3.5031675e+000  4.2511616e+001
 -3.5030511e+000  4.2196332e+001
 -3.5030207e+000  4.3317519e+001
 -3.5025431e+000  4.3000694e+001
 -3.5025286e+000  4.2029713e+001
 -3.5024297e+000  4.2800627e+001
 -3.5023726e+000  4.3475077e+001
 -3.5023601e+000  4.2461185e+001
 -3.5022336e+000  4.2709916e+001
 -3.5020409e+000  4.2495770e+001
 -3.5019175e+000  4.3186249e+001
 -3.5018800e+000  4.3416829e+001
 -3.5018118e+000  4.3448904e+001
 -3.5016377e+000  4.2568534e+001
 -3.5015405e+000  4.2479219e+001
 -3.5015341e+000  4.2674842e+001
 -3.5014866e+000  4.2832846e+001
 -3.5014568e+000  4.2328829e+001
 -3.5012309e+000  4.2407890e+001
 -3.5006562e+000  4.3126600e+001
 -3.5006051e+000  4.2769900e+001
 -3.5003825e+000  4.3257987e+001
 -3.5003659e+000  4.2139949e+001
 -3.5000573e+000  4.3436551e+001
 -3.5000349e+000  4.2946678e+001
 -3.4999932e+000  4.2275512e+001
 -3.4999341e+000  4.2218521e+001
 -3.4996376e+000  4.3461713e+001
 -3.4994606e+000  4.3153252e+001
 -3.4994422e+000  4.2692259e+001
 -3.4993598e+000  4.3278042e+001
 -3.4991020e+000  4.2119744e+001
 -3.4988483e+000  4.3048355e+001
 -3.4983910e+000  4.3401287e+001
 -3.4983865e+000  4.2237555e+001
 -3.4982804e+000  4.2425057e+001
 -3.4981747e+000  4.2624341e+001
 -3.4979353e+000  4.2000000e+001
 -3.4978786e+000  4.2815719e+001
 -3.4978048e+000  4.3110003e+001
 -3.4975946e+000  4.2177382e+001
 -3.4975338e+000  4.3426497e+001
 -3.4974176e+000  4.3365634e+001
 -3.4970916e+000  4.3026707e+001
 -3.4970846e+000  4.3169163e+001
 -3.4966929e+000  4.2066939e+001
 -3.4964985e+000  4.2159263e+001
 -3.4964617e+000  4.2657099e+001
 -3.4963997e+000  4.2255844e+001
 -3.4962788e+000  4.2749394e+001
 -3.4960924e+000  4.3211961e+001
 -3.4960430e+000  4.2585737e+001
 -3.4955889e+000  4.3384422e+001
 -3.4953712e+000  4.2313122e+001
 -3.4950201e+000  4.2047341e+001
 -3.4948249e+000  4.2525310e+001
 -3.4948132e+000  4.2963750e+001
 -3.4947640e+000  4.2786363e+001
 -3.4945880e+000  4.2376799e+001
 -3.4940752e+000  4.2882678e+001
 -3.4936994e+000  4.2915516e+001
 -3.4935632e+000  4.2726905e+001
 -3.4932840e+000  4.3472667e+001
 -3.4932830e+000  4.3346911e+001
 -3.4931936e+000  4.3442710e+001
 -3.4931579e+000  4.3068375e+001
 -3.4930557e+000  4.2086584e+001
 -3.4923986e+000  4.2555788e+001
 -3.4921821e+000  4.2606263e+001
 -3.4920546e+000  4.3140025e+001
 -3.4918706e+000  4.3430687e+001
 -3.4917547e+000  4.3089197e+001
 -3.4917227e+000  4.3227869e+001
 -3.4913353e+000  4.3452065e+001
 -3.4912892e+000  4.3435981e+001
 -3.4912743e+000  4.3418345e+001
 -3.4901109e+000  4.3197025e+001
 -3.4898202e+000  4.2981520e+001
 -3.4894823e+000  4.2844099e+001
 -3.4892250e+000  4.2299446e+001
 -3.4891164e+000  4.3328501e+001
 -3.4890859e+000  4.2861827e+001
 -3.4890612e+000  4.3425446e+001
 -3.4890588e+000  4.3461352e+001
 -3.4889956e+000  4.2341912e+001
 -3.4888614e+000  4.3245683e+001
 -3.4886531e+000  4.2015287e+001
 -3.4881950e+000  4.3408647e+001
 -3.4878704e+000  4.2640574e+001
 -3.4877472e+000  4.3307847e+001
 -3.4876044e+000  4.2507241e+001
 -3.4872835e+000  4.2931502e+001
 -3.4872655e+000  4.3432539e+001
 -3.4872597e+000  4.2899825e+001
 -3.4870937e+000  4.2358441e+001
 -3.4868508e+000  4.2283819e+001
 -3.4866686e+000  4.3439194e+001
 -3.4865517e+000  4.2452158e+001
 -3.4865122e+000  4.2105774e+001
 -3.4864715e+000  4.2708494e+001
 -3.4856871e+000  4.3429260e+001
 -3.4856815e+000  4.3445413e+001
 -3.4856600e+000  4.2394305e+001
 -3.4856491e+000  4.3397186e+001
 -3.4854493e+000  4.3289099e+001
 -3.4853877e+000  4.2540401e+001
 -3.4853364e+000  4.2189206e+001
 -3.4850804e+000  4.2802729e+001
 -3.4850695e+000  4.2470870e+001
 -3.4849891e+000  4.2034212e+001
 -3.4849471e+000  4.3435134e+001
 -3.4848646e+000  4.2433920e+001
 -3.4846107e+000  4.2997842e+001
 -3.4845448e+000  4.2208408e+001
 -3.4843377e+000  4.2488975e+001
 -3.4842695e+000  4.3421577e+001
 -3.4842025e+000  4.2672978e+001
 -3.4841304e+000  4.2414353e+001
 -3.4838774e+000  4.2762565e+001
 -3.4837191e+000  4.3470131e+001
 -3.4835594e+000  4.2145408e+001
 -3.4835452e+000  4.3415526e+001
 -3.4835258e+000  4.3426174e+001
 -3.4835247e+000  4.2827068e+001
 -3.4833464e+000  4.3267171e+001
 -3.4832387e+000  4.3104898e+001
 -3.4831436e+000  4.3038246e+001
 -3.4828741e+000  4.3122665e+001
 -3.4828511e+000  4.3431530e+001
 -3.4826457e+000  4.2326372e+001
 -3.4825294e+000  4.2592021e+001
 -3.4823990e+000  4.3441030e+001
 -3.4822178e+000  4.2227508e+001
 -3.4820433e+000  4.2573251e+001
 -3.4820044e+000  4.3434181e+001
 -3.4819909e+000  4.3429206e+001
 -3.4819719e+000  4.2948728e+001
 -3.4819669e+000  4.3437220e+001
 -3.4817554e+000  4.3015538e+001
 -3.4816584e+000  4.2266676e+001
 -3.4816085e+000  4.3178442e+001
 -3.4815782e+000  4.2054733e+001
 -3.4815570e+000  4.3157680e+001
 -3.4812799e+000  4.3451820e+001
 -3.4809713e+000  4.3373970e+001
 -3.4807632e+000  4.2623189e+001
 -3.4807107e+000  4.3357850e+001
 -3.4807007e+000  4.2124870e+001
 -3.4806978e+000  4.2167065e+001
 -3.4805932e+000  4.2690428e+001
 -3.4805805e+000  4.3432529e+001
 -3.4805269e+000  4.3431463e+001
 -3.4805086e+000  4.2741030e+001
 -3.4803811e+000  4.3427324e+001
 -3.4803579e+000  4.3424048e+001
 -3.4800795e+000  4.3435052e+001
 -3.4800312e+000  4.2782466e+001
 -3.4798612e+000  4.3459917e+001
 -3.4797104e+000  4.3429667e+001
 -3.4794791e+000  4.3055849e+001
 -3.4794064e+000  4.3409858e+001
 -3.4793533e+000  4.3445153e+001
 -3.4793446e+000  4.2073109e+001
 -3.4790575e+000  4.3437131e+001
 -3.4790537e+000  4.2876019e+001
 -3.4790431e+000  4.3440341e+001
 -3.4787354e+000  4.3433341e+001
 -3.4786656e+000  4.3431409e+001
 -3.4785773e+000  4.2522628e+001
 -3.4785696e+000  4.3387564e+001
 -3.4785569e+000  4.3419882e+001
 -3.4784812e+000  4.3403405e+001
 -3.4783923e+000  4.3435114e+001
 -3.4782996e+000  4.3426150e+001
 -3.4781825e+000  4.3428370e+001
 -3.4780531e+000  4.2247848e+001
 -3.4779934e+000  4.3430035e+001
 -3.4779430e+000  4.3075017e+001
 -3.4775512e+000  4.3213212e+001
 -3.4774914e+000  4.3415042e+001
 -3.4770844e+000  4.2966016e+001
 -3.4769314e+000  4.3434135e+001
 -3.4768266e+000  4.3431357e+001
 -3.4767040e+000  4.3436319e+001
 -3.4766228e+000  4.3438784e+001
 -3.4764784e+000  4.3423619e+001
 -3.4764502e+000  4.2656319e+001
 -3.4763754e+000  4.3140346e+001
 -3.4762258e+000  4.3429445e+001
 -3.4760054e+000  4.3427117e+001
 -3.4757740e+000  4.2310604e+001
 -3.4757168e+000  4.2372794e+001
 -3.4755028e+000  4.2914689e+001
 -3.4753405e+000  4.3442656e+001
 -3.4752408e+000  4.2091176e+001
 -3.4748998e+000  4.3320585e+001
 -3.4748787e+000  4.3341500e+001
 -3.4748097e+000  4.3435069e+001
 -3.4746483e+000  4.3232033e+001
 -3.4746257e+000  4.3431293e+001
 -3.4744397e+000  4.3467670e+001
 -3.4743698e+000  4.2000000e+001
 -3.4742930e+000  4.2844994e+001
 -3.4741873e+000  4.3195596e+001
 -3.4738599e+000  4.2556777e+001
 -3.4738069e+000  4.3448580e+001
 -3.4737696e+000  4.3428701e+001
 -3.4737539e+000  4.3455862e+001
 -3.4736085e+000  4.2724406e+001
 -3.4735477e+000  4.3250055e+001
 -3.4735062e+000  4.2606769e+001
 -3.4734640e+000  4.3438808e+001
 -3.4734570e+000  4.3407688e+001
 -3.4734193e+000  4.3425443e+001
 -3.4733754e+000  4.3411922e+001
 -3.4733551e+000  4.2294698e+001
 -3.4733302e+000  4.3396916e+001
 -3.4730068e+000  4.2892796e+001
 -3.4729721e+000  4.3416592e+001
 -3.4729438e+000  4.3420896e+001
 -3.4725235e+000  4.3092429e+001
 -3.4725159e+000  4.2021798e+001
 -3.4721734e+000  4.3436229e+001
 -3.4720278e+000  4.2815299e+001
 -3.4719365e+000  4.3431216e+001
 -3.4717857e+000  4.2982939e+001
 -3.4717636e+000  4.2341532e+001
 -3.4715028e+000  4.3403318e+001
 -3.4713773e+000  4.2503238e+001
 -3.4707517e+000  4.3427774e+001
 -3.4707067e+000  4.3442391e+001
 -3.4705630e+000  4.3423739e+001
 -3.4703064e+000  4.3029771e+001
 -3.4702304e+000  4.2443047e+001
 -3.4700695e+000  4.2861336e+001
 -3.4700567e+000  4.2179927e+001
 -3.4700418e+000  4.2707106e+001
 -3.4699727e+000  4.2933101e+001
 -3.4697006e+000  4.2461869e+001
 -3.4694726e+000  4.2198269e+001
 -3.4693563e+000  4.3413951e+001
 -3.4693536e+000  4.2041785e+001
 -3.4693508e+000  4.2752474e+001
 -3.4692709e+000  4.3437506e+001
 -3.4692622e+000  4.3301003e+001
 -3.4692477e+000  4.2638973e+001
 -3.4692116e+000  4.3410401e+001
 -3.4691330e+000  4.2540088e+001
 -3.4690631e+000  4.3417946e+001
 -3.4690377e+000  4.2406221e+001
 -3.4689565e+000  4.3431130e+001
 -3.4689241e+000  4.3407308e+001
 -3.4685970e+000  4.3280985e+001
 -3.4684006e+000  4.2153751e+001
 -3.4683889e+000  4.2799406e+001
 -3.4683877e+000  4.3425073e+001
 -3.4681756e+000  4.2280229e+001
 -3.4681543e+000  4.2424563e+001
 -3.4679103e+000  4.3390015e+001
 -3.4678403e+000  4.2588304e+001
 -3.4677593e+000  4.3379736e+001
 -3.4677449e+000  4.3454089e+001
 -3.4677447e+000  4.2109258e+001
 -3.4675187e+000  4.2136327e+001
 -3.4674529e+000  4.3427939e+001
 -3.4674162e+000  4.3421491e+001
 -3.4673602e+000  4.2999900e+001
 -3.4673273e+000  4.3109453e+001
 -3.4672462e+000  4.3404820e+001
 -3.4670704e+000  4.3460792e+001
 -3.4670487e+000  4.2769375e+001
 -3.4670301e+000  4.3401191e+001
 -3.4670220e+000  4.3448316e+001
 -3.4668156e+000  4.2480258e+001
 -3.4664737e+000  4.2387629e+001
 -3.4663892e+000  4.3443262e+001
 -3.4661319e+000  4.3415011e+001
 -3.4659141e+000  4.3411735e+001
 -3.4658566e+000  4.3439009e+001
 -3.4658093e+000  4.3396667e+001
 -3.4658030e+000  4.3418350e+001
 -3.4657970e+000  4.3165832e+001
 -3.4656842e+000  4.3424607e+001
 -3.4656839e+000  4.3409103e+001
 -3.4656172e+000  4.2234472e+001
 -3.4655775e+000  4.3127265e+001
 -3.4655133e+000  4.3431031e+001
 -3.4654686e+000  4.3364190e+001
 -3.4653734e+000  4.3407004e+001
 -3.4650833e+000  4.2060263e+001
 -3.4647844e+000  4.3263023e+001
 -3.4645124e+000  4.3404712e+001
 -3.4645112e+000  4.2216987e+001
 -3.4644357e+000  4.2322654e+001
 -3.4644159e+000  4.2830925e+001
 -3.4640616e+000  4.3427934e+001
 -3.4640063e+000  4.2671959e+001
 -3.4639172e+000  4.2951008e+001
 -3.4639034e+000  4.2688860e+001
 -3.4636039e+000  4.2522006e+001
 -3.4634534e+000  4.3406593e+001
 -3.4634107e+000  4.3407746e+001
 -3.4633714e+000  4.3408810e+001
 -3.4633291e+000  4.3409955e+001
 -3.4632746e+000  4.3411430e+001
 -3.4632051e+000  4.3413309e+001
 -3.4631600e+000  4.3400340e+001
 -3.4631228e+000  4.3415538e+001
 -3.4630347e+000  4.3417921e+001
 -3.4629618e+000  4.3403087e+001
 -3.4629446e+000  4.3420359e+001
 -3.4628549e+000  4.3422787e+001
 -3.4627667e+000  4.3425172e+001
 -3.4626957e+000  4.3407418e+001
 -3.4626722e+000  4.3184161e+001
 -3.4626032e+000  4.2621646e+001
 -3.4625818e+000  4.2263695e+001
 -3.4625694e+000  4.2784531e+001
 -3.4625265e+000  4.3405209e+001
 -3.4623467e+000  4.2878754e+001
 -3.4623187e+000  4.2571522e+001
 -3.4621688e+000  4.3064123e+001
 -3.4621359e+000  4.3406478e+001
 -3.4621086e+000  4.3408058e+001
 -3.4618269e+000  4.3407300e+001
 -3.4618245e+000  4.3046619e+001
 -3.4617052e+000  4.3014956e+001
 -3.4616395e+000  4.3080699e+001
 -3.4615444e+000  4.3408673e+001
 -3.4613542e+000  4.2077717e+001
 -3.4612939e+000  4.3393484e+001
 -3.4612661e+000  4.3407862e+001
 -3.4611351e+000  4.3146636e+001
 -3.4610855e+000  4.3405788e+001
 -3.4610136e+000  4.3406971e+001
 -3.4610096e+000  4.3404264e+001
 -3.4609242e+000  4.3332171e+001
 -3.4608635e+000  4.3409415e+001
 -3.4606111e+000  4.2904435e+001
 -3.4605533e+000  4.3467423e+001
 -3.4604118e+000  4.2355504e+001
 -3.4603509e+000  4.3402041e+001
 -3.4603297e+000  4.3407946e+001
 -3.4602665e+000  4.3220871e+001
 -3.4601751e+000  4.3398227e+001
 -3.4600118e+000  4.3410343e+001
 -3.4599322e+000  4.3406371e+001
 -3.4598485e+000  4.3455211e+001
 -3.4598063e+000  4.3386915e+001
 -3.4593920e+000  4.2967904e+001
 -3.4593231e+000  4.3408957e+001
 -3.4592813e+000  4.3316399e+001
 -3.4591330e+000  4.3203787e+001
 -3.4591152e+000  4.2738178e+001
 -3.4590578e+000  4.3411383e+001
 -3.4589868e+000  4.3407373e+001
 -3.4588343e+000  4.3404685e+001
 -3.4586801e+000  4.2013060e+001
 -3.4583324e+000  4.3449445e+001
 -3.4583180e+000  4.2300469e+001
 -3.4582832e+000  4.3240782e+001
 -3.4581546e+000  4.2094290e+001
 -3.4581010e+000  4.3410268e+001
 -3.4579602e+000  4.3412579e+001
 -3.4576636e+000  4.3408476e+001
 -3.4572969e+000  4.3406546e+001
 -3.4572096e+000  4.3415547e+001
 -3.4571610e+000  4.3444991e+001
 -3.4571589e+000  4.2653977e+001
 -3.4571026e+000  4.3401021e+001
 -3.4570180e+000  4.2165866e+001
 -3.4565218e+000  4.3409651e+001
 -3.4564820e+000  4.2919498e+001
 -3.4564420e+000  4.2031518e+001
 -3.4564400e+000  4.3411716e+001
 -3.4563655e+000  4.2371538e+001
 -3.4563451e+000  4.2123226e+001
 -3.4562436e+000  4.3441502e+001
 -3.4561950e+000  4.3419559e+001
 -3.4561370e+000  4.3347904e+001
 -3.4561319e+000  4.2603867e+001
 -3.4559742e+000  4.2494141e+001
 -3.4559250e+000  4.2848974e+001
 -3.4558106e+000  4.3377101e+001
 -3.4556430e+000  4.2451395e+001
 -3.4554697e+000  4.3404516e+001
 -3.4553734e+000  4.2702263e+001
 -3.4553666e+000  4.3395253e+001
 -3.4550138e+000  4.3407746e+001
 -3.4548703e+000  4.3424798e+001
 -3.4548305e+000  4.2509076e+001
 -3.4547220e+000  4.3410262e+001
 -3.4547041e+000  4.2247972e+001
 -3.4546667e+000  4.2536860e+001
 -3.4544095e+000  4.2185635e+001
 -3.4543655e+000  4.2554899e+001
 -3.4541791e+000  4.2814407e+001
 -3.4541441e+000  4.3031143e+001
 -3.4541051e+000  4.3446696e+001
 -3.4540355e+000  4.2399296e+001
 -3.4540253e+000  4.2720072e+001
 -3.4540198e+000  4.3412952e+001
 -3.4540161e+000  4.2985529e+001
 -3.4538566e+000  4.2336479e+001
 -3.4536378e+000  4.2867476e+001
 -3.4536113e+000  4.3452361e+001
 -3.4535864e+000  4.2758125e+001
 -3.4533770e+000  4.3416485e+001
 -3.4531953e+000  4.2203178e+001
 -3.4530955e+000  4.3459661e+001
 -3.4529731e+000  4.2435063e+001
 -3.4528173e+000  4.3095259e+001
 -3.4527814e+000  4.3291188e+001
 -3.4526569e+000  4.2890645e+001
 -3.4525976e+000  4.3401081e+001
 -3.4525259e+000  4.2936648e+001
 -3.4522257e+000  4.3430824e+001
 -3.4519577e+000  4.3440568e+001
 -3.4519053e+000  4.3409968e+001
 -3.4518972e+000  4.2144472e+001
 -3.4517433e+000  4.3114422e+001
 -3.4517356e+000  4.3406072e+001
 -3.4516199e+000  4.3443866e+001
 -3.4516006e+000  4.2048612e+001
 -3.4512496e+000  4.2796924e+001
 -3.4511102e+000  4.2587329e+001
 -3.4508044e+000  4.2000000e+001
 -3.4507663e+000  4.2466677e+001
 -3.4506658e+000  4.2635927e+001
 -3.4506421e+000  4.3387791e+001
 -3.4506313e+000  4.2280907e+001
 -3.4505840e+000  4.2416473e+001
 -3.4501167e+000  4.3273311e+001
 -3.4499977e+000  4.3447984e+001
 -3.4499177e+000  4.3131757e+001
 -3.4498921e+000  4.3436142e+001
 -3.4495120e+000  4.3413795e+001
 -3.4492739e+000  4.3256117e+001
 -3.4489937e+000  4.3420083e+001
 -3.4489177e+000  4.3173602e+001
 -3.4488411e+000  4.3426324e+001
 -3.4487367e+000  4.3157355e+001
 -3.4486930e+000  4.3442126e+001
 -3.4483528e+000  4.2775475e+001
 -3.4483504e+000  4.3001232e+001
 -3.4482600e+000  4.3364212e+001
 -3.4481130e+000  4.3396446e+001
 -3.4479676e+000  4.2316286e+001
 -3.4479121e+000  4.3444899e+001
 -3.4476747e+000  4.3439635e+001
 -3.4475983e+000  4.3409209e+001
 -3.4475029e+000  4.3432896e+001
 -3.4474910e+000  4.3452501e+001
 -3.4474569e+000  4.2833339e+001
 -3.4473605e+000  4.2230184e+001
 -3.4472701e+000  4.2066586e+001
 -3.4472290e+000  4.3403530e+001
 -3.4469503e+000  4.3310044e+001
 -3.4464589e+000  4.3467172e+001
 -3.4462360e+000  4.2482341e+001
 -3.4461764e+000  4.3076125e+001
 -3.4459405e+000  4.3192339e+001
 -3.4459079e+000  4.2383946e+001
 -3.4458690e+000  4.2105794e+001
 -3.4458250e+000  4.3227336e+001
 -3.4453890e+000  4.2686621e+001
 -3.4453373e+000  4.2522137e+001
 -3.4452259e+000  4.3441057e+001
 -3.4450747e+000  4.2617776e+001
 -3.4450329e+000  4.3447617e+001
 -3.4447249e+000  4.3057974e+001
 -3.4446836e+000  4.3443723e+001
 -3.4446003e+000  4.2954222e+001
 -3.4445706e+000  4.3428912e+001
 -3.4441902e+000  4.3457701e+001
 -3.4437832e+000  4.2667725e+001
 -3.4435726e+000  4.3018628e+001
 -3.4434583e+000  4.3329633e+001
 -3.4434393e+000  4.2023408e+001
 -3.4433962e+000  4.3438703e+001
 -3.4431730e+000  4.3201223e+001
 -3.4431164e+000  4.2573583e+001
 -3.4431153e+000  4.3218721e+001
 -3.4431054e+000  4.2971909e+001
 -3.4430746e+000  4.3415110e+001
 -3.4428695e+000  4.2085416e+001
 -3.4426289e+000  4.2263291e+001
 -3.4426087e+000  4.2747118e+001
 -3.4425602e+000  4.3235280e+001
 -3.4423260e+000  4.3379098e+001
 -3.4417649e+000  4.3407820e+001
 -3.4417333e+000  4.3441432e+001
 -3.4415919e+000  4.3445128e+001
 -3.4415409e+000  4.2862266e+001
 -3.4414013e+000  4.2706171e+001
 -3.4413014e+000  4.3450636e+001
 -3.4411688e+000  4.2349562e+001
 -3.4411535e+000  4.2903962e+001
 -3.4411388e+000  4.2174741e+001
 -3.4409830e+000  4.3400095e+001
 -3.4409801e+000  4.3424830e+001
 -3.4405907e+000  4.3039561e+001
 -3.4404501e+000  4.2214094e+001
 -3.4404055e+000  4.3210106e+001
 -3.4403752e+000  4.2297062e+001
 -3.4402310e+000  4.3390808e+001
 -3.4401929e+000  4.2540355e+001
 -3.4400994e+000  4.3186089e+001
 -3.4395830e+000  4.2731850e+001
 -3.4392953e+000  4.3243224e+001
 -3.4390774e+000  4.3437763e+001
 -3.4390171e+000  4.2787886e+001
 -3.4388802e+000  4.2921927e+001
 -3.4387897e+000  4.3143042e+001
 -3.4386004e+000  4.2010263e+001
 -3.4385984e+000  4.2449913e+001
 -3.4384392e+000  4.2157796e+001
 -3.4384234e+000  4.2503952e+001
 -3.4383888e+000  4.3442380e+001
 -3.4383171e+000  4.3446215e+001
 -3.4382713e+000  4.3104713e+001
 -3.4382671e+000  4.2649412e+001
 -3.4382211e+000  4.2880805e+001
 -3.4380788e+000  4.2820840e+001
 -3.4380447e+000  4.3349344e+001
 -3.4380104e+000  4.2124060e+001
 -3.4377711e+000  4.2400932e+001
 -3.4377347e+000  4.3226815e+001
 -3.4375342e+000  4.2599086e+001
 -3.4375101e+000  4.2194641e+001
 -3.4374483e+000  4.3464055e+001
 -3.4372520e+000  4.3298781e+001
 -3.4370138e+000  4.2037730e+001
 -3.4368087e+000  4.2430617e+001
 -3.4367613e+000  4.3193748e+001
 -3.4367413e+000  4.2847829e+001
 -3.4367166e+000  4.2331380e+001
 -3.4366742e+000  4.3419935e+001
 -3.4364307e+000  4.2938806e+001
 -3.4362643e+000  4.3455459e+001
 -3.4359458e+000  4.3439145e+001
 -3.4357059e+000  4.2366945e+001
 -3.4356638e+000  4.2556381e+001
 -3.4354869e+000  4.2763535e+001
 -3.4354650e+000  4.2245366e+001
 -3.4352931e+000  4.3404907e+001
 -3.4351799e+000  4.2805899e+001
 -3.4351576e+000  4.3411793e+001
 -3.4350249e+000  4.3218200e+001
 -3.4350239e+000  4.3449842e+001
 -3.4348957e+000  4.2141967e+001
 -3.4348942e+000  4.3121718e+001
 -3.4346625e+000  4.3281181e+001
 -3.4344698e+000  4.3234759e+001
 -3.4342583e+000  4.3179838e+001
 -3.4342549e+000  4.2986722e+001
 -3.4339939e+000  4.3202631e+001
 -3.4338354e+000  4.2054171e+001
 -3.4333649e+000  4.3444980e+001
 -3.4332470e+000  4.3088345e+001
 -3.4329421e+000  4.3171436e+001
 -3.4325362e+000  4.3262359e+001
 -3.4322277e+000  4.3368271e+001
 -3.4321619e+000  4.2631543e+001
 -3.4317159e+000  4.3441013e+001
 -3.4316259e+000  4.3163034e+001
 -3.4316246e+000  4.3397367e+001
 -3.4314132e+000  4.2279481e+001
 -3.4313599e+000  4.3243564e+001
 -3.4312544e+000  4.2415945e+001
 -3.4310443e+000  4.2468546e+001
 -3.4309202e+000  4.3187498e+001
 -3.4307669e+000  4.3004762e+001
 -3.4307191e+000  4.3416447e+001
 -3.4307137e+000  4.2485230e+001
 -3.4306560e+000  4.2312660e+001
 -3.4303942e+000  4.3210376e+001
 -3.4298456e+000  4.2525003e+001
 -3.4297593e+000  4.2072355e+001
 -3.4296443e+000  4.3226294e+001
 -3.4288775e+000  4.2716958e+001
 -3.4286607e+000  4.2107688e+001
 -3.4285587e+000  4.2964901e+001
 -3.4285214e+000  4.2615131e+001
 -3.4284113e+000  4.3316171e+001
 -3.4283503e+000  4.3071887e+001
 -3.4281404e+000  4.3385201e+001
 -3.4281166e+000  4.3406261e+001
 -3.4280911e+000  4.3460818e+001
 -3.4279734e+000  4.2696950e+001
 -3.4279731e+000  4.2386412e+001
 -3.4279412e+000  4.2834146e+001
 -3.4278325e+000  4.2678906e+001
 -3.4278290e+000  4.3023095e+001
 -3.4275822e+000  4.3195157e+001
 -3.4275497e+000  4.3156380e+001
 -3.4272390e+000  4.2000000e+001
 -3.4271334e+000  4.3451085e+001
 -3.4269600e+000  4.3054761e+001
 -3.4267818e+000  4.2570528e+001
 -3.4266649e+000  4.2776219e+001
 -3.4265345e+000  4.3235099e+001
 -3.4264474e+000  4.2864598e+001
 -3.4263936e+000  4.2180397e+001
 -3.4263745e+000  4.3443371e+001
 -3.4263655e+000  4.3178661e+001
 -3.4260312e+000  4.3413701e+001
 -3.4257686e+000  4.2750941e+001
 -3.4255921e+000  4.2227063e+001
 -3.4255286e+000  4.3336308e+001
 -3.4250493e+000  4.3170259e+001
 -3.4250136e+000  4.3218470e+001
 -3.4249320e+000  4.2793513e+001
 -3.4249007e+000  4.2023515e+001
 -3.4247041e+000  4.2586554e+001
 -3.4245653e+000  4.2661030e+001
 -3.4244717e+000  4.2895329e+001
 -3.4240790e+000  4.3039010e+001
 -3.4239826e+000  4.3202902e+001
 -3.4236910e+000  4.2089989e+001
 -3.4236586e+000  4.2948920e+001
 -3.4234923e+000  4.2497473e+001
 -3.4234734e+000  4.3149726e+001
 -3.4234246e+000  4.3243905e+001
 -3.4233164e+000  4.2541631e+001
 -3.4230275e+000  4.3186320e+001
 -3.4228922e+000  4.3141264e+001
 -3.4228913e+000  4.2208485e+001
 -3.4228840e+000  4.3295555e+001
 -3.4228764e+000  4.2438010e+001
 -3.4228410e+000  4.2165809e+001
 -3.4226728e+000  4.2912605e+001
 -3.4225240e+000  4.2261882e+001
 -3.4224151e+000  4.3414307e+001
 -3.4223110e+000  4.3132801e+001
 -3.4221785e+000  4.3101833e+001
 -3.4221660e+000  4.2133063e+001
 -3.4219533e+000  4.2344879e+001
 -3.4218704e+000  4.3408126e+001
 -3.4216910e+000  4.2930119e+001
 -3.4214335e+000  4.3399008e+001
 -3.4214275e+000  4.2734265e+001
 -3.4213859e+000  4.2296516e+001
 -3.4212639e+000  4.3226911e+001
 -3.4210076e+000  4.3355933e+001
 -3.4209426e+000  4.2453922e+001
 -3.4207494e+000  4.3161770e+001
 -3.4206718e+000  4.2818411e+001
 -3.4206038e+000  4.2327212e+001
 -3.4203829e+000  4.3210646e+001
 -3.4199280e+000  4.2513264e+001
 -3.4196803e+000  4.3414765e+001
 -3.4196636e+000  4.2642811e+001
 -3.4193583e+000  4.3251754e+001
 -3.4193044e+000  4.3411731e+001
 -3.4192182e+000  4.2192863e+001
 -3.4190353e+000  4.2403553e+001
 -3.4186468e+000  4.2976942e+001
 -3.4184757e+000  4.3194886e+001
 -3.4184727e+000  4.3177483e+001
 -3.4183289e+000  4.2041425e+001
 -3.4181946e+000  4.2849003e+001
 -3.4181540e+000  4.3235716e+001
 -3.4180665e+000  4.2879101e+001
 -3.4177285e+000  4.2242954e+001
 -3.4176505e+000  4.2058556e+001
 -3.4176256e+000  4.2374669e+001
 -3.4175383e+000  4.2603741e+001
 -3.4173610e+000  4.3117371e+001
 -3.4171048e+000  4.3415197e+001
 -3.4170402e+000  4.2148916e+001
 -3.4167608e+000  4.3374457e+001
 -3.4166732e+000  4.3155116e+001
 -3.4166332e+000  4.3219087e+001
 -3.4165542e+000  4.2556992e+001
 -3.4161962e+000  4.3145881e+001
 -3.4161933e+000  4.3276140e+001
 -3.4161278e+000  4.2119454e+001
 -3.4160097e+000  4.3417216e+001
 -3.4158939e+000  4.3405694e+001
 -3.4157165e+000  4.2993557e+001
 -3.4156150e+000  4.3137418e+001
 -3.4155562e+000  4.3410988e+001
 -3.4152920e+000  4.3259604e+001
 -3.4151552e+000  4.3244427e+001
 -3.4148761e+000  4.3202631e+001
 -3.4148732e+000  4.3419312e+001
 -3.4144867e+000  4.2360010e+001
 -3.4143801e+000  4.2422618e+001
 -3.4141728e+000  4.3168994e+001
 -3.4139210e+000  4.3186050e+001
 -3.4137418e+000  4.3010694e+001
 -3.4134297e+000  4.3389824e+001
 -3.4132628e+000  4.2803815e+001
 -3.4132406e+000  4.3414260e+001
 -3.4128834e+000  4.3227528e+001
 -3.4128687e+000  4.3085526e+001
 -3.4126907e+000  4.2013245e+001
 -3.4125097e+000  4.2623554e+001
 -3.4122802e+000  4.2706723e+001
 -3.4122607e+000  4.3418119e+001
 -3.4122356e+000  4.2282234e+001
 -3.4122287e+000  4.3129046e+001
 -3.4121341e+000  4.2312365e+001
 -3.4118785e+000  4.2483556e+001
 -3.4114990e+000  4.2766043e+001
 -3.4113279e+000  4.2689298e+001
 -3.4113029e+000  4.2073669e+001
 -3.4112943e+000  4.3211157e+001
 -3.4112499e+000  4.3065759e+001
 -3.4112439e+000  4.2785949e+001
 -3.4110950e+000  4.2722933e+001
 -3.4110889e+000  4.3252277e+001
 -3.4110510e+000  4.3308871e+001
 -3.4109880e+000  4.3326605e+001
 -3.4109559e+000  4.2466519e+001
 -3.4108918e+000  4.2528463e+001
 -3.4105551e+000  4.3029367e+001
 -3.4104145e+000  4.2747404e+001
 -3.4101914e+000  4.3177692e+001
 -3.4101768e+000  4.2103627e+001
 -3.4099668e+000  4.2573341e+001
 -3.4098956e+000  4.3401301e+001
 -3.4098846e+000  4.3236239e+001
 -3.4098729e+000  4.3160505e+001
 -3.4098132e+000  4.2833043e+001
 -3.4097626e+000  4.2672030e+001
 -3.4096784e+000  4.3410007e+001
 -3.4093960e+000  4.3151270e+001
 -3.4093692e+000  4.3194616e+001
 -3.4093026e+000  4.3047376e+001
 -3.4092047e+000  4.2960748e+001
 -3.4089190e+000  4.3142036e+001
 -3.4088650e+000  4.3416569e+001
 -3.4086629e+000  4.2501248e+001
 -3.4083420e+000  4.2864199e+001
 -3.4082256e+000  4.3291211e+001
 -3.4080473e+000  4.2389549e+001
 -3.4078416e+000  4.3345120e+001
 -3.4075445e+000  4.3219598e+001
 -3.4072609e+000  4.2178948e+001
 -3.4071909e+000  4.2940787e+001
 -3.4068859e+000  4.3244950e+001
 -3.4067601e+000  4.2216946e+001
 -3.4066214e+000  4.3261456e+001
 -3.4064549e+000  4.2891433e+001
 -3.4063872e+000  4.2161951e+001
 -3.4059437e+000  4.2442573e+001
 -3.4058915e+000  4.3169203e+001
 -3.4058809e+000  4.2654556e+001
 -3.4058605e+000  4.2590272e+001
 -3.4057874e+000  4.3203142e+001
 -3.4056397e+000  4.3186258e+001
 -3.4055327e+000  4.3133664e+001
 -3.4051059e+000  4.3104904e+001
 -3.4050976e+000  4.2543297e+001
 -3.4050700e+000  4.2922857e+001
 -3.4048931e+000  4.2906131e+001
 -3.4046772e+000  4.3228567e+001
 -3.4045454e+000  4.2331828e+001
 -3.4044952e+000  4.2269869e+001
 -3.4044214e+000  4.2198530e+001
 -3.4043512e+000  4.2134328e+001
 -3.4042771e+000  4.3416475e+001
 -3.4041271e+000  4.2253284e+001
 -3.4040471e+000  4.3363864e+001
 -3.4038900e+000  4.2029960e+001
 -3.4036735e+000  4.2000000e+001
 -3.4026892e+000  4.3407455e+001
 -3.4024184e+000  4.3254129e+001
 -3.4023842e+000  4.2087966e+001
 -3.4023632e+000  4.2979946e+001
 -3.4023469e+000  4.2638199e+001
 -3.4022056e+000  4.3211668e+001
 -3.4021464e+000  4.3125292e+001
 -3.4019101e+000  4.3177900e+001
 -3.4018993e+000  4.3152175e+001
 -3.4018798e+000  4.2816972e+001
 -3.4016785e+000  4.3237278e+001
 -3.4014223e+000  4.3142941e+001
 -3.4013454e+000  4.2053313e+001
 -3.4012317e+000  4.3381131e+001
 -3.4008519e+000  4.2407440e+001
 -3.4007163e+000  4.2297120e+001
 -3.4006742e+000  4.3160806e+001
 -3.4005727e+000  4.3395721e+001
 -3.4003133e+000  4.2234664e+001
 -3.4000110e+000  4.2516081e+001
 -3.3999302e+000  4.3195621e+001
 -3.3999158e+000  4.2848147e+001
 -3.3996632e+000  4.2349506e+001
 -3.3995499e+000  4.3246003e+001
 -3.3995263e+000  4.2608555e+001
 -3.3993383e+000  4.3220637e+001
 -3.3991347e+000  4.3018180e+001
 -3.3986313e+000  4.2372812e+001
 -3.3985148e+000  4.2781640e+001
 -3.3984187e+000  4.3416356e+001
 -3.3982408e+000  4.2557777e+001
 -3.3980360e+000  4.3134568e+001
 -3.3979947e+000  4.2734645e+001
 -3.3979509e+000  4.3263308e+001
 -3.3973999e+000  4.2878944e+001
 -3.3972036e+000  4.2998868e+001
 -3.3971376e+000  4.2118771e+001
 -3.3966928e+000  4.3169503e+001
 -3.3966773e+000  4.2458624e+001
 -3.3964711e+000  4.3229606e+001
 -3.3964530e+000  4.2425542e+001
 -3.3963683e+000  4.2752933e+001
 -3.3963483e+000  4.3204147e+001
 -3.3962458e+000  4.3075106e+001
 -3.3962006e+000  4.3187264e+001
 -3.3961543e+000  4.3280485e+001
 -3.3959459e+000  4.2315738e+001
 -3.3956317e+000  4.2148731e+001
 -3.3953222e+000  4.2716658e+001
 -3.3952147e+000  4.3317424e+001
 -3.3950930e+000  4.2496368e+001
 -3.3950824e+000  4.3255181e+001
 -3.3950763e+000  4.2699517e+001
 -3.3950084e+000  4.2799320e+001
 -3.3948054e+000  4.3055076e+001
 -3.3944517e+000  4.3178257e+001
 -3.3944045e+000  4.3299503e+001
 -3.3943425e+000  4.3238330e+001
 -3.3939822e+000  4.2682336e+001
 -3.3939256e+000  4.3143845e+001
 -3.3939186e+000  4.2013763e+001
 -3.3938421e+000  4.2477187e+001
 -3.3937516e+000  4.3213992e+001
 -3.3936712e+000  4.3092093e+001
 -3.3935917e+000  4.2949412e+001
 -3.3935592e+000  4.3335564e+001
 -3.3931572e+000  4.3036239e+001
 -3.3930947e+000  4.3127070e+001
 -3.3927764e+000  4.2071166e+001
 -3.3927611e+000  4.3405349e+001
 -3.3927377e+000  4.2575290e+001
 -3.3927006e+000  4.3152476e+001
 -3.3922670e+000  4.2664480e+001
 -3.3922140e+000  4.3247055e+001
 -3.3915446e+000  4.2768826e+001
 -3.3914771e+000  4.2625358e+001
 -3.3914756e+000  4.3161106e+001
 -3.3914239e+000  4.2102907e+001
 -3.3914179e+000  4.2832147e+001
 -3.3913095e+000  4.2965210e+001
 -3.3908843e+000  4.3222961e+001
 -3.3905415e+000  4.2166469e+001
 -3.3905335e+000  4.2863507e+001
 -3.3904973e+000  4.3416195e+001
 -3.3904911e+000  4.3196627e+001
 -3.3901630e+000  4.3353692e+001
 -3.3900203e+000  4.2185482e+001
 -3.3899636e+000  4.2534030e+001
 -3.3895553e+000  4.2040213e+001
 -3.3894819e+000  4.2391418e+001
 -3.3892345e+000  4.3169860e+001
 -3.3890425e+000  4.3267509e+001
 -3.3890261e+000  4.2266582e+001
 -3.3889844e+000  4.3136347e+001
 -3.3887423e+000  4.3187620e+001
 -3.3886552e+000  4.3111625e+001
 -3.3886050e+000  4.2592896e+001
 -3.3885982e+000  4.3259218e+001
 -3.3885188e+000  4.2219604e+001
 -3.3885129e+000  4.2932517e+001
 -3.3884141e+000  4.3232615e+001
 -3.3878944e+000  4.3206472e+001
 -3.3875678e+000  4.2914621e+001
 -3.3873936e+000  4.2203384e+001
 -3.3873813e+000  4.2443703e+001
 -3.3872334e+000  4.2895776e+001
 -3.3871629e+000  4.3371530e+001
 -3.3869934e+000  4.3178614e+001
 -3.3866458e+000  4.2249493e+001
 -3.3863315e+000  4.3389202e+001
 -3.3862855e+000  4.3241340e+001
 -3.3858190e+000  4.2644689e+001
 -3.3857298e+000  4.3251092e+001
 -3.3853687e+000  4.2982319e+001
 -3.3852976e+000  4.3216317e+001
 -3.3852877e+000  4.2361591e+001
 -3.3852783e+000  4.3014424e+001
 -3.3850258e+000  4.3145833e+001
 -3.3848929e+000  4.2329543e+001
 -3.3846340e+000  4.2284977e+001
 -3.3843590e+000  4.2133881e+001
 -3.3840431e+000  4.3128848e+001
 -3.3839440e+000  4.2815681e+001
 -3.3838007e+000  4.3154464e+001
 -3.3836081e+000  4.2513326e+001
 -3.3831033e+000  4.3064797e+001
 -3.3830520e+000  4.3164179e+001
 -3.3830034e+000  4.2086976e+001
 -3.3828273e+000  4.3225971e+001
 -3.3827526e+000  4.2305392e+001
 -3.3822058e+000  4.2784628e+001
 -3.3819960e+000  4.3191805e+001
 -3.3816668e+000  4.3200725e+001
 -3.3816454e+000  4.2409964e+001
 -3.3814711e+000  4.2847447e+001
 -3.3814426e+000  4.2559320e+001
 -3.3813860e+000  4.2057061e+001
 -3.3809786e+000  4.2346397e+001
 -3.3808109e+000  4.3172933e+001
 -3.3808105e+000  4.2024175e+001
 -3.3807845e+000  4.2429618e+001
 -3.3807256e+000  4.2741937e+001
 -3.3804127e+000  4.3402771e+001
 -3.3804013e+000  4.3414558e+001
 -3.3803770e+000  4.2757023e+001
 -3.3803570e+000  4.3235625e+001
 -3.3802472e+000  4.3182799e+001
 -3.3801342e+000  4.3271711e+001
 -3.3801081e+000  4.2000000e+001
 -3.3800845e+000  4.3138335e+001
 -3.3800481e+000  4.2726302e+001
 -3.3800456e+000  4.2610683e+001
 -3.3798226e+000  4.2460168e+001
 -3.3798013e+000  4.3245377e+001
 -3.3796899e+000  4.3263420e+001
 -3.3795283e+000  4.3289242e+001
 -3.3794850e+000  4.2233140e+001
 -3.3794017e+000  4.3325603e+001
 -3.3793875e+000  4.3307748e+001
 -3.3792494e+000  4.2494805e+001
 -3.3792456e+000  4.3255128e+001
 -3.3790700e+000  4.3210570e+001
 -3.3786803e+000  4.2709113e+001
 -3.3786268e+000  4.2879371e+001
 -3.3778887e+000  4.2997907e+001
 -3.3778779e+000  4.2117594e+001
 -3.3777405e+000  4.3098702e+001
 -3.3777324e+000  4.2376249e+001
 -3.3775363e+000  4.2692524e+001
 -3.3773724e+000  4.3030087e+001
 -3.3771781e+000  4.3220072e+001
 -3.3769659e+000  4.2659938e+001
 -3.3768724e+000  4.3081200e+001
 -3.3767650e+000  4.2676435e+001
 -3.3766709e+000  4.2151251e+001
 -3.3764511e+000  4.2477773e+001
 -3.3761259e+000  4.3147821e+001
 -3.3760732e+000  4.2947433e+001
 -3.3759570e+000  4.3047692e+001
 -3.3759049e+000  4.3343784e+001
 -3.3756514e+000  4.2174024e+001
 -3.3753853e+000  4.2799462e+001
 -3.3753772e+000  4.3157537e+001
 -3.3749992e+000  4.2576378e+001
 -3.3748939e+000  4.2965497e+001
 -3.3747079e+000  4.3229726e+001
 -3.3746285e+000  4.3167252e+001
 -3.3742935e+000  4.2863582e+001
 -3.3740908e+000  4.2544781e+001
 -3.3740647e+000  4.3177118e+001
 -3.3737612e+000  4.2101225e+001
 -3.3735009e+000  4.3186983e+001
 -3.3731717e+000  4.3195903e+001
 -3.3729365e+000  4.2073487e+001
 -3.3728425e+000  4.3204823e+001
 -3.3728054e+000  4.3239747e+001
 -3.3727828e+000  4.2593792e+001
 -3.3726842e+000  4.2831955e+001
 -3.3724579e+000  4.2041710e+001
 -3.3724086e+000  4.2629158e+001
 -3.3722497e+000  4.3249499e+001
 -3.3722098e+000  4.2769681e+001
 -3.3718298e+000  4.2192690e+001
 -3.3717798e+000  4.2268295e+001
 -3.3716857e+000  4.3360395e+001
 -3.3716525e+000  4.3275600e+001
 -3.3715557e+000  4.3266977e+001
 -3.3712067e+000  4.2526883e+001
 -3.3711114e+000  4.3258686e+001
 -3.3710547e+000  4.2906891e+001
 -3.3709506e+000  4.3214325e+001
 -3.3703836e+000  4.3378678e+001
 -3.3701889e+000  4.2393056e+001
 -3.3698641e+000  4.2925105e+001
 -3.3697262e+000  4.3412828e+001
 -3.3696383e+000  4.2211792e+001
 -3.3690878e+000  4.2249611e+001
 -3.3690587e+000  4.3223828e+001
 -3.3690488e+000  4.3395130e+001
 -3.3689652e+000  4.2319322e+001
 -3.3689587e+000  4.3113701e+001
 -3.3686522e+000  4.3014675e+001
 -3.3685622e+000  4.3130864e+001
 -3.3685275e+000  4.2424004e+001
 -3.3682826e+000  4.3153165e+001
 -3.3682815e+000  4.3065305e+001
 -3.3675597e+000  4.2980640e+001
 -3.3675339e+000  4.3162880e+001
 -3.3675178e+000  4.2011878e+001
 -3.3672560e+000  4.2444515e+001
 -3.3671562e+000  4.3233848e+001
 -3.3667140e+000  4.3171976e+001
 -3.3665281e+000  4.3144614e+001
 -3.3662194e+000  4.2648261e+001
 -3.3661503e+000  4.3181841e+001
 -3.3660291e+000  4.2299014e+001
 -3.3659546e+000  4.2338306e+001
 -3.3658355e+000  4.2813594e+001
 -3.3657822e+000  4.2507977e+001
 -3.3657674e+000  4.2358690e+001
 -3.3654145e+000  4.3190821e+001
 -3.3652538e+000  4.3243869e+001
 -3.3650853e+000  4.3199741e+001
 -3.3647991e+000  4.2890833e+001
 -3.3644470e+000  4.3208663e+001
 -3.3644102e+000  4.2752174e+001
 -3.3641855e+000  4.3298312e+001
 -3.3641155e+000  4.3253056e+001
 -3.3640918e+000  4.2783645e+001
 -3.3640073e+000  4.3333519e+001
 -3.3639567e+000  4.3316475e+001
 -3.3637800e+000  4.2466198e+001
 -3.3636977e+000  4.2162926e+001
 -3.3634458e+000  4.2718653e+001
 -3.3631860e+000  4.2130526e+001
 -3.3631709e+000  4.3279489e+001
 -3.3630740e+000  4.3270866e+001
 -3.3630709e+000  4.2852596e+001
 -3.3629772e+000  4.3262243e+001
 -3.3629619e+000  4.2735755e+001
 -3.3625551e+000  4.3218165e+001
 -3.3623794e+000  4.2489143e+001
 -3.3623144e+000  4.2228694e+001
 -3.3622411e+000  4.3092813e+001
 -3.3619644e+000  4.2561268e+001
 -3.3616171e+000  4.2026791e+001
 -3.3615111e+000  4.2408297e+001
 -3.3614844e+000  4.3227761e+001
 -3.3613358e+000  4.2700941e+001
 -3.3611629e+000  4.2667219e+001
 -3.3610561e+000  4.2058423e+001
 -3.3610213e+000  4.2604920e+001
 -3.3606945e+000  4.3033810e+001
 -3.3604393e+000  4.3158508e+001
 -3.3603835e+000  4.2940816e+001
 -3.3603719e+000  4.2997020e+001
 -3.3600687e+000  4.2091320e+001
 -3.3596195e+000  4.3167604e+001
 -3.3595820e+000  4.3237782e+001
 -3.3593504e+000  4.2684640e+001
 -3.3593029e+000  4.2871957e+001
 -3.3592277e+000  4.2111312e+001
 -3.3587996e+000  4.3176699e+001
 -3.3587860e+000  4.2282476e+001
 -3.3587639e+000  4.3414248e+001
 -3.3586848e+000  4.3149957e+001
 -3.3585662e+000  4.2377290e+001
 -3.3583358e+000  4.2584227e+001
 -3.3580639e+000  4.3185678e+001
 -3.3580618e+000  4.2180019e+001
 -3.3580480e+000  4.2960186e+001
 -3.3574424e+000  4.3401888e+001
 -3.3574155e+000  4.2541009e+001
 -3.3573281e+000  4.3194658e+001
 -3.3570743e+000  4.3054256e+001
 -3.3569585e+000  4.2147782e+001
 -3.3569302e+000  4.3141406e+001
 -3.3568104e+000  4.3247562e+001
 -3.3566898e+000  4.3203580e+001
 -3.3565427e+000  4.2000000e+001
 -3.3563262e+000  4.2042670e+001
 -3.3562397e+000  4.3284566e+001
 -3.3561547e+000  4.2824981e+001
 -3.3561299e+000  4.2621989e+001
 -3.3560515e+000  4.3212503e+001
 -3.3560453e+000  4.2798706e+001
 -3.3559956e+000  4.2075023e+001
 -3.3558874e+000  4.2839925e+001
 -3.3556721e+000  4.3256749e+001
 -3.3550796e+000  4.3348094e+001
 -3.3549808e+000  4.3222098e+001
 -3.3547421e+000  4.2765659e+001
 -3.3547016e+000  4.3074225e+001
 -3.3546995e+000  4.3367509e+001
 -3.3544624e+000  4.2244961e+001
 -3.3542819e+000  4.3274383e+001
 -3.3541850e+000  4.3265760e+001
 -3.3540573e+000  4.2426147e+001
 -3.3539102e+000  4.3231694e+001
 -3.3537002e+000  4.2637881e+001
 -3.3534763e+000  4.2311935e+001
 -3.3534532e+000  4.3014594e+001
 -3.3532480e+000  4.2521436e+001
 -3.3531251e+000  4.3386508e+001
 -3.3525445e+000  4.3154550e+001
 -3.3524228e+000  4.2196749e+001
 -3.3521330e+000  4.3162795e+001
 -3.3520700e+000  4.2264301e+001
 -3.3516458e+000  4.3124873e+001
 -3.3515364e+000  4.3107699e+001
 -3.3514497e+000  4.2906488e+001
 -3.3513131e+000  4.3171890e+001
 -3.3511386e+000  4.3241475e+001
 -3.3507899e+000  4.3145999e+001
 -3.3505813e+000  4.2978950e+001
 -3.3502663e+000  4.2477883e+001
 -3.3502312e+000  4.3180667e+001
 -3.3501352e+000  4.2328528e+001
 -3.3498625e+000  4.2393351e+001
 -3.3498167e+000  4.3407557e+001
 -3.3497875e+000  4.3415411e+001
 -3.3494954e+000  4.3189646e+001
 -3.3493631e+000  4.2925981e+001
 -3.3493084e+000  4.3289643e+001
 -3.3492083e+000  4.2442173e+001
 -3.3491048e+000  4.2458396e+001
 -3.3490935e+000  4.3328231e+001
 -3.3490569e+000  4.2213377e+001
 -3.3489984e+000  4.3308951e+001
 -3.3489763e+000  4.3198396e+001
 -3.3483670e+000  4.3251256e+001
 -3.3483380e+000  4.3207319e+001
 -3.3482974e+000  4.2346487e+001
 -3.3482236e+000  4.3216539e+001
 -3.3479962e+000  4.2656617e+001
 -3.3477982e+000  4.2710028e+001
 -3.3476249e+000  4.2501637e+001
 -3.3476153e+000  4.2013924e+001
 -3.3473506e+000  4.3279460e+001
 -3.3471529e+000  4.3226134e+001
 -3.3470328e+000  4.2727031e+001
 -3.3469868e+000  4.2363717e+001
 -3.3469228e+000  4.2781312e+001
 -3.3468799e+000  4.3260266e+001
 -3.3467365e+000  4.2886956e+001
 -3.3467327e+000  4.2165770e+001
 -3.3464975e+000  4.2746712e+001
 -3.3464014e+000  4.3234908e+001
 -3.3458227e+000  4.3044584e+001
 -3.3456238e+000  4.2572085e+001
 -3.3454849e+000  4.3090215e+001
 -3.3453929e+000  4.3269277e+001
 -3.3449255e+000  4.2297716e+001
 -3.3446525e+000  4.3398788e+001
 -3.3446496e+000  4.3150592e+001
 -3.3446054e+000  4.2813850e+001
 -3.3445804e+000  4.2230376e+001
 -3.3445497e+000  4.2610317e+001
 -3.3442381e+000  4.3158837e+001
 -3.3440788e+000  4.2945607e+001
 -3.3438267e+000  4.3167081e+001
 -3.3438065e+000  4.2673959e+001
 -3.3437632e+000  4.2031727e+001
 -3.3437582e+000  4.2996646e+001
 -3.3436299e+000  4.3244689e+001
 -3.3435286e+000  4.2553635e+001
 -3.3432199e+000  4.2411382e+001
 -3.3431178e+000  4.2852341e+001
 -3.3430304e+000  4.3409836e+001
 -3.3427754e+000  4.3416319e+001
 -3.3427560e+000  4.2135680e+001
 -3.3427447e+000  4.3175858e+001
 -3.3426879e+000  4.3029028e+001
 -3.3425990e+000  4.2119074e+001
 -3.3425406e+000  4.2101389e+001
 -3.3422375e+000  4.3286292e+001
 -3.3422001e+000  4.2050143e+001
 -3.3420701e+000  4.2869233e+001
 -3.3418186e+000  4.3295248e+001
 -3.3418115e+000  4.2693310e+001
 -3.3417828e+000  4.2593182e+001
 -3.3416628e+000  4.3184634e+001
 -3.3416543e+000  4.2066255e+001
 -3.3411436e+000  4.3193384e+001
 -3.3411424e+000  4.2084322e+001
 -3.3406245e+000  4.3202135e+001
 -3.3405101e+000  4.3211355e+001
 -3.3403957e+000  4.3220575e+001
 -3.3403733e+000  4.2535280e+001
 -3.3402797e+000  4.3276109e+001
 -3.3401684e+000  4.2832899e+001
 -3.3396442e+000  4.3229348e+001
 -3.3394250e+000  4.3375082e+001
 -3.3394227e+000  4.2249700e+001
 -3.3392566e+000  4.2151709e+001
 -3.3392538e+000  4.2963821e+001
 -3.3390682e+000  4.2182275e+001
 -3.3388927e+000  4.3238122e+001
 -3.3386746e+000  4.2281782e+001
 -3.3383212e+000  4.3251491e+001
 -3.3383020e+000  4.3356943e+001
 -3.3381706e+000  4.2796507e+001
 -3.3380303e+000  4.3012406e+001
 -3.3379598e+000  4.2644726e+001
 -3.3379496e+000  4.3405194e+001
 -3.3378687e+000  4.3388734e+001
 -3.3377460e+000  4.2764293e+001
 -3.3373676e+000  4.2429233e+001
 -3.3371605e+000  4.3075904e+001
 -3.3368965e+000  4.2626824e+001
 -3.3368341e+000  4.3260501e+001
 -3.3368241e+000  4.3152688e+001
 -3.3367673e+000  4.3413826e+001
 -3.3366103e+000  4.3059744e+001
 -3.3365371e+000  4.2487188e+001
 -3.3364524e+000  4.2378411e+001
 -3.3364126e+000  4.3160932e+001
 -3.3355800e+000  4.2516874e+001
 -3.3355396e+000  4.2315459e+001
 -3.3355153e+000  4.3170095e+001
 -3.3354353e+000  4.3338952e+001
 -3.3353485e+000  4.3269638e+001
 -3.3351666e+000  4.3282941e+001
 -3.3351623e+000  4.3136351e+001
 -3.3349095e+000  4.3103048e+001
 -3.3347477e+000  4.3291897e+001
 -3.3346874e+000  4.3397470e+001
 -3.3346717e+000  4.3118560e+001
 -3.3346424e+000  4.2469181e+001
 -3.3344333e+000  4.3178871e+001
 -3.3343287e+000  4.3300853e+001
 -3.3337882e+000  4.3319558e+001
 -3.3335840e+000  4.3244924e+001
 -3.3333334e+000  4.3207240e+001
 -3.3332190e+000  4.3216460e+001
 -3.3329773e+000  4.2000000e+001
 -3.3328750e+000  4.2915601e+001
 -3.3328455e+000  4.3188441e+001
 -3.3326341e+000  4.2982626e+001
 -3.3325206e+000  4.3226028e+001
 -3.3325144e+000  4.2898190e+001
 -3.3323264e+000  4.3197191e+001
 -3.3321506e+000  4.2732515e+001
 -3.3321342e+000  4.2448901e+001
 -3.3319000e+000  4.3408595e+001
 -3.3317692e+000  4.3234802e+001
 -3.3317650e+000  4.2711562e+001
 -3.3317032e+000  4.3414324e+001
 -3.3315031e+000  4.2334956e+001
 -3.3314983e+000  4.2265999e+001
 -3.3313635e+000  4.2398202e+001
 -3.3313031e+000  4.3402912e+001
 -3.3310777e+000  4.2020796e+001
 -3.3309208e+000  4.2932345e+001
 -3.3305060e+000  4.2580068e+001
 -3.3302354e+000  4.3276470e+001
 -3.3300111e+000  4.2354737e+001
 -3.3299717e+000  4.2199369e+001
 -3.3298650e+000  4.2217779e+001
 -3.3293518e+000  4.3042875e+001
 -3.3293281e+000  4.2780763e+001
 -3.3291603e+000  4.2234826e+001
 -3.3289985e+000  4.3154783e+001
 -3.3282754e+000  4.3251726e+001
 -3.3282219e+000  4.2879332e+001
 -3.3282069e+000  4.2608405e+001
 -3.3281505e+000  4.2678851e+001
 -3.3281012e+000  4.3163946e+001
 -3.3278847e+000  4.2749442e+001
 -3.3277696e+000  4.3286509e+001
 -3.3276983e+000  4.3391971e+001
 -3.3276729e+000  4.2563468e+001
 -3.3274577e+000  4.2810107e+001
 -3.3274484e+000  4.2660655e+001
 -3.3274014e+000  4.2039770e+001
 -3.3273506e+000  4.3295465e+001
 -3.3273089e+000  4.2165290e+001
 -3.3272039e+000  4.3173108e+001
 -3.3271854e+000  4.2501049e+001
 -3.3267898e+000  4.3260862e+001
 -3.3266392e+000  4.3414823e+001
 -3.3265192e+000  4.3382163e+001
 -3.3264773e+000  4.3305073e+001
 -3.3264605e+000  4.3241604e+001
 -3.3263680e+000  4.3399396e+001
 -3.3263585e+000  4.3089250e+001
 -3.3260516e+000  4.3022978e+001
 -3.3260423e+000  4.3212345e+001
 -3.3258937e+000  4.2949017e+001
 -3.3258169e+000  4.3002065e+001
 -3.3257809e+000  4.3410459e+001
 -3.3256161e+000  4.3182678e+001
 -3.3253439e+000  4.3221914e+001
 -3.3253042e+000  4.3269999e+001
 -3.3251998e+000  4.2843841e+001
 -3.3251394e+000  4.2127757e+001
 -3.3250854e+000  4.2057039e+001
 -3.3250353e+000  4.3202296e+001
 -3.3249550e+000  4.2861624e+001
 -3.3249226e+000  4.3406094e+001
 -3.3248687e+000  4.2074561e+001
 -3.3248482e+000  4.2110009e+001
 -3.3247764e+000  4.2825370e+001
 -3.3247518e+000  4.3367325e+001
 -3.3246783e+000  4.2546648e+001
 -3.3246500e+000  4.2415628e+001
 -3.3246456e+000  4.3231482e+001
 -3.3245899e+000  4.2092698e+001
 -3.3240283e+000  4.3192247e+001
 -3.3235151e+000  4.2146373e+001
 -3.3234328e+000  4.2530596e+001
 -3.3228383e+000  4.3280037e+001
 -3.3227442e+000  4.2641506e+001
 -3.3226387e+000  4.2694235e+001
 -3.3225625e+000  4.2300652e+001
 -3.3224659e+000  4.2433910e+001
 -3.3219900e+000  4.2249429e+001
 -3.3215664e+000  4.2967637e+001
 -3.3208931e+000  4.3395759e+001
 -3.3208658e+000  4.2181801e+001
 -3.3206821e+000  4.3157498e+001
 -3.3206780e+000  4.2461960e+001
 -3.3203725e+000  4.3290076e+001
 -3.3203184e+000  4.3071560e+001
 -3.3201111e+000  4.2592585e+001
 -3.3197848e+000  4.3166660e+001
 -3.3197650e+000  4.2387447e+001
 -3.3195497e+000  4.3348828e+001
 -3.3195376e+000  4.2765440e+001
 -3.3194992e+000  4.3299684e+001
 -3.3194522e+000  4.3255321e+001
 -3.3193159e+000  4.2482377e+001
 -3.3191913e+000  4.2796478e+001
 -3.3191324e+000  4.2722446e+001
 -3.3190908e+000  4.3246848e+001
 -3.3190860e+000  4.3175399e+001
 -3.3190228e+000  4.3209306e+001
 -3.3187501e+000  4.2281781e+001
 -3.3186259e+000  4.3309292e+001
 -3.3185931e+000  4.2012417e+001
 -3.3185082e+000  4.3328881e+001
 -3.3184511e+000  4.3125752e+001
 -3.3183995e+000  4.3401604e+001
 -3.3181309e+000  4.2622849e+001
 -3.3180158e+000  4.3199257e+001
 -3.3179666e+000  4.3264457e+001
 -3.3179172e+000  4.2370038e+001
 -3.3178960e+000  4.3106582e+001
 -3.3178593e+000  4.3217624e+001
 -3.3176497e+000  4.2320511e+001
 -3.3174982e+000  4.3184969e+001
 -3.3172759e+000  4.3236726e+001
 -3.3171610e+000  4.3227193e+001
 -3.3169924e+000  4.3274152e+001
 -3.3166120e+000  4.3389571e+001
 -3.3161346e+000  4.2890015e+001
 -3.3160375e+000  4.2516698e+001
 -3.3156623e+000  4.3142503e+001
 -3.3153988e+000  4.3036678e+001
 -3.3151952e+000  4.2985700e+001
 -3.3150251e+000  4.2908690e+001
 -3.3147946e+000  4.3405221e+001
 -3.3145266e+000  4.3284191e+001
 -3.3141480e+000  4.3378815e+001
 -3.3141335e+000  4.3193027e+001
 -3.3140346e+000  4.2030813e+001
 -3.3138280e+000  4.3397849e+001
 -3.3138234e+000  4.2737620e+001
 -3.3132456e+000  4.3054653e+001
 -3.3130411e+000  4.2230458e+001
 -3.3129341e+000  4.2574939e+001
 -3.3127162e+000  4.2264341e+001
 -3.3125765e+000  4.2211273e+001
 -3.3123657e+000  4.3160212e+001
 -3.3122893e+000  4.3293772e+001
 -3.3122598e+000  4.2708420e+001
 -3.3120034e+000  4.3206267e+001
 -3.3117893e+000  4.2780395e+001
 -3.3116715e+000  4.2928998e+001
 -3.3116669e+000  4.3168951e+001
 -3.3114379e+000  4.2337233e+001
 -3.3114160e+000  4.3303380e+001
 -3.3113280e+000  4.2353927e+001
 -3.3113063e+000  4.2446029e+001
 -3.3111897e+000  4.3408838e+001
 -3.3109681e+000  4.3177690e+001
 -3.3109573e+000  4.2674266e+001
 -3.3108399e+000  4.3214585e+001
 -3.3106290e+000  4.3258915e+001
 -3.3105668e+000  4.3312958e+001
 -3.3105501e+000  4.3002061e+001
 -3.3104323e+000  4.2404061e+001
 -3.3102676e+000  4.3250443e+001
 -3.3099062e+000  4.3241970e+001
 -3.3098903e+000  4.3088059e+001
 -3.3097913e+000  4.3232437e+001
 -3.3096764e+000  4.3222903e+001
 -3.3096549e+000  4.3268610e+001
 -3.3095274e+000  4.2751986e+001
 -3.3094562e+000  4.3020431e+001
 -3.3094118e+000  4.2000000e+001
 -3.3092222e+000  4.2953645e+001
 -3.3092197e+000  4.3365015e+001
 -3.3090584e+000  4.2556500e+001
 -3.3090528e+000  4.2500467e+001
 -3.3087777e+000  4.2834209e+001
 -3.3087652e+000  4.2606036e+001
 -3.3087407e+000  4.2136677e+001
 -3.3087389e+000  4.2047690e+001
 -3.3087120e+000  4.2814126e+001
 -3.3086875e+000  4.2082710e+001
 -3.3086807e+000  4.3278305e+001
 -3.3083449e+000  4.2064295e+001
 -3.3082399e+000  4.2425742e+001
 -3.3081210e+000  4.3200037e+001
 -3.3080531e+000  4.3402868e+001
 -3.3080086e+000  4.2872976e+001
 -3.3080016e+000  4.2158857e+001
 -3.3078407e+000  4.3395770e+001
 -3.3077925e+000  4.2853658e+001
 -3.3077415e+000  4.2653905e+001
 -3.3076034e+000  4.3185749e+001
 -3.3074046e+000  4.2118249e+001
 -3.3072463e+000  4.2194978e+001
 -3.3070745e+000  4.2636186e+001
 -3.3070014e+000  4.2467805e+001
 -3.3068302e+000  4.2100839e+001
 -3.3064434e+000  4.3287887e+001
 -3.3062074e+000  4.3387452e+001
 -3.3060040e+000  4.2246323e+001
 -3.3058657e+000  4.2536669e+001
 -3.3046816e+000  4.2692532e+001
 -3.3046058e+000  4.2177606e+001
 -3.3042387e+000  4.3193807e+001
 -3.3042061e+000  4.3297468e+001
 -3.3040029e+000  4.2972206e+001
 -3.3037528e+000  4.2383047e+001
 -3.3037501e+000  4.3162900e+001
 -3.3034649e+000  4.3409336e+001
 -3.3034421e+000  4.3263056e+001
 -3.3033569e+000  4.3307046e+001
 -3.3033552e+000  4.2310738e+001
 -3.3032836e+000  4.3208607e+001
 -3.3030513e+000  4.3171639e+001
 -3.3029518e+000  4.2020797e+001
 -3.3029433e+000  4.3117464e+001
 -3.3027463e+000  4.2293781e+001
 -3.3025206e+000  4.3179187e+001
 -3.3025077e+000  4.3316623e+001
 -3.3024680e+000  4.3272751e+001
 -3.3022404e+000  4.3236816e+001
 -3.3021291e+000  4.3070718e+001
 -3.3021255e+000  4.3227283e+001
 -3.3021201e+000  4.3216925e+001
 -3.3019501e+000  4.2796947e+001
 -3.3019193e+000  4.3335225e+001
 -3.3019159e+000  4.2725239e+001
 -3.3015776e+000  4.3350926e+001
 -3.3009624e+000  4.2485192e+001
 -3.3009397e+000  4.3401599e+001
 -3.3008285e+000  4.3394558e+001
 -3.3008019e+000  4.3254502e+001
 -3.3007667e+000  4.2894488e+001
 -3.3007575e+000  4.2588686e+001
 -3.3004405e+000  4.3246030e+001
 -3.3003107e+000  4.3039281e+001
 -3.3001736e+000  4.3377419e+001
 -3.2999637e+000  4.2764358e+001
 -3.2998716e+000  4.3281515e+001
 -3.2994012e+000  4.3202377e+001
 -3.2993873e+000  4.3102651e+001
 -3.2992593e+000  4.2276384e+001
 -3.2991929e+000  4.3132361e+001
 -3.2991559e+000  4.3187245e+001
 -3.2986360e+000  4.2620078e+001
 -3.2984790e+000  4.3407467e+001
 -3.2982697e+000  4.2517958e+001
 -3.2978287e+000  4.2365166e+001
 -3.2976775e+000  4.2222331e+001
 -3.2976343e+000  4.3291097e+001
 -3.2974999e+000  4.2942061e+001
 -3.2971941e+000  4.3148649e+001
 -3.2971566e+000  4.3008573e+001
 -3.2970601e+000  4.2453613e+001
 -3.2964770e+000  4.2780960e+001
 -3.2962552e+000  4.3267197e+001
 -3.2962467e+000  4.2912876e+001
 -3.2961329e+000  4.2990624e+001
 -3.2957093e+000  4.3301015e+001
 -3.2952671e+000  4.2009175e+001
 -3.2952035e+000  4.2665208e+001
 -3.2951606e+000  4.2258314e+001
 -3.2951344e+000  4.3165587e+001
 -3.2950830e+000  4.3194030e+001
 -3.2949749e+000  4.3388067e+001
 -3.2949110e+000  4.2570153e+001
 -3.2948880e+000  4.2710206e+001
 -3.2948601e+000  4.3310593e+001
 -3.2947509e+000  4.2145018e+001
 -3.2946658e+000  4.2416873e+001
 -3.2946464e+000  4.2038170e+001
 -3.2946037e+000  4.3173135e+001
 -3.2945746e+000  4.3231662e+001
 -3.2945692e+000  4.3221305e+001
 -3.2945637e+000  4.3210948e+001
 -3.2944929e+000  4.2742248e+001
 -3.2941130e+000  4.2071369e+001
 -3.2940731e+000  4.3180683e+001
 -3.2937579e+000  4.2346500e+001
 -3.2936588e+000  4.3275961e+001
 -3.2936150e+000  4.3258643e+001
 -3.2934997e+000  4.3397575e+001
 -3.2934373e+000  4.2396632e+001
 -3.2932852e+000  4.2326839e+001
 -3.2928689e+000  4.2824985e+001
 -3.2928219e+000  4.3405346e+001
 -3.2927747e+000  4.3240876e+001
 -3.2925407e+000  4.3055387e+001
 -3.2921816e+000  4.2843936e+001
 -3.2921349e+000  4.3086124e+001
 -3.2916853e+000  4.2089592e+001
 -3.2916621e+000  4.3364079e+001
 -3.2914158e+000  4.3024036e+001
 -3.2914059e+000  4.2436452e+001
 -3.2913461e+000  4.2680791e+001
 -3.2913321e+000  4.2126857e+001
 -3.2912655e+000  4.2169403e+001
 -3.2911402e+000  4.2206340e+001
 -3.2910903e+000  4.2550978e+001
 -3.2910624e+000  4.3284725e+001
 -3.2909749e+000  4.3250089e+001
 -3.2909286e+000  4.2959352e+001
 -3.2907815e+000  4.2636626e+001
 -3.2904880e+000  4.2501157e+001
 -3.2904369e+000  4.2470754e+001
 -3.2902538e+000  4.2238602e+001
 -3.2902455e+000  4.3202600e+001
 -3.2900311e+000  4.2880031e+001
 -3.2900002e+000  4.3187468e+001
 -3.2891374e+000  4.3294643e+001
 -3.2890586e+000  4.2871130e+001
 -3.2890516e+000  4.2603071e+001
 -3.2887448e+000  4.2808232e+001
 -3.2882896e+000  4.3267133e+001
 -3.2881713e+000  4.2188030e+001
 -3.2880861e+000  4.2862230e+001
 -3.2879696e+000  4.3226604e+001
 -3.2879641e+000  4.3216246e+001
 -3.2877130e+000  4.2108461e+001
 -3.2876253e+000  4.2929283e+001
 -3.2874591e+000  4.2696143e+001
 -3.2872124e+000  4.3304562e+001
 -3.2868908e+000  4.2975749e+001
 -3.2864471e+000  4.2888759e+001
 -3.2863982e+000  4.3170563e+001
 -3.2863733e+000  4.3325571e+001
 -3.2862082e+000  4.2532391e+001
 -3.2859273e+000  4.3194253e+001
 -3.2858675e+000  4.3178111e+001
 -3.2858464e+000  4.2000000e+001
 -3.2857423e+000  4.2378322e+001
 -3.2856932e+000  4.3275897e+001
 -3.2856494e+000  4.3258579e+001
 -3.2854613e+000  4.3378927e+001
 -3.2852709e+000  4.3234429e+001
 -3.2852536e+000  4.3404191e+001
 -3.2849587e+000  4.2023777e+001
 -3.2845611e+000  4.2755759e+001
 -3.2845316e+000  4.2055373e+001
 -3.2845277e+000  4.2306146e+001
 -3.2845071e+000  4.2652666e+001
 -3.2844527e+000  4.3208857e+001
 -3.2843308e+000  4.3345742e+001
 -3.2843136e+000  4.3392666e+001
 -3.2842630e+000  4.2726283e+001
 -3.2837003e+000  4.2287310e+001
 -3.2836677e+000  4.3119367e+001
 -3.2836383e+000  4.2791120e+001
 -3.2834710e+000  4.3243643e+001
 -3.2830411e+000  4.3102028e+001
 -3.2828631e+000  4.2897487e+001
 -3.2828571e+000  4.2487329e+001
 -3.2828525e+000  4.2772906e+001
 -3.2827448e+000  4.3070785e+001
 -3.2825570e+000  4.2155731e+001
 -3.2824614e+000  4.3284341e+001
 -3.2824131e+000  4.3005902e+001
 -3.2821487e+000  4.2408384e+001
 -3.2820914e+000  4.3039924e+001
 -3.2817946e+000  4.3184896e+001
 -3.2815373e+000  4.2584654e+001
 -3.2813645e+000  4.3221545e+001
 -3.2813477e+000  4.2269248e+001
 -3.2811477e+000  4.2455563e+001
 -3.2807266e+000  4.3137644e+001
 -3.2806192e+000  4.2880584e+001
 -3.2805364e+000  4.3294260e+001
 -3.2803239e+000  4.3267069e+001
 -3.2801345e+000  4.3200509e+001
 -3.2799996e+000  4.2619522e+001
 -3.2799532e+000  4.3156181e+001
 -3.2798233e+000  4.3251456e+001
 -3.2796466e+000  4.2871684e+001
 -3.2796295e+000  4.2906307e+001
 -3.2794317e+000  4.2222915e+001
 -3.2792016e+000  4.2513934e+001
 -3.2790555e+000  4.2252549e+001
 -3.2789516e+000  4.3301812e+001
 -3.2788113e+000  4.2947430e+001
 -3.2786658e+000  4.3229371e+001
 -3.2786130e+000  4.2074810e+001
 -3.2785733e+000  4.2862807e+001
 -3.2784149e+000  4.2359723e+001
 -3.2778532e+000  4.3214156e+001
 -3.2776620e+000  4.3175538e+001
 -3.2773649e+000  4.2833074e+001
 -3.2773563e+000  4.3192431e+001
 -3.2771912e+000  4.2670269e+001
 -3.2770921e+000  4.3275513e+001
 -3.2770351e+000  4.2889313e+001
 -3.2769645e+000  4.2138392e+001
 -3.2767732e+000  4.2565270e+001
 -3.2767309e+000  4.2988954e+001
 -3.2767265e+000  4.2708937e+001
 -3.2763960e+000  4.2915126e+001
 -3.2760981e+000  4.2009288e+001
 -3.2760954e+000  4.2339801e+001
 -3.2759671e+000  4.3237196e+001
 -3.2756558e+000  4.3402727e+001
 -3.2753349e+000  4.3364339e+001
 -3.2752505e+000  4.2424288e+001
 -3.2750974e+000  4.2038219e+001
 -3.2749299e+000  4.2392802e+001
 -3.2747216e+000  4.3022571e+001
 -3.2746168e+000  4.2093420e+001
 -3.2744978e+000  4.3259946e+001
 -3.2743418e+000  4.3206766e+001
 -3.2741172e+000  4.3087530e+001
 -3.2739438e+000  4.2742025e+001
 -3.2738604e+000  4.3283957e+001
 -3.2737935e+000  4.2473983e+001
 -3.2737566e+000  4.2898935e+001
 -3.2733405e+000  4.2322044e+001
 -3.2733135e+000  4.2817918e+001
 -3.2732237e+000  4.3183073e+001
 -3.2731379e+000  4.2171551e+001
 -3.2731197e+000  4.2847813e+001
 -3.2728977e+000  4.2637637e+001
 -3.2728967e+000  4.3385953e+001
 -3.2725232e+000  4.3221228e+001
 -3.2724729e+000  4.2546114e+001
 -3.2724180e+000  4.2689174e+001
 -3.2723194e+000  4.3245010e+001
 -3.2723180e+000  4.2122219e+001
 -3.2723102e+000  4.2441452e+001
 -3.2722756e+000  4.3291510e+001
 -3.2721051e+000  4.3055298e+001
 -3.2716185e+000  4.2966847e+001
 -3.2715636e+000  4.3198687e+001
 -3.2715253e+000  4.3316043e+001
 -3.2712969e+000  4.3268460e+001
 -3.2712072e+000  4.2881138e+001
 -3.2708388e+000  4.2189078e+001
 -3.2708324e+000  4.2207221e+001
 -3.2706907e+000  4.3299063e+001
 -3.2705230e+000  4.2907754e+001
 -3.2701338e+000  4.2872261e+001
 -3.2699099e+000  4.2800494e+001
 -3.2698555e+000  4.2239437e+001
 -3.2698245e+000  4.3229054e+001
 -3.2693686e+000  4.2600363e+001
 -3.2690604e+000  4.2863383e+001
 -3.2690118e+000  4.3213839e+001
 -3.2690040e+000  4.2763528e+001
 -3.2688728e+000  4.3333377e+001
 -3.2687853e+000  4.3190609e+001
 -3.2686717e+000  4.3252823e+001
 -3.2684348e+000  4.2932989e+001
 -3.2680651e+000  4.3276904e+001
 -3.2679286e+000  4.2890760e+001
 -3.2674384e+000  4.2378102e+001
 -3.2673311e+000  4.2107603e+001
 -3.2672779e+000  4.2781654e+001
 -3.2671781e+000  4.2527778e+001
 -3.2669283e+000  4.2916895e+001
 -3.2668820e+000  4.3107189e+001
 -3.2668370e+000  4.2408155e+001
 -3.2666922e+000  4.2275948e+001
 -3.2666193e+000  4.2723622e+001
 -3.2665776e+000  4.2020393e+001
 -3.2664998e+000  4.3178092e+001
 -3.2663559e+000  4.2655588e+001
 -3.2663000e+000  4.3237452e+001
 -3.2660939e+000  4.3348796e+001
 -3.2658921e+000  4.3402796e+001
 -3.2657442e+000  4.2493076e+001
 -3.2654707e+000  4.3261337e+001
 -3.2653368e+000  4.2291605e+001
 -3.2649691e+000  4.3004729e+001
 -3.2649170e+000  4.2307144e+001
 -3.2648054e+000  4.2150387e+001
 -3.2646698e+000  4.3204483e+001
 -3.2646500e+000  4.2900383e+001
 -3.2643649e+000  4.3286378e+001
 -3.2642439e+000  4.2459692e+001
 -3.2641616e+000  4.3164654e+001
 -3.2641290e+000  4.3126624e+001
 -3.2641110e+000  4.3374315e+001
 -3.2640112e+000  4.3071217e+001
 -3.2638278e+000  4.3146575e+001
 -3.2638105e+000  4.3394307e+001
 -3.2637601e+000  4.3039074e+001
 -3.2636818e+000  4.3220911e+001
 -3.2635641e+000  4.2065258e+001
 -3.2632704e+000  4.3302829e+001
 -3.2627801e+000  4.3293930e+001
 -3.2626523e+000  4.3245265e+001
 -3.2625089e+000  4.2081881e+001
 -3.2624330e+000  4.2579224e+001
 -3.2624198e+000  4.2258789e+001
 -3.2622810e+000  4.2000000e+001
 -3.2622698e+000  4.3269851e+001
 -3.2621470e+000  4.2874755e+001
 -3.2620897e+000  4.2883863e+001
 -3.2620615e+000  4.3185627e+001
 -3.2619986e+000  4.2510123e+001
 -3.2618916e+000  4.3196405e+001
 -3.2618696e+000  4.2622801e+001
 -3.2617343e+000  4.2856549e+001
 -3.2610736e+000  4.2865878e+001
 -3.2610554e+000  4.2909523e+001
 -3.2610553e+000  4.2049279e+001
 -3.2606475e+000  4.2983746e+001
 -3.2606054e+000  4.2363855e+001
 -3.2603351e+000  4.2951031e+001
 -3.2601574e+000  4.3229309e+001
 -3.2600566e+000  4.2705509e+001
 -3.2600194e+000  4.2224753e+001
 -3.2600003e+000  4.2674285e+001
 -3.2594321e+000  4.2348458e+001
 -3.2593398e+000  4.3211556e+001
 -3.2591968e+000  4.3022108e+001
 -3.2591029e+000  4.2753005e+001
 -3.2588112e+000  4.2893485e+001
 -3.2586968e+000  4.3385116e+001
 -3.2586123e+000  4.3253814e+001
 -3.2585994e+000  4.2559176e+001
 -3.2585696e+000  4.3279325e+001
 -3.2581463e+000  4.3402851e+001
 -3.2581012e+000  4.2163241e+001
 -3.2580241e+000  4.3089760e+001
 -3.2579336e+000  4.2831098e+001
 -3.2578218e+000  4.2475951e+001
 -3.2574607e+000  4.2918664e+001
 -3.2570698e+000  4.2134214e+001
 -3.2566962e+000  4.2430766e+001
 -3.2566725e+000  4.2331334e+001
 -3.2566329e+000  4.3237707e+001
 -3.2563716e+000  4.2032472e+001
 -3.2563341e+000  4.3360288e+001
 -3.2558502e+000  4.3306596e+001
 -3.2557534e+000  4.2736671e+001
 -3.2557066e+000  4.2811528e+001
 -3.2555716e+000  4.2394533e+001
 -3.2554391e+000  4.2447572e+001
 -3.2554114e+000  4.3262328e+001
 -3.2553736e+000  4.2197487e+001
 -3.2553598e+000  4.3297697e+001
 -3.2553484e+000  4.2902757e+001
 -3.2553376e+000  4.3180645e+001
 -3.2551677e+000  4.3191423e+001
 -3.2549978e+000  4.3202201e+001
 -3.2549371e+000  4.2690344e+001
 -3.2548694e+000  4.3288798e+001
 -3.2548453e+000  4.3220781e+001
 -3.2548400e+000  4.2180490e+001
 -3.2547940e+000  4.2641029e+001
 -3.2544082e+000  4.2849715e+001
 -3.2543205e+000  4.3271452e+001
 -3.2537827e+000  4.2539672e+001
 -3.2537475e+000  4.2859044e+001
 -3.2537394e+000  4.3323619e+001
 -3.2536395e+000  4.3394051e+001
 -3.2535162e+000  4.2608455e+001
 -3.2534655e+000  4.2096451e+001
 -3.2534050e+000  4.2414156e+001
 -3.2533333e+000  4.2927370e+001
 -3.2532209e+000  4.2791455e+001
 -3.2530868e+000  4.2868373e+001
 -3.2530296e+000  4.2877481e+001
 -3.2529723e+000  4.2886588e+001
 -3.2525930e+000  4.3246256e+001
 -3.2519252e+000  4.3401032e+001
 -3.2517854e+000  4.2967785e+001
 -3.2517537e+000  4.2911898e+001
 -3.2513472e+000  4.2242892e+001
 -3.2513208e+000  4.3229179e+001
 -3.2511983e+000  4.2117180e+001
 -3.2511708e+000  4.3171599e+001
 -3.2511413e+000  4.3053178e+001
 -3.2511380e+000  4.2770768e+001
 -3.2506203e+000  4.3280925e+001
 -3.2505033e+000  4.3211426e+001
 -3.2501067e+000  4.2997724e+001
 -3.2499670e+000  4.2314627e+001
 -3.2499581e+000  4.2013634e+001
 -3.2498815e+000  4.3373611e+001
 -3.2496628e+000  4.2660639e+001
 -3.2495095e+000  4.2895860e+001
 -3.2493145e+000  4.3385249e+001
 -3.2492060e+000  4.2936077e+001
 -3.2487564e+000  4.2718423e+001
 -3.2487437e+000  4.2277776e+001
 -3.2487370e+000  4.2376650e+001
 -3.2485530e+000  4.3254805e+001
 -3.2481114e+000  4.2520741e+001
 -3.2479795e+000  4.3107286e+001
 -3.2479637e+000  4.2212471e+001
 -3.2477625e+000  4.3396269e+001
 -3.2476714e+000  4.2920042e+001
 -3.2474829e+000  4.3399733e+001
 -3.2474621e+000  4.3263929e+001
 -3.2474112e+000  4.3306604e+001
 -3.2472162e+000  4.3237228e+001
 -3.2471467e+000  4.3342520e+001
 -3.2471343e+000  4.2296630e+001
 -3.2470233e+000  4.3142504e+001
 -3.2470040e+000  4.3162552e+001
 -3.2469804e+000  4.3072068e+001
 -3.2469208e+000  4.3297705e+001
 -3.2463712e+000  4.3273053e+001
 -3.2463494e+000  4.3183440e+001
 -3.2463484e+000  4.2844293e+001
 -3.2462775e+000  4.3203698e+001
 -3.2461997e+000  4.2590862e+001
 -3.2461993e+000  4.2078447e+001
 -3.2461795e+000  4.3194218e+001
 -3.2460468e+000  4.2905132e+001
 -3.2460087e+000  4.3220651e+001
 -3.2458845e+000  4.3124682e+001
 -3.2457561e+000  4.3391970e+001
 -3.2456465e+000  4.2501947e+001
 -3.2456250e+000  4.2853214e+001
 -3.2455896e+000  4.3033248e+001
 -3.2455455e+000  4.3014134e+001
 -3.2453701e+000  4.3288087e+001
 -3.2451282e+000  4.2871765e+001
 -3.2451183e+000  4.2060924e+001
 -3.2450710e+000  4.2880873e+001
 -3.2449643e+000  4.2862542e+001
 -3.2448844e+000  4.2944499e+001
 -3.2446517e+000  4.2889487e+001
 -3.2445914e+000  4.2462705e+001
 -3.2444950e+000  4.2483539e+001
 -3.2442640e+000  4.2148747e+001
 -3.2440701e+000  4.3398735e+001
 -3.2440491e+000  4.2258663e+001
 -3.2437967e+000  4.2570986e+001
 -3.2436920e+000  4.2165562e+001
 -3.2436090e+000  4.2752173e+001
 -3.2435441e+000  4.2928749e+001
 -3.2431762e+000  4.3245777e+001
 -3.2429486e+000  4.2360224e+001
 -3.2429214e+000  4.3089530e+001
 -3.2423343e+000  4.3386918e+001
 -3.2421826e+000  4.3174394e+001
 -3.2421113e+000  4.2043748e+001
 -3.2420937e+000  4.2626779e+001
 -3.2419645e+000  4.2913276e+001
 -3.2419041e+000  4.3228700e+001
 -3.2417829e+000  4.3212923e+001
 -3.2417310e+000  4.3395259e+001
 -3.2416314e+000  4.3359041e+001
 -3.2416031e+000  4.3379734e+001
 -3.2412302e+000  4.2983601e+001
 -3.2411890e+000  4.2898759e+001
 -3.2411876e+000  4.3398427e+001
 -3.2411436e+000  4.2680865e+001
 -3.2411209e+000  4.3280214e+001
 -3.2409165e+000  4.2342687e+001
 -3.2406777e+000  4.2551789e+001
 -3.2405676e+000  4.2442379e+001
 -3.2405628e+000  4.2952922e+001
 -3.2405359e+000  4.2700196e+001
 -3.2402936e+000  4.2229904e+001
 -3.2399607e+000  4.2821171e+001
 -3.2398970e+000  4.2026998e+001
 -3.2396936e+000  4.2733311e+001
 -3.2396856e+000  4.3261323e+001
 -3.2395794e+000  4.2802696e+001
 -3.2395132e+000  4.2105053e+001
 -3.2394089e+000  4.3253452e+001
 -3.2393753e+000  4.2937495e+001
 -3.2392150e+000  4.3391108e+001
 -3.2389721e+000  4.3306611e+001
 -3.2389547e+000  4.2388818e+001
 -3.2387156e+000  4.2000000e+001
 -3.2385947e+000  4.3270448e+001
 -3.2384468e+000  4.3165892e+001
 -3.2383800e+000  4.2423837e+001
 -3.2382886e+000  4.2838870e+001
 -3.2382336e+000  4.3398112e+001
 -3.2379865e+000  4.2608380e+001
 -3.2379059e+000  4.2405520e+001
 -3.2378821e+000  4.2921421e+001
 -3.2377995e+000  4.3236749e+001
 -3.2376647e+000  4.3370800e+001
 -3.2376228e+000  4.2646891e+001
 -3.2375652e+000  4.2847791e+001
 -3.2375571e+000  4.3205196e+001
 -3.2374592e+000  4.3195715e+001
 -3.2374214e+000  4.3296993e+001
 -3.2373612e+000  4.3186235e+001
 -3.2372735e+000  4.2180334e+001
 -3.2372568e+000  4.3326067e+001
 -3.2371947e+000  4.2196707e+001
 -3.2371697e+000  4.2875158e+001
 -3.2370513e+000  4.2782728e+001
 -3.2370057e+000  4.2865935e+001
 -3.2369680e+000  4.2131614e+001
 -3.2369082e+000  4.2325738e+001
 -3.2368418e+000  4.2856712e+001
 -3.2367504e+000  4.2883772e+001
 -3.2365462e+000  4.3394411e+001
 -3.2363863e+000  4.3385437e+001
 -3.2363312e+000  4.2892385e+001
 -3.2359183e+000  4.3220515e+001
 -3.2358707e+000  4.3287375e+001
 -3.2355955e+000  4.2905662e+001
 -3.2353442e+000  4.2531986e+001
 -3.2350537e+000  4.2945918e+001
 -3.2347956e+000  4.3397531e+001
 -3.2340321e+000  4.3244424e+001
 -3.2340221e+000  4.2664622e+001
 -3.2337134e+000  4.2930167e+001
 -3.2336254e+000  4.3177733e+001
 -3.2335381e+000  4.3378835e+001
 -3.2335011e+000  4.3390460e+001
 -3.2333444e+000  4.3277609e+001
 -3.2328212e+000  4.3001257e+001
 -3.2323339e+000  4.3059706e+001
 -3.2322391e+000  4.2090471e+001
 -3.2320793e+000  4.2968744e+001
 -3.2319425e+000  4.2269570e+001
 -3.2318185e+000  4.2765775e+001
 -3.2318136e+000  4.3228564e+001
 -3.2316925e+000  4.3212787e+001
 -3.2315132e+000  4.2913806e+001
 -3.2314345e+000  4.3042068e+001
 -3.2312809e+000  4.2714263e+001
 -3.2312766e+000  4.3384756e+001
 -3.2310827e+000  4.2307224e+001
 -3.2308566e+000  4.3152259e+001
 -3.2308522e+000  4.3396865e+001
 -3.2308181e+000  4.3267842e+001
 -3.2307377e+000  4.2899289e+001
 -3.2305415e+000  4.3259970e+001
 -3.2302648e+000  4.3252099e+001
 -3.2301652e+000  4.2833604e+001
 -3.2301269e+000  4.3302643e+001
 -3.2300859e+000  4.2953484e+001
 -3.2300291e+000  4.3078711e+001
 -3.2300093e+000  4.3133616e+001
 -3.2299374e+000  4.3098535e+001
 -3.2299269e+000  4.3350759e+001
 -3.2298896e+000  4.3169231e+001
 -3.2298077e+000  4.2013971e+001
 -3.2296253e+000  4.3202147e+001
 -3.2295473e+000  4.3363753e+001
 -3.2295447e+000  4.2938914e+001
 -3.2295273e+000  4.3192667e+001
 -3.2294634e+000  4.3392590e+001
 -3.2294114e+000  4.3116021e+001
 -3.2293421e+000  4.2880214e+001
 -3.2292962e+000  4.2870734e+001
 -3.2292571e+000  4.2214721e+001
 -3.2291322e+000  4.2861511e+001
 -3.2290854e+000  4.3388324e+001
 -3.2290392e+000  4.2288185e+001
 -3.2289481e+000  4.2492658e+001
 -3.2289229e+000  4.2888828e+001
 -3.2288242e+000  4.2473375e+001
 -3.2288060e+000  4.2923416e+001
 -3.2287252e+000  4.2842823e+001
 -3.2286562e+000  4.2071912e+001
 -3.2286064e+000  4.2581753e+001
 -3.2285943e+000  4.2374034e+001
 -3.2285762e+000  4.3293025e+001
 -3.2283790e+000  4.2164322e+001
 -3.2283487e+000  4.2512662e+001
 -3.2282048e+000  4.3020170e+001
 -3.2281522e+000  4.3238424e+001
 -3.2280885e+000  4.3373168e+001
 -3.2280808e+000  4.3380467e+001
 -3.2280018e+000  4.2851744e+001
 -3.2276522e+000  4.2115537e+001
 -3.2276354e+000  4.2747262e+001
 -3.2274473e+000  4.3283523e+001
 -3.2273286e+000  4.3183346e+001
 -3.2273030e+000  4.2454121e+001
 -3.2272536e+000  4.2054144e+001
 -3.2270597e+000  4.3384785e+001
 -3.2267236e+000  4.3394998e+001
 -3.2263890e+000  4.3390503e+001
 -3.2260811e+000  4.2250229e+001
 -3.2260289e+000  4.2354585e+001
 -3.2258278e+000  4.3220379e+001
 -3.2252774e+000  4.2793547e+001
 -3.2252732e+000  4.3388070e+001
 -3.2251442e+000  4.2906192e+001
 -3.2249566e+000  4.2729943e+001
 -3.2249210e+000  4.3273756e+001
 -3.2248866e+000  4.2562302e+001
 -3.2246372e+000  4.2932163e+001
 -3.2245768e+000  4.2946481e+001
 -3.2245394e+000  4.3377794e+001
 -3.2244481e+000  4.2599190e+001
 -3.2243979e+000  4.2034521e+001
 -3.2243849e+000  4.3246099e+001
 -3.2243206e+000  4.2636990e+001
 -3.2242655e+000  4.2434489e+001
 -3.2241574e+000  4.3385638e+001
 -3.2240356e+000  4.2147105e+001
 -3.2240237e+000  4.2678676e+001
 -3.2239022e+000  4.2544715e+001
 -3.2238450e+000  4.2618720e+001
 -3.2237606e+000  4.3209739e+001
 -3.2237410e+000  4.3382243e+001
 -3.2235928e+000  4.3174844e+001
 -3.2233911e+000  4.2392884e+001
 -3.2233294e+000  4.2895731e+001
 -3.2231274e+000  4.3393372e+001
 -3.2227563e+000  4.3336362e+001
 -3.2226717e+000  4.2811308e+001
 -3.2224962e+000  4.2985922e+001
 -3.2224432e+000  4.2231013e+001
 -3.2224370e+000  4.2915802e+001
 -3.2222341e+000  4.3316914e+001
 -3.2221664e+000  4.3230239e+001
 -3.2220418e+000  4.2828338e+001
 -3.2218886e+000  4.2337533e+001
 -3.2216935e+000  4.3199099e+001
 -3.2216416e+000  4.3263282e+001
 -3.2215391e+000  4.3368767e+001
 -3.2215146e+000  4.2885270e+001
 -3.2214686e+000  4.2875790e+001
 -3.2214227e+000  4.2866311e+001
 -3.2213649e+000  4.3255410e+001
 -3.2213139e+000  4.3374536e+001
 -3.2212817e+000  4.3298674e+001
 -3.2212570e+000  4.3385638e+001
 -3.2209336e+000  4.3379038e+001
 -3.2208601e+000  4.2414390e+001
 -3.2208574e+000  4.3164927e+001
 -3.2207706e+000  4.2182903e+001
 -3.2206019e+000  4.2837557e+001
 -3.2202923e+000  4.2856543e+001
 -3.2202901e+000  4.3382507e+001
 -3.2201544e+000  4.3360216e+001
 -3.2201528e+000  4.3289172e+001
 -3.2201376e+000  4.2697101e+001
 -3.2197298e+000  4.2925412e+001
 -3.2197235e+000  4.2201099e+001
 -3.2196089e+000  4.2954047e+001
 -3.2194947e+000  4.3189778e+001
 -3.2192605e+000  4.2320943e+001
 -3.2191619e+000  4.2846775e+001
 -3.2190239e+000  4.3279671e+001
 -3.2186439e+000  4.2659209e+001
 -3.2185049e+000  4.3240100e+001
 -3.2183209e+000  4.3385638e+001
 -3.2181642e+000  4.3380003e+001
 -3.2179656e+000  4.2100211e+001
 -3.2175411e+000  4.2939218e+001
 -3.2172959e+000  4.3180457e+001
 -3.2172954e+000  4.3376854e+001
 -3.2172831e+000  4.3383501e+001
 -3.2172449e+000  4.3224127e+001
 -3.2169605e+000  4.2777678e+001
 -3.2167258e+000  4.3215703e+001
 -3.2165863e+000  4.2131162e+001
 -3.2165490e+000  4.2900777e+001
 -3.2164357e+000  4.2910289e+001
 -3.2163947e+000  4.3032961e+001
 -3.2163491e+000  4.3068262e+001
 -3.2162610e+000  4.3381396e+001
 -3.2161897e+000  4.2527935e+001
 -3.2159646e+000  4.3372689e+001
 -3.2159077e+000  4.3143351e+001
 -3.2158572e+000  4.2271692e+001
 -3.2157444e+000  4.3269196e+001
 -3.2154850e+000  4.3249411e+001
 -3.2153581e+000  4.3350708e+001
 -3.2152360e+000  4.3002010e+001
 -3.2151501e+000  4.2000000e+001
 -3.2150686e+000  4.3088407e+001
 -3.2148934e+000  4.2757812e+001
 -3.2148592e+000  4.2018616e+001
 -3.2147342e+000  4.2890316e+001
 -3.2146586e+000  4.3205064e+001
 -3.2145605e+000  4.3170539e+001
 -3.2143753e+000  4.2971527e+001
 -3.2143574e+000  4.3378869e+001
 -3.2141421e+000  4.2717887e+001
 -3.2139600e+000  4.3367102e+001
 -3.2138322e+000  4.2082986e+001
 -3.2137285e+000  4.2919899e+001
 -3.2135835e+000  4.3233988e+001
 -3.2135727e+000  4.3106137e+001
 -3.2135722e+000  4.2862971e+001
 -3.2135624e+000  4.2830579e+001
 -3.2133804e+000  4.2880870e+001
 -3.2133345e+000  4.2871391e+001
 -3.2130866e+000  4.2499381e+001
 -3.2130721e+000  4.3049800e+001
 -3.2130299e+000  4.2365360e+001
 -3.2130293e+000  4.3303919e+001
 -3.2128486e+000  4.3294852e+001
 -3.2127013e+000  4.3195963e+001
 -3.2126337e+000  4.2932467e+001
 -3.2125732e+000  4.2946785e+001
 -3.2124941e+000  4.2574799e+001
 -3.2124650e+000  4.3258722e+001
 -3.2124418e+000  4.2853203e+001
 -3.2124115e+000  4.2464597e+001
 -3.2123128e+000  4.3376156e+001
 -3.2121225e+000  4.2839797e+001
 -3.2120523e+000  4.2163063e+001
 -3.2118944e+000  4.2482350e+001
 -3.2118251e+000  4.3160622e+001
 -3.2117419e+000  4.2738087e+001
 -3.2117197e+000  4.3285350e+001
 -3.2115205e+000  4.3125648e+001
 -3.2114589e+000  4.2047826e+001
 -3.2113202e+000  4.3276796e+001
 -3.2106389e+000  4.3372178e+001
 -3.2106182e+000  4.2288862e+001
 -3.2105025e+000  4.3186642e+001
 -3.2103298e+000  4.2957999e+001
 -3.2102635e+000  4.3360518e+001
 -3.2102524e+000  4.2797548e+001
 -3.2101764e+000  4.2306955e+001
 -3.2100792e+000  4.2446141e+001
 -3.2100364e+000  4.2065099e+001
 -3.2098921e+000  4.2399006e+001
 -3.2092794e+000  4.3375572e+001
 -3.2087748e+000  4.2590139e+001
 -3.2086620e+000  4.3227876e+001
 -3.2086311e+000  4.2644803e+001
 -3.2084699e+000  4.2216852e+001
 -3.2083590e+000  4.2114106e+001
 -3.2083426e+000  4.3241783e+001
 -3.2081429e+000  4.3219452e+001
 -3.2080925e+000  4.3177243e+001
 -3.2080548e+000  4.2846685e+001
 -3.2080407e+000  4.3266321e+001
 -3.2080148e+000  4.2678155e+001
 -3.2079538e+000  4.2895362e+001
 -3.2079425e+000  4.3017727e+001
 -3.2078406e+000  4.2904874e+001
 -3.2077569e+000  4.2238754e+001
 -3.2077273e+000  4.2914386e+001
 -3.2076237e+000  4.3211028e+001
 -3.2076190e+000  4.2608964e+001
 -3.2075850e+000  4.2428749e+001
 -3.2072667e+000  4.3368565e+001
 -3.2072641e+000  4.2627552e+001
 -3.2071468e+000  4.2348416e+001
 -3.2066449e+000  4.2381208e+001
 -3.2066348e+000  4.2544487e+001
 -3.2066324e+000  4.2926954e+001
 -3.2066001e+000  4.2885916e+001
 -3.2064956e+000  4.3326170e+001
 -3.2064763e+000  4.3375033e+001
 -3.2061510e+000  4.3342264e+001
 -3.2057218e+000  4.2859631e+001
 -3.2056664e+000  4.3201928e+001
 -3.2055503e+000  4.2513171e+001
 -3.2055375e+000  4.2939523e+001
 -3.2054840e+000  4.2868051e+001
 -3.2053570e+000  4.3167326e+001
 -3.2053226e+000  4.3251094e+001
 -3.2052463e+000  4.2876471e+001
 -3.2050830e+000  4.2832819e+001
 -3.2050362e+000  4.2178911e+001
 -3.2049329e+000  4.2032405e+001
 -3.2048608e+000  4.2560884e+001
 -3.2047768e+000  4.3309163e+001
 -3.2045961e+000  4.3300096e+001
 -3.2044155e+000  4.3291029e+001
 -3.2044147e+000  4.2257875e+001
 -3.2040160e+000  4.3282475e+001
 -3.2039878e+000  4.3374449e+001
 -3.2039065e+000  4.2196954e+001
 -3.2038775e+000  4.3363161e+001
 -3.2037091e+000  4.3192827e+001
 -3.2036165e+000  4.3273921e+001
 -3.2034767e+000  4.2706677e+001
 -3.2034211e+000  4.3235671e+001
 -3.2033138e+000  4.2147027e+001
 -3.2032941e+000  4.2950737e+001
 -3.2031622e+000  4.2329928e+001
 -3.2031473e+000  4.2815822e+001
 -3.2027382e+000  4.3078928e+001
 -3.2026885e+000  4.3354655e+001
 -3.2023968e+000  4.3260480e+001
 -3.2018333e+000  4.2984977e+001
 -3.2017510e+000  4.3368415e+001
 -3.2013348e+000  4.2853113e+001
 -3.2012990e+000  4.3183428e+001
 -3.2011548e+000  4.3373785e+001
 -3.2010599e+000  4.2766360e+001
 -3.2010507e+000  4.2961951e+001
 -3.2010154e+000  4.2839706e+001
 -3.2007996e+000  4.2411460e+001
 -3.2005380e+000  4.2096515e+001
 -3.2004508e+000  4.2899260e+001
 -3.2004381e+000  4.3225913e+001
 -3.2003375e+000  4.2908772e+001
 -3.2001901e+000  4.2918772e+001
 -3.1999190e+000  4.3217489e+001
 -3.1995602e+000  4.2659402e+001
 -3.1993832e+000  4.3141602e+001
 -3.1993619e+000  4.3062454e+001
 -3.1991920e+000  4.2784135e+001
 -3.1991014e+000  4.2889903e+001
 -3.1990953e+000  4.2931340e+001
 -3.1988931e+000  4.2747623e+001
 -3.1988890e+000  4.3174029e+001
 -3.1988711e+000  4.3112746e+001
 -3.1987034e+000  4.2014771e+001
 -3.1985263e+000  4.3371383e+001
 -3.1984891e+000  4.3208343e+001
 -3.1983227e+000  4.3032633e+001
 -3.1981802e+000  4.3243466e+001
 -3.1981001e+000  4.2127741e+001
 -3.1979725e+000  4.3268080e+001
 -3.1978305e+000  4.2726725e+001
 -3.1977857e+000  4.3362256e+001
 -3.1977476e+000  4.2880457e+001
 -3.1975352e+000  4.3002745e+001
 -3.1970233e+000  4.2276000e+001
 -3.1969640e+000  4.3304345e+001
 -3.1969478e+000  4.2846594e+001
 -3.1967851e+000  4.2862375e+001
 -3.1967834e+000  4.3295278e+001
 -3.1965474e+000  4.2870795e+001
 -3.1965318e+000  4.3199243e+001
 -3.1964738e+000  4.2456626e+001
 -3.1962544e+000  4.3095288e+001
 -3.1961840e+000  4.2529386e+001
 -3.1960351e+000  4.3285733e+001
 -3.1957968e+000  4.2364065e+001
 -3.1957386e+000  4.2938835e+001
 -3.1956356e+000  4.3277179e+001
 -3.1954266e+000  4.2947438e+001
 -3.1952544e+000  4.3252852e+001
 -3.1952197e+000  4.2473192e+001
 -3.1951972e+000  4.3233708e+001
 -3.1951533e+000  4.2079679e+001
 -3.1951466e+000  4.3368294e+001
 -3.1949659e+000  4.3190146e+001
 -3.1945561e+000  4.2491963e+001
 -3.1942900e+000  4.2296329e+001
 -3.1941131e+000  4.3347820e+001
 -3.1939922e+000  4.3334952e+001
 -3.1937963e+000  4.2800143e+001
 -3.1934885e+000  4.2575872e+001
 -3.1934540e+000  4.2165557e+001
 -3.1933736e+000  4.2692294e+001
 -3.1933624e+000  4.2047223e+001
 -3.1932590e+000  4.3046684e+001
 -3.1931832e+000  4.2958652e+001
 -3.1929788e+000  4.3356643e+001
 -3.1929477e+000  4.2903158e+001
 -3.1929010e+000  4.2394969e+001
 -3.1928004e+000  4.2913158e+001
 -3.1926530e+000  4.2923158e+001
 -3.1925580e+000  4.2597684e+001
 -3.1925559e+000  4.3180746e+001
 -3.1923982e+000  4.2855856e+001
 -3.1923286e+000  4.3262238e+001
 -3.1923210e+000  4.2064559e+001
 -3.1922142e+000  4.3223951e+001
 -3.1919056e+000  4.2227185e+001
 -3.1918702e+000  4.2423660e+001
 -3.1916678e+000  4.2675103e+001
 -3.1915983e+000  4.2893801e+001
 -3.1915847e+000  4.2000000e+001
 -3.1914124e+000  4.2639537e+001
 -3.1913329e+000  4.2315025e+001
 -3.1911239e+000  4.2246060e+001
 -3.1909762e+000  4.3156491e+001
 -3.1908551e+000  4.3364051e+001
 -3.1908041e+000  4.2619070e+001
 -3.1907843e+000  4.3214804e+001
 -3.1905434e+000  4.2440809e+001
 -3.1902490e+000  4.2884444e+001
 -3.1899916e+000  4.3271338e+001
 -3.1898873e+000  4.3126580e+001
 -3.1897335e+000  4.2110350e+001
 -3.1896376e+000  4.2184585e+001
 -3.1894945e+000  4.3247567e+001
 -3.1893544e+000  4.3205658e+001
 -3.1893370e+000  4.3171653e+001
 -3.1892963e+000  4.2930653e+001
 -3.1891513e+000  4.3299526e+001
 -3.1890487e+000  4.2874781e+001
 -3.1888808e+000  4.2847295e+001
 -3.1885489e+000  4.2347543e+001
 -3.1884537e+000  4.2552641e+001
 -3.1884030e+000  4.3289982e+001
 -3.1881617e+000  4.3239408e+001
 -3.1879918e+000  4.3318865e+001
 -3.1879697e+000  4.2508685e+001
 -3.1879017e+000  4.3017765e+001
 -3.1878485e+000  4.2865119e+001
 -3.1877886e+000  4.3196561e+001
 -3.1876547e+000  4.3280437e+001
 -3.1876230e+000  4.2205531e+001
 -3.1872683e+000  4.2029782e+001
 -3.1871214e+000  4.3077219e+001
 -3.1870246e+000  4.2139408e+001
 -3.1867375e+000  4.3359332e+001
 -3.1866661e+000  4.2709940e+001
 -3.1865687e+000  4.3256953e+001
 -3.1863153e+000  4.2378507e+001
 -3.1862227e+000  4.3187464e+001
 -3.1861108e+000  4.2907375e+001
 -3.1860812e+000  4.2774882e+001
 -3.1859634e+000  4.2917374e+001
 -3.1859469e+000  4.3118084e+001
 -3.1859397e+000  4.2938148e+001
 -3.1856277e+000  4.2946751e+001
 -3.1855855e+000  4.2829807e+001
 -3.1854612e+000  4.3352586e+001
 -3.1853157e+000  4.2955353e+001
 -3.1851787e+000  4.3229650e+001
 -3.1849598e+000  4.2974755e+001
 -3.1848279e+000  4.3343637e+001
 -3.1846516e+000  4.2332125e+001
 -3.1846087e+000  4.3133687e+001
 -3.1843311e+000  4.2856558e+001
 -3.1842771e+000  4.2758488e+001
 -3.1842673e+000  4.2898546e+001
 -3.1841603e+000  4.3365050e+001
 -3.1833315e+000  4.3332227e+001
 -3.1832880e+000  4.2741253e+001
 -3.1832075e+000  4.3220819e+001
 -3.1830710e+000  4.2811641e+001
 -3.1830039e+000  4.3178370e+001
 -3.1829179e+000  4.2889189e+001
 -3.1823311e+000  4.2262816e+001
 -3.1821182e+000  4.3303281e+001
 -3.1821004e+000  4.3359059e+001
 -3.1820817e+000  4.2092746e+001
 -3.1820785e+000  4.3265139e+001
 -3.1820065e+000  4.3109588e+001
 -3.1819528e+000  4.3058844e+001
 -3.1817811e+000  4.2924499e+001
 -3.1817776e+000  4.3211673e+001
 -3.1816518e+000  4.2995320e+001
 -3.1815119e+000  4.2154288e+001
 -3.1812230e+000  4.2725378e+001
 -3.1810444e+000  4.2880157e+001
 -3.1810309e+000  4.3293977e+001
 -3.1810019e+000  4.2284893e+001
 -3.1808909e+000  4.2661907e+001
 -3.1808137e+000  4.2847996e+001
 -3.1808089e+000  4.3251668e+001
 -3.1802850e+000  4.3202772e+001
 -3.1802826e+000  4.3284432e+001
 -3.1801407e+000  4.2409234e+001
 -3.1800096e+000  4.3125561e+001
 -3.1798442e+000  4.2870495e+001
 -3.1797851e+000  4.3169277e+001
 -3.1797415e+000  4.3274238e+001
 -3.1794761e+000  4.3243509e+001
 -3.1794033e+000  4.3354233e+001
 -3.1793909e+000  4.2522308e+001
 -3.1793724e+000  4.2013094e+001
 -3.1793576e+000  4.2790194e+001
 -3.1793301e+000  4.3140795e+001
 -3.1792918e+000  4.2537403e+001
 -3.1792739e+000  4.2911591e+001
 -3.1790109e+000  4.2457869e+001
 -3.1787343e+000  4.2124015e+001
 -3.1787191e+000  4.3193674e+001
 -3.1785458e+000  4.2478249e+001
 -3.1785377e+000  4.3357930e+001
 -3.1784244e+000  4.2931994e+001
 -3.1783985e+000  4.3348521e+001
 -3.1783704e+000  4.2057779e+001
 -3.1782526e+000  4.2585568e+001
 -3.1781433e+000  4.3235349e+001
 -3.1778552e+000  4.3185132e+001
 -3.1775941e+000  4.2941827e+001
 -3.1775241e+000  4.2861773e+001
 -3.1775006e+000  4.3092481e+001
 -3.1774304e+000  4.2902763e+001
 -3.1773911e+000  4.3035403e+001
 -3.1773364e+000  4.2426668e+001
 -3.1773331e+000  4.2606931e+001
 -3.1772821e+000  4.2950429e+001
 -3.1769884e+000  4.3338690e+001
 -3.1766970e+000  4.2303965e+001
 -3.1764320e+000  4.2361973e+001
 -3.1763186e+000  4.3259854e+001
 -3.1761720e+000  4.3226518e+001
 -3.1760692e+000  4.3117065e+001
 -3.1759712e+000  4.2681856e+001
 -3.1755868e+000  4.2893934e+001
 -3.1754763e+000  4.2189051e+001
 -3.1754555e+000  4.2220061e+001
 -3.1754311e+000  4.2644034e+001
 -3.1754056e+000  4.3356937e+001
 -3.1750915e+000  4.2918715e+001
 -3.1750852e+000  4.3307036e+001
 -3.1750573e+000  4.3352939e+001
 -3.1749960e+000  4.2074796e+001
 -3.1749090e+000  4.2566344e+001
 -3.1748789e+000  4.2393367e+001
 -3.1747310e+000  4.3132668e+001
 -3.1746364e+000  4.3176039e+001
 -3.1743598e+000  4.2495058e+001
 -3.1742008e+000  4.3217687e+001
 -3.1740404e+000  4.3161509e+001
 -3.1740377e+000  4.2242459e+001
 -3.1740242e+000  4.3024949e+001
 -3.1740067e+000  4.2853212e+001
 -3.1739979e+000  4.3297732e+001
 -3.1738711e+000  4.2843113e+001
 -3.1738129e+000  4.3147267e+001
 -3.1737133e+000  4.2884903e+001
 -3.1737056e+000  4.3327669e+001
 -3.1735697e+000  4.2171341e+001
 -3.1735098e+000  4.3344111e+001
 -3.1733301e+000  4.2042628e+001
 -3.1730397e+000  4.3108364e+001
 -3.1730023e+000  4.3359059e+001
 -3.1729106e+000  4.3288428e+001
 -3.1728063e+000  4.2698910e+001
 -3.1727082e+000  4.3208786e+001
 -3.1723694e+000  4.3278234e+001
 -3.1723308e+000  4.3250245e+001
 -3.1721650e+000  4.3349268e+001
 -3.1720770e+000  4.2626290e+001
 -3.1720226e+000  4.3355606e+001
 -3.1718611e+000  4.2322516e+001
 -3.1718398e+000  4.2875871e+001
 -3.1718283e+000  4.3268039e+001
 -3.1712155e+000  4.3199885e+001
 -3.1710609e+000  4.2909093e+001
 -3.1709980e+000  4.3242085e+001
 -3.1709091e+000  4.2925840e+001
 -3.1708273e+000  4.2107827e+001
 -3.1707213e+000  4.2440315e+001
 -3.1706702e+000  4.3074236e+001
 -3.1706573e+000  4.3014496e+001
 -3.1703516e+000  4.3191343e+001
 -3.1703447e+000  4.2771673e+001
 -3.1701319e+000  4.3124542e+001
 -3.1700788e+000  4.2935672e+001
 -3.1700662e+000  4.3168863e+001
 -3.1697918e+000  4.3352754e+001
 -3.1697591e+000  4.3312357e+001
 -3.1695198e+000  4.2867149e+001
 -3.1694877e+000  4.3182800e+001
 -3.1694404e+000  4.2027116e+001
 -3.1693974e+000  4.3357561e+001
 -3.1692549e+000  4.2139490e+001
 -3.1692485e+000  4.2945505e+001
 -3.1692174e+000  4.2900264e+001
 -3.1689344e+000  4.3337554e+001
 -3.1687242e+000  4.3232749e+001
 -3.1685184e+000  4.2343892e+001
 -3.1684429e+000  4.3345053e+001
 -3.1683869e+000  4.2275342e+001
 -3.1683649e+000  4.3037910e+001
 -3.1682957e+000  4.3153740e+001
 -3.1682930e+000  4.3139591e+001
 -3.1682338e+000  4.2510459e+001
 -3.1680193e+000  4.2000000e+001
 -3.1679544e+000  4.2963352e+001
 -3.1678991e+000  4.2716110e+001
 -3.1678963e+000  4.3355892e+001
 -3.1678405e+000  4.3258431e+001
 -3.1677119e+000  4.2201223e+001
 -3.1676351e+000  4.2753111e+001
 -3.1676036e+000  4.3349120e+001
 -3.1674839e+000  4.3303708e+001
 -3.1673987e+000  4.2548024e+001
 -3.1672436e+000  4.2802692e+001
 -3.1671997e+000  4.2858427e+001
 -3.1671679e+000  4.2981904e+001
 -3.1671494e+000  4.2378876e+001
 -3.1671024e+000  4.3115841e+001
 -3.1670888e+000  4.3030277e+001
 -3.1670641e+000  4.2848328e+001
 -3.1670588e+000  4.2811511e+001
 -3.1669659e+000  4.3006815e+001
 -3.1669285e+000  4.2838229e+001
 -3.1669012e+000  4.2829280e+001
 -3.1668786e+000  4.2916217e+001
 -3.1668740e+000  4.2820331e+001
 -3.1667835e+000  4.3055978e+001
 -3.1667530e+000  4.3223918e+001
 -3.1666073e+000  4.2735009e+001
 -3.1665468e+000  4.3351748e+001
 -3.1665013e+000  4.2890807e+001
 -3.1664792e+000  4.3354316e+001
 -3.1663966e+000  4.3294404e+001
 -3.1652259e+000  4.3214531e+001
 -3.1650063e+000  4.2657569e+001
 -3.1649175e+000  4.3175625e+001
 -3.1649155e+000  4.3284569e+001
 -3.1648063e+000  4.3342486e+001
 -3.1648047e+000  4.2594784e+001
 -3.1646278e+000  4.2881776e+001
 -3.1644330e+000  4.3317678e+001
 -3.1644292e+000  4.3350160e+001
 -3.1644124e+000  4.2468227e+001
 -3.1643744e+000  4.3274375e+001
 -3.1643215e+000  4.3161095e+001
 -3.1641561e+000  4.3346994e+001
 -3.1640728e+000  4.3107140e+001
 -3.1639959e+000  4.3352649e+001
 -3.1638881e+000  4.2794421e+001
 -3.1638608e+000  4.2090534e+001
 -3.1638528e+000  4.3248822e+001
 -3.1637333e+000  4.3205630e+001
 -3.1637219e+000  4.3019823e+001
 -3.1636939e+000  4.3131465e+001
 -3.1635253e+000  4.2156014e+001
 -3.1633942e+000  4.2930694e+001
 -3.1632745e+000  4.2999135e+001
 -3.1632043e+000  4.3330574e+001
 -3.1629535e+000  4.2292535e+001
 -3.1628563e+000  4.2418613e+001
 -3.1628480e+000  4.2906595e+001
 -3.1627758e+000  4.3146064e+001
 -3.1626907e+000  4.3194992e+001
 -3.1625638e+000  4.2940527e+001
 -3.1624476e+000  4.3349440e+001
 -3.1623343e+000  4.3098321e+001
 -3.1621578e+000  4.3309029e+001
 -3.1620160e+000  4.3351320e+001
 -3.1619069e+000  4.3265326e+001
 -3.1618268e+000  4.3186449e+001
 -3.1618102e+000  4.2057466e+001
 -3.1616367e+000  4.2261029e+001
 -3.1615789e+000  4.3239486e+001
 -3.1614257e+000  4.2527265e+001
 -3.1614209e+000  4.2872540e+001
 -3.1613246e+000  4.3338596e+001
 -3.1611993e+000  4.2922695e+001
 -3.1610966e+000  4.2673266e+001
 -3.1608296e+000  4.3347765e+001
 -3.1608143e+000  4.3351820e+001
 -3.1607029e+000  4.3350044e+001
 -3.1606764e+000  4.3344199e+001
 -3.1605958e+000  4.3089502e+001
 -3.1605326e+000  4.2786149e+001
 -3.1604935e+000  4.2229296e+001
 -3.1603473e+000  4.3168450e+001
 -3.1603326e+000  4.3122687e+001
 -3.1601319e+000  4.2897137e+001
 -3.1598826e+000  4.3300379e+001
 -3.1597372e+000  4.2948857e+001
 -3.1597157e+000  4.2123974e+001
 -3.1596729e+000  4.2577715e+001
 -3.1596127e+000  4.3352319e+001
 -3.1595928e+000  4.2610923e+001
 -3.1593752e+000  4.3350866e+001
 -3.1593576e+000  4.2853220e+001
 -3.1593388e+000  4.3040416e+001
 -3.1593051e+000  4.3230149e+001
 -3.1592220e+000  4.2843121e+001
 -3.1592188e+000  4.3321954e+001
 -3.1591008e+000  4.2863819e+001
 -3.1590354e+000  4.2452599e+001
 -3.1589467e+000  4.3011581e+001
 -3.1588210e+000  4.2211623e+001
 -3.1587823e+000  4.2805136e+001
 -3.1587804e+000  4.2484482e+001
 -3.1587624e+000  4.2011911e+001
 -3.1586901e+000  4.3349295e+001
 -3.1585974e+000  4.2813955e+001
 -3.1585800e+000  4.2833398e+001
 -3.1585682e+000  4.2310522e+001
 -3.1585527e+000  4.2824449e+001
 -3.1584741e+000  4.3352765e+001
 -3.1584015e+000  4.3290544e+001
 -3.1580626e+000  4.3032784e+001
 -3.1580341e+000  4.3346657e+001
 -3.1579192e+000  4.3255717e+001
 -3.1577781e+000  4.3220762e+001
 -3.1577418e+000  4.3351198e+001
 -3.1577135e+000  4.2183488e+001
 -3.1576220e+000  4.2642599e+001
 -3.1574399e+000  4.2363587e+001
 -3.1574158e+000  4.2400040e+001
 -3.1574158e+000  4.2887680e+001
 -3.1573811e+000  4.3353193e+001
 -3.1573030e+000  4.3113986e+001
 -3.1572565e+000  4.3179274e+001
 -3.1572559e+000  4.3138388e+001
 -3.1571688e+000  4.2913072e+001
 -3.1571259e+000  4.3080486e+001
 -3.1569204e+000  4.3280710e+001
 -3.1569179e+000  4.3153595e+001
 -3.1567864e+000  4.3025151e+001
 -3.1566910e+000  4.2689875e+001
 -3.1564042e+000  4.3342495e+001
 -3.1563590e+000  4.3315203e+001
 -3.1563347e+000  4.3349437e+001
 -3.1562742e+000  4.3353263e+001
 -3.1562510e+000  4.3211375e+001
 -3.1560974e+000  4.3351566e+001
 -3.1560628e+000  4.3339209e+001
 -3.1559206e+000  4.2994326e+001
 -3.1558792e+000  4.2935548e+001
 -3.1557215e+000  4.3335923e+001
 -3.1554268e+000  4.2796865e+001
 -3.1554233e+000  4.3353317e+001
 -3.1553851e+000  4.3352501e+001
 -3.1553001e+000  4.3346624e+001
 -3.1552772e+000  4.2246291e+001
 -3.1552553e+000  4.3003900e+001
 -3.1552084e+000  4.3200737e+001
 -3.1551564e+000  4.2073279e+001
 -3.1550941e+000  4.3047486e+001
 -3.1550813e+000  4.3105163e+001
 -3.1549388e+000  4.2560452e+001
 -3.1548631e+000  4.3331077e+001
 -3.1547995e+000  4.2329811e+001
 -3.1547816e+000  4.3353357e+001
 -3.1547677e+000  4.3246361e+001
 -3.1547275e+000  4.3351853e+001
 -3.1546994e+000  4.3350654e+001
 -3.1546032e+000  4.3352750e+001
 -3.1544530e+000  4.3271661e+001
 -3.1543214e+000  4.3344457e+001
 -3.1543202e+000  4.2026899e+001
 -3.1542701e+000  4.3353390e+001
 -3.1542089e+000  4.2878445e+001
 -3.1541658e+000  4.3190098e+001
 -3.1540994e+000  4.3352327e+001
 -3.1540838e+000  4.3306554e+001
 -3.1540491e+000  4.3352902e+001
 -3.1540048e+000  4.2904074e+001
 -3.1540047e+000  4.3326231e+001
 -3.1538945e+000  4.3129610e+001
 -3.1538416e+000  4.3353417e+001
 -3.1538225e+000  4.3349033e+001
 -3.1537516e+000  4.3342178e+001
 -3.1537371e+000  4.3351538e+001
 -3.1536844e+000  4.2927549e+001
 -3.1536561e+000  4.3071469e+001
 -3.1536529e+000  4.2706429e+001
 -3.1536251e+000  4.3352974e+001
 -3.1535875e+000  4.2765828e+001
 -3.1535689e+000  4.3352437e+001
 -3.1535290e+000  4.3353208e+001
 -3.1535186e+000  4.3349774e+001
 -3.1534432e+000  4.3353021e+001
 -3.1534329e+000  4.3353442e+001
 -3.1534102e+000  4.3338892e+001
 -3.1533471e+000  4.3353255e+001
 -3.1533445e+000  4.3352799e+001
 -3.1533428e+000  4.3096345e+001
 -3.1532612e+000  4.3353068e+001
 -3.1532146e+000  4.3350515e+001
 -3.1531625e+000  4.3352846e+001
 -3.1530684e+000  4.3351996e+001
 -3.1530661e+000  4.3352310e+001
 -3.1530638e+000  4.3352624e+001
 -3.1530526e+000  4.2943878e+001
 -3.1530306e+000  4.3347726e+001
 -3.1530007e+000  4.3170317e+001
 -3.1529527e+000  4.3353081e+001
 -3.1529436e+000  4.3160949e+001
 -3.1529159e+000  4.2040932e+001
 -3.1528540e+000  4.3352859e+001
 -3.1528369e+000  4.3088713e+001
 -3.1528008e+000  4.3350878e+001
 -3.1527277e+000  4.3351618e+001
 -3.1527179e+000  4.3352161e+001
 -3.1527155e+000  4.3352476e+001
 -3.1526734e+000  4.2434352e+001
 -3.1526653e+000  4.2502954e+001
 -3.1526443e+000  4.3353094e+001
 -3.1525058e+000  4.3352710e+001
 -3.1524938e+000  4.3237025e+001
 -3.1524747e+000  4.2107230e+001
 -3.1524344e+000  4.3349332e+001
 -3.1524265e+000  4.2787141e+001
 -3.1523869e+000  4.3351241e+001
 -3.1523771e+000  4.3351784e+001
 -3.1523673e+000  4.3352327e+001
 -3.1522527e+000  4.3063012e+001
 -3.1522387e+000  4.3346419e+001
 -3.1522208e+000  4.3353111e+001
 -3.1521779e+000  4.3297040e+001
 -3.1521305e+000  4.3350073e+001
 -3.1520823e+000  4.3352728e+001
 -3.1520733e+000  4.2627042e+001
 -3.1520666e+000  4.2726040e+001
 -3.1520290e+000  4.3335650e+001
 -3.1520113e+000  4.3016908e+001
 -3.1519856e+000  4.3262612e+001
 -3.1518404e+000  4.3351537e+001
 -3.1518306e+000  4.3352080e+001
 -3.1517974e+000  4.3353129e+001
 -3.1517166e+000  4.3350436e+001
 -3.1516688e+000  4.3344140e+001
 -3.1516425e+000  4.3348025e+001
 -3.1515457e+000  4.3352481e+001
 -3.1515155e+000  4.2848013e+001
 -3.1515064e+000  4.2971630e+001
 -3.1514895e+000  4.2919550e+001
 -3.1514601e+000  4.2745070e+001
 -3.1513979e+000  4.3145918e+001
 -3.1512939e+000  4.3351832e+001
 -3.1512887e+000  4.2894617e+001
 -3.1512587e+000  4.2858611e+001
 -3.1512474e+000  4.3353152e+001
 -3.1511706e+000  4.3330804e+001
 -3.1511701e+000  4.3350732e+001
 -3.1511448e+000  4.3319480e+001
 -3.1510990e+000  4.3341860e+001
 -3.1510463e+000  4.3349631e+001
 -3.1510246e+000  4.2278729e+001
 -3.1510020e+000  4.2869210e+001
 -3.1509957e+000  4.3352503e+001
 -3.1509511e+000  4.2141551e+001
 -3.1508735e+000  4.2838290e+001
 -3.1508494e+000  4.3054556e+001
 -3.1506974e+000  4.3353175e+001
 -3.1506968e+000  4.3287205e+001
 -3.1505332e+000  4.3120831e+001
 -3.1504231e+000  4.3351632e+001
 -3.1503209e+000  4.2807580e+001
 -3.1502993e+000  4.3350532e+001
 -3.1502762e+000  4.2818073e+001
 -3.1502661e+000  4.3346653e+001
 -3.1502315e+000  4.2828567e+001
 -3.1502259e+000  4.2952209e+001
 -3.1501248e+000  4.3352303e+001
 -3.1499869e+000  4.3353204e+001
 -3.1499100e+000  4.3181141e+001
 -3.1498319e+000  4.3227484e+001
 -3.1498250e+000  4.2382269e+001
 -3.1497178e+000  4.3338619e+001
 -3.1496962e+000  4.3344374e+001
 -3.1496699e+000  4.3348259e+001
 -3.1495606e+000  4.3041056e+001
 -3.1495522e+000  4.3351432e+001
 -3.1494143e+000  4.3352333e+001
 -3.1493671e+000  4.3079697e+001
 -3.1492765e+000  4.3353234e+001
 -3.1491579e+000  4.2540485e+001
 -3.1489900e+000  4.3349964e+001
 -3.1489638e+000  4.2348405e+001
 -3.1488341e+000  4.3253257e+001
 -3.1486770e+000  4.3207354e+001
 -3.1485666e+000  4.2989517e+001
 -3.1484779e+000  4.3352372e+001
 -3.1483493e+000  4.2592613e+001
 -3.1483401e+000  4.3353273e+001
 -3.1483366e+000  4.3335377e+001
 -3.1483256e+000  4.2910552e+001
 -3.1483115e+000  4.3112009e+001
 -3.1483049e+000  4.3218096e+001
 -3.1482934e+000  4.3346888e+001
 -3.1482850e+000  4.3312728e+001
 -3.1482845e+000  4.3033424e+001
 -3.1482430e+000  4.3350865e+001
 -3.1481479e+000  4.2660642e+001
 -3.1480189e+000  4.3025135e+001
 -3.1479813e+000  4.3326507e+001
 -3.1479014e+000  4.2999092e+001
 -3.1478397e+000  4.2886169e+001
 -3.1478350e+000  4.3342448e+001
 -3.1476785e+000  4.3278499e+001
 -3.1476590e+000  4.2162326e+001
 -3.1476344e+000  4.3196716e+001
 -3.1476136e+000  4.3348592e+001
 -3.1474037e+000  4.3353311e+001
 -3.1473207e+000  4.2797857e+001
 -3.1472526e+000  4.2935107e+001
 -3.1472362e+000  4.3008666e+001
 -3.1471687e+000  4.3351804e+001
 -3.1470362e+000  4.3136131e+001
 -3.1469337e+000  4.3350297e+001
 -3.1464540e+000  4.2089752e+001
 -3.1464537e+000  4.3339207e+001
 -3.1464322e+000  4.3344962e+001
 -3.1463958e+000  4.2468240e+001
 -3.1463791e+000  4.3303214e+001
 -3.1460897e+000  4.3103187e+001
 -3.1460804e+000  4.3353366e+001
 -3.1458454e+000  4.3351859e+001
 -3.1457648e+000  4.2215933e+001
 -3.1456825e+000  4.3243901e+001
 -3.1456541e+000  4.3172184e+001
 -3.1455971e+000  4.3162816e+001
 -3.1455839e+000  4.3095556e+001
 -3.1455400e+000  4.3153449e+001
 -3.1454291e+000  4.3066262e+001
 -3.1453160e+000  4.3048126e+001
 -3.1452796e+000  4.3187698e+001
 -3.1452670e+000  4.3347804e+001
 -3.1452111e+000  4.3269450e+001
 -3.1451616e+000  4.2901553e+001
 -3.1451472e+000  4.3331080e+001
 -3.1451215e+000  4.3319756e+001
 -3.1450781e+000  4.3087925e+001
 -3.1450578e+000  4.2927108e+001
 -3.1450521e+000  4.3074120e+001
 -3.1448312e+000  4.2297380e+001
 -3.1447571e+000  4.3353422e+001
 -3.1446328e+000  4.2876934e+001
 -3.1446203e+000  4.2416106e+001
 -3.1445871e+000  4.3349508e+001
 -3.1445709e+000  4.3343036e+001
 -3.1444732e+000  4.3293700e+001
 -3.1444539e+000  4.2000000e+001
 -3.1444259e+000  4.2943437e+001
 -3.1444181e+000  4.2852264e+001
 -3.1443204e+000  4.2788133e+001
 -3.1441614e+000  4.2862862e+001
 -3.1440258e+000  4.3057806e+001
 -3.1438026e+000  4.3336386e+001
 -3.1436749e+000  4.3127352e+001
 -3.1434988e+000  4.3351071e+001
 -3.1434101e+000  4.2056058e+001
 -3.1434057e+000  4.3345878e+001
 -3.1432438e+000  4.3016892e+001
 -3.1430750e+000  4.2198020e+001
 -3.1430207e+000  4.3234359e+001
 -3.1430120e+000  4.2231882e+001
 -3.1429688e+000  4.3353496e+001
 -3.1427369e+000  4.2917572e+001
 -3.1426650e+000  4.2813418e+001
 -3.1426203e+000  4.2823912e+001
 -3.1424810e+000  4.3260712e+001
 -3.1423682e+000  4.2843567e+001
 -3.1422461e+000  4.2520871e+001
 -3.1422405e+000  4.3348720e+001
 -3.1421323e+000  4.2610215e+001
 -3.1421144e+000  4.2679091e+001
 -3.1419579e+000  4.3326783e+001
 -3.1419197e+000  4.3340216e+001
 -3.1417262e+000  4.2833844e+001
 -3.1417126e+000  4.2893106e+001
 -3.1417105e+000  4.3351145e+001
 -3.1416429e+000  4.2450614e+001
 -3.1414549e+000  4.3284994e+001
 -3.1414199e+000  4.2315620e+001
 -3.1413336e+000  4.2779845e+001
 -3.1412820e+000  4.2020274e+001
 -3.1412547e+000  4.3116728e+001
 -3.1411805e+000  4.3353570e+001
 -3.1411783e+000  4.3143661e+001
 -3.1411030e+000  4.3203333e+001
 -3.1410634e+000  4.2804373e+001
 -3.1410423e+000  4.2264323e+001
 -3.1410238e+000  4.3178741e+001
 -3.1407631e+000  4.3082348e+001
 -3.1407447e+000  4.3308704e+001
 -3.1407309e+000  4.3214075e+001
 -3.1406632e+000  4.2124005e+001
 -3.1406132e+000  4.3332089e+001
 -3.1403903e+000  4.2178261e+001
 -3.1403588e+000  4.3224818e+001
 -3.1400376e+000  4.2485409e+001
 -3.1398900e+000  4.2993434e+001
 -3.1397825e+000  4.3041696e+001
 -3.1397713e+000  4.3315671e+001
 -3.1396949e+000  4.2869684e+001
 -3.1396575e+000  4.2574031e+001
 -3.1396213e+000  4.3344180e+001
 -3.1395730e+000  4.2908573e+001
 -3.1395170e+000  4.3033408e+001
 -3.1394059e+000  4.2645311e+001
 -3.1393295e+000  4.3251356e+001
 -3.1392685e+000  4.3337396e+001
 -3.1392515e+000  4.3025119e+001
 -3.1392295e+000  4.3351248e+001
 -3.1392248e+000  4.3003008e+001
 -3.1390329e+000  4.3107906e+001
 -3.1389893e+000  4.2715892e+001
 -3.1389499e+000  4.2247472e+001
 -3.1388388e+000  4.3299190e+001
 -3.1387482e+000  4.3194315e+001
 -3.1386995e+000  4.3353673e+001
 -3.1386260e+000  4.2934666e+001
 -3.1384923e+000  4.3051376e+001
 -3.1384561e+000  4.3347022e+001
 -3.1384366e+000  4.3276289e+001
 -3.1383468e+000  4.2771556e+001
 -3.1382636e+000  4.2884658e+001
 -3.1380631e+000  4.2794650e+001
 -3.1379096e+000  4.2554521e+001
 -3.1378074e+000  4.2762740e+001
 -3.1376504e+000  4.2366220e+001
 -3.1376051e+000  4.3169317e+001
 -3.1375480e+000  4.3159950e+001
 -3.1373207e+000  4.2856515e+001
 -3.1372681e+000  4.2753925e+001
 -3.1372022e+000  4.3061056e+001
 -3.1371758e+000  4.3011413e+001
 -3.1369805e+000  4.2334413e+001
 -3.1369701e+000  4.3341360e+001
 -3.1368884e+000  4.3097831e+001
 -3.1368252e+000  4.3068913e+001
 -3.1368186e+000  4.2073106e+001
 -3.1368165e+000  4.3133873e+001
 -3.1366077e+000  4.3322698e+001
 -3.1364678e+000  4.3242442e+001
 -3.1364482e+000  4.3076771e+001
 -3.1363956e+000  4.2964244e+001
 -3.1363934e+000  4.3185298e+001
 -3.1363826e+000  4.3090200e+001
 -3.1363052e+000  4.2925130e+001
 -3.1362185e+000  4.3353776e+001
 -3.1357066e+000  4.3267550e+001
 -3.1356606e+000  4.2900633e+001
 -3.1355807e+000  4.2399586e+001
 -3.1354751e+000  4.2698019e+001
 -3.1354746e+000  4.3152181e+001
 -3.1354451e+000  4.3349550e+001
 -3.1353052e+000  4.3330311e+001
 -3.1352708e+000  4.2847818e+001
 -3.1352377e+000  4.2785773e+001
 -3.1350090e+000  4.2819257e+001
 -3.1349912e+000  4.3292005e+001
 -3.1349834e+000  4.2628141e+001
 -3.1347621e+000  4.2734340e+001
 -3.1346716e+000  4.3345324e+001
 -3.1345575e+000  4.2432881e+001
 -3.1345242e+000  4.2105236e+001
 -3.1343963e+000  4.3123249e+001
 -3.1343670e+000  4.3207948e+001
 -3.1342116e+000  4.2503178e+001
 -3.1341879e+000  4.2147755e+001
 -3.1341150e+000  4.2829189e+001
 -3.1339949e+000  4.3218691e+001
 -3.1339843e+000  4.2915593e+001
 -3.1339605e+000  4.3335617e+001
 -3.1338059e+000  4.3232900e+001
 -3.1337217e+000  4.2382951e+001
 -3.1334074e+000  4.2810211e+001
 -3.1333257e+000  4.2877408e+001
 -3.1332210e+000  4.2839121e+001
 -3.1332045e+000  4.3304680e+001
 -3.1331835e+000  4.3019639e+001
 -3.1331763e+000  4.2283749e+001
 -3.1329765e+000  4.3258812e+001
 -3.1329747e+000  4.3175874e+001
 -3.1329715e+000  4.2979683e+001
 -3.1328542e+000  4.2863337e+001
 -3.1327236e+000  4.3353922e+001
 -3.1322509e+000  4.2777485e+001
 -3.1322310e+000  4.3311647e+001
 -3.1322115e+000  4.2892186e+001
 -3.1321508e+000  4.3199762e+001
 -3.1321211e+000  4.2038655e+001
 -3.1320676e+000  4.3084623e+001
 -3.1319762e+000  4.3112624e+001
 -3.1319729e+000  4.3283300e+001
 -3.1319502e+000  4.3349695e+001
 -3.1318465e+000  4.3047444e+001
 -3.1318058e+000  4.2801166e+001
 -3.1316620e+000  4.3339581e+001
 -3.1313231e+000  4.2593128e+001
 -3.1312576e+000  4.3318614e+001
 -3.1312134e+000  4.2997350e+001
 -3.1311129e+000  4.3142394e+001
 -3.1309594e+000  4.3037709e+001
 -3.1306946e+000  4.2663947e+001
 -3.1306939e+000  4.3029421e+001
 -3.1306437e+000  4.2350693e+001
 -3.1305563e+000  4.3057124e+001
 -3.1302984e+000  4.2217900e+001
 -3.1301822e+000  4.2768331e+001
 -3.1301148e+000  4.3249897e+001
 -3.1300719e+000  4.2907653e+001
 -3.1299550e+000  4.3326227e+001
 -3.1299473e+000  4.2088786e+001
 -3.1298551e+000  4.2536090e+001
 -3.1298316e+000  4.3102550e+001
 -3.1297960e+000  4.3190745e+001
 -3.1296791e+000  4.2951127e+001
 -3.1296428e+000  4.2759515e+001
 -3.1296140e+000  4.3066763e+001
 -3.1295561e+000  4.3166450e+001
 -3.1293568e+000  4.3297495e+001
 -3.1292931e+000  4.3224997e+001
 -3.1292370e+000  4.3074621e+001
 -3.1292287e+000  4.3354067e+001
 -3.1291644e+000  4.3005755e+001
 -3.1289804e+000  4.2792290e+001
 -3.1289770e+000  4.3344931e+001
 -3.1289750e+000  4.3275015e+001
 -3.1287700e+000  4.2750883e+001
 -3.1286524e+000  4.3333839e+001
 -3.1283878e+000  4.2870158e+001
 -3.1282700e+000  4.2855060e+001
 -3.1281311e+000  4.3182378e+001
 -3.1280939e+000  4.2884579e+001
 -3.1277830e+000  4.3134916e+001
 -3.1276871e+000  4.3092476e+001
 -3.1276309e+000  4.3212564e+001
 -3.1274827e+000  4.3158682e+001
 -3.1273740e+000  4.2823758e+001
 -3.1272531e+000  4.3240983e+001
 -3.1271155e+000  4.3014160e+001
 -3.1268069e+000  4.3126530e+001
 -3.1264800e+000  4.2833690e+001
 -3.1264668e+000  4.2468906e+001
 -3.1262555e+000  4.3349303e+001
 -3.1262450e+000  4.3266276e+001
 -3.1262201e+000  4.2846363e+001
 -3.1261595e+000  4.2899713e+001
 -3.1261550e+000  4.2783414e+001
 -3.1260195e+000  4.2815667e+001
 -3.1259918e+000  4.2302770e+001
 -3.1259674e+000  4.3339189e+001
 -3.1257722e+000  4.2322063e+001
 -3.1256896e+000  4.2185424e+001
 -3.1256290e+000  4.2449815e+001
 -3.1255454e+000  4.2059159e+001
 -3.1255091e+000  4.3290311e+001
 -3.1254147e+000  4.3204378e+001
 -3.1254093e+000  4.3150914e+001
 -3.1253209e+000  4.2611099e+001
 -3.1251603e+000  4.2235045e+001
 -3.1250647e+000  4.2417365e+001
 -3.1249610e+000  4.2019493e+001
 -3.1249607e+000  4.2132254e+001
 -3.1248565e+000  4.3082473e+001
 -3.1248394e+000  4.2164895e+001
 -3.1247124e+000  4.3172954e+001
 -3.1246259e+000  4.3023941e+001
 -3.1245291e+000  4.3321485e+001
 -3.1244179e+000  4.2806622e+001
 -3.1243867e+000  4.3115905e+001
 -3.1243266e+000  4.3305961e+001
 -3.1242863e+000  4.2252843e+001
 -3.1240863e+000  4.2774260e+001
 -3.1239105e+000  4.3053192e+001
 -3.1238889e+000  4.2914916e+001
 -3.1238035e+000  4.2861881e+001
 -3.1236409e+000  4.3257748e+001
 -3.1235822e+000  4.2683163e+001
 -3.1233532e+000  4.3312928e+001
 -3.1232823e+000  4.3344539e+001
 -3.1232265e+000  4.3329097e+001
 -3.1231985e+000  4.3196192e+001
 -3.1231560e+000  4.2877329e+001
 -3.1230234e+000  4.3043457e+001
 -3.1229710e+000  4.2715960e+001
 -3.1229682e+000  4.3062831e+001
 -3.1229292e+000  4.3218870e+001
 -3.1227402e+000  4.3233079e+001
 -3.1225822e+000  4.3106936e+001
 -3.1225674e+000  4.2798027e+001
 -3.1225113e+000  4.3282026e+001
 -3.1222191e+000  4.2270315e+001
 -3.1221364e+000  4.3033722e+001
 -3.1220794e+000  4.3143436e+001
 -3.1220734e+000  4.2926168e+001
 -3.1220418e+000  4.2892107e+001
 -3.1220259e+000  4.3072470e+001
 -3.1220220e+000  4.2204385e+001
 -3.1220176e+000  4.2765106e+001
 -3.1219948e+000  4.2488632e+001
 -3.1216291e+000  4.2999836e+001
 -3.1215898e+000  4.3353068e+001
 -3.1215336e+000  4.3187825e+001
 -3.1211448e+000  4.2756473e+001
 -3.1209450e+000  4.2839513e+001
 -3.1208896e+000  4.2647482e+001
 -3.1208884e+000  4.2000000e+001
 -3.1207792e+000  4.3248833e+001
 -3.1206638e+000  4.2115190e+001
 -3.1205548e+000  4.2554257e+001
 -3.1205457e+000  4.2578306e+001
 -3.1204789e+000  4.3298777e+001
 -3.1204723e+000  4.2515396e+001
 -3.1204377e+000  4.3096862e+001
 -3.1202720e+000  4.2747841e+001
 -3.1201504e+000  4.3335558e+001
 -3.1200445e+000  4.2939430e+001
 -3.1199765e+000  4.2906976e+001
 -3.1198687e+000  4.3179458e+001
 -3.1197835e+000  4.2628602e+001
 -3.1197420e+000  4.2789150e+001
 -3.1197389e+000  4.2828259e+001
 -3.1195802e+000  4.3008241e+001
 -3.1195135e+000  4.3273740e+001
 -3.1192192e+000  4.2853604e+001
 -3.1188558e+000  4.3209982e+001
 -3.1187495e+000  4.3135959e+001
 -3.1186574e+000  4.3167167e+001
 -3.1186240e+000  4.2869468e+001
 -3.1186169e+000  4.3017097e+001
 -3.1186165e+000  4.3348304e+001
 -3.1184898e+000  4.2380747e+001
 -3.1183845e+000  4.2820168e+001
 -3.1182274e+000  4.3225176e+001
 -3.1181713e+000  4.3087891e+001
 -3.1179241e+000  4.2884500e+001
 -3.1178006e+000  4.3324356e+001
 -3.1177734e+000  4.3127572e+001
 -3.1177261e+000  4.2077328e+001
 -3.1176955e+000  4.3240203e+001
 -3.1176026e+000  4.2966922e+001
 -3.1174793e+000  4.2339087e+001
 -3.1174654e+000  4.3340908e+001
 -3.1173956e+000  4.2779984e+001
 -3.1170431e+000  4.3050715e+001
 -3.1170300e+000  4.2812078e+001
 -3.1169093e+000  4.3265212e+001
 -3.1167972e+000  4.3119186e+001
 -3.1167321e+000  4.2731332e+001
 -3.1166396e+000  4.3201796e+001
 -3.1166247e+000  4.3315799e+001
 -3.1165840e+000  4.3159399e+001
 -3.1164721e+000  4.2899631e+001
 -3.1162000e+000  4.3289934e+001
 -3.1161560e+000  4.3040980e+001
 -3.1161274e+000  4.3026879e+001
 -3.1161205e+000  4.2361044e+001
 -3.1159965e+000  4.2435495e+001
 -3.1159943e+000  4.2986040e+001
 -3.1157366e+000  4.3150193e+001
 -3.1156711e+000  4.2402365e+001
 -3.1154488e+000  4.3307242e+001
 -3.1154472e+000  4.3059091e+001
 -3.1154219e+000  4.2096781e+001
 -3.1153407e+000  4.3077888e+001
 -3.1153269e+000  4.2770830e+001
 -3.1151795e+000  4.2803483e+001
 -3.1149927e+000  4.3110217e+001
 -3.1149151e+000  4.2046439e+001
 -3.1147843e+000  4.2146447e+001
 -3.1147245e+000  4.3330816e+001
 -3.1145389e+000  4.3192342e+001
 -3.1145049e+000  4.3068730e+001
 -3.1144741e+000  4.2701047e+001
 -3.1143821e+000  4.2286844e+001
 -3.1143052e+000  4.3256684e+001
 -3.1142040e+000  4.2834082e+001
 -3.1141540e+000  4.3216288e+001
 -3.1140397e+000  4.2861192e+001
 -3.1139508e+000  4.3352069e+001
 -3.1139442e+000  4.2846755e+001
 -3.1138137e+000  4.3173671e+001
 -3.1137935e+000  4.2914238e+001
 -3.1133922e+000  4.2876640e+001
 -3.1133290e+000  4.2794887e+001
 -3.1132219e+000  4.2667534e+001
 -3.1132021e+000  4.3281649e+001
 -3.1131883e+000  4.3101249e+001
 -3.1131827e+000  4.3232299e+001
 -3.1130443e+000  4.2761911e+001
 -3.1128740e+000  4.3183975e+001
 -3.1128323e+000  4.2596983e+001
 -3.1127996e+000  4.3344673e+001
 -3.1124067e+000  4.3142716e+001
 -3.1123545e+000  4.2892025e+001
 -3.1121715e+000  4.2753278e+001
 -3.1120449e+000  4.3002322e+001
 -3.1120116e+000  4.3035183e+001
 -3.1118668e+000  4.2222708e+001
 -3.1116484e+000  4.3337277e+001
 -3.1114054e+000  4.2317061e+001
 -3.1112216e+000  4.3248054e+001
 -3.1111698e+000  4.3298400e+001
 -3.1110816e+000  4.3011179e+001
 -3.1110721e+000  4.3355304e+001
 -3.1109826e+000  4.2785721e+001
 -3.1109218e+000  4.3092277e+001
 -3.1106929e+000  4.2533650e+001
 -3.1106405e+000  4.3132938e+001
 -3.1105193e+000  4.3323435e+001
 -3.1104870e+000  4.2826026e+001
 -3.1102891e+000  4.2906893e+001
 -3.1101756e+000  4.3048238e+001
 -3.1101230e+000  4.2456018e+001
 -3.1101184e+000  4.3020035e+001
 -3.1100965e+000  4.3273115e+001
 -3.1100807e+000  4.3207400e+001
 -3.1100675e+000  4.2192913e+001
 -3.1096644e+000  4.3124551e+001
 -3.1093978e+000  4.2950683e+001
 -3.1093433e+000  4.3314878e+001
 -3.1092548e+000  4.2012866e+001
 -3.1091325e+000  4.2817936e+001
 -3.1091136e+000  4.2258233e+001
 -3.1089901e+000  4.2853546e+001
 -3.1088603e+000  4.2868779e+001
 -3.1087392e+000  4.3223015e+001
 -3.1086691e+000  4.2839906e+001
 -3.1086554e+000  4.3083305e+001
 -3.1086362e+000  4.2776554e+001
 -3.1085798e+000  4.3056614e+001
 -3.1083656e+000  4.2175876e+001
 -3.1083521e+000  4.2614735e+001
 -3.1082999e+000  4.2884307e+001
 -3.1082596e+000  4.2809648e+001
 -3.1081933e+000  4.3358539e+001
 -3.1081561e+000  4.3349209e+001
 -3.1081380e+000  4.3239423e+001
 -3.1079943e+000  4.3115120e+001
 -3.1079856e+000  4.2566872e+001
 -3.1079799e+000  4.3197946e+001
 -3.1078998e+000  4.2241383e+001
 -3.1078197e+000  4.3074148e+001
 -3.1077586e+000  4.3167885e+001
 -3.1075108e+000  4.2030623e+001
 -3.1074924e+000  4.3264586e+001
 -3.1074432e+000  4.3329896e+001
 -3.1070049e+000  4.3341813e+001
 -3.1069840e+000  4.3064990e+001
 -3.1069733e+000  4.2064268e+001
 -3.1069255e+000  4.2127530e+001
 -3.1069112e+000  4.3158679e+001
 -3.1068908e+000  4.3289557e+001
 -3.1068189e+000  4.3178188e+001
 -3.1067848e+000  4.2899549e+001
 -3.1067792e+000  4.2301396e+001
 -3.1067609e+000  4.2475880e+001
 -3.1065342e+000  4.2496790e+001
 -3.1064090e+000  4.2801053e+001
 -3.1063536e+000  4.2767635e+001
 -3.1061898e+000  4.3106152e+001
 -3.1060736e+000  4.3306245e+001
 -3.1060638e+000  4.3149473e+001
 -3.1060312e+000  4.3042441e+001
 -3.1060026e+000  4.3028339e+001
 -3.1058792e+000  4.3188492e+001
 -3.1058482e+000  4.2634884e+001
 -3.1054072e+000  4.3361669e+001
 -3.1053876e+000  4.2421447e+001
 -3.1052773e+000  4.3352444e+001
 -3.1052413e+000  4.3255746e+001
 -3.1049521e+000  4.2831850e+001
 -3.1048893e+000  4.2915353e+001
 -3.1047421e+000  4.2791644e+001
 -3.1046658e+000  4.3214128e+001
 -3.1045949e+000  4.2685824e+001
 -3.1042977e+000  4.3139695e+001
 -3.1040711e+000  4.2758716e+001
 -3.1038106e+000  4.2861133e+001
 -3.1038003e+000  4.2390376e+001
 -3.1037852e+000  4.3281023e+001
 -3.1037749e+000  4.3097063e+001
 -3.1037679e+000  4.2876446e+001
 -3.1037151e+000  4.2846697e+001
 -3.1036945e+000  4.3230139e+001
 -3.1034513e+000  4.3005617e+001
 -3.1032636e+000  4.2932060e+001
 -3.1032538e+000  4.2997340e+001
 -3.1032379e+000  4.3322515e+001
 -3.1030808e+000  4.2719610e+001
 -3.1028320e+000  4.2273228e+001
 -3.1027692e+000  4.3336761e+001
 -3.1027433e+000  4.2652643e+001
 -3.1027302e+000  4.2891832e+001
 -3.1026762e+000  4.2741517e+001
 -3.1026233e+000  4.2158648e+001
 -3.1026211e+000  4.3364800e+001
 -3.1025315e+000  4.3129917e+001
 -3.1024880e+000  4.3014474e+001
 -3.1024754e+000  4.2977414e+001
 -3.1024337e+000  4.2330493e+001
 -3.1023957e+000  4.2782478e+001
 -3.1023748e+000  4.2108725e+001
 -3.1023613e+000  4.3346349e+001
 -3.1021577e+000  4.3247116e+001
 -3.1021384e+000  4.2208619e+001
 -3.1018868e+000  4.3036643e+001
 -3.1017946e+000  4.3297403e+001
 -3.1017500e+000  4.3051034e+001
 -3.1016621e+000  4.3022508e+001
 -3.1015085e+000  4.3088091e+001
 -3.1014957e+000  4.3204282e+001
 -3.1013849e+000  4.2908008e+001
 -3.1012351e+000  4.2823794e+001
 -3.1011099e+000  4.2584368e+001
 -3.1009479e+000  4.2550269e+001
 -3.1009098e+000  4.2516364e+001
 -3.1008614e+000  4.3120486e+001
 -3.1006795e+000  4.3272489e+001
 -3.1005822e+000  4.3360447e+001
 -3.1005572e+000  4.2349021e+001
 -3.1003621e+000  4.2815506e+001
 -3.1002890e+000  4.2373083e+001
 -3.1001609e+000  4.3355079e+001
 -3.1001542e+000  4.3059410e+001
 -3.0999682e+000  4.3313881e+001
 -3.0997499e+000  4.3237982e+001
 -3.0996270e+000  4.2084589e+001
 -3.0994891e+000  4.2807218e+001
 -3.0993950e+000  4.3194828e+001
 -3.0993889e+000  4.2773451e+001
 -3.0993630e+000  4.3078448e+001
 -3.0992509e+000  4.3220855e+001
 -3.0991913e+000  4.3111055e+001
 -3.0991803e+000  4.2868759e+001
 -3.0991147e+000  4.3173866e+001
 -3.0988471e+000  4.3164543e+001
 -3.0987610e+000  4.2853488e+001
 -3.0987048e+000  4.2838382e+001
 -3.0986756e+000  4.2884114e+001
 -3.0985639e+000  4.3329380e+001
 -3.0985273e+000  4.3069290e+001
 -3.0984285e+000  4.3263649e+001
 -3.0981842e+000  4.2440335e+001
 -3.0981750e+000  4.3184170e+001
 -3.0981256e+000  4.3341297e+001
 -3.0980624e+000  4.3145728e+001
 -3.0979997e+000  4.3155337e+001
 -3.0978221e+000  4.2797810e+001
 -3.0977961e+000  4.3363578e+001
 -3.0977794e+000  4.2899838e+001
 -3.0976056e+000  4.3045236e+001
 -3.0975463e+000  4.3030812e+001
 -3.0973510e+000  4.2048433e+001
 -3.0973230e+000  4.2000000e+001
 -3.0972449e+000  4.3348985e+001
 -3.0971063e+000  4.2764532e+001
 -3.0970105e+000  4.2962703e+001
 -3.0968342e+000  4.3288800e+001
 -3.0967764e+000  4.3101966e+001
 -3.0966984e+000  4.3305248e+001
 -3.0962962e+000  4.3135950e+001
 -3.0962126e+000  4.2407554e+001
 -3.0961775e+000  4.3254809e+001
 -3.0961552e+000  4.2788402e+001
 -3.0960809e+000  4.3211009e+001
 -3.0959851e+000  4.2916468e+001
 -3.0953421e+000  4.3322029e+001
 -3.0953282e+000  4.2140732e+001
 -3.0953064e+000  4.3228697e+001
 -3.0950974e+000  4.2670531e+001
 -3.0949878e+000  4.2830326e+001
 -3.0948577e+000  4.3008912e+001
 -3.0946602e+000  4.3000635e+001
 -3.0945463e+000  4.2702899e+001
 -3.0945095e+000  4.3126246e+001
 -3.0944627e+000  4.2992358e+001
 -3.0944387e+000  4.2755239e+001
 -3.0943615e+000  4.3092877e+001
 -3.0941307e+000  4.2861113e+001
 -3.0940879e+000  4.2876426e+001
 -3.0940317e+000  4.3016946e+001
 -3.0939625e+000  4.2621106e+001
 -3.0938900e+000  4.3336245e+001
 -3.0937696e+000  4.3245674e+001
 -3.0937507e+000  4.2845173e+001
 -3.0937286e+000  4.3280266e+001
 -3.0937248e+000  4.2892120e+001
 -3.0936666e+000  4.2190375e+001
 -3.0934000e+000  4.2289837e+001
 -3.0933244e+000  4.3053829e+001
 -3.0932058e+000  4.3024980e+001
 -3.0931483e+000  4.2779375e+001
 -3.0930092e+000  4.3343932e+001
 -3.0929712e+000  4.3362355e+001
 -3.0929108e+000  4.3201164e+001
 -3.0929045e+000  4.2231379e+001
 -3.0928826e+000  4.2602815e+001
 -3.0928781e+000  4.2461054e+001
 -3.0928394e+000  4.3116816e+001
 -3.0927218e+000  4.2255155e+001
 -3.0926415e+000  4.2312579e+001
 -3.0925498e+000  4.3356988e+001
 -3.0924596e+000  4.2016555e+001
 -3.0923796e+000  4.2908297e+001
 -3.0922161e+000  4.3083234e+001
 -3.0921284e+000  4.3351620e+001
 -3.0921246e+000  4.2804269e+001
 -3.0920723e+000  4.3313395e+001
 -3.0919058e+000  4.3037903e+001
 -3.0917380e+000  4.3296645e+001
 -3.0916975e+000  4.3063710e+001
 -3.0916908e+000  4.3190506e+001
 -3.0915281e+000  4.2821360e+001
 -3.0914975e+000  4.3270860e+001
 -3.0913618e+000  4.3236540e+001
 -3.0913072e+000  4.2946638e+001
 -3.0908272e+000  4.2569090e+001
 -3.0906681e+000  4.3328893e+001
 -3.0906551e+000  4.2813072e+001
 -3.0904709e+000  4.3179847e+001
 -3.0904577e+000  4.2794860e+001
 -3.0902032e+000  4.3170525e+001
 -3.0901919e+000  4.2499880e+001
 -3.0901415e+000  4.2770348e+001
 -3.0900706e+000  4.3073591e+001
 -3.0900609e+000  4.3141984e+001
 -3.0900450e+000  4.3218014e+001
 -3.0900369e+000  4.2533479e+001
 -3.0900056e+000  4.3108175e+001
 -3.0899982e+000  4.3151593e+001
 -3.0899355e+000  4.3161202e+001
 -3.0896371e+000  4.2733274e+001
 -3.0896097e+000  4.2171482e+001
 -3.0895053e+000  4.2066594e+001
 -3.0895003e+000  4.2868739e+001
 -3.0893695e+000  4.2884680e+001
 -3.0892846e+000  4.3361421e+001
 -3.0892465e+000  4.3262020e+001
 -3.0892227e+000  4.2852837e+001
 -3.0892172e+000  4.2637966e+001
 -3.0888632e+000  4.3356054e+001
 -3.0887741e+000  4.2900126e+001
 -3.0887724e+000  4.3340161e+001
 -3.0887404e+000  4.2836858e+001
 -3.0884076e+000  4.2361870e+001
 -3.0882742e+000  4.3132280e+001
 -3.0879740e+000  4.2121866e+001
 -3.0878916e+000  4.3347849e+001
 -3.0878365e+000  4.3306206e+001
 -3.0876246e+000  4.3046496e+001
 -3.0875907e+000  4.3099086e+001
 -3.0875773e+000  4.3253039e+001
 -3.0875653e+000  4.3032071e+001
 -3.0875405e+000  4.2915912e+001
 -3.0874742e+000  4.2033449e+001
 -3.0874739e+000  4.2761054e+001
 -3.0874462e+000  4.3321542e+001
 -3.0874461e+000  4.3352249e+001
 -3.0873197e+000  4.2391764e+001
 -3.0871585e+000  4.2330234e+001
 -3.0871465e+000  4.2786296e+001
 -3.0869540e+000  4.2100002e+001
 -3.0869321e+000  4.3334944e+001
 -3.0869089e+000  4.3014432e+001
 -3.0868750e+000  4.3208168e+001
 -3.0868147e+000  4.2481189e+001
 -3.0867776e+000  4.3288042e+001
 -3.0864875e+000  4.3122576e+001
 -3.0861161e+000  4.3006091e+001
 -3.0861005e+000  4.3225856e+001
 -3.0860829e+000  4.3022466e+001
 -3.0859185e+000  4.2997814e+001
 -3.0858920e+000  4.2272796e+001
 -3.0858174e+000  4.2214389e+001
 -3.0855980e+000  4.3360487e+001
 -3.0855139e+000  4.2654927e+001
 -3.0852808e+000  4.2827891e+001
 -3.0852802e+000  4.2687407e+001
 -3.0851694e+000  4.3243905e+001
 -3.0850545e+000  4.3090553e+001
 -3.0850404e+000  4.3055675e+001
 -3.0848551e+000  4.3196818e+001
 -3.0848063e+000  4.2751761e+001
 -3.0847819e+000  4.2876993e+001
 -3.0847602e+000  4.2801319e+001
 -3.0847479e+000  4.2425206e+001
 -3.0845923e+000  4.2860462e+001
 -3.0845479e+000  4.2976521e+001
 -3.0845466e+000  4.3278637e+001
 -3.0844187e+000  4.2892686e+001
 -3.0842124e+000  4.2844521e+001
 -3.0841810e+000  4.3356683e+001
 -3.0841397e+000  4.2777269e+001
 -3.0840182e+000  4.3234832e+001
 -3.0839350e+000  4.2907742e+001
 -3.0837102e+000  4.3327593e+001
 -3.0836548e+000  4.3344078e+001
 -3.0836537e+000  4.3113936e+001
 -3.0836351e+000  4.3186159e+001
 -3.0834135e+000  4.3065556e+001
 -3.0832906e+000  4.2810122e+001
 -3.0832104e+000  4.3314353e+001
 -3.0832094e+000  4.3348478e+001
 -3.0830977e+000  4.2154365e+001
 -3.0829091e+000  4.3080909e+001
 -3.0828762e+000  4.3297603e+001
 -3.0828379e+000  4.2553618e+001
 -3.0827799e+000  4.3359773e+001
 -3.0827639e+000  4.3352878e+001
 -3.0826801e+000  4.2717685e+001
 -3.0824551e+000  4.3138067e+001
 -3.0824484e+000  4.3146690e+001
 -3.0823857e+000  4.3156299e+001
 -3.0823156e+000  4.3269231e+001
 -3.0823096e+000  4.2587063e+001
 -3.0819248e+000  4.3039162e+001
 -3.0818211e+000  4.2818925e+001
 -3.0818145e+000  4.3338861e+001
 -3.0816154e+000  4.2515130e+001
 -3.0814986e+000  4.2931216e+001
 -3.0814490e+000  4.2792755e+001
 -3.0813709e+000  4.3175676e+001
 -3.0813628e+000  4.3355969e+001
 -3.0812416e+000  4.2346801e+001
 -3.0811033e+000  4.3166354e+001
 -3.0810016e+000  4.2444855e+001
 -3.0808391e+000  4.3215173e+001
 -3.0808198e+000  4.3105295e+001
 -3.0806796e+000  4.3073362e+001
 -3.0806684e+000  4.3128363e+001
 -3.0806463e+000  4.3260251e+001
 -3.0805517e+000  4.2869050e+001
 -3.0804879e+000  4.2768936e+001
 -3.0804424e+000  4.3029557e+001
 -3.0800634e+000  4.2885247e+001
 -3.0800132e+000  4.2082554e+001
 -3.0799939e+000  4.2377288e+001
 -3.0799742e+000  4.3333643e+001
 -3.0799618e+000  4.3359059e+001
 -3.0799269e+000  4.3346595e+001
 -3.0798613e+000  4.3353770e+001
 -3.0796843e+000  4.2852185e+001
 -3.0794942e+000  4.2901151e+001
 -3.0794814e+000  4.3350995e+001
 -3.0794002e+000  4.3321858e+001
 -3.0793406e+000  4.3048341e+001
 -3.0791290e+000  4.2198168e+001
 -3.0791039e+000  4.2246258e+001
 -3.0790960e+000  4.2915357e+001
 -3.0789771e+000  4.3251270e+001
 -3.0789747e+000  4.3307164e+001
 -3.0789720e+000  4.2300411e+001
 -3.0789699e+000  4.2050085e+001
 -3.0789600e+000  4.3019952e+001
 -3.0788192e+000  4.3203822e+001
 -3.0787856e+000  4.3343190e+001
 -3.0787569e+000  4.3224149e+001
 -3.0786536e+000  4.2835827e+001
 -3.0784603e+000  4.3356860e+001
 -3.0782837e+000  4.3096761e+001
 -3.0782309e+000  4.2408575e+001
 -3.0781672e+000  4.3011611e+001
 -3.0781379e+000  4.2784191e+001
 -3.0780445e+000  4.3291645e+001
 -3.0779261e+000  4.2621475e+001
 -3.0778259e+000  4.3242197e+001
 -3.0778202e+000  4.2759643e+001
 -3.0777084e+000  4.3360307e+001
 -3.0776575e+000  4.2962290e+001
 -3.0773744e+000  4.3003270e+001
 -3.0773442e+000  4.3120605e+001
 -3.0772349e+000  4.3358481e+001
 -3.0770463e+000  4.2800696e+001
 -3.0770061e+000  4.2672078e+001
 -3.0769588e+000  4.3354662e+001
 -3.0769453e+000  4.3337973e+001
 -3.0767993e+000  4.3192471e+001
 -3.0767564e+000  4.3057521e+001
 -3.0766747e+000  4.3233124e+001
 -3.0766433e+000  4.3283797e+001
 -3.0765788e+000  4.3351887e+001
 -3.0761989e+000  4.3349112e+001
 -3.0760619e+000  4.2138295e+001
 -3.0759131e+000  4.2018378e+001
 -3.0758686e+000  4.2181903e+001
 -3.0758332e+000  4.2877305e+001
 -3.0757475e+000  4.3088228e+001
 -3.0757334e+000  4.3356283e+001
 -3.0756642e+000  4.3327909e+001
 -3.0756436e+000  4.2860774e+001
 -3.0755768e+000  4.2809499e+001
 -3.0754551e+000  4.3361556e+001
 -3.0753259e+000  4.2464789e+001
 -3.0751939e+000  4.2826861e+001
 -3.0751645e+000  4.3314669e+001
 -3.0751388e+000  4.2893711e+001
 -3.0750576e+000  4.3345707e+001
 -3.0750456e+000  4.2751354e+001
 -3.0749816e+000  4.3359730e+001
 -3.0748788e+000  4.3354122e+001
 -3.0748493e+000  4.3134150e+001
 -3.0748426e+000  4.3142773e+001
 -3.0748359e+000  4.3151396e+001
 -3.0748027e+000  4.2988492e+001
 -3.0746551e+000  4.2908766e+001
 -3.0745352e+000  4.3181988e+001
 -3.0745104e+000  4.3111964e+001
 -3.0745081e+000  4.3357904e+001
 -3.0744989e+000  4.3351348e+001
 -3.0744860e+000  4.2775858e+001
 -3.0744122e+000  4.3274391e+001
 -3.0743834e+000  4.2947531e+001
 -3.0741978e+000  4.3333999e+001
 -3.0741430e+000  4.3301205e+001
 -3.0741256e+000  4.2843491e+001
 -3.0740225e+000  4.3065327e+001
 -3.0739164e+000  4.3342303e+001
 -3.0737576e+000  4.2000000e+001
 -3.0737572e+000  4.3034664e+001
 -3.0737444e+000  4.3362503e+001
 -3.0737352e+000  4.2792132e+001
 -3.0736953e+000  4.2702069e+001
 -3.0736535e+000  4.3355743e+001
 -3.0736135e+000  4.3361013e+001
 -3.0735534e+000  4.3161451e+001
 -3.0735180e+000  4.3080680e+001
 -3.0731400e+000  4.3359187e+001
 -3.0731295e+000  4.3265925e+001
 -3.0729902e+000  4.2316226e+001
 -3.0728273e+000  4.2734480e+001
 -3.0727989e+000  4.3353583e+001
 -3.0727614e+000  4.2229785e+001
 -3.0727505e+000  4.3357675e+001
 -3.0727268e+000  4.2541017e+001
 -3.0727218e+000  4.2110478e+001
 -3.0727004e+000  4.3349128e+001
 -3.0726924e+000  4.2604546e+001
 -3.0725841e+000  4.2498183e+001
 -3.0725661e+000  4.3042300e+001
 -3.0724684e+000  4.3210353e+001
 -3.0724266e+000  4.2570985e+001
 -3.0723381e+000  4.2817283e+001
 -3.0722759e+000  4.3219793e+001
 -3.0722748e+000  4.3025059e+001
 -3.0722710e+000  4.3171505e+001
 -3.0722510e+000  4.2639348e+001
 -3.0720338e+000  4.3363451e+001
 -3.0719106e+000  4.2284782e+001
 -3.0719029e+000  4.3361961e+001
 -3.0718959e+000  4.3355514e+001
 -3.0717719e+000  4.3360471e+001
 -3.0716030e+000  4.2869362e+001
 -3.0715591e+000  4.3345723e+001
 -3.0715251e+000  4.3126391e+001
 -3.0714602e+000  4.3256944e+001
 -3.0713957e+000  4.3103131e+001
 -3.0713824e+000  4.3358958e+001
 -3.0713542e+000  4.3322174e+001
 -3.0712885e+000  4.3073132e+001
 -3.0712417e+000  4.2886195e+001
 -3.0711689e+000  4.3338328e+001
 -3.0711573e+000  4.2332509e+001
 -3.0711447e+000  4.3354075e+001
 -3.0710004e+000  4.3351364e+001
 -3.0709929e+000  4.3357445e+001
 -3.0709713e+000  4.3247573e+001
 -3.0709392e+000  4.2066293e+001
 -3.0708524e+000  4.2852572e+001
 -3.0708342e+000  4.2767525e+001
 -3.0707868e+000  4.2361754e+001
 -3.0707746e+000  4.2918086e+001
 -3.0706489e+000  4.3017001e+001
 -3.0706124e+000  4.3362953e+001
 -3.0706020e+000  4.2265173e+001
 -3.0705905e+000  4.3364250e+001
 -3.0704815e+000  4.3361464e+001
 -3.0704485e+000  4.3199002e+001
 -3.0702870e+000  4.3360215e+001
 -3.0702417e+000  4.3356006e+001
 -3.0702143e+000  4.2902175e+001
 -3.0701937e+000  4.3228769e+001
 -3.0701825e+000  4.2526136e+001
 -3.0700944e+000  4.3342563e+001
 -3.0699820e+000  4.3051479e+001
 -3.0699548e+000  4.2165749e+001
 -3.0699519e+000  4.2656614e+001
 -3.0698975e+000  4.3358702e+001
 -3.0698878e+000  4.3328264e+001
 -3.0698561e+000  4.3008660e+001
 -3.0698201e+000  4.3238500e+001
 -3.0695739e+000  4.3308620e+001
 -3.0694905e+000  4.3354566e+001
 -3.0693727e+000  4.3357375e+001
 -3.0693462e+000  4.3351855e+001
 -3.0693325e+000  4.2800073e+001
 -3.0693114e+000  4.3295247e+001
 -3.0692019e+000  4.3349144e+001
 -3.0691910e+000  4.3362456e+001
 -3.0691691e+000  4.3363753e+001
 -3.0691472e+000  4.3365050e+001
 -3.0689965e+000  4.3361208e+001
 -3.0689665e+000  4.2393915e+001
 -3.0688595e+000  4.3094597e+001
 -3.0688020e+000  4.3359959e+001
 -3.0687151e+000  4.2783793e+001
 -3.0686215e+000  4.3355935e+001
 -3.0686067e+000  4.2210288e+001
 -3.0685668e+000  4.2834797e+001
 -3.0684787e+000  4.2123893e+001
 -3.0684214e+000  4.3334354e+001
 -3.0682772e+000  4.3358632e+001
 -3.0682712e+000  4.3363332e+001
 -3.0682493e+000  4.3364629e+001
 -3.0682009e+000  4.3118633e+001
 -3.0680866e+000  4.3189283e+001
 -3.0680596e+000  4.2759236e+001
 -3.0680131e+000  4.2034630e+001
 -3.0680077e+000  4.3362177e+001
 -3.0679106e+000  4.3353890e+001
 -3.0679102e+000  4.3287399e+001
 -3.0679025e+000  4.2999647e+001
 -3.0678132e+000  4.3360929e+001
 -3.0677664e+000  4.3351179e+001
 -3.0677525e+000  4.3357304e+001
 -3.0677372e+000  4.3345984e+001
 -3.0676996e+000  4.2096276e+001
 -3.0676013e+000  4.3359697e+001
 -3.0675039e+000  4.3153600e+001
 -3.0673514e+000  4.3364208e+001
 -3.0673470e+000  4.3338589e+001
 -3.0672620e+000  4.3060223e+001
 -3.0670879e+000  4.3363053e+001
 -3.0670765e+000  4.3358369e+001
 -3.0670115e+000  4.2878253e+001
 -3.0668244e+000  4.3361898e+001
 -3.0668117e+000  4.2861161e+001
 -3.0667507e+000  4.3135568e+001
 -3.0667440e+000  4.3144191e+001
 -3.0666712e+000  4.3363889e+001
 -3.0666125e+000  4.3360666e+001
 -3.0665089e+000  4.3279551e+001
 -3.0664077e+000  4.3362734e+001
 -3.0664006e+000  4.3359434e+001
 -3.0663989e+000  4.3348601e+001
 -3.0663338e+000  4.2911495e+001
 -3.0663308e+000  4.3353213e+001
 -3.0663171e+000  4.2894659e+001
 -3.0662725e+000  4.3342824e+001
 -3.0662215e+000  4.3163655e+001
 -3.0660938e+000  4.2807857e+001
 -3.0659910e+000  4.3363570e+001
 -3.0659499e+000  4.3361494e+001
 -3.0658803e+000  4.2480486e+001
 -3.0658224e+000  4.3178800e+001
 -3.0657645e+000  4.3362433e+001
 -3.0657637e+000  4.3316125e+001
 -3.0657381e+000  4.3360262e+001
 -3.0657110e+000  4.2825219e+001
 -3.0655896e+000  4.3030166e+001
 -3.0655092e+000  4.3085518e+001
 -3.0654293e+000  4.3359248e+001
 -3.0653983e+000  4.2450185e+001
 -3.0653478e+000  4.3363269e+001
 -3.0652980e+000  4.2431389e+001
 -3.0652936e+000  4.2843878e+001
 -3.0652850e+000  4.2750947e+001
 -3.0652262e+000  4.3271084e+001
 -3.0651596e+000  4.2686040e+001
 -3.0651496e+000  4.3324837e+001
 -3.0650863e+000  4.3109800e+001
 -3.0650755e+000  4.3361090e+001
 -3.0650632e+000  4.2775460e+001
 -3.0649633e+000  4.3350636e+001
 -3.0649342e+000  4.3345441e+001
 -3.0648901e+000  4.3362028e+001
 -3.0648038e+000  4.3352560e+001
 -3.0647668e+000  4.3360076e+001
 -3.0647422e+000  4.3302661e+001
 -3.0647046e+000  4.3362967e+001
 -3.0645281e+000  4.3068029e+001
 -3.0644581e+000  4.3359061e+001
 -3.0644304e+000  4.3336039e+001
 -3.0643985e+000  4.3037802e+001
 -3.0643124e+000  4.2791734e+001
 -3.0642612e+000  4.3361734e+001
 -3.0642452e+000  4.3360780e+001
 -3.0640977e+000  4.3205532e+001
 -3.0640757e+000  4.3362672e+001
 -3.0639637e+000  4.3022108e+001
 -3.0639434e+000  4.3262618e+001
 -3.0639364e+000  4.3359765e+001
 -3.0639052e+000  4.3214973e+001
 -3.0637127e+000  4.3224414e+001
 -3.0636832e+000  4.3330927e+001
 -3.0635959e+000  4.3348058e+001
 -3.0635923e+000  4.3358895e+001
 -3.0634545e+000  4.3253247e+001
 -3.0634469e+000  4.3362377e+001
 -3.0634364e+000  4.3349982e+001
 -3.0634308e+000  4.3361423e+001
 -3.0634266e+000  4.3127810e+001
 -3.0634148e+000  4.3360469e+001
 -3.0633559e+000  4.3340274e+001
 -3.0633391e+000  4.3234145e+001
 -3.0632995e+000  4.2555178e+001
 -3.0632933e+000  4.2870633e+001
 -3.0632797e+000  4.3077971e+001
 -3.0632768e+000  4.3351906e+001
 -3.0632574e+000  4.2975776e+001
 -3.0632543e+000  4.2588387e+001
 -3.0632519e+000  4.3343608e+001
 -3.0632075e+000  4.3045437e+001
 -3.0630707e+000  4.3359599e+001
 -3.0629655e+000  4.3243877e+001
 -3.0628552e+000  4.2815640e+001
 -3.0628303e+000  4.3362088e+001
 -3.0628143e+000  4.3361134e+001
 -3.0627414e+000  4.2717122e+001
 -3.0627266e+000  4.3358729e+001
 -3.0625987e+000  4.3360225e+001
 -3.0624533e+000  4.2920814e+001
 -3.0624199e+000  4.2887144e+001
 -3.0623379e+000  4.3014050e+001
 -3.0622546e+000  4.3359355e+001
 -3.0622138e+000  4.3361799e+001
 -3.0621711e+000  4.2345362e+001
 -3.0620570e+000  4.2249480e+001
 -3.0620546e+000  4.2939622e+001
 -3.0620205e+000  4.2852959e+001
 -3.0620009e+000  4.3349368e+001
 -3.0619982e+000  4.3360890e+001
 -3.0619716e+000  4.3100967e+001
 -3.0619136e+000  4.3346225e+001
 -3.0619020e+000  4.3358571e+001
 -3.0618413e+000  4.3351292e+001
 -3.0618393e+000  4.3170399e+001
 -3.0617827e+000  4.3359981e+001
 -3.0617358e+000  4.3195814e+001
 -3.0616196e+000  4.3361521e+001
 -3.0615004e+000  4.2903221e+001
 -3.0614820e+000  4.2192736e+001
 -3.0614735e+000  4.2377694e+001
 -3.0614517e+000  4.2151238e+001
 -3.0614301e+000  4.3359197e+001
 -3.0614040e+000  4.3360611e+001
 -3.0610774e+000  4.3358413e+001
 -3.0610254e+000  4.3361242e+001
 -3.0609629e+000  4.3359740e+001
 -3.0608806e+000  4.2799930e+001
 -3.0607520e+000  4.3294083e+001
 -3.0606103e+000  4.3358957e+001
 -3.0605842e+000  4.3360371e+001
 -3.0604875e+000  4.3054181e+001
 -3.0604393e+000  4.3337724e+001
 -3.0604324e+000  4.3360964e+001
 -3.0604058e+000  4.3350677e+001
 -3.0603842e+000  4.3005038e+001
 -3.0603404e+000  4.3358272e+001
 -3.0603353e+000  4.3341058e+001
 -3.0603185e+000  4.3347534e+001
 -3.0602965e+000  4.2767827e+001
 -3.0602418e+000  4.2080590e+001
 -3.0602312e+000  4.3344392e+001
 -3.0601731e+000  4.3310076e+001
 -3.0601720e+000  4.3155804e+001
 -3.0601431e+000  4.3359500e+001
 -3.0599912e+000  4.3360093e+001
 -3.0599691e+000  4.2051620e+001
 -3.0599493e+000  4.2411967e+001
 -3.0598732e+000  4.3358815e+001
 -3.0598589e+000  4.2830195e+001
 -3.0598394e+000  4.3360686e+001
 -3.0598316e+000  4.2301696e+001
 -3.0598193e+000  4.3118084e+001
 -3.0597396e+000  4.2625609e+001
 -3.0596922e+000  4.3332612e+001
 -3.0596033e+000  4.3358130e+001
 -3.0595590e+000  4.3318788e+001
 -3.0594121e+000  4.3146396e+001
 -3.0593990e+000  4.3359224e+001
 -3.0593829e+000  4.3359808e+001
 -3.0593738e+000  4.3186095e+001
 -3.0593507e+000  4.3286235e+001
 -3.0592923e+000  4.2783394e+001
 -3.0592310e+000  4.3360401e+001
 -3.0591291e+000  4.3358539e+001
 -3.0589956e+000  4.3358014e+001
 -3.0589450e+000  4.3327501e+001
 -3.0589076e+000  4.3350036e+001
 -3.0588203e+000  4.3346893e+001
 -3.0587018e+000  4.2879524e+001
 -3.0586548e+000  4.3358947e+001
 -3.0586522e+000  4.3136987e+001
 -3.0586388e+000  4.3359531e+001
 -3.0586342e+000  4.2958653e+001
 -3.0586227e+000  4.3360115e+001
 -3.0586213e+000  4.3091888e+001
 -3.0586141e+000  4.2017485e+001
 -3.0585214e+000  4.3358422e+001
 -3.0585112e+000  4.2668598e+001
 -3.0585021e+000  4.2862431e+001
 -3.0584306e+000  4.2996025e+001
 -3.0583879e+000  4.3357897e+001
 -3.0583832e+000  4.2513137e+001
 -3.0581199e+000  4.3358768e+001
 -3.0580922e+000  4.3359275e+001
 -3.0580761e+000  4.3359859e+001
 -3.0579864e+000  4.3358243e+001
 -3.0579098e+000  4.3357806e+001
 -3.0578624e+000  4.2220559e+001
 -3.0577762e+000  4.3340367e+001
 -3.0577676e+000  4.3062925e+001
 -3.0576722e+000  4.3343701e+001
 -3.0576420e+000  4.2807714e+001
 -3.0576199e+000  4.2912541e+001
 -3.0576032e+000  4.2895706e+001
 -3.0575850e+000  4.3358588e+001
 -3.0575573e+000  4.3359096e+001
 -3.0575296e+000  4.3359603e+001
 -3.0575219e+000  4.2759538e+001
 -3.0575084e+000  4.3358151e+001
 -3.0574589e+000  4.2176735e+001
 -3.0574317e+000  4.3357714e+001
 -3.0574094e+000  4.3349395e+001
 -3.0571990e+000  4.2838263e+001
 -3.0571907e+000  4.3358475e+001
 -3.0571551e+000  4.2750620e+001
 -3.0571403e+000  4.3358900e+001
 -3.0571140e+000  4.3358037e+001
 -3.0571126e+000  4.3359407e+001
 -3.0570155e+000  4.3357634e+001
 -3.0570031e+000  4.2820616e+001
 -3.0569128e+000  4.3276931e+001
 -3.0567968e+000  4.3336622e+001
 -3.0567963e+000  4.3358361e+001
 -3.0567459e+000  4.3358786e+001
 -3.0567046e+000  4.3109251e+001
 -3.0566978e+000  4.3357958e+001
 -3.0566955e+000  4.3359212e+001
 -3.0566753e+000  4.3211401e+001
 -3.0565993e+000  4.3357554e+001
 -3.0565192e+000  4.3072867e+001
 -3.0564828e+000  4.3220842e+001
 -3.0564225e+000  4.3358243e+001
 -3.0564066e+000  4.3358627e+001
 -3.0563562e+000  4.3359053e+001
 -3.0563240e+000  4.3357840e+001
 -3.0563226e+000  4.3029896e+001
 -3.0562716e+000  4.2648402e+001
 -3.0562613e+000  4.3346203e+001
 -3.0561828e+000  4.3301498e+001
 -3.0561820e+000  4.3357474e+001
 -3.0561391e+000  4.3258418e+001
 -3.0561328e+000  4.2133809e+001
 -3.0560497e+000  4.3331510e+001
 -3.0560487e+000  4.3358125e+001
 -3.0560327e+000  4.3358509e+001
 -3.0560168e+000  4.3358894e+001
 -3.0559067e+000  4.3357760e+001
 -3.0558701e+000  4.3229940e+001
 -3.0558605e+000  4.2791591e+001
 -3.0557898e+000  4.3162548e+001
 -3.0557646e+000  4.3357394e+001
 -3.0557318e+000  4.3348676e+001
 -3.0557117e+000  4.3358359e+001
 -3.0556958e+000  4.3358743e+001
 -3.0556664e+000  4.3357999e+001
 -3.0556501e+000  4.3249048e+001
 -3.0556300e+000  4.3268465e+001
 -3.0556188e+000  4.2326153e+001
 -3.0555328e+000  4.3202156e+001
 -3.0555244e+000  4.3357634e+001
 -3.0554964e+000  4.3239672e+001
 -3.0554380e+000  4.2464909e+001
 -3.0553906e+000  4.3177693e+001
 -3.0553748e+000  4.3358593e+001
 -3.0553574e+000  4.3357316e+001
 -3.0553295e+000  4.3358233e+001
 -3.0552842e+000  4.3357873e+001
 -3.0552709e+000  4.3082809e+001
 -3.0551315e+000  4.3037532e+001
 -3.0551171e+000  4.3357555e+001
 -3.0551132e+000  4.3343011e+001
 -3.0550542e+000  4.3358442e+001
 -3.0550449e+000  4.3127261e+001
 -3.0550186e+000  4.2494674e+001
 -3.0550089e+000  4.3358083e+001
 -3.0550053e+000  4.3314591e+001
 -3.0549837e+000  4.2871904e+001
 -3.0549501e+000  4.3357238e+001
 -3.0548419e+000  4.3357765e+001
 -3.0548248e+000  4.2733156e+001
 -3.0548052e+000  4.3012908e+001
 -3.0547336e+000  4.3358292e+001
 -3.0546967e+000  4.3021838e+001
 -3.0546886e+000  4.3046825e+001
 -3.0545851e+000  4.3357168e+001
 -3.0545837e+000  4.3345485e+001
 -3.0545342e+000  4.3357621e+001
 -3.0545256e+000  4.2775761e+001
 -3.0544559e+000  4.2536368e+001
 -3.0544259e+000  4.3358148e+001
 -3.0543913e+000  4.3323303e+001
 -3.0542202e+000  4.3357098e+001
 -3.0541692e+000  4.3357551e+001
 -3.0541337e+000  4.3339266e+001
 -3.0541182e+000  4.3358003e+001
 -3.0541171e+000  4.2855498e+001
 -3.0540542e+000  4.3347958e+001
 -3.0539258e+000  4.2847344e+001
 -3.0539203e+000  4.3357040e+001
 -3.0539004e+000  4.3357425e+001
 -3.0538494e+000  4.3357877e+001
 -3.0537482e+000  4.2360560e+001
 -3.0536205e+000  4.3356983e+001
 -3.0536005e+000  4.3357367e+001
 -3.0535957e+000  4.2887715e+001
 -3.0535805e+000  4.3357751e+001
 -3.0534306e+000  4.2605984e+001
 -3.0533874e+000  4.3357267e+001
 -3.0533764e+000  4.3356936e+001
 -3.0533674e+000  4.3357651e+001
 -3.0531799e+000  4.2572278e+001
 -3.0531708e+000  4.3192437e+001
 -3.0531543e+000  4.3335520e+001
 -3.0531542e+000  4.3357551e+001
 -3.0531433e+000  4.3357220e+001
 -3.0531324e+000  4.3356889e+001
 -3.0529720e+000  4.3357466e+001
 -3.0529610e+000  4.3357135e+001
 -3.0529589e+000  4.2283607e+001
 -3.0529136e+000  4.3356847e+001
 -3.0528892e+000  4.2700233e+001
 -3.0528826e+000  4.2235336e+001
 -3.0528515e+000  4.3003896e+001
 -3.0528160e+000  4.3328356e+001
 -3.0527897e+000  4.3357381e+001
 -3.0527865e+000  4.2904268e+001
 -3.0527422e+000  4.3357093e+001
 -3.0526948e+000  4.3356805e+001
 -3.0526636e+000  4.3344663e+001
 -3.0526545e+000  4.3100886e+001
 -3.0526349e+000  4.2989258e+001
 -3.0526085e+000  4.3357296e+001
 -3.0525639e+000  4.3342023e+001
 -3.0525610e+000  4.3357008e+001
 -3.0525592e+000  4.2919819e+001
 -3.0524593e+000  4.3356760e+001
 -3.0524288e+000  4.2799787e+001
 -3.0524273e+000  4.3357211e+001
 -3.0523256e+000  4.3356963e+001
 -3.0522730e+000  4.2113453e+001
 -3.0522239e+000  4.3356715e+001
 -3.0522208e+000  4.3357114e+001
 -3.0521925e+000  4.3292919e+001
 -3.0521341e+000  4.3347136e+001
 -3.0521191e+000  4.3356866e+001
 -3.0520143e+000  4.3357017e+001
 -3.0519725e+000  4.2066318e+001
 -3.0519687e+000  4.3055568e+001
 -3.0519250e+000  4.3356658e+001
 -3.0518202e+000  4.3356809e+001
 -3.0517463e+000  4.3356891e+001
 -3.0516260e+000  4.3356600e+001
 -3.0516242e+000  4.3153051e+001
 -3.0516019e+000  4.2266375e+001
 -3.0515845e+000  4.3338277e+001
 -3.0515522e+000  4.3356683e+001
 -3.0514783e+000  4.3356766e+001
 -3.0514376e+000  4.3117536e+001
 -3.0514075e+000  4.3169292e+001
 -3.0512027e+000  4.3356519e+001
 -3.0511510e+000  4.2825592e+001
 -3.0511289e+000  4.3356602e+001
 -3.0509906e+000  4.2812727e+001
 -3.0509621e+000  4.2393607e+001
 -3.0509011e+000  4.3308498e+001
 -3.0508643e+000  4.3143642e+001
 -3.0507794e+000  4.3356438e+001
 -3.0507149e+000  4.2094916e+001
 -3.0506205e+000  4.2204225e+001
 -3.0505987e+000  4.2864971e+001
 -3.0503438e+000  4.3134608e+001
 -3.0502140e+000  4.3346314e+001
 -3.0501921e+000  4.2000000e+001
 -3.0501882e+000  4.2444766e+001
 -3.0501143e+000  4.3343675e+001
 -3.0500146e+000  4.3341035e+001
 -3.0499207e+000  4.3332366e+001
 -3.0498776e+000  4.2880095e+001
 -3.0498376e+000  4.3319105e+001
 -3.0497589e+000  4.2768128e+001
 -3.0497546e+000  4.3283616e+001
 -3.0494453e+000  4.3184420e+001
 -3.0494283e+000  4.2038839e+001
 -3.0493921e+000  4.2759210e+001
 -3.0493041e+000  4.3091807e+001
 -3.0492529e+000  4.3217271e+001
 -3.0491218e+000  4.2785644e+001
 -3.0491134e+000  4.3065446e+001
 -3.0491071e+000  4.3336234e+001
 -3.0490252e+000  4.2750292e+001
 -3.0487790e+000  4.2896277e+001
 -3.0486401e+000  4.3226369e+001
 -3.0484913e+000  4.2997024e+001
 -3.0484911e+000  4.2833661e+001
 -3.0483369e+000  4.2933037e+001
 -3.0483347e+000  4.3254219e+001
 -3.0482623e+000  4.3324159e+001
 -3.0481811e+000  4.3244843e+001
 -3.0481104e+000  4.3208025e+001
 -3.0480274e+000  4.3235467e+001
 -3.0478651e+000  4.3075388e+001
 -3.0478257e+000  4.3264265e+001
 -3.0477501e+000  4.3345260e+001
 -3.0477258e+000  4.2911546e+001
 -3.0476504e+000  4.3342620e+001
 -3.0475372e+000  4.3338992e+001
 -3.0473875e+000  4.3109171e+001
 -3.0473166e+000  4.3274312e+001
 -3.0472725e+000  4.3011766e+001
 -3.0472419e+000  4.3159795e+001
 -3.0471640e+000  4.3020696e+001
 -3.0470555e+000  4.3029626e+001
 -3.0469679e+000  4.3198779e+001
 -3.0469108e+000  4.3299920e+001
 -3.0468392e+000  4.2982491e+001
 -3.0467365e+000  4.3124883e+001
 -3.0466870e+000  4.3329212e+001
 -3.0466127e+000  4.3038919e+001
 -3.0463264e+000  4.2555232e+001
 -3.0462297e+000  4.2872023e+001
 -3.0462137e+000  4.2858037e+001
 -3.0461698e+000  4.3048212e+001
 -3.0461245e+000  4.3084307e+001
 -3.0460224e+000  4.2849883e+001
 -3.0459851e+000  4.2425425e+001
 -3.0459772e+000  4.2681424e+001
 -3.0458734e+000  4.3333080e+001
 -3.0458312e+000  4.2841729e+001
 -3.0457773e+000  4.2804801e+001
 -3.0457334e+000  4.3313013e+001
 -3.0456901e+000  4.2793840e+001
 -3.0454622e+000  4.3176019e+001
 -3.0454008e+000  4.2312638e+001
 -3.0452862e+000  4.3344205e+001
 -3.0451730e+000  4.3340577e+001
 -3.0451384e+000  4.2817703e+001
 -3.0450598e+000  4.3336948e+001
 -3.0450162e+000  4.2342842e+001
 -3.0449072e+000  4.2165179e+001
 -3.0447716e+000  4.2888286e+001
 -3.0444719e+000  4.2589511e+001
 -3.0443551e+000  4.2778011e+001
 -3.0441692e+000  4.3320072e+001
 -3.0439431e+000  4.2949333e+001
 -3.0439312e+000  4.2375434e+001
 -3.0435134e+000  4.2250374e+001
 -3.0433772e+000  4.3291150e+001
 -3.0433531e+000  4.2639431e+001
 -3.0433377e+000  4.2743483e+001
 -3.0433373e+000  4.3100806e+001
 -3.0433145e+000  4.3058090e+001
 -3.0432788e+000  4.2903782e+001
 -3.0432456e+000  4.2480423e+001
 -3.0432424e+000  4.3190762e+001
 -3.0431753e+000  4.2974659e+001
 -3.0430835e+000  4.2620940e+001
 -3.0430764e+000  4.3150298e+001
 -3.0430546e+000  4.3346827e+001
 -3.0429508e+000  4.2147118e+001
 -3.0429122e+000  4.3004894e+001
 -3.0427664e+000  4.2826929e+001
 -3.0426955e+000  4.2990257e+001
 -3.0426652e+000  4.2918823e+001
 -3.0425938e+000  4.3325125e+001
 -3.0425559e+000  4.3141264e+001
 -3.0423329e+000  4.2661528e+001
 -3.0422086e+000  4.2716552e+001
 -3.0421269e+000  4.3213856e+001
 -3.0420659e+000  4.2186100e+001
 -3.0420354e+000  4.3132230e+001
 -3.0420326e+000  4.3116831e+001
 -3.0419102e+000  4.3330088e+001
 -3.0418669e+000  4.3167810e+001
 -3.0418596e+000  4.2024547e+001
 -3.0418447e+000  4.2865089e+001
 -3.0418373e+000  4.3341133e+001
 -3.0417241e+000  4.3337505e+001
 -3.0417190e+000  4.3344016e+001
 -3.0416291e+000  4.3306921e+001
 -3.0415926e+000  4.2761919e+001
 -3.0415391e+000  4.2220203e+001
 -3.0412258e+000  4.2753001e+001
 -3.0412130e+000  4.3258285e+001
 -3.0411236e+000  4.2880213e+001
 -3.0410967e+000  4.3333956e+001
 -3.0409844e+000  4.3204611e+001
 -3.0409393e+000  4.3281846e+001
 -3.0409231e+000  4.3222149e+001
 -3.0408230e+000  4.3349448e+001
 -3.0407339e+000  4.2521668e+001
 -3.0407040e+000  4.3268331e+001
 -3.0404593e+000  4.3067968e+001
 -3.0403337e+000  4.2503436e+001
 -3.0403287e+000  4.2770390e+001
 -3.0403104e+000  4.3231248e+001
 -3.0401577e+000  4.3093306e+001
 -3.0401065e+000  4.2834997e+001
 -3.0400710e+000  4.3249432e+001
 -3.0400649e+000  4.3313980e+001
 -3.0399174e+000  4.3240057e+001
 -3.0396274e+000  4.2079572e+001
 -3.0395168e+000  4.3182746e+001
 -3.0395115e+000  4.2966827e+001
 -3.0394874e+000  4.3346637e+001
 -3.0393870e+000  4.2129060e+001
 -3.0393431e+000  4.3013952e+001
 -3.0392714e+000  4.2895791e+001
 -3.0392680e+000  4.2407130e+001
 -3.0392346e+000  4.3022882e+001
 -3.0391259e+000  4.2809814e+001
 -3.0391202e+000  4.2296560e+001
 -3.0390386e+000  4.2798854e+001
 -3.0389513e+000  4.2787893e+001
 -3.0388003e+000  4.3049340e+001
 -3.0387187e+000  4.3076887e+001
 -3.0385519e+000  4.2998022e+001
 -3.0385007e+000  4.3321039e+001
 -3.0383884e+000  4.3338061e+001
 -3.0383022e+000  4.2459824e+001
 -3.0382701e+000  4.3340944e+001
 -3.0382485e+000  4.2855667e+001
 -3.0382182e+000  4.2911059e+001
 -3.0381518e+000  4.3343826e+001
 -3.0380956e+000  4.3298151e+001
 -3.0380573e+000  4.2847513e+001
 -3.0379824e+000  4.3108465e+001
 -3.0378171e+000  4.3326001e+001
 -3.0377609e+000  4.3334512e+001
 -3.0377013e+000  4.3158313e+001
 -3.0376863e+000  4.2982802e+001
 -3.0376501e+000  4.2736673e+001
 -3.0375227e+000  4.2357879e+001
 -3.0374757e+000  4.2872141e+001
 -3.0373315e+000  4.3124178e+001
 -3.0372491e+000  4.3197512e+001
 -3.0371335e+000  4.3330964e+001
 -3.0370737e+000  4.2058224e+001
 -3.0369782e+000  4.3085806e+001
 -3.0368666e+000  4.3031566e+001
 -3.0367890e+000  4.3348262e+001
 -3.0367538e+000  4.2819040e+001
 -3.0364237e+000  4.3040859e+001
 -3.0363963e+000  4.2539676e+001
 -3.0362017e+000  4.2328532e+001
 -3.0361882e+000  4.3369792e+001
 -3.0359450e+000  4.3059218e+001
 -3.0359216e+000  4.3174537e+001
 -3.0357735e+000  4.2887648e+001
 -3.0356060e+000  4.3274766e+001
 -3.0355383e+000  4.2746191e+001
 -3.0354534e+000  4.3345451e+001
 -3.0354263e+000  4.2099119e+001
 -3.0351889e+000  4.3310630e+001
 -3.0350009e+000  4.3210442e+001
 -3.0349828e+000  4.3007080e+001
 -3.0349250e+000  4.2780273e+001
 -3.0348635e+000  4.3371904e+001
 -3.0346793e+000  4.3338582e+001
 -3.0345620e+000  4.3289380e+001
 -3.0345610e+000  4.3341464e+001
 -3.0344261e+000  4.2203825e+001
 -3.0343818e+000  4.2828265e+001
 -3.0342174e+000  4.3142264e+001
 -3.0341065e+000  4.3304647e+001
 -3.0340914e+000  4.3262351e+001
 -3.0340518e+000  4.3335033e+001
 -3.0340225e+000  4.2974970e+001
 -3.0340133e+000  4.3322577e+001
 -3.0340096e+000  4.2011877e+001
 -3.0339763e+000  4.2264875e+001
 -3.0338868e+000  4.2918980e+001
 -3.0338795e+000  4.2862719e+001
 -3.0338566e+000  4.3150488e+001
 -3.0338102e+000  4.2439906e+001
 -3.0338045e+000  4.2235720e+001
 -3.0337971e+000  4.3218735e+001
 -3.0337712e+000  4.2903295e+001
 -3.0336969e+000  4.3133230e+001
 -3.0336246e+000  4.3317689e+001
 -3.0335427e+000  4.2990568e+001
 -3.0335389e+000  4.3374016e+001
 -3.0335236e+000  4.3189496e+001
 -3.0334264e+000  4.2755709e+001
 -3.0333297e+000  4.3327540e+001
 -3.0332442e+000  4.2572709e+001
 -3.0332093e+000  4.2694384e+001
 -3.0331418e+000  4.3330967e+001
 -3.0329494e+000  4.3253499e+001
 -3.0329355e+000  4.3367552e+001
 -3.0329077e+000  4.3100255e+001
 -3.0327550e+000  4.3347076e+001
 -3.0327309e+000  4.2387785e+001
 -3.0326275e+000  4.3116125e+001
 -3.0325934e+000  4.3227028e+001
 -3.0324898e+000  4.2959947e+001
 -3.0323326e+000  4.2840781e+001
 -3.0323263e+000  4.3166328e+001
 -3.0322090e+000  4.2115856e+001
 -3.0322028e+000  4.3376147e+001
 -3.0322004e+000  4.3235837e+001
 -3.0321917e+000  4.2607162e+001
 -3.0321625e+000  4.2764181e+001
 -3.0321256e+000  4.2879575e+001
 -3.0320314e+000  4.3370854e+001
 -3.0318626e+000  4.3343089e+001
 -3.0318073e+000  4.3244646e+001
 -3.0316940e+000  4.3065978e+001
 -3.0315064e+000  4.2730885e+001
 -3.0314307e+000  4.3050469e+001
 -3.0314137e+000  4.3016139e+001
 -3.0314021e+000  4.2935589e+001
 -3.0312656e+000  4.3203344e+001
 -3.0310225e+000  4.3073928e+001
 -3.0309961e+000  4.2042061e+001
 -3.0309702e+000  4.3339102e+001
 -3.0308986e+000  4.2772652e+001
 -3.0308667e+000  4.3378277e+001
 -3.0307067e+000  4.3372966e+001
 -3.0306328e+000  4.2804155e+001
 -3.0305729e+000  4.3295877e+001
 -3.0305456e+000  4.2793195e+001
 -3.0303974e+000  4.2813554e+001
 -3.0302834e+000  4.2853297e+001
 -3.0302733e+000  4.2895152e+001
 -3.0302720e+000  4.2280928e+001
 -3.0300601e+000  4.3335037e+001
 -3.0300315e+000  4.2555892e+001
 -3.0297474e+000  4.2870718e+001
 -3.0297281e+000  4.3092755e+001
 -3.0296828e+000  4.3365311e+001
 -3.0296198e+000  4.3181605e+001
 -3.0295820e+000  4.2999292e+001
 -3.0295260e+000  4.3324115e+001
 -3.0294398e+000  4.2911216e+001
 -3.0293706e+000  4.3375097e+001
 -3.0293380e+000  4.3327543e+001
 -3.0292819e+000  4.3082847e+001
 -3.0292287e+000  4.3282301e+001
 -3.0291501e+000  4.3330971e+001
 -3.0291373e+000  4.3319227e+001
 -3.0290542e+000  4.3041987e+001
 -3.0290456e+000  4.3024822e+001
 -3.0289934e+000  4.3268786e+001
 -3.0289929e+000  4.3125178e+001
 -3.0288488e+000  4.2739668e+001
 -3.0287787e+000  4.3368614e+001
 -3.0287486e+000  4.3314339e+001
 -3.0285811e+000  4.2968197e+001
 -3.0285335e+000  4.2983113e+001
 -3.0284816e+000  4.3158503e+001
 -3.0283083e+000  4.2651143e+001
 -3.0281448e+000  4.2630390e+001
 -3.0280253e+000  4.2822780e+001
 -3.0279484e+000  4.3378589e+001
 -3.0278746e+000  4.3371916e+001
 -3.0276662e+000  4.3308356e+001
 -3.0275528e+000  4.3107915e+001
 -3.0275303e+000  4.3196246e+001
 -3.0274363e+000  4.2674460e+001
 -3.0274297e+000  4.2589740e+001
 -3.0273334e+000  4.2311786e+001
 -3.0272222e+000  4.2784551e+001
 -3.0271978e+000  4.3212285e+001
 -3.0271797e+000  4.3057228e+001
 -3.0270375e+000  4.2833243e+001
 -3.0267860e+000  4.2492106e+001
 -3.0267755e+000  4.2887009e+001
 -3.0267369e+000  4.2749186e+001
 -3.0267052e+000  4.2173695e+001
 -3.0266811e+000  4.3326878e+001
 -3.0266776e+000  4.3033506e+001
 -3.0266267e+000  4.2000000e+001
 -3.0265838e+000  4.3302373e+001
 -3.0264931e+000  4.3330305e+001
 -3.0264524e+000  4.3375408e+001
 -3.0264123e+000  4.3363059e+001
 -3.0263522e+000  4.2156440e+001
 -3.0263413e+000  4.2368724e+001
 -3.0261692e+000  4.2420791e+001
 -3.0261512e+000  4.2861296e+001
 -3.0260356e+000  4.3366350e+001
 -3.0260245e+000  4.3173397e+001
 -3.0260129e+000  4.3008351e+001
 -3.0259940e+000  4.3220578e+001
 -3.0259468e+000  4.2139587e+001
 -3.0259090e+000  4.3259420e+001
 -3.0254681e+000  4.2953067e+001
 -3.0253910e+000  4.3322600e+001
 -3.0253627e+000  4.2725098e+001
 -3.0253583e+000  4.3134230e+001
 -3.0253555e+000  4.2473084e+001
 -3.0251315e+000  4.3369652e+001
 -3.0251084e+000  4.2919137e+001
 -3.0250302e+000  4.3378901e+001
 -3.0250023e+000  4.3317712e+001
 -3.0249976e+000  4.3142454e+001
 -3.0249883e+000  4.2845759e+001
 -3.0249228e+000  4.2345673e+001
 -3.0247670e+000  4.3250567e+001
 -3.0247413e+000  4.2758671e+001
 -3.0246950e+000  4.3372719e+001
 -3.0246369e+000  4.3150678e+001
 -3.0245728e+000  4.2991838e+001
 -3.0244465e+000  4.2250327e+001
 -3.0243973e+000  4.2878152e+001
 -3.0243402e+000  4.3290323e+001
 -3.0243320e+000  4.2220733e+001
 -3.0242943e+000  4.3230553e+001
 -3.0242643e+000  4.2902015e+001
 -3.0239012e+000  4.3239362e+001
 -3.0238954e+000  4.3275221e+001
 -3.0238362e+000  4.3329640e+001
 -3.0238061e+000  4.2716700e+001
 -3.0236843e+000  4.3118073e+001
 -3.0236265e+000  4.3188356e+001
 -3.0234774e+000  4.2767143e+001
 -3.0234625e+000  4.3205187e+001
 -3.0233125e+000  4.2528382e+001
 -3.0232728e+000  4.3376211e+001
 -3.0231958e+000  4.2776930e+001
 -3.0231419e+000  4.3360806e+001
 -3.0230920e+000  4.2976341e+001
 -3.0230823e+000  4.2070902e+001
 -3.0229707e+000  4.2190617e+001
 -3.0229288e+000  4.3063987e+001
 -3.0228710e+000  4.2027027e+001
 -3.0227652e+000  4.3364097e+001
 -3.0227412e+000  4.3049600e+001
 -3.0227051e+000  4.2733881e+001
 -3.0225461e+000  4.3325362e+001
 -3.0224876e+000  4.3164903e+001
 -3.0224780e+000  4.3099704e+001
 -3.0224524e+000  4.3017063e+001
 -3.0224444e+000  4.2511986e+001
 -3.0223885e+000  4.3367388e+001
 -3.0222572e+000  4.3071938e+001
 -3.0222495e+000  4.2708303e+001
 -3.0221398e+000  4.2798496e+001
 -3.0221120e+000  4.3379212e+001
 -3.0220323e+000  4.3311478e+001
 -3.0220319e+000  4.3089796e+001
 -3.0220191e+000  4.2869295e+001
 -3.0219520e+000  4.3370455e+001
 -3.0219043e+000  4.2807896e+001
 -3.0217686e+000  4.3357749e+001
 -3.0216689e+000  4.2817295e+001
 -3.0216466e+000  4.2087970e+001
 -3.0215857e+000  4.3079889e+001
 -3.0215594e+000  4.2961317e+001
 -3.0215155e+000  4.3373522e+001
 -3.0212574e+000  4.3328994e+001
 -3.0212560e+000  4.3321085e+001
 -3.0212496e+000  4.2854724e+001
 -3.0210955e+000  4.2399316e+001
 -3.0209537e+000  4.2454187e+001
 -3.0209499e+000  4.3305495e+001
 -3.0208110e+000  4.3265854e+001
 -3.0207664e+000  4.2893872e+001
 -3.0206810e+000  4.2827758e+001
 -3.0206121e+000  4.3000563e+001
 -3.0203953e+000  4.3354691e+001
 -3.0203647e+000  4.3041119e+001
 -3.0203546e+000  4.3376523e+001
 -3.0203512e+000  4.3296819e+001
 -3.0200844e+000  4.3025747e+001
 -3.0200497e+000  4.3127125e+001
 -3.0200475e+000  4.2742664e+001
 -3.0199674e+000  4.3324716e+001
 -3.0199329e+000  4.2909935e+001
 -3.0197227e+000  4.3180465e+001
 -3.0196932e+000  4.2838221e+001
 -3.0194393e+000  4.3362872e+001
 -3.0194002e+000  4.2945340e+001
 -3.0193946e+000  4.3214128e+001
 -3.0193831e+000  4.3359397e+001
 -3.0192203e+000  4.2928375e+001
 -3.0191937e+000  4.3379524e+001
 -3.0191730e+000  4.2984478e+001
 -3.0190626e+000  4.3366163e+001
 -3.0190069e+000  4.3283243e+001
 -3.0188164e+000  4.2789852e+001
 -3.0188111e+000  4.2327589e+001
 -3.0187905e+000  4.3370113e+001
 -3.0186787e+000  4.3328348e+001
 -3.0186429e+000  4.3157078e+001
 -3.0186096e+000  4.3109862e+001
 -3.0185877e+000  4.3196800e+001
 -3.0185499e+000  4.3352850e+001
 -3.0185186e+000  4.2883646e+001
 -3.0184902e+000  4.3056360e+001
 -3.0184252e+000  4.2296556e+001
 -3.0183540e+000  4.3373180e+001
 -3.0182860e+000  4.3314851e+001
 -3.0182400e+000  4.2206584e+001
 -3.0181835e+000  4.2107150e+001
 -3.0180519e+000  4.2752148e+001
 -3.0180098e+000  4.3356339e+001
 -3.0178764e+000  4.2919064e+001
 -3.0177267e+000  4.3256488e+001
 -3.0176949e+000  4.3224103e+001
 -3.0176506e+000  4.2969568e+001
 -3.0176272e+000  4.3323237e+001
 -3.0176000e+000  4.2436944e+001
 -3.0173158e+000  4.2544658e+001
 -3.0172662e+000  4.3319711e+001
 -3.0171931e+000  4.3376181e+001
 -3.0171175e+000  4.2862723e+001
 -3.0170517e+000  4.3009275e+001
 -3.0168609e+000  4.3245283e+001
 -3.0167046e+000  4.3351009e+001
 -3.0165759e+000  4.3330346e+001
 -3.0164203e+000  4.3138470e+001
 -3.0163408e+000  4.2726101e+001
 -3.0163385e+000  4.3326868e+001
 -3.0161858e+000  4.3171971e+001
 -3.0161645e+000  4.3354498e+001
 -3.0161419e+000  4.2954601e+001
 -3.0161404e+000  4.2874789e+001
 -3.0160802e+000  4.3033353e+001
 -3.0160596e+000  4.3146694e+001
 -3.0160563e+000  4.2761633e+001
 -3.0159952e+000  4.3234078e+001
 -3.0159545e+000  4.2847186e+001
 -3.0159165e+000  4.2266563e+001
 -3.0157747e+000  4.2771420e+001
 -3.0157368e+000  4.3364937e+001
 -3.0156806e+000  4.3361462e+001
 -3.0156683e+000  4.2617985e+001
 -3.0156244e+000  4.3357988e+001
 -3.0154931e+000  4.2781208e+001
 -3.0154646e+000  4.3368888e+001
 -3.0154172e+000  4.3381022e+001
 -3.0153160e+000  4.3308617e+001
 -3.0152124e+000  4.2993203e+001
 -3.0151925e+000  4.3372838e+001
 -3.0150763e+000  4.2126246e+001
 -3.0149592e+000  4.2562788e+001
 -3.0149022e+000  4.3340210e+001
 -3.0148592e+000  4.3349167e+001
 -3.0147842e+000  4.2717703e+001
 -3.0147574e+000  4.2900734e+001
 -3.0147411e+000  4.3120020e+001
 -3.0147351e+000  4.3273526e+001
 -3.0147172e+000  4.3299941e+001
 -3.0147106e+000  4.2234814e+001
 -3.0146838e+000  4.3188910e+001
 -3.0145926e+000  4.2380743e+001
 -3.0145198e+000  4.3205741e+001
 -3.0144730e+000  4.3332344e+001
 -3.0143205e+000  4.3093483e+001
 -3.0143131e+000  4.3065530e+001
 -3.0142962e+000  4.3313477e+001
 -3.0142540e+000  4.2821384e+001
 -3.0142356e+000  4.3328866e+001
 -3.0141185e+000  4.3291265e+001
 -3.0140517e+000  4.3048732e+001
 -3.0139983e+000  4.3325389e+001
 -3.0139580e+000  4.3343768e+001
 -3.0138743e+000  4.3083575e+001
 -3.0138454e+000  4.2707684e+001
 -3.0137316e+000  4.2977706e+001
 -3.0137073e+000  4.2802996e+001
 -3.0136961e+000  4.2013235e+001
 -3.0136832e+000  4.2734884e+001
 -3.0136416e+000  4.3073480e+001
 -3.0136374e+000  4.3321863e+001
 -3.0135591e+000  4.2641134e+001
 -3.0134912e+000  4.3017988e+001
 -3.0134718e+000  4.2812396e+001
 -3.0134165e+000  4.3377679e+001
 -3.0133323e+000  4.2937613e+001
 -3.0132764e+000  4.3318337e+001
 -3.0132662e+000  4.2831847e+001
 -3.0130469e+000  4.3102973e+001
 -3.0130139e+000  4.3347326e+001
 -3.0129889e+000  4.2599728e+001
 -3.0128531e+000  4.2042557e+001
 -3.0127800e+000  4.3351511e+001
 -3.0127009e+000  4.2909863e+001
 -3.0126490e+000  4.3163477e+001
 -3.0125978e+000  4.2580576e+001
 -3.0125861e+000  4.2661430e+001
 -3.0125848e+000  4.3338275e+001
 -3.0125096e+000  4.2890508e+001
 -3.0123702e+000  4.3334342e+001
 -3.0123180e+000  4.3366619e+001
 -3.0122809e+000  4.3362339e+001
 -3.0122398e+000  4.3355001e+001
 -3.0122331e+000  4.2962852e+001
 -3.0122247e+000  4.3358864e+001
 -3.0122158e+000  4.2856152e+001
 -3.0120783e+000  4.3374278e+001
 -3.0120458e+000  4.3370570e+001
 -3.0119883e+000  4.2928302e+001
 -3.0118295e+000  4.3331134e+001
 -3.0117459e+000  4.3215465e+001
 -3.0116508e+000  4.3264160e+001
 -3.0116406e+000  4.3382519e+001
 -3.0116404e+000  4.2745362e+001
 -3.0115922e+000  4.3327656e+001
 -3.0115084e+000  4.3001871e+001
 -3.0112591e+000  4.2058903e+001
 -3.0112449e+000  4.3342157e+001
 -3.0112388e+000  4.2868217e+001
 -3.0111117e+000  4.3131365e+001
 -3.0111092e+000  4.2687232e+001
 -3.0109346e+000  4.3349670e+001
 -3.0109292e+000  4.2410496e+001
 -3.0107690e+000  4.2359565e+001
 -3.0106444e+000  4.2918992e+001
 -3.0106289e+000  4.3324750e+001
 -3.0105891e+000  4.3252500e+001
 -3.0103024e+000  4.3379118e+001
 -3.0103007e+000  4.3345715e+001
 -3.0102679e+000  4.3321224e+001
 -3.0102673e+000  4.3336340e+001
 -3.0102618e+000  4.2880283e+001
 -3.0102560e+000  4.2483969e+001
 -3.0101381e+000  4.2793450e+001
 -3.0101359e+000  4.3180171e+001
 -3.0100739e+000  4.2946874e+001
 -3.0100656e+000  4.3153093e+001
 -3.0100462e+000  4.3225440e+001
 -3.0100318e+000  4.3312134e+001
 -3.0098746e+000  4.3057902e+001
 -3.0098467e+000  4.3281548e+001
 -3.0098440e+000  4.2500223e+001
 -3.0098126e+000  4.2985843e+001
 -3.0097672e+000  4.3040966e+001
 -3.0097267e+000  4.3333132e+001
 -3.0097233e+000  4.3241295e+001
 -3.0096450e+000  4.3197354e+001
 -3.0096448e+000  4.2754846e+001
 -3.0095238e+000  4.2281860e+001
 -3.0094869e+000  4.3025594e+001
 -3.0091860e+000  4.3329923e+001
 -3.0091785e+000  4.3113131e+001
 -3.0091369e+000  4.2839154e+001
 -3.0090904e+000  4.2163993e+001
 -3.0090121e+000  4.3316994e+001
 -3.0089799e+000  4.3383611e+001
 -3.0089642e+000  4.3375717e+001
 -3.0089317e+000  4.3372009e+001
 -3.0089274e+000  4.3340222e+001
 -3.0088992e+000  4.3368301e+001
 -3.0088673e+000  4.2145268e+001
 -3.0088622e+000  4.3364021e+001
 -3.0088553e+000  4.3352014e+001
 -3.0088402e+000  4.3355877e+001
 -3.0088251e+000  4.3359740e+001
 -3.0087193e+000  4.3306397e+001
 -3.0084189e+000  4.2181810e+001
 -3.0082227e+000  4.3327018e+001
 -3.0082215e+000  4.3348059e+001
 -3.0081206e+000  4.3297721e+001
 -3.0079519e+000  4.2765096e+001
 -3.0079479e+000  4.3010583e+001
 -3.0078684e+000  4.2465735e+001
 -3.0078129e+000  4.2312761e+001
 -3.0076759e+000  4.3381118e+001
 -3.0076703e+000  4.2774884e+001
 -3.0075876e+000  4.3344103e+001
 -3.0074823e+000  4.3142709e+001
 -3.0074456e+000  4.3233229e+001
 -3.0073189e+000  4.2727104e+001
 -3.0072595e+000  4.3324112e+001
 -3.0071743e+000  4.3334410e+001
 -3.0070088e+000  4.2971193e+001
 -3.0068711e+000  4.3207078e+001
 -3.0068392e+000  4.2825473e+001
 -3.0068156e+000  4.2956136e+001
 -3.0068147e+000  4.2784806e+001
 -3.0066337e+000  4.3331202e+001
 -3.0065991e+000  4.3171677e+001
 -3.0065304e+000  4.2250892e+001
 -3.0063802e+000  4.2717084e+001
 -3.0063377e+000  4.3377717e+001
 -3.0063191e+000  4.3384702e+001
 -3.0062982e+000  4.2339060e+001
 -3.0062329e+000  4.2904738e+001
 -3.0062248e+000  4.2895895e+001
 -3.0061629e+000  4.3087261e+001
 -3.0061094e+000  4.3338058e+001
 -3.0061087e+000  4.2994511e+001
 -3.0060815e+000  4.2096036e+001
 -3.0060570e+000  4.2816485e+001
 -3.0060036e+000  4.3319882e+001
 -3.0059497e+000  4.3122837e+001
 -3.0059302e+000  4.3077166e+001
 -3.0056975e+000  4.3067072e+001
 -3.0056704e+000  4.3328296e+001
 -3.0055749e+000  4.3271832e+001
 -3.0055459e+000  4.2531183e+001
 -3.0054965e+000  4.3374192e+001
 -3.0054827e+000  4.3033200e+001
 -3.0054641e+000  4.3370484e+001
 -3.0054414e+000  4.2707065e+001
 -3.0053982e+000  4.2848119e+001
 -3.0053492e+000  4.2856491e+001
 -3.0053456e+000  4.2932595e+001
 -3.0052817e+000  4.2426586e+001
 -3.0052761e+000  4.2737582e+001
 -3.0052748e+000  4.2807496e+001
 -3.0051445e+000  4.3048715e+001
 -3.0050971e+000  4.3188616e+001
 -3.0050868e+000  4.2218096e+001
 -3.0050151e+000  4.3382210e+001
 -3.0048894e+000  4.3096752e+001
 -3.0048062e+000  4.3290102e+001
 -3.0047695e+000  4.3341940e+001
 -3.0047636e+000  4.3365794e+001
 -3.0047477e+000  4.3315651e+001
 -3.0047265e+000  4.3361513e+001
 -3.0045285e+000  4.2200183e+001
 -3.0045132e+000  4.3260172e+001
 -3.0044076e+000  4.3351677e+001
 -3.0043925e+000  4.3355540e+001
 -3.0042324e+000  4.2078523e+001
 -3.0041764e+000  4.2913867e+001
 -3.0041187e+000  4.3161657e+001
 -3.0040972e+000  4.3216802e+001
 -3.0040813e+000  4.3332480e+001
 -3.0040729e+000  4.2940763e+001
 -3.0040017e+000  4.2923284e+001
 -3.0039770e+000  4.2885670e+001
 -3.0038867e+000  4.3324524e+001
 -3.0037737e+000  4.3347722e+001
 -3.0037112e+000  4.3379717e+001
 -3.0036584e+000  4.3385794e+001
 -3.0036158e+000  4.3106242e+001
 -3.0035589e+000  4.3018431e+001
 -3.0034515e+000  4.3248512e+001
 -3.0034352e+000  4.3309914e+001
 -3.0032333e+000  4.2748060e+001
 -3.0031645e+000  4.2029299e+001
 -3.0030956e+000  4.2863928e+001
 -3.0030898e+000  4.2979331e+001
 -3.0030613e+000  4.2000000e+001
 -3.0030164e+000  4.3336128e+001
 -3.0028700e+000  4.3376192e+001
 -3.0027099e+000  4.2832780e+001
 -3.0026308e+000  4.3320294e+001
 -3.0025615e+000  4.2446615e+001
 -3.0024047e+000  4.3003178e+001
 -3.0023544e+000  4.3383301e+001
 -3.0023202e+000  4.3134182e+001
 -3.0022977e+000  4.3328708e+001
 -3.0021227e+000  4.3304178e+001
 -3.0021185e+000  4.2875994e+001
 -3.0020289e+000  4.3372666e+001
 -3.0019515e+000  4.3339776e+001
 -3.0019028e+000  4.2515024e+001
 -3.0017837e+000  4.2628285e+001
 -3.0017056e+000  4.2797950e+001
 -3.0015913e+000  4.2964477e+001
 -3.0015404e+000  4.2758310e+001
 -3.0015354e+000  4.3151273e+001
 -3.0014966e+000  4.3224592e+001
 -3.0013488e+000  4.2393446e+001
 -3.0013365e+000  4.3200461e+001
 -3.0013284e+000  4.3367976e+001
 -3.0011737e+000  4.3240446e+001
 -3.0009976e+000  4.3386885e+001
 -3.0009674e+000  4.3057885e+001
 -3.0009557e+000  4.3345558e+001
 -3.0009414e+000  4.2114311e+001
 -3.0009223e+000  4.2987429e+001
 -3.0008600e+000  4.3040950e+001
 -3.0008145e+000  4.2950024e+001
 -3.0006280e+000  4.3363286e+001
 -3.0005492e+000  4.3179877e+001
 -3.0005344e+000  4.3280385e+001
 -3.0005140e+000  4.3324936e+001
 -3.0003870e+000  4.3115948e+001
 -3.0002939e+000  4.3357313e+001
 -3.0002795e+000  4.3332340e+001
 -3.0002156e+000  4.3379339e+001
 -2.9999599e+000  4.3351340e+001
 -2.9998475e+000  4.2768560e+001
 -2.9996035e+000  4.2549249e+001
 -2.9995547e+000  4.3026037e+001
 -2.9993745e+000  4.3375813e+001
 -2.9992145e+000  4.3335988e+001
 -2.9990445e+000  4.3316593e+001
 -2.9989919e+000  4.2778482e+001
 -2.9989240e+000  4.3265298e+001
 -2.9988960e+000  4.3232381e+001
 -2.9988611e+000  4.2721909e+001
 -2.9988588e+000  4.3382923e+001
 -2.9988518e+000  4.3387883e+001
 -2.9988083e+000  4.3296558e+001
 -2.9986778e+000  4.2731295e+001
 -2.9985806e+000  4.2840087e+001
 -2.9985626e+000  4.3210185e+001
 -2.9985505e+000  4.2567892e+001
 -2.9985316e+000  4.2848458e+001
 -2.9984958e+000  4.3328568e+001
 -2.9984826e+000  4.2856830e+001
 -2.9981520e+000  4.2823502e+001
 -2.9981363e+000  4.2788404e+001
 -2.9980688e+000  4.3169857e+001
 -2.9980157e+000  4.3011026e+001
 -2.9979223e+000  4.2711889e+001
 -2.9978623e+000  4.3253638e+001
 -2.9978471e+000  4.3090716e+001
 -2.9978030e+000  4.3082335e+001
 -2.9977785e+000  4.3142432e+001
 -2.9977320e+000  4.3310856e+001
 -2.9977084e+000  4.2908743e+001
 -2.9977003e+000  4.2899900e+001
 -2.9976922e+000  4.2891057e+001
 -2.9975741e+000  4.2702858e+001
 -2.9975703e+000  4.3072240e+001
 -2.9975337e+000  4.2918160e+001
 -2.9975307e+000  4.2374606e+001
 -2.9975283e+000  4.2957270e+001
 -2.9975206e+000  4.2609801e+001
 -2.9973773e+000  4.3371937e+001
 -2.9973698e+000  4.2814514e+001
 -2.9973590e+000  4.2927577e+001
 -2.9972689e+000  4.3340573e+001
 -2.9972183e+000  4.2996097e+001
 -2.9971582e+000  4.3125655e+001
 -2.9969277e+000  4.3321235e+001
 -2.9969183e+000  4.2232624e+001
 -2.9968948e+000  4.3064492e+001
 -2.9968399e+000  4.2805637e+001
 -2.9967886e+000  4.3191722e+001
 -2.9967201e+000  4.3378961e+001
 -2.9967060e+000  4.3388881e+001
 -2.9966823e+000  4.3385481e+001
 -2.9966768e+000  4.3367248e+001
 -2.9966349e+000  4.2741773e+001
 -2.9965735e+000  4.3100207e+001
 -2.9964776e+000  4.3332200e+001
 -2.9963670e+000  4.2972818e+001
 -2.9962731e+000  4.3346355e+001
 -2.9962372e+000  4.3048699e+001
 -2.9962290e+000  4.2864267e+001
 -2.9960862e+000  4.2935745e+001
 -2.9960370e+000  4.3273238e+001
 -2.9959554e+000  4.2268123e+001
 -2.9959082e+000  4.2294419e+001
 -2.9958338e+000  4.2881380e+001
 -2.9955885e+000  4.3159837e+001
 -2.9955766e+000  4.2590353e+001
 -2.9955659e+000  4.2645710e+001
 -2.9954939e+000  4.3288938e+001
 -2.9952738e+000  4.2665349e+001
 -2.9952726e+000  4.3033747e+001
 -2.9952557e+000  4.3361838e+001
 -2.9949216e+000  4.3355865e+001
 -2.9949095e+000  4.3324867e+001
 -2.9948723e+000  4.3218941e+001
 -2.9948135e+000  4.2943912e+001
 -2.9947837e+000  4.2410422e+001
 -2.9947229e+000  4.3375085e+001
 -2.9946865e+000  4.2751133e+001
 -2.9946439e+000  4.2479607e+001
 -2.9945919e+000  4.3109013e+001
 -2.9945603e+000  4.3389879e+001
 -2.9945435e+000  4.3381519e+001
 -2.9945365e+000  4.3386479e+001
 -2.9945320e+000  4.3336784e+001
 -2.9945015e+000  4.3303734e+001
 -2.9941995e+000  4.2980917e+001
 -2.9940409e+000  4.3244682e+001
 -2.9940226e+000  4.2830809e+001
 -2.9939753e+000  4.2871704e+001
 -2.9939234e+000  4.2014165e+001
 -2.9936701e+000  4.2047552e+001
 -2.9936267e+000  4.3018873e+001
 -2.9935623e+000  4.3350878e+001
 -2.9933635e+000  4.2354779e+001
 -2.9933413e+000  4.3317534e+001
 -2.9932707e+000  4.2796091e+001
 -2.9930849e+000  4.2065656e+001
 -2.9930279e+000  4.3203568e+001
 -2.9929936e+000  4.2761383e+001
 -2.9927888e+000  4.3003589e+001
 -2.9927489e+000  4.3185188e+001
 -2.9927412e+000  4.2134338e+001
 -2.9927257e+000  4.3371209e+001
 -2.9926164e+000  4.3133904e+001
 -2.9925864e+000  4.3341369e+001
 -2.9924145e+000  4.3390877e+001
 -2.9923908e+000  4.3387477e+001
 -2.9923670e+000  4.3384078e+001
 -2.9923276e+000  4.2192045e+001
 -2.9923041e+000  4.2965611e+001
 -2.9922848e+000  4.2682146e+001
 -2.9922731e+000  4.3258764e+001
 -2.9922717e+000  4.3226731e+001
 -2.9921702e+000  4.2174096e+001
 -2.9921646e+000  4.3055306e+001
 -2.9921113e+000  4.2155048e+001
 -2.9920320e+000  4.2989015e+001
 -2.9918718e+000  4.2497296e+001
 -2.9918316e+000  4.3150996e+001
 -2.9917632e+000  4.3236617e+001
 -2.9915273e+000  4.2951158e+001
 -2.9914577e+000  4.3378922e+001
 -2.9913658e+000  4.2846794e+001
 -2.9913631e+000  4.3118719e+001
 -2.9913322e+000  4.3176976e+001
 -2.9913168e+000  4.2855165e+001
 -2.9913045e+000  4.3365799e+001
 -2.9911975e+000  4.3331281e+001
 -2.9911871e+000  4.3296115e+001
 -2.9910145e+000  4.2770464e+001
 -2.9909965e+000  4.3281791e+001
 -2.9909388e+000  4.2249626e+001
 -2.9908382e+000  4.3392642e+001
 -2.9907438e+000  4.2463435e+001
 -2.9906499e+000  4.3041496e+001
 -2.9904032e+000  4.2716714e+001
 -2.9902573e+000  4.2096838e+001
 -2.9902199e+000  4.2726100e+001
 -2.9901589e+000  4.2780386e+001
 -2.9901525e+000  4.2913802e+001
 -2.9901108e+000  4.3310413e+001
 -2.9900550e+000  4.2707683e+001
 -2.9900366e+000  4.2735485e+001
 -2.9899849e+000  4.2337413e+001
 -2.9899778e+000  4.2923219e+001
 -2.9898849e+000  4.2904792e+001
 -2.9898833e+000  4.3360390e+001
 -2.9898768e+000  4.2895949e+001
 -2.9898756e+000  4.3345892e+001
 -2.9897067e+000  4.2698652e+001
 -2.9896812e+000  4.2315518e+001
 -2.9896294e+000  4.3323948e+001
 -2.9895313e+000  4.3094172e+001
 -2.9894872e+000  4.3085790e+001
 -2.9894647e+000  4.2821531e+001
 -2.9894605e+000  4.3375046e+001
 -2.9894483e+000  4.3389178e+001
 -2.9894431e+000  4.3077408e+001
 -2.9894246e+000  4.3385778e+001
 -2.9893861e+000  4.3266704e+001
 -2.9893446e+000  4.3026583e+001
 -2.9893377e+000  4.3212324e+001
 -2.9892811e+000  4.3381481e+001
 -2.9892739e+000  4.2887669e+001
 -2.9892620e+000  4.3394406e+001
 -2.9892519e+000  4.3335866e+001
 -2.9891201e+000  4.2931318e+001
 -2.9890632e+000  4.2862602e+001
 -2.9889883e+000  4.3197033e+001
 -2.9889349e+000  4.2812654e+001
 -2.9888518e+000  4.3166956e+001
 -2.9887676e+000  4.3069660e+001
 -2.9887265e+000  4.2838802e+001
 -2.9885241e+000  4.3355402e+001
 -2.9884517e+000  4.3249808e+001
 -2.9884051e+000  4.2803778e+001
 -2.9883998e+000  4.3011436e+001
 -2.9882411e+000  4.2958404e+001
 -2.9880920e+000  4.3061913e+001
 -2.9880881e+000  4.2744846e+001
 -2.9880747e+000  4.3142154e+001
 -2.9878720e+000  4.3390942e+001
 -2.9878474e+000  4.2939486e+001
 -2.9877126e+000  4.2789034e+001
 -2.9876625e+000  4.3396197e+001
 -2.9876445e+000  4.2429464e+001
 -2.9876024e+000  4.2996507e+001
 -2.9875496e+000  4.3102977e+001
 -2.9874155e+000  4.2877993e+001
 -2.9871648e+000  4.3350415e+001
 -2.9871416e+000  4.3126284e+001
 -2.9869825e+000  4.3369834e+001
 -2.9868803e+000  4.3303291e+001
 -2.9866825e+000  4.2210988e+001
 -2.9864991e+000  4.3274644e+001
 -2.9864821e+000  4.3387478e+001
 -2.9864512e+000  4.3158521e+001
 -2.9864250e+000  4.2534201e+001
 -2.9863387e+000  4.3383181e+001
 -2.9861962e+000  4.2971411e+001
 -2.9861952e+000  4.3378883e+001
 -2.9861397e+000  4.2754206e+001
 -2.9860631e+000  4.3397987e+001
 -2.9859174e+000  4.3330362e+001
 -2.9859146e+000  4.3049287e+001
 -2.9857950e+000  4.3317523e+001
 -2.9856475e+000  4.3221081e+001
 -2.9856375e+000  4.2447302e+001
 -2.9856332e+000  4.3393806e+001
 -2.9856046e+000  4.2624413e+001
 -2.9855680e+000  4.3111783e+001
 -2.9855614e+000  4.3364425e+001
 -2.9853287e+000  4.2515467e+001
 -2.9851615e+000  4.2574340e+001
 -2.9851389e+000  4.3230966e+001
 -2.9851167e+000  4.3289172e+001
 -2.9850859e+000  4.3341527e+001
 -2.9850626e+000  4.3034293e+001
 -2.9849486e+000  4.3190499e+001
 -2.9849352e+000  4.2031702e+001
 -2.9846303e+000  4.3240852e+001
 -2.9845186e+000  4.2869351e+001
 -2.9844030e+000  4.2116165e+001
 -2.9842433e+000  4.3390342e+001
 -2.9841686e+000  4.2829524e+001
 -2.9841606e+000  4.2763287e+001
 -2.9841510e+000  4.2853501e+001
 -2.9841472e+000  4.3258658e+001
 -2.9840597e+000  4.2946741e+001
 -2.9840338e+000  4.3395596e+001
 -2.9840286e+000  4.2979510e+001
 -2.9837173e+000  4.3373672e+001
 -2.9835319e+000  4.3182287e+001
 -2.9834973e+000  4.3205174e+001
 -2.9834895e+000  4.3019152e+001
 -2.9834238e+000  4.2987931e+001
 -2.9833014e+000  4.3399586e+001
 -2.9831926e+000  4.3386665e+001
 -2.9831729e+000  4.3003999e+001
 -2.9830491e+000  4.3382368e+001
 -2.9829998e+000  4.2720600e+001
 -2.9828470e+000  4.2796721e+001
 -2.9828165e+000  4.2729986e+001
 -2.9826942e+000  4.3149680e+001
 -2.9825999e+000  4.3134534e+001
 -2.9825966e+000  4.2918862e+001
 -2.9825645e+000  4.3310402e+001
 -2.9823751e+000  4.3346050e+001
 -2.9823290e+000  4.2909851e+001
 -2.9821815e+000  4.2772368e+001
 -2.9821332e+000  4.2964205e+001
 -2.9821152e+000  4.3174075e+001
 -2.9820831e+000  4.3323937e+001
 -2.9820613e+000  4.2900841e+001
 -2.9820045e+000  4.3393205e+001
 -2.9818545e+000  4.2555111e+001
 -2.9818419e+000  4.3055893e+001
 -2.9817906e+000  4.2368315e+001
 -2.9817514e+000  4.3336024e+001
 -2.9817507e+000  4.2693497e+001
 -2.9817389e+000  4.2926961e+001
 -2.9815889e+000  4.3096858e+001
 -2.9815118e+000  4.2845509e+001
 -2.9814585e+000  4.2892561e+001
 -2.9813465e+000  4.3119349e+001
 -2.9813294e+000  4.3357920e+001
 -2.9812721e+000  4.3397195e+001
 -2.9812602e+000  4.3266598e+001
 -2.9812394e+000  4.3368460e+001
 -2.9812345e+000  4.2712052e+001
 -2.9810803e+000  4.2389869e+001
 -2.9809538e+000  4.3389528e+001
 -2.9809425e+000  4.3089011e+001
 -2.9809007e+000  4.2738464e+001
 -2.9808984e+000  4.3080629e+001
 -2.9808863e+000  4.2703021e+001
 -2.9808813e+000  4.2935059e+001
 -2.9808557e+000  4.2884281e+001
 -2.9808099e+000  4.3296348e+001
 -2.9807735e+000  4.2953987e+001
 -2.9807294e+000  4.3378572e+001
 -2.9806193e+000  4.3282024e+001
 -2.9805861e+000  4.2410719e+001
 -2.9805398e+000  4.3401185e+001
 -2.9803814e+000  4.3072303e+001
 -2.9803479e+000  4.2822237e+001
 -2.9803272e+000  4.3042084e+001
 -2.9803258e+000  4.3249702e+001
 -2.9802720e+000  4.2814096e+001
 -2.9801813e+000  4.2234852e+001
 -2.9799701e+000  4.3352933e+001
 -2.9799030e+000  4.3385852e+001
 -2.9798366e+000  4.2080141e+001
 -2.9798070e+000  4.3213930e+001
 -2.9797422e+000  4.2805220e+001
 -2.9797352e+000  4.2781016e+001
 -2.9797145e+000  4.3165640e+001
 -2.9797058e+000  4.3064556e+001
 -2.9796144e+000  4.2654452e+001
 -2.9796072e+000  4.3105663e+001
 -2.9796064e+000  4.2860249e+001
 -2.9794959e+000  4.2000000e+001
 -2.9794576e+000  4.3198640e+001
 -2.9792075e+000  4.3026862e+001
 -2.9789943e+000  4.2995423e+001
 -2.9789523e+000  4.2747825e+001
 -2.9789284e+000  4.3392560e+001
 -2.9788725e+000  4.2837518e+001
 -2.9787129e+000  4.2275878e+001
 -2.9784495e+000  4.3395654e+001
 -2.9783911e+000  4.3304069e+001
 -2.9782626e+000  4.3011715e+001
 -2.9782514e+000  4.3373360e+001
 -2.9782488e+000  4.3317513e+001
 -2.9782284e+000  4.2607465e+001
 -2.9781386e+000  4.3141701e+001
 -2.9781272e+000  4.2329509e+001
 -2.9780662e+000  4.3329901e+001
 -2.9779588e+000  4.2875639e+001
 -2.9778801e+000  4.3273989e+001
 -2.9778776e+000  4.3388883e+001
 -2.9778178e+000  4.2482098e+001
 -2.9778082e+000  4.3402766e+001
 -2.9777171e+000  4.3399644e+001
 -2.9777091e+000  4.2017974e+001
 -2.9775855e+000  4.3341685e+001
 -2.9775833e+000  4.3382057e+001
 -2.9774478e+000  4.2189265e+001
 -2.9773138e+000  4.3157205e+001
 -2.9772889e+000  4.2789664e+001
 -2.9771251e+000  4.3126914e+001
 -2.9770936e+000  4.2942314e+001
 -2.9770523e+000  4.2638648e+001
 -2.9770074e+000  4.3361955e+001
 -2.9768975e+000  4.3223365e+001
 -2.9768944e+000  4.2756365e+001
 -2.9768417e+000  4.2588847e+001
 -2.9767123e+000  4.2671559e+001
 -2.9766574e+000  4.3242726e+001
 -2.9764866e+000  4.3189798e+001
 -2.9764427e+000  4.2060448e+001
 -2.9763889e+000  4.3233251e+001
 -2.9763176e+000  4.2254953e+001
 -2.9762138e+000  4.2295740e+001
 -2.9760253e+000  4.2970005e+001
 -2.9760214e+000  4.3258553e+001
 -2.9758522e+000  4.3391915e+001
 -2.9756664e+000  4.2915308e+001
 -2.9755963e+000  4.2724486e+001
 -2.9755919e+000  4.3049874e+001
 -2.9755573e+000  4.3112355e+001
 -2.9754329e+000  4.2170390e+001
 -2.9754205e+000  4.2978426e+001
 -2.9753987e+000  4.2906297e+001
 -2.9753733e+000  4.3395008e+001
 -2.9752635e+000  4.3378261e+001
 -2.9752187e+000  4.3386717e+001
 -2.9751805e+000  4.3348568e+001
 -2.9751047e+000  4.3035046e+001
 -2.9750767e+000  4.3404348e+001
 -2.9750699e+000  4.3181586e+001
 -2.9750618e+000  4.2866998e+001
 -2.9750518e+000  4.2830231e+001
 -2.9749906e+000  4.2852329e+001
 -2.9749856e+000  4.3401225e+001
 -2.9749153e+000  4.2765446e+001
 -2.9748944e+000  4.3398102e+001
 -2.9748157e+000  4.2986848e+001
 -2.9747394e+000  4.3289405e+001
 -2.9746875e+000  4.2151378e+001
 -2.9746656e+000  4.2959787e+001
 -2.9742319e+000  4.3323476e+001
 -2.9741841e+000  4.2798163e+001
 -2.9740753e+000  4.3311179e+001
 -2.9740736e+000  4.3368360e+001
 -2.9740578e+000  4.3003272e+001
 -2.9739666e+000  4.3206780e+001
 -2.9739002e+000  4.3335562e+001
 -2.9738311e+000  4.2715938e+001
 -2.9738269e+000  4.2924008e+001
 -2.9737947e+000  4.2688342e+001
 -2.9737250e+000  4.2462231e+001
 -2.9736806e+000  4.2732964e+001
 -2.9736759e+000  4.2349677e+001
 -2.9736465e+000  4.3099544e+001
 -2.9735780e+000  4.2502462e+001
 -2.9734558e+000  4.3058537e+001
 -2.9733523e+000  4.3019432e+001
 -2.9733059e+000  4.2949569e+001
 -2.9732493e+000  4.2098815e+001
 -2.9731933e+000  4.3389749e+001
 -2.9730168e+000  4.3408276e+001
 -2.9730001e+000  4.3091697e+001
 -2.9729820e+000  4.2898156e+001
 -2.9729692e+000  4.2932107e+001
 -2.9729647e+000  4.2774603e+001
 -2.9729303e+000  4.2697865e+001
 -2.9729007e+000  4.3172680e+001
 -2.9728990e+000  4.3382922e+001
 -2.9728499e+000  4.2132660e+001
 -2.9728147e+000  4.2881821e+001
 -2.9727755e+000  4.3355450e+001
 -2.9727582e+000  4.3149226e+001
 -2.9726638e+000  4.3134081e+001
 -2.9726412e+000  4.3265944e+001
 -2.9723792e+000  4.2889876e+001
 -2.9723537e+000  4.3083850e+001
 -2.9723530e+000  4.3251576e+001
 -2.9723513e+000  4.2844338e+001
 -2.9723207e+000  4.3297126e+001
 -2.9722844e+000  4.3393930e+001
 -2.9720737e+000  4.2042957e+001
 -2.9720659e+000  4.2707389e+001
 -2.9720003e+000  4.3281370e+001
 -2.9719917e+000  4.3404191e+001
 -2.9719005e+000  4.3401068e+001
 -2.9718367e+000  4.3075524e+001
 -2.9718055e+000  4.3397024e+001
 -2.9717648e+000  4.2741443e+001
 -2.9713358e+000  4.3119921e+001
 -2.9713197e+000  4.3067199e+001
 -2.9712311e+000  4.2822944e+001
 -2.9711552e+000  4.2814803e+001
 -2.9710857e+000  4.3373261e+001
 -2.9710793e+000  4.2806662e+001
 -2.9710571e+000  4.3216215e+001
 -2.9709956e+000  4.3197939e+001
 -2.9709569e+000  4.3412205e+001
 -2.9705345e+000  4.3387583e+001
 -2.9705184e+000  4.2783251e+001
 -2.9705106e+000  4.2220722e+001
 -2.9705001e+000  4.3164245e+001
 -2.9704460e+000  4.2859078e+001
 -2.9703694e+000  4.3042837e+001
 -2.9702276e+000  4.2425299e+001
 -2.9702150e+000  4.3329439e+001
 -2.9702064e+000  4.2442914e+001
 -2.9699318e+000  4.3408119e+001
 -2.9699178e+000  4.2873180e+001
 -2.9699019e+000  4.3304846e+001
 -2.9698792e+000  4.2994697e+001
 -2.9698432e+000  4.2313726e+001
 -2.9698417e+000  4.3361856e+001
 -2.9697069e+000  4.2749984e+001
 -2.9696255e+000  4.3391765e+001
 -2.9695966e+000  4.3106236e+001
 -2.9693183e+000  4.2521517e+001
 -2.9693166e+000  4.2570850e+001
 -2.9692611e+000  4.3273335e+001
 -2.9692496e+000  4.3027616e+001
 -2.9691815e+000  4.2939362e+001
 -2.9691475e+000  4.3010989e+001
 -2.9689066e+000  4.3404034e+001
 -2.9688874e+000  4.3379995e+001
 -2.9688402e+000  4.2114072e+001
 -2.9688116e+000  4.3399990e+001
 -2.9687361e+000  4.2911754e+001
 -2.9687292e+000  4.2836364e+001
 -2.9687166e+000  4.3395946e+001
 -2.9687019e+000  4.3340987e+001
 -2.9686846e+000  4.3244600e+001
 -2.9685894e+000  4.2966533e+001
 -2.9685065e+000  4.3156353e+001
 -2.9684161e+000  4.3235125e+001
 -2.9682261e+000  4.3317766e+001
 -2.9682026e+000  4.3141247e+001
 -2.9681476e+000  4.3225649e+001
 -2.9681325e+000  4.2540444e+001
 -2.9680540e+000  4.3412460e+001
 -2.9680247e+000  4.3189097e+001
 -2.9676491e+000  4.2758524e+001
 -2.9674122e+000  4.2725747e+001
 -2.9672297e+000  4.2956315e+001
 -2.9670288e+000  4.3408375e+001
 -2.9669816e+000  4.2404693e+001
 -2.9669421e+000  4.2373083e+001
 -2.9669079e+000  4.3368261e+001
 -2.9668967e+000  4.2920454e+001
 -2.9667490e+000  4.3127180e+001
 -2.9666429e+000  4.2623859e+001
 -2.9665228e+000  4.3384656e+001
 -2.9664695e+000  4.3259681e+001
 -2.9663194e+000  4.2903613e+001
 -2.9662969e+000  4.3347870e+001
 -2.9662544e+000  4.2793024e+001
 -2.9660085e+000  4.3405644e+001
 -2.9659570e+000  4.2975862e+001
 -2.9658555e+000  4.3180191e+001
 -2.9658301e+000  4.2851158e+001
 -2.9657491e+000  4.3052927e+001
 -2.9656985e+000  4.2767681e+001
 -2.9656470e+000  4.2717198e+001
 -2.9656355e+000  4.2691265e+001
 -2.9655937e+000  4.3389760e+001
 -2.9655466e+000  4.3112927e+001
 -2.9655231e+000  4.3402269e+001
 -2.9654965e+000  4.2734225e+001
 -2.9654281e+000  4.3398225e+001
 -2.9653522e+000  4.2984284e+001
 -2.9652917e+000  4.3097390e+001
 -2.9652859e+000  4.2203278e+001
 -2.9651510e+000  4.3412716e+001
 -2.9651469e+000  4.3035800e+001
 -2.9651137e+000  4.3285463e+001
 -2.9650572e+000  4.2929155e+001
 -2.9650166e+000  4.3334864e+001
 -2.9650026e+000  4.2866115e+001
 -2.9649434e+000  4.3294119e+001
 -2.9649427e+000  4.3002546e+001
 -2.9649085e+000  4.2829077e+001
 -2.9647738e+000  4.2879362e+001
 -2.9647711e+000  4.2700789e+001
 -2.9647095e+000  4.3374995e+001
 -2.9646847e+000  4.3393942e+001
 -2.9646452e+000  4.3089543e+001
 -2.9646451e+000  4.2010377e+001
 -2.9645000e+000  4.2947122e+001
 -2.9644099e+000  4.3205326e+001
 -2.9643382e+000  4.2887417e+001
 -2.9642092e+000  4.3323729e+001
 -2.9641307e+000  4.3409985e+001
 -2.9640527e+000  4.3311433e+001
 -2.9639509e+000  4.3148374e+001
 -2.9639027e+000  4.2895472e+001
 -2.9637479e+000  4.2776838e+001
 -2.9636863e+000  4.3171285e+001
 -2.9636787e+000  4.2332359e+001
 -2.9636704e+000  4.3080263e+001
 -2.9636131e+000  4.3061590e+001
 -2.9633019e+000  4.2659173e+001
 -2.9631711e+000  4.3019455e+001
 -2.9631534e+000  4.3071937e+001
 -2.9631495e+000  4.2801523e+001
 -2.9631104e+000  4.3407254e+001
 -2.9630894e+000  4.3267072e+001
 -2.9629796e+000  4.2709537e+001
 -2.9628452e+000  4.2819727e+001
 -2.9628340e+000  4.2598580e+001
 -2.9628011e+000  4.3252704e+001
 -2.9627918e+000  4.3356842e+001
 -2.9627835e+000  4.2238792e+001
 -2.9627693e+000  4.2811586e+001
 -2.9626719e+000  4.2556517e+001
 -2.9626250e+000  4.3403879e+001
 -2.9625246e+000  4.3301840e+001
 -2.9625112e+000  4.3381730e+001
 -2.9623891e+000  4.3412959e+001
 -2.9623745e+000  4.3277428e+001
 -2.9622877e+000  4.3134347e+001
 -2.9622538e+000  4.2263668e+001
 -2.9622080e+000  4.2843185e+001
 -2.9621396e+000  4.3400504e+001
 -2.9621076e+000  4.2742400e+001
 -2.9618538e+000  4.3242749e+001
 -2.9618293e+000  4.2491430e+001
 -2.9616928e+000  4.3163393e+001
 -2.9616099e+000  4.2026415e+001
 -2.9615853e+000  4.3233274e+001
 -2.9615820e+000  4.3386833e+001
 -2.9615004e+000  4.3214760e+001
 -2.9614579e+000  4.2072510e+001
 -2.9614390e+000  4.3196484e+001
 -2.9613963e+000  4.3396220e+001
 -2.9613688e+000  4.3410228e+001
 -2.9612417e+000  4.3104082e+001
 -2.9611536e+000  4.2963061e+001
 -2.9609799e+000  4.2912374e+001
 -2.9609597e+000  4.3120187e+001
 -2.9607339e+000  4.2281919e+001
 -2.9606529e+000  4.3391937e+001
 -2.9605891e+000  4.2088298e+001
 -2.9605267e+000  4.3045890e+001
 -2.9604158e+000  4.2992133e+001
 -2.9603868e+000  4.2858195e+001
 -2.9603756e+000  4.2936914e+001
 -2.9603701e+000  4.2474257e+001
 -2.9603484e+000  4.2185034e+001
 -2.9602035e+000  4.3371119e+001
 -2.9600497e+000  4.2750940e+001
 -2.9598586e+000  4.2872297e+001
 -2.9598580e+000  4.3363247e+001
 -2.9598183e+000  4.3340289e+001
 -2.9598011e+000  4.2388685e+001
 -2.9597786e+000  4.3406955e+001
 -2.9596993e+000  4.3155501e+001
 -2.9596272e+000  4.3413202e+001
 -2.9596254e+000  4.3186509e+001
 -2.9594839e+000  4.2786611e+001
 -2.9593380e+000  4.3223926e+001
 -2.9592933e+000  4.3403580e+001
 -2.9592281e+000  4.2727008e+001
 -2.9591405e+000  4.2921075e+001
 -2.9590684e+000  4.3027639e+001
 -2.9590109e+000  4.3329154e+001
 -2.9589663e+000  4.3011012e+001
 -2.9588784e+000  4.2642317e+001
 -2.9587354e+000  4.2166628e+001
 -2.9587080e+000  4.2759853e+001
 -2.9586699e+000  4.2583503e+001
 -2.9585858e+000  4.2835211e+001
 -2.9585632e+000  4.2904233e+001
 -2.9585212e+000  4.2972390e+001
 -2.9584238e+000  4.2953867e+001
 -2.9582035e+000  4.3318019e+001
 -2.9581104e+000  4.3142310e+001
 -2.9580371e+000  4.3409929e+001
 -2.9580052e+000  4.3377853e+001
 -2.9578653e+000  4.2055482e+001
 -2.9575721e+000  4.3399567e+001
 -2.9574764e+000  4.2694189e+001
 -2.9574563e+000  4.3177603e+001
 -2.9570896e+000  4.2675337e+001
 -2.9569368e+000  4.3095236e+001
 -2.9569325e+000  4.3001441e+001
 -2.9569180e+000  4.2150027e+001
 -2.9569177e+000  4.3260808e+001
 -2.9568651e+000  4.2300064e+001
 -2.9568288e+000  4.3395284e+001
 -2.9567787e+000  4.2121078e+001
 -2.9567785e+000  4.2455978e+001
 -2.9567575e+000  4.2769010e+001
 -2.9566754e+000  4.3308426e+001
 -2.9566623e+000  4.2358516e+001
 -2.9565607e+000  4.2719347e+001
 -2.9565550e+000  4.3036893e+001
 -2.9565345e+000  4.2880474e+001
 -2.9565225e+000  4.2825860e+001
 -2.9564469e+000  4.3406656e+001
 -2.9564425e+000  4.3111829e+001
 -2.9564001e+000  4.3412700e+001
 -2.9563729e+000  4.3127446e+001
 -2.9563132e+000  4.3349261e+001
 -2.9562524e+000  4.2419474e+001
 -2.9562028e+000  4.3271165e+001
 -2.9560989e+000  4.2888529e+001
 -2.9560761e+000  4.2850533e+001
 -2.9559704e+000  4.3250853e+001
 -2.9559620e+000  4.3085956e+001
 -2.9559304e+000  4.2000000e+001
 -2.9559064e+000  4.3055980e+001
 -2.9558888e+000  4.2981720e+001
 -2.9558392e+000  4.2735182e+001
 -2.9557864e+000  4.2928521e+001
 -2.9556941e+000  4.2944674e+001
 -2.9556848e+000  4.2702937e+001
 -2.9555053e+000  4.3384604e+001
 -2.9554880e+000  4.3281522e+001
 -2.9554468e+000  4.3066328e+001
 -2.9554387e+000  4.2778114e+001
 -2.9553573e+000  4.2896956e+001
 -2.9553177e+000  4.3290177e+001
 -2.9552198e+000  4.2796384e+001
 -2.9551473e+000  4.3298833e+001
 -2.9550231e+000  4.3240898e+001
 -2.9549872e+000  4.3076675e+001
 -2.9549434e+000  4.2865232e+001
 -2.9549376e+000  4.2135687e+001
 -2.9548533e+000  4.3203871e+001
 -2.9548395e+000  4.2806447e+001
 -2.9548100e+000  4.3409427e+001
 -2.9547258e+000  4.3402643e+001
 -2.9545761e+000  4.3389707e+001
 -2.9544592e+000  4.2816509e+001
 -2.9542900e+000  4.2610639e+001
 -2.9542374e+000  4.2508157e+001
 -2.9541219e+000  4.3167459e+001
 -2.9538933e+000  4.2711686e+001
 -2.9538587e+000  4.3149437e+001
 -2.9538480e+000  4.2039914e+001
 -2.9534992e+000  4.3373977e+001
 -2.9534696e+000  4.2529227e+001
 -2.9534238e+000  4.2961638e+001
 -2.9532238e+000  4.2912995e+001
 -2.9531730e+000  4.3412198e+001
 -2.9531536e+000  4.3366105e+001
 -2.9531094e+000  4.2217759e+001
 -2.9531041e+000  4.3426045e+001
 -2.9530397e+000  4.3193896e+001
 -2.9530046e+000  4.3398630e+001
 -2.9529899e+000  4.3019479e+001
 -2.9529656e+000  4.2437159e+001
 -2.9529360e+000  4.3406433e+001
 -2.9528081e+000  4.3358233e+001
 -2.9527757e+000  4.3231550e+001
 -2.9526908e+000  4.3213037e+001
 -2.9525161e+000  4.3424123e+001
 -2.9524539e+000  4.2842559e+001
 -2.9524503e+000  4.2743356e+001
 -2.9524056e+000  4.2991028e+001
 -2.9522768e+000  4.2104450e+001
 -2.9521955e+000  4.3135409e+001
 -2.9521376e+000  4.3102983e+001
 -2.9521284e+000  4.3159567e+001
 -2.9519347e+000  4.3046984e+001
 -2.9519280e+000  4.3422201e+001
 -2.9518557e+000  4.3119089e+001
 -2.9518233e+000  4.3333770e+001
 -2.9518008e+000  4.2342798e+001
 -2.9517352e+000  4.3342416e+001
 -2.9516193e+000  4.2873410e+001
 -2.9514861e+000  4.3420757e+001
 -2.9513559e+000  4.3428358e+001
 -2.9513099e+000  4.2319684e+001
 -2.9512991e+000  4.3409204e+001
 -2.9512262e+000  4.3183921e+001
 -2.9512149e+000  4.3402421e+001
 -2.9511746e+000  4.2787887e+001
 -2.9511086e+000  4.2752269e+001
 -2.9511048e+000  4.2936280e+001
 -2.9510441e+000  4.3419312e+001
 -2.9510159e+000  4.3322636e+001
 -2.9509992e+000  4.3380727e+001
 -2.9509561e+000  4.3009907e+001
 -2.9507914e+000  4.2970968e+001
 -2.9507520e+000  4.3393054e+001
 -2.9506940e+000  4.2952444e+001
 -2.9506327e+000  4.2857570e+001
 -2.9505284e+000  4.3222202e+001
 -2.9504765e+000  4.3028733e+001
 -2.9503920e+000  4.3411765e+001
 -2.9502842e+000  4.2250508e+001
 -2.9502669e+000  4.3425084e+001
 -2.9502044e+000  4.3420596e+001
 -2.9500178e+000  4.2905717e+001
 -2.9498697e+000  4.2920441e+001
 -2.9497670e+000  4.2761182e+001
 -2.9497624e+000  4.3419152e+001
 -2.9497588e+000  4.2726038e+001
 -2.9496788e+000  4.3423162e+001
 -2.9496076e+000  4.3430672e+001
 -2.9495137e+000  4.2833161e+001
 -2.9494900e+000  4.2404458e+001
 -2.9494251e+000  4.3406211e+001
 -2.9492896e+000  4.2569956e+001
 -2.9491226e+000  4.3313513e+001
 -2.9490581e+000  4.2697833e+001
 -2.9489223e+000  4.3000335e+001
 -2.9488005e+000  4.3266616e+001
 -2.9487359e+000  4.3257326e+001
 -2.9485186e+000  4.3427397e+001
 -2.9485180e+000  4.3408772e+001
 -2.9484993e+000  4.3387477e+001
 -2.9484807e+000  4.3418991e+001
 -2.9484483e+000  4.2770286e+001
 -2.9482952e+000  4.2881587e+001
 -2.9482300e+000  4.3351388e+001
 -2.9481858e+000  4.3093248e+001
 -2.9480857e+000  4.3276973e+001
 -2.9480181e+000  4.3143373e+001
 -2.9479631e+000  4.3037987e+001
 -2.9479552e+000  4.3421557e+001
 -2.9478919e+000  4.3173776e+001
 -2.9478757e+000  4.3239142e+001
 -2.9477886e+000  4.3247371e+001
 -2.9477768e+000  4.3399074e+001
 -2.9476865e+000  4.2373153e+001
 -2.9476387e+000  4.2548653e+001
 -2.9476256e+000  4.2626927e+001
 -2.9476109e+000  4.3411332e+001
 -2.9475946e+000  4.3303920e+001
 -2.9475535e+000  4.2890014e+001
 -2.9475028e+000  4.3063184e+001
 -2.9474935e+000  4.3433469e+001
 -2.9474504e+000  4.2823811e+001
 -2.9474296e+000  4.3424122e+001
 -2.9473385e+000  4.3110731e+001
 -2.9472734e+000  4.3418840e+001
 -2.9472665e+000  4.2706581e+001
 -2.9472110e+000  4.3083968e+001
 -2.9472005e+000  4.3413287e+001
 -2.9471295e+000  4.2779390e+001
 -2.9470913e+000  4.2718377e+001
 -2.9470432e+000  4.3073531e+001
 -2.9469846e+000  4.3373443e+001
 -2.9469802e+000  4.2978167e+001
 -2.9468811e+000  4.3286306e+001
 -2.9468119e+000  4.2898440e+001
 -2.9467900e+000  4.3415241e+001
 -2.9467478e+000  4.3421406e+001
 -2.9467148e+000  4.3407373e+001
 -2.9467108e+000  4.3294961e+001
 -2.9467050e+000  4.2944246e+001
 -2.9466390e+000  4.3365571e+001
 -2.9465156e+000  4.2927887e+001
 -2.9465124e+000  4.3127477e+001
 -2.9464315e+000  4.2804000e+001
 -2.9464280e+000  4.3416965e+001
 -2.9463698e+000  4.2734212e+001
 -2.9463545e+000  4.3429664e+001
 -2.9463220e+000  4.2849908e+001
 -2.9462898e+000  4.3053884e+001
 -2.9462878e+000  4.3153502e+001
 -2.9460660e+000  4.3418689e+001
 -2.9460512e+000  4.2814063e+001
 -2.9459870e+000  4.3402864e+001
 -2.9459131e+000  4.2013274e+001
 -2.9458568e+000  4.2658414e+001
 -2.9458542e+000  4.3412400e+001
 -2.9458241e+000  4.3199368e+001
 -2.9458077e+000  4.3409934e+001
 -2.9456940e+000  4.2960215e+001
 -2.9456667e+000  4.2487175e+001
 -2.9456284e+000  4.3229794e+001
 -2.9455241e+000  4.3393498e+001
 -2.9455020e+000  4.3207430e+001
 -2.9454437e+000  4.3414354e+001
 -2.9454093e+000  4.2986247e+001
 -2.9453793e+000  4.3436267e+001
 -2.9453725e+000  4.2198796e+001
 -2.9452655e+000  4.3426389e+001
 -2.9452649e+000  4.2794032e+001
 -2.9450028e+000  4.2866246e+001
 -2.9448634e+000  4.3423416e+001
 -2.9447486e+000  4.3416518e+001
 -2.9445575e+000  4.3163632e+001
 -2.9444847e+000  4.3380193e+001
 -2.9443866e+000  4.3418242e+001
 -2.9442404e+000  4.3432462e+001
 -2.9441816e+000  4.3420700e+001
 -2.9440975e+000  4.3413468e+001
 -2.9440510e+000  4.3411002e+001
 -2.9440106e+000  4.3189393e+001
 -2.9440045e+000  4.3408536e+001
 -2.9438930e+000  4.2593296e+001
 -2.9438282e+000  4.3327252e+001
 -2.9438041e+000  4.2066634e+001
 -2.9437852e+000  4.2178339e+001
 -2.9437521e+000  4.3015537e+001
 -2.9437401e+000  4.3335897e+001
 -2.9436658e+000  4.2233560e+001
 -2.9436520e+000  4.3344543e+001
 -2.9435441e+000  4.2911873e+001
 -2.9434589e+000  4.2266972e+001
 -2.9434023e+000  4.3415631e+001
 -2.9433867e+000  4.3100996e+001
 -2.9433818e+000  4.2840510e+001
 -2.9433395e+000  4.3216595e+001
 -2.9432882e+000  4.3180942e+001
 -2.9432767e+000  4.3404027e+001
 -2.9431014e+000  4.3428656e+001
 -2.9430980e+000  4.2469868e+001
 -2.9427072e+000  4.3417794e+001
 -2.9427047e+000  4.2743622e+001
 -2.9426993e+000  4.3425683e+001
 -2.9425489e+000  4.3399518e+001
 -2.9425022e+000  4.3420252e+001
 -2.9423351e+000  4.3135440e+001
 -2.9423181e+000  4.3044887e+001
 -2.9422972e+000  4.3422710e+001
 -2.9421947e+000  4.2284163e+001
 -2.9421157e+000  4.2935853e+001
 -2.9421024e+000  4.3357644e+001
 -2.9419953e+000  4.3119120e+001
 -2.9419927e+000  4.3413766e+001
 -2.9419463e+000  4.3411300e+001
 -2.9419350e+000  4.3318129e+001
 -2.9419261e+000  4.2995555e+001
 -2.9419061e+000  4.2684228e+001
 -2.9418828e+000  4.2967415e+001
 -2.9417862e+000  4.3025393e+001
 -2.9417405e+000  4.3436550e+001
 -2.9417183e+000  4.3005965e+001
 -2.9417049e+000  4.2952017e+001
 -2.9416787e+000  4.2874423e+001
 -2.9416075e+000  4.2087961e+001
 -2.9414924e+000  4.2764388e+001
 -2.9413630e+000  4.2752535e+001
 -2.9412976e+000  4.3415929e+001
 -2.9412929e+000  4.3408178e+001
 -2.9412198e+000  4.2785535e+001
 -2.9412119e+000  4.2160237e+001
 -2.9411382e+000  4.2028798e+001
 -2.9411183e+000  4.3223937e+001
 -2.9409219e+000  4.2124474e+001
 -2.9407284e+000  4.3237386e+001
 -2.9406921e+000  4.2858584e+001
 -2.9406891e+000  4.2389558e+001
 -2.9406834e+000  4.3272423e+001
 -2.9406596e+000  4.3388251e+001
 -2.9406413e+000  4.3245615e+001
 -2.9406397e+000  4.2701476e+001
 -2.9406188e+000  4.3263133e+001
 -2.9406016e+000  4.3432745e+001
 -2.9405652e+000  4.3403669e+001
 -2.9405542e+000  4.3253843e+001
 -2.9404775e+000  4.2885728e+001
 -2.9404700e+000  4.3372910e+001
 -2.9404645e+000  4.2713272e+001
 -2.9404417e+000  4.2831112e+001
 -2.9403382e+000  4.2904596e+001
 -2.9402894e+000  4.2725069e+001
 -2.9402522e+000  4.2422303e+001
 -2.9401900e+000  4.2919319e+001
 -2.9401737e+000  4.2773492e+001
 -2.9401424e+000  4.3418720e+001
 -2.9400418e+000  4.3309007e+001
 -2.9399539e+000  4.3170798e+001
 -2.9399374e+000  4.3421178e+001
 -2.9398880e+000  4.3414064e+001
 -2.9397358e+000  4.2894155e+001
 -2.9397182e+000  4.2451870e+001
 -2.9396345e+000  4.3146373e+001
 -2.9395474e+000  4.2642955e+001
 -2.9394788e+000  4.3281756e+001
 -2.9394348e+000  4.3091261e+001
 -2.9392727e+000  4.3034647e+001
 -2.9392670e+000  4.3080824e+001
 -2.9392347e+000  4.3410942e+001
 -2.9392086e+000  4.2518524e+001
 -2.9391858e+000  4.3427930e+001
 -2.9391824e+000  4.3109459e+001
 -2.9391581e+000  4.3300048e+001
 -2.9391388e+000  4.2047838e+001
 -2.9390992e+000  4.3070387e+001
 -2.9390424e+000  4.2821364e+001
 -2.9389842e+000  4.2301423e+001
 -2.9387837e+000  4.3424957e+001
 -2.9387328e+000  4.3416855e+001
 -2.9387307e+000  4.2142371e+001
 -2.9385814e+000  4.3407820e+001
 -2.9382743e+000  4.3291089e+001
 -2.9381704e+000  4.2927696e+001
 -2.9381017e+000  4.3436833e+001
 -2.9380716e+000  4.2974615e+001
 -2.9379042e+000  4.3156503e+001
 -2.9378862e+000  4.3061087e+001
 -2.9377158e+000  4.2943818e+001
 -2.9376844e+000  4.3394271e+001
 -2.9376432e+000  4.2811616e+001
 -2.9375775e+000  4.3419646e+001
 -2.9375244e+000  4.3350799e+001
 -2.9374077e+000  4.2848404e+001
 -2.9370773e+000  4.3401478e+001
 -2.9368021e+000  4.2535018e+001
 -2.9367949e+000  4.3194865e+001
 -2.9367217e+000  4.2959659e+001
 -2.9366859e+000  4.3432018e+001
 -2.9366732e+000  4.3051787e+001
 -2.9366520e+000  4.3127508e+001
 -2.9366449e+000  4.3380967e+001
 -2.9366242e+000  4.2734478e+001
 -2.9365008e+000  4.2982695e+001
 -2.9364877e+000  4.3413674e+001
 -2.9364766e+000  4.2801648e+001
 -2.9364728e+000  4.3202926e+001
 -2.9364630e+000  4.2356084e+001
 -2.9364238e+000  4.3423424e+001
 -2.9363829e+000  4.3332489e+001
 -2.9362948e+000  4.3341134e+001
 -2.9362183e+000  4.3231529e+001
 -2.9361847e+000  4.2335882e+001
 -2.9361657e+000  4.2611351e+001
 -2.9361506e+000  4.3210988e+001
 -2.9360726e+000  4.3186414e+001
 -2.9359334e+000  4.3364982e+001
 -2.9358343e+000  4.3410552e+001
 -2.9356337e+000  4.2499967e+001
 -2.9353502e+000  4.3177964e+001
 -2.9353324e+000  4.3416465e+001
 -2.9353101e+000  4.2791680e+001
 -2.9352701e+000  4.3427203e+001
 -2.9352306e+000  4.3099725e+001
 -2.9350936e+000  4.3405629e+001
 -2.9350738e+000  4.2215457e+001
 -2.9350621e+000  4.2867260e+001
 -2.9349394e+000  4.2561859e+001
 -2.9349299e+000  4.2990775e+001
 -2.9348883e+000  4.3323212e+001
 -2.9348528e+000  4.2318170e+001
 -2.9347221e+000  4.3001184e+001
 -2.9345144e+000  4.3011594e+001
 -2.9344675e+000  4.2839007e+001
 -2.9344238e+000  4.2110509e+001
 -2.9344184e+000  4.2705569e+001
 -2.9343226e+000  4.3164652e+001
 -2.9342640e+000  4.2779637e+001
 -2.9342432e+000  4.2717365e+001
 -2.9341345e+000  4.2437631e+001
 -2.9339796e+000  4.3419947e+001
 -2.9339514e+000  4.3138441e+001
 -2.9339294e+000  4.3218330e+001
 -2.9338645e+000  4.2910751e+001
 -2.9338610e+000  4.2878564e+001
 -2.9338392e+000  4.3117848e+001
 -2.9337800e+000  4.3437169e+001
 -2.9337705e+000  4.2935661e+001
 -2.9336278e+000  4.3041547e+001
 -2.9332713e+000  4.3267723e+001
 -2.9332621e+000  4.2900310e+001
 -2.9332605e+000  4.3373591e+001
 -2.9332179e+000  4.2767594e+001
 -2.9332067e+000  4.3258433e+001
 -2.9331546e+000  4.2407377e+001
 -2.9330885e+000  4.2755741e+001
 -2.9330873e+000  4.3413284e+001
 -2.9329951e+000  4.3314089e+001
 -2.9329590e+000  4.2743888e+001
 -2.9329105e+000  4.2966858e+001
 -2.9328259e+000  4.3423725e+001
 -2.9328198e+000  4.3389025e+001
 -2.9327326e+000  4.2951460e+001
 -2.9326824e+000  4.2250459e+001
 -2.9326598e+000  4.2889869e+001
 -2.9325856e+000  4.3239832e+001
 -2.9325484e+000  4.3021450e+001
 -2.9325318e+000  4.2669762e+001
 -2.9325134e+000  4.2695702e+001
 -2.9324986e+000  4.3248061e+001
 -2.9323650e+000  4.2000000e+001
 -2.9323643e+000  4.3432354e+001
 -2.9323465e+000  4.3408361e+001
 -2.9322127e+000  4.3396231e+001
 -2.9320476e+000  4.3086720e+001
 -2.9319766e+000  4.3277058e+001
 -2.9318798e+000  4.3076284e+001
 -2.9318448e+000  4.2919128e+001
 -2.9317778e+000  4.2857080e+001
 -2.9317345e+000  4.3416766e+001
 -2.9317082e+000  4.3225672e+001
 -2.9316057e+000  4.3403438e+001
 -2.9313968e+000  4.3357055e+001
 -2.9312508e+000  4.3149374e+001
 -2.9311946e+000  4.2828881e+001
 -2.9311628e+000  4.2578779e+001
 -2.9310263e+000  4.3108188e+001
 -2.9307720e+000  4.3286391e+001
 -2.9306739e+000  4.2724875e+001
 -2.9305824e+000  4.3031306e+001
 -2.9303817e+000  4.3420248e+001
 -2.9303356e+000  4.3305048e+001
 -2.9301672e+000  4.3347390e+001
 -2.9301609e+000  4.3427016e+001
 -2.9300916e+000  4.2187799e+001
 -2.9300914e+000  4.3067421e+001
 -2.9299366e+000  4.2073751e+001
 -2.9298252e+000  4.2927504e+001
 -2.9297954e+000  4.2819133e+001
 -2.9297190e+000  4.3171818e+001
 -2.9296708e+000  4.2807810e+001
 -2.9294584e+000  4.3437505e+001
 -2.9294519e+000  4.3296089e+001
 -2.9294354e+000  4.3381648e+001
 -2.9292806e+000  4.2374490e+001
 -2.9289376e+000  4.3337726e+001
 -2.9288783e+000  4.3058121e+001
 -2.9288412e+000  4.2975554e+001
 -2.9288025e+000  4.2629439e+001
 -2.9287917e+000  4.2942579e+001
 -2.9287774e+000  4.3132171e+001
 -2.9287239e+000  4.3365663e+001
 -2.9285042e+000  4.2797842e+001
 -2.9284934e+000  4.2846901e+001
 -2.9281996e+000  4.3190048e+001
 -2.9281971e+000  4.2709662e+001
 -2.9281811e+000  4.3049665e+001
 -2.9281612e+000  4.3198979e+001
 -2.9280756e+000  4.3233975e+001
 -2.9279347e+000  4.3412991e+001
 -2.9278391e+000  4.3207040e+001
 -2.9277493e+000  4.2959102e+001
 -2.9277167e+000  4.3423538e+001
 -2.9276693e+000  4.3157523e+001
 -2.9275957e+000  4.3094700e+001
 -2.9274861e+000  4.3123203e+001
 -2.9274772e+000  4.3181598e+001
 -2.9274430e+000  4.3328449e+001
 -2.9274213e+000  4.2463509e+001
 -2.9274148e+000  4.3393788e+001
 -2.9273988e+000  4.2995010e+001
 -2.9272705e+000  4.2873607e+001
 -2.9272704e+000  4.2983634e+001
 -2.9272550e+000  4.3432167e+001
 -2.9271939e+000  4.3408068e+001
 -2.9271911e+000  4.3005419e+001
 -2.9270087e+000  4.2734284e+001
 -2.9268077e+000  4.3400994e+001
 -2.9266724e+000  4.2547963e+001
 -2.9266639e+000  4.2015757e+001
 -2.9265819e+000  4.3416473e+001
 -2.9264709e+000  4.2481578e+001
 -2.9262921e+000  4.2699794e+001
 -2.9261085e+000  4.2769077e+001
 -2.9260967e+000  4.2905852e+001
 -2.9260768e+000  4.3143103e+001
 -2.9260693e+000  4.2884912e+001
 -2.9260585e+000  4.3216805e+001
 -2.9260510e+000  4.3374272e+001
 -2.9259501e+000  4.2788439e+001
 -2.9259484e+000  4.3319172e+001
 -2.9258592e+000  4.3263023e+001
 -2.9256368e+000  4.2170013e+001
 -2.9255972e+000  4.2864303e+001
 -2.9255581e+000  4.2233276e+001
 -2.9254944e+000  4.2895411e+001
 -2.9254475e+000  4.2760674e+001
 -2.9253685e+000  4.3014700e+001
 -2.9253181e+000  4.2748821e+001
 -2.9252257e+000  4.2099086e+001
 -2.9252205e+000  4.2836775e+001
 -2.9251936e+000  4.2057661e+001
 -2.9251510e+000  4.3252651e+001
 -2.9251357e+000  4.3039424e+001
 -2.9250707e+000  4.3437847e+001
 -2.9250516e+000  4.3426829e+001
 -2.9249040e+000  4.2776396e+001
 -2.9248464e+000  4.2934422e+001
 -2.9247901e+000  4.2596114e+001
 -2.9246732e+000  4.3113543e+001
 -2.9246604e+000  4.3082180e+001
 -2.9246277e+000  4.2717171e+001
 -2.9245645e+000  4.3272358e+001
 -2.9245597e+000  4.2034292e+001
 -2.9245484e+000  4.2513407e+001
 -2.9244429e+000  4.3242278e+001
 -2.9243871e+000  4.2689927e+001
 -2.9241861e+000  4.2152382e+001
 -2.9241355e+000  4.2915713e+001
 -2.9240877e+000  4.3165672e+001
 -2.9240687e+000  4.2287192e+001
 -2.9239168e+000  4.3419763e+001
 -2.9238373e+000  4.3224148e+001
 -2.9238086e+000  4.2130546e+001
 -2.9238085e+000  4.2950221e+001
 -2.9236801e+000  4.2967797e+001
 -2.9234025e+000  4.3024556e+001
 -2.9233914e+000  4.3103163e+001
 -2.9233631e+000  4.2267119e+001
 -2.9232890e+000  4.3310131e+001
 -2.9232763e+000  4.2392138e+001
 -2.9232697e+000  4.3281692e+001
 -2.9230953e+000  4.3386724e+001
 -2.9228720e+000  4.3073317e+001
 -2.9228673e+000  4.3432508e+001
 -2.9228123e+000  4.3352290e+001
 -2.9227821e+000  4.3412698e+001
 -2.9226672e+000  4.2651465e+001
 -2.9224402e+000  4.3360995e+001
 -2.9223959e+000  4.3405624e+001
 -2.9223128e+000  4.2854124e+001
 -2.9221158e+000  4.2924089e+001
 -2.9220097e+000  4.3398550e+001
 -2.9219496e+000  4.3291391e+001
 -2.9219476e+000  4.2826650e+001
 -2.9218460e+000  4.3175452e+001
 -2.9218230e+000  4.2815327e+001
 -2.9216984e+000  4.2804004e+001
 -2.9215916e+000  4.2306513e+001
 -2.9215827e+000  4.3342626e+001
 -2.9215302e+000  4.2426783e+001
 -2.9215102e+000  4.2740654e+001
 -2.9212856e+000  4.2085873e+001
 -2.9212196e+000  4.3334523e+001
 -2.9210835e+000  4.3064455e+001
 -2.9210584e+000  4.2724681e+001
 -2.9209028e+000  4.3136833e+001
 -2.9207353e+000  4.3150922e+001
 -2.9206831e+000  4.3438188e+001
 -2.9206295e+000  4.3301090e+001
 -2.9203863e+000  4.3055998e+001
 -2.9202270e+000  4.2707522e+001
 -2.9202197e+000  4.2201100e+001
 -2.9202085e+000  4.3090159e+001
 -2.9202046e+000  4.3232450e+001
 -2.9199893e+000  4.3033347e+001
 -2.9198678e+000  4.2999245e+001
 -2.9198677e+000  4.2941340e+001
 -2.9197967e+000  4.2326107e+001
 -2.9197934e+000  4.2681478e+001
 -2.9197673e+000  4.3369604e+001
 -2.9197393e+000  4.2987869e+001
 -2.9197250e+000  4.3325246e+001
 -2.9197108e+000  4.3379348e+001
 -2.9196890e+000  4.3047542e+001
 -2.9196115e+000  4.3127865e+001
 -2.9196108e+000  4.2976493e+001
 -2.9196042e+000  4.3185232e+001
 -2.9195659e+000  4.3194162e+001
 -2.9195275e+000  4.3203093e+001
 -2.9194788e+000  4.2879955e+001
 -2.9194404e+000  4.2345043e+001
 -2.9194176e+000  4.2530814e+001
 -2.9193978e+000  4.3426972e+001
 -2.9193853e+000  4.3258445e+001
 -2.9192101e+000  4.2958491e+001
 -2.9191613e+000  4.2845056e+001
 -2.9191443e+000  4.2794601e+001
 -2.9189991e+000  4.2770561e+001
 -2.9189527e+000  4.2447716e+001
 -2.9189039e+000  4.2890454e+001
 -2.9186772e+000  4.3248072e+001
 -2.9184764e+000  4.2409468e+001
 -2.9183381e+000  4.2762157e+001
 -2.9183290e+000  4.2900953e+001
 -2.9183220e+000  4.2697655e+001
 -2.9183202e+000  4.3118898e+001
 -2.9182630e+000  4.3419906e+001
 -2.9181702e+000  4.2217755e+001
 -2.9180452e+000  4.3008526e+001
 -2.9179560e+000  4.2613995e+001
 -2.9178055e+000  4.2870651e+001
 -2.9177946e+000  4.2777880e+001
 -2.9177469e+000  4.3212858e+001
 -2.9176902e+000  4.3391487e+001
 -2.9176771e+000  4.2753754e+001
 -2.9172135e+000  4.3432651e+001
 -2.9171955e+000  4.3266815e+001
 -2.9171603e+000  4.2564329e+001
 -2.9171537e+000  4.3159071e+001
 -2.9171371e+000  4.2931007e+001
 -2.9170421e+000  4.2497531e+001
 -2.9170384e+000  4.3108518e+001
 -2.9166576e+000  4.2715032e+001
 -2.9165902e+000  4.2785198e+001
 -2.9164385e+000  4.3413714e+001
 -2.9163956e+000  4.3318074e+001
 -2.9163677e+000  4.2910814e+001
 -2.9162226e+000  4.3017806e+001
 -2.9162084e+000  4.3438536e+001
 -2.9161729e+000  4.3079935e+001
 -2.9161323e+000  4.2861346e+001
 -2.9159664e+000  4.3222623e+001
 -2.9159007e+000  4.3276149e+001
 -2.9158884e+000  4.2834931e+001
 -2.9158118e+000  4.2362782e+001
 -2.9157634e+000  4.3406826e+001
 -2.9157566e+000  4.3098139e+001
 -2.9156348e+000  4.3169057e+001
 -2.9155612e+000  4.3144652e+001
 -2.9155599e+000  4.2731050e+001
 -2.9153915e+000  4.2820563e+001
 -2.9153772e+000  4.3399753e+001
 -2.9152692e+000  4.2949610e+001
 -2.9152669e+000  4.2809240e+001
 -2.9152439e+000  4.3240353e+001
 -2.9151996e+000  4.2673029e+001
 -2.9151408e+000  4.2967186e+001
 -2.9150652e+000  4.2113495e+001
 -2.9145465e+000  4.2689081e+001
 -2.9145426e+000  4.3041465e+001
 -2.9144065e+000  4.2920675e+001
 -2.9143845e+000  4.3071072e+001
 -2.9143035e+000  4.3284614e+001
 -2.9142278e+000  4.3347526e+001
 -2.9140072e+000  4.2248262e+001
 -2.9138692e+000  4.2745587e+001
 -2.9138646e+000  4.3339423e+001
 -2.9138557e+000  4.3356231e+001
 -2.9137439e+000  4.3427115e+001
 -2.9137361e+000  4.3309033e+001
 -2.9135015e+000  4.3331320e+001
 -2.9134836e+000  4.3364936e+001
 -2.9134827e+000  4.2993585e+001
 -2.9134271e+000  4.3374680e+001
 -2.9133930e+000  4.3178836e+001
 -2.9133707e+000  4.3384424e+001
 -2.9133542e+000  4.2982209e+001
 -2.9131241e+000  4.2045445e+001
 -2.9129916e+000  4.3134521e+001
 -2.9129834e+000  4.3294312e+001
 -2.9129807e+000  4.2852279e+001
 -2.9129114e+000  4.3253867e+001
 -2.9128095e+000  4.3026597e+001
 -2.9127420e+000  4.2182035e+001
 -2.9127388e+000  4.3432999e+001
 -2.9127077e+000  4.2800607e+001
 -2.9122569e+000  4.2705383e+001
 -2.9121384e+000  4.2581143e+001
 -2.9119194e+000  4.3420923e+001
 -2.9118814e+000  4.2885130e+001
 -2.9117499e+000  4.3206185e+001
 -2.9117466e+000  4.3060960e+001
 -2.9117337e+000  4.3438884e+001
 -2.9117210e+000  4.3087914e+001
 -2.9117004e+000  4.3125553e+001
 -2.9116512e+000  4.2940182e+001
 -2.9115829e+000  4.2466732e+001
 -2.9115501e+000  4.2768430e+001
 -2.9114820e+000  4.2722417e+001
 -2.9114187e+000  4.2072732e+001
 -2.9113531e+000  4.2631854e+001
 -2.9113065e+000  4.2895629e+001
 -2.9111002e+000  4.2144368e+001
 -2.9110577e+000  4.3392689e+001
 -2.9110494e+000  4.3052504e+001
 -2.9110057e+000  4.3230526e+001
 -2.9109834e+000  4.3302218e+001
 -2.9108891e+000  4.2760026e+001
 -2.9108433e+000  4.2877097e+001
 -2.9107508e+000  4.2827665e+001
 -2.9107216e+000  4.3262237e+001
 -2.9106751e+000  4.3001999e+001
 -2.9106708e+000  4.2957880e+001
 -2.9105838e+000  4.3188808e+001
 -2.9105477e+000  4.2380691e+001
 -2.9105454e+000  4.3197739e+001
 -2.9103457e+000  4.2775749e+001
 -2.9102841e+000  4.2666594e+001
 -2.9102197e+000  4.3152470e+001
 -2.9101721e+000  4.3324149e+001
 -2.9101536e+000  4.2791204e+001
 -2.9101480e+000  4.3115407e+001
 -2.9100950e+000  4.3414731e+001
 -2.9100613e+000  4.2737420e+001
 -2.9099694e+000  4.3215950e+001
 -2.9099528e+000  4.2680632e+001
 -2.9098745e+000  4.2018512e+001
 -2.9098292e+000  4.2843211e+001
 -2.9094782e+000  4.3246148e+001
 -2.9094198e+000  4.3407843e+001
 -2.9093963e+000  4.3035387e+001
 -2.9093610e+000  4.2903757e+001
 -2.9093325e+000  4.2974356e+001
 -2.9091701e+000  4.2867792e+001
 -2.9090675e+000  4.2514980e+001
 -2.9089206e+000  4.2929849e+001
 -2.9088661e+000  4.3105028e+001
 -2.9088525e+000  4.3011279e+001
 -2.9088355e+000  4.2814476e+001
 -2.9087996e+000  4.2000000e+001
 -2.9087447e+000  4.3400955e+001
 -2.9087007e+000  4.3162455e+001
 -2.9086489e+000  4.2547923e+001
 -2.9085317e+000  4.3270606e+001
 -2.9084814e+000  4.2696809e+001
 -2.9076854e+000  4.3077690e+001
 -2.9076501e+000  4.3142340e+001
 -2.9076167e+000  4.2751810e+001
 -2.9075012e+000  4.2295955e+001
 -2.9073998e+000  4.2913617e+001
 -2.9071818e+000  4.3172441e+001
 -2.9071767e+000  4.2276871e+001
 -2.9070977e+000  4.2987926e+001
 -2.9070812e+000  4.2712768e+001
 -2.9070528e+000  4.2948452e+001
 -2.9069345e+000  4.3279071e+001
 -2.9069065e+000  4.3425191e+001
 -2.9068427e+000  4.3316977e+001
 -2.9066742e+000  4.2057670e+001
 -2.9066602e+000  4.3019799e+001
 -2.9066448e+000  4.3430569e+001
 -2.9065977e+000  4.3350995e+001
 -2.9065864e+000  4.2163303e+001
 -2.9064895e+000  4.2230100e+001
 -2.9063842e+000  4.2782705e+001
 -2.9063790e+000  4.3095696e+001
 -2.9063737e+000  4.2599358e+001
 -2.9063657e+000  4.2859276e+001
 -2.9063638e+000  4.2095957e+001
 -2.9062762e+000  4.2805843e+001
 -2.9062256e+000  4.3359700e+001
 -2.9060449e+000  4.3238429e+001
 -2.9060343e+000  4.2399071e+001
 -2.9060003e+000  4.2483517e+001
 -2.9059834e+000  4.2728786e+001
 -2.9059504e+000  4.3223052e+001
 -2.9059030e+000  4.3046427e+001
 -2.9057030e+000  4.3369080e+001
 -2.9056465e+000  4.3378824e+001
 -2.9056397e+000  4.3436453e+001
 -2.9055940e+000  4.2032946e+001
 -2.9055502e+000  4.3340666e+001
 -2.9055221e+000  4.2921883e+001
 -2.9053685e+000  4.2660159e+001
 -2.9053373e+000  4.3287535e+001
 -2.9052557e+000  4.2418009e+001
 -2.9051956e+000  4.2314718e+001
 -2.9051870e+000  4.3332563e+001
 -2.9050821e+000  4.3418999e+001
 -2.9050805e+000  4.3132209e+001
 -2.9050476e+000  4.3067578e+001
 -2.9049836e+000  4.3255017e+001
 -2.9049591e+000  4.2672872e+001
 -2.9049165e+000  4.2436127e+001
 -2.9048625e+000  4.2965049e+001
 -2.9047059e+000  4.2688235e+001
 -2.9046916e+000  4.2835946e+001
 -2.9046383e+000  4.2128660e+001
 -2.9044040e+000  4.3387594e+001
 -2.9043919e+000  4.2652975e+001
 -2.9043725e+000  4.3182413e+001
 -2.9042900e+000  4.2996339e+001
 -2.9042840e+000  4.2890305e+001
 -2.9041947e+000  4.2821578e+001
 -2.9041011e+000  4.2766299e+001
 -2.9040900e+000  4.3310162e+001
 -2.9039724e+000  4.3209278e+001
 -2.9038088e+000  4.2743643e+001
 -2.9037170e+000  4.2797210e+001
 -2.9035428e+000  4.2333828e+001
 -2.9035281e+000  4.3122063e+001
 -2.9034348e+000  4.2939024e+001
 -2.9034153e+000  4.2645791e+001
 -2.9033373e+000  4.3295441e+001
 -2.9032470e+000  4.3028590e+001
 -2.9032459e+000  4.2882272e+001
 -2.9032142e+000  4.2850208e+001
 -2.9031397e+000  4.2704233e+001
 -2.9030760e+000  4.2980073e+001
 -2.9027937e+000  4.3263387e+001
 -2.9027679e+000  4.3200831e+001
 -2.9024098e+000  4.3057466e+001
 -2.9023434e+000  4.3085472e+001
 -2.9023385e+000  4.2898433e+001
 -2.9022079e+000  4.2874238e+001
 -2.9022046e+000  4.2211297e+001
 -2.9020910e+000  4.3395860e+001
 -2.9019757e+000  4.3111917e+001
 -2.9019702e+000  4.2956152e+001
 -2.9019055e+000  4.2720153e+001
 -2.9018576e+000  4.3325392e+001
 -2.9018096e+000  4.2195280e+001
 -2.9016031e+000  4.3412003e+001
 -2.9015633e+000  4.3192385e+001
 -2.9015503e+000  4.3247298e+001
 -2.9014824e+000  4.3004752e+001
 -2.9014675e+000  4.3148562e+001
 -2.9013373e+000  4.3303346e+001
 -2.9011952e+000  4.3157078e+001
 -2.9009897e+000  4.3230955e+001
 -2.9009279e+000  4.3405115e+001
 -2.9008287e+000  4.2758082e+001
 -2.9005148e+000  4.2531351e+001
 -2.9004423e+000  4.2352344e+001
 -2.9003931e+000  4.2906560e+001
 -2.9003646e+000  4.2259818e+001
 -2.9003277e+000  4.3038046e+001
 -2.9002205e+000  4.2812778e+001
 -2.9001397e+000  4.2773255e+001
 -2.9000692e+000  4.3423267e+001
 -2.9000435e+000  4.2666437e+001
 -2.9000363e+000  4.2931058e+001
 -2.9000275e+000  4.2735520e+001
 -2.8999534e+000  4.3216380e+001
 -2.8999476e+000  4.2788711e+001
 -2.8998074e+000  4.3428645e+001
 -2.8997122e+000  4.2680475e+001
 -2.8996762e+000  4.3167064e+001
 -2.8996016e+000  4.2617357e+001
 -2.8995540e+000  4.2828680e+001
 -2.8995457e+000  4.3434023e+001
 -2.8994886e+000  4.3102586e+001
 -2.8994431e+000  4.2453146e+001
 -2.8994035e+000  4.2865722e+001
 -2.8993684e+000  4.3272773e+001
 -2.8993642e+000  4.2695659e+001
 -2.8992901e+000  4.3013272e+001
 -2.8990543e+000  4.2972219e+001
 -2.8990046e+000  4.3175704e+001
 -2.8989950e+000  4.3075977e+001
 -2.8989677e+000  4.3354463e+001
 -2.8988979e+000  4.3138432e+001
 -2.8986682e+000  4.2500088e+001
 -2.8985540e+000  4.2988499e+001
 -2.8985154e+000  4.2914826e+001
 -2.8984450e+000  4.3363844e+001
 -2.8983523e+000  4.2946724e+001
 -2.8983167e+000  4.2842936e+001
 -2.8979640e+000  4.2711619e+001
 -2.8979224e+000  4.3373225e+001
 -2.8979201e+000  4.3344135e+001
 -2.8978907e+000  4.2565064e+001
 -2.8977712e+000  4.3281238e+001
 -2.8976613e+000  4.2804145e+001
 -2.8975564e+000  4.2749866e+001
 -2.8974828e+000  4.2081282e+001
 -2.8972620e+000  4.3128574e+001
 -2.8972398e+000  4.2640201e+001
 -2.8970978e+000  4.3021792e+001
 -2.8970557e+000  4.3256168e+001
 -2.8970113e+000  4.3238851e+001
 -2.8970015e+000  4.3093254e+001
 -2.8968725e+000  4.3333807e+001
 -2.8968344e+000  4.3049086e+001
 -2.8966798e+000  4.3381995e+001
 -2.8966684e+000  4.3316290e+001
 -2.8966575e+000  4.2370326e+001
 -2.8966378e+000  4.2923092e+001
 -2.8965992e+000  4.2857205e+001
 -2.8965902e+000  4.3416271e+001
 -2.8963572e+000  4.3065865e+001
 -2.8963132e+000  4.2111872e+001
 -2.8962265e+000  4.3291324e+001
 -2.8961954e+000  4.3185676e+001
 -2.8961782e+000  4.2780211e+001
 -2.8961620e+000  4.2963322e+001
 -2.8959496e+000  4.2726887e+001
 -2.8959470e+000  4.2657311e+001
 -2.8959344e+000  4.3223482e+001
 -2.8957464e+000  4.2996913e+001
 -2.8957096e+000  4.3118428e+001
 -2.8955798e+000  4.2819880e+001
 -2.8954373e+000  4.3390765e+001
 -2.8951779e+000  4.2891411e+001
 -2.8951238e+000  4.3207907e+001
 -2.8950550e+000  4.2146806e+001
 -2.8949704e+000  4.2650126e+001
 -2.8948959e+000  4.2764765e+001
 -2.8948293e+000  4.3429299e+001
 -2.8948152e+000  4.2584936e+001
 -2.8947186e+000  4.2672715e+001
 -2.8946750e+000  4.2687876e+001
 -2.8946605e+000  4.2795263e+001
 -2.8946161e+000  4.2242158e+001
 -2.8945675e+000  4.3434678e+001
 -2.8945323e+000  4.2980646e+001
 -2.8942743e+000  4.3400021e+001
 -2.8942402e+000  4.2179824e+001
 -2.8942265e+000  4.3299230e+001
 -2.8941785e+000  4.3031249e+001
 -2.8941399e+000  4.2883377e+001
 -2.8941302e+000  4.2011498e+001
 -2.8940480e+000  4.2937271e+001
 -2.8940225e+000  4.2703084e+001
 -2.8939193e+000  4.3199460e+001
 -2.8939157e+000  4.3309474e+001
 -2.8939153e+000  4.2873358e+001
 -2.8937751e+000  4.2741744e+001
 -2.8936531e+000  4.3083759e+001
 -2.8936304e+000  4.3265554e+001
 -2.8934825e+000  4.3423609e+001
 -2.8932697e+000  4.2954424e+001
 -2.8932324e+000  4.2899538e+001
 -2.8931791e+000  4.2835670e+001
 -2.8931488e+000  4.2389668e+001
 -2.8931112e+000  4.3409276e+001
 -2.8928262e+000  4.2470581e+001
 -2.8927758e+000  4.2063353e+001
 -2.8927510e+000  4.3109712e+001
 -2.8927154e+000  4.3144655e+001
 -2.8927144e+000  4.2516349e+001
 -2.8927087e+000  4.2044930e+001
 -2.8926483e+000  4.2287119e+001
 -2.8925167e+000  4.3247721e+001
 -2.8924430e+000  4.3153171e+001
 -2.8923028e+000  4.3057171e+001
 -2.8922070e+000  4.3350667e+001
 -2.8921706e+000  4.3161687e+001
 -2.8921309e+000  4.2718599e+001
 -2.8919561e+000  4.3231378e+001
 -2.8917776e+000  4.3006111e+001
 -2.8917017e+000  4.2849933e+001
 -2.8916834e+000  4.3324705e+001
 -2.8916235e+000  4.2756549e+001
 -2.8916056e+000  4.2811080e+001
 -2.8915133e+000  4.2909346e+001
 -2.8914991e+000  4.3170327e+001
 -2.8912591e+000  4.3040705e+001
 -2.8911595e+000  4.3340338e+001
 -2.8911109e+000  4.2864841e+001
 -2.8911049e+000  4.3215009e+001
 -2.8910794e+000  4.3134796e+001
 -2.8910644e+000  4.2634611e+001
 -2.8909344e+000  4.2771721e+001
 -2.8908912e+000  4.2786763e+001
 -2.8908295e+000  4.2545689e+001
 -2.8908275e+000  4.3178966e+001
 -2.8907109e+000  4.3359102e+001
 -2.8906495e+000  4.2929304e+001
 -2.8906220e+000  4.2663588e+001
 -2.8906189e+000  4.2425378e+001
 -2.8903046e+000  4.3074263e+001
 -2.8902639e+000  4.3100380e+001
 -2.8902050e+000  4.3274941e+001
 -2.8901882e+000  4.3368483e+001
 -2.8901412e+000  4.3191581e+001
 -2.8901363e+000  4.2026543e+001
 -2.8900104e+000  4.2989073e+001
 -2.8900035e+000  4.3416614e+001
 -2.8899938e+000  4.2733621e+001
 -2.8899459e+000  4.2826829e+001
 -2.8899211e+000  4.2408673e+001
 -2.8899060e+000  4.2303582e+001
 -2.8896813e+000  4.2680116e+001
 -2.8896357e+000  4.2917612e+001
 -2.8895894e+000  4.3435332e+001
 -2.8895853e+000  4.3014631e+001
 -2.8894435e+000  4.3124938e+001
 -2.8893333e+000  4.2695301e+001
 -2.8893054e+000  4.3376903e+001
 -2.8891003e+000  4.3256166e+001
 -2.8890085e+000  4.2971953e+001
 -2.8889655e+000  4.2944970e+001
 -2.8887949e+000  4.2644537e+001
 -2.8886604e+000  4.3285027e+001
 -2.8886453e+000  4.3023691e+001
 -2.8886048e+000  4.2802198e+001
 -2.8885587e+000  4.2221979e+001
 -2.8884658e+000  4.2321873e+001
 -2.8882426e+000  4.3429642e+001
 -2.8881894e+000  4.2710065e+001
 -2.8880628e+000  4.3385673e+001
 -2.8879777e+000  4.3239274e+001
 -2.8879163e+000  4.2603317e+001
 -2.8878439e+000  4.3091777e+001
 -2.8875838e+000  4.3395228e+001
 -2.8874065e+000  4.2748440e+001
 -2.8873920e+000  4.3333427e+001
 -2.8871716e+000  4.2129764e+001
 -2.8871158e+000  4.3295113e+001
 -2.8869585e+000  4.2271886e+001
 -2.8868958e+000  4.3423951e+001
 -2.8868050e+000  4.3305358e+001
 -2.8868042e+000  4.2842660e+001
 -2.8867274e+000  4.3048791e+001
 -2.8865880e+000  4.3223053e+001
 -2.8865255e+000  4.2654462e+001
 -2.8864942e+000  4.3315602e+001
 -2.8864849e+000  4.3116222e+001
 -2.8864319e+000  4.2163671e+001
 -2.8864208e+000  4.3404483e+001
 -2.8863119e+000  4.2488031e+001
 -2.8863114e+000  4.2094984e+001
 -2.8862753e+000  4.3206536e+001
 -2.8862550e+000  4.2340636e+001
 -2.8862502e+000  4.3065570e+001
 -2.8862484e+000  4.2778416e+001
 -2.8861750e+000  4.2725333e+001
 -2.8861163e+000  4.2963055e+001
 -2.8860718e+000  4.2892517e+001
 -2.8860416e+000  4.2998271e+001
 -2.8859717e+000  4.2818029e+001
 -2.8858473e+000  4.2882497e+001
 -2.8857259e+000  4.3033148e+001
 -2.8856906e+000  4.2763232e+001
 -2.8856750e+000  4.3265552e+001
 -2.8856713e+000  4.2440186e+001
 -2.8856227e+000  4.2872477e+001
 -2.8856041e+000  4.2793316e+001
 -2.8855683e+000  4.2954251e+001
 -2.8854464e+000  4.3346870e+001
 -2.8853703e+000  4.2672486e+001
 -2.8853191e+000  4.3140762e+001
 -2.8852342e+000  4.2000000e+001
 -2.8851366e+000  4.2857829e+001
 -2.8847732e+000  4.3184872e+001
 -2.8847340e+000  4.2702521e+001
 -2.8846612e+000  4.2935517e+001
 -2.8846441e+000  4.2687517e+001
 -2.8846148e+000  4.3413665e+001
 -2.8846112e+000  4.3435986e+001
 -2.8845613e+000  4.3247719e+001
 -2.8844955e+000  4.3082281e+001
 -2.8844866e+000  4.2980380e+001
 -2.8843527e+000  4.2902324e+001
 -2.8841744e+000  4.2201657e+001
 -2.8839502e+000  4.3355306e+001
 -2.8838826e+000  4.3148993e+001
 -2.8836832e+000  4.3130904e+001
 -2.8836474e+000  4.2923824e+001
 -2.8836251e+000  4.2740318e+001
 -2.8836102e+000  4.3157509e+001
 -2.8835710e+000  4.2833819e+001
 -2.8835263e+000  4.3107506e+001
 -2.8834462e+000  4.3166262e+001
 -2.8832644e+000  4.3430296e+001
 -2.8828932e+000  4.2808572e+001
 -2.8827746e+000  4.3174902e+001
 -2.8826336e+000  4.2912132e+001
 -2.8826096e+000  4.3230949e+001
 -2.8824971e+000  4.3198657e+001
 -2.8824541e+000  4.3363741e+001
 -2.8823563e+000  4.2717045e+001
 -2.8822599e+000  4.2075282e+001
 -2.8822028e+000  4.3324325e+001
 -2.8821957e+000  4.3056876e+001
 -2.8820728e+000  4.3007470e+001
 -2.8818566e+000  4.2989186e+001
 -2.8818093e+000  4.3280232e+001
 -2.8817584e+000  4.3214580e+001
 -2.8816789e+000  4.3339959e+001
 -2.8815923e+000  4.2636988e+001
 -2.8815712e+000  4.3372162e+001
 -2.8815271e+000  4.3272656e+001
 -2.8815070e+000  4.3421003e+001
 -2.8814736e+000  4.2755123e+001
 -2.8812738e+000  4.2663360e+001
 -2.8812641e+000  4.2944797e+001
 -2.8811626e+000  4.3040679e+001
 -2.8811449e+000  4.3256163e+001
 -2.8811328e+000  4.3016530e+001
 -2.8811063e+000  4.3098903e+001
 -2.8810975e+000  4.3073524e+001
 -2.8810680e+000  4.2360002e+001
 -2.8810046e+000  4.2769927e+001
 -2.8809613e+000  4.2784969e+001
 -2.8806884e+000  4.3380582e+001
 -2.8806629e+000  4.2620217e+001
 -2.8806460e+000  4.2574950e+001
 -2.8804686e+000  4.2527573e+001
 -2.8804265e+000  4.2380540e+001
 -2.8803378e+000  4.2824978e+001
 -2.8803331e+000  4.2679888e+001
 -2.8802647e+000  4.3290319e+001
 -2.8802398e+000  4.2456997e+001
 -2.8802391e+000  4.2850556e+001
 -2.8802094e+000  4.3390136e+001
 -2.8801928e+000  4.3025591e+001
 -2.8801648e+000  4.3123315e+001
 -2.8801312e+000  4.2731539e+001
 -2.8800524e+000  4.2506297e+001
 -2.8800447e+000  4.2694738e+001
 -2.8798924e+000  4.2799690e+001
 -2.8797303e+000  4.3399691e+001
 -2.8796484e+000  4.2865465e+001
 -2.8796330e+000  4.3436641e+001
 -2.8796122e+000  4.2254027e+001
 -2.8793229e+000  4.2646913e+001
 -2.8791918e+000  4.2558615e+001
 -2.8791771e+000  4.3239750e+001
 -2.8789628e+000  4.2971686e+001
 -2.8789008e+000  4.2709502e+001
 -2.8787190e+000  4.3190778e+001
 -2.8786864e+000  4.3090300e+001
 -2.8786841e+000  4.2113725e+001
 -2.8786643e+000  4.2886885e+001
 -2.8784398e+000  4.2876866e+001
 -2.8784353e+000  4.3299487e+001
 -2.8784149e+000  4.2962882e+001
 -2.8781245e+000  4.3309731e+001
 -2.8779243e+000  4.3408872e+001
 -2.8779229e+000  4.3136869e+001
 -2.8779201e+000  4.2235561e+001
 -2.8779115e+000  4.3333047e+001
 -2.8778878e+000  4.2998385e+001
 -2.8778756e+000  4.3427347e+001
 -2.8778670e+000  4.2954078e+001
 -2.8775062e+000  4.2655617e+001
 -2.8774544e+000  4.3349117e+001
 -2.8773662e+000  4.2146732e+001
 -2.8772593e+000  4.2815521e+001
 -2.8772565e+000  4.2747014e+001
 -2.8772415e+000  4.3222624e+001
 -2.8772062e+000  4.3114599e+001
 -2.8771477e+000  4.2840809e+001
 -2.8770518e+000  4.2590861e+001
 -2.8770430e+000  4.3064830e+001
 -2.8769971e+000  4.3263267e+001
 -2.8767852e+000  4.3318298e+001
 -2.8767204e+000  4.3180807e+001
 -2.8766826e+000  4.2791280e+001
 -2.8766310e+000  4.3048764e+001
 -2.8765957e+000  4.2929365e+001
 -2.8765780e+000  4.2938333e+001
 -2.8764864e+000  4.3145101e+001
 -2.8764194e+000  4.2400342e+001
 -2.8763328e+000  4.2980493e+001
 -2.8763185e+000  4.2776622e+001
 -2.8763125e+000  4.2723251e+001
 -2.8763065e+000  4.2053758e+001
 -2.8761183e+000  4.3418054e+001
 -2.8760879e+000  4.2181235e+001
 -2.8760221e+000  4.2672258e+001
 -2.8760061e+000  4.2897856e+001
 -2.8759804e+000  4.3206198e+001
 -2.8759583e+000  4.3357553e+001
 -2.8757607e+000  4.3248195e+001
 -2.8756295e+000  4.3033122e+001
 -2.8755820e+000  4.2917673e+001
 -2.8754690e+000  4.2762577e+001
 -2.8754454e+000  4.2701959e+001
 -2.8752884e+000  4.3081542e+001
 -2.8752113e+000  4.2035126e+001
 -2.8750499e+000  4.3153332e+001
 -2.8749290e+000  4.2289337e+001
 -2.8748858e+000  4.3162084e+001
 -2.8747217e+000  4.3170837e+001
 -2.8744928e+000  4.2688194e+001
 -2.8744045e+000  4.3129281e+001
 -2.8742870e+000  4.2907664e+001
 -2.8741807e+000  4.2806065e+001
 -2.8741058e+000  4.2474692e+001
 -2.8739629e+000  4.2422228e+001
 -2.8739145e+000  4.2831968e+001
 -2.8739003e+000  4.2015433e+001
 -2.8738090e+000  4.3231426e+001
 -2.8737626e+000  4.2738235e+001
 -2.8737221e+000  4.3106551e+001
 -2.8737029e+000  4.2989300e+001
 -2.8736870e+000  4.3342205e+001
 -2.8736740e+000  4.2858453e+001
 -2.8734932e+000  4.3384725e+001
 -2.8734926e+000  4.2542486e+001
 -2.8734532e+000  4.3434460e+001
 -2.8734464e+000  4.3366427e+001
 -2.8734136e+000  4.3285524e+001
 -2.8731809e+000  4.2947614e+001
 -2.8731314e+000  4.3277947e+001
 -2.8731098e+000  4.2308868e+001
 -2.8730142e+000  4.3394279e+001
 -2.8728617e+000  4.3004774e+001
 -2.8728492e+000  4.3270371e+001
 -2.8725636e+000  4.3374847e+001
 -2.8724938e+000  4.3327021e+001
 -2.8724654e+000  4.2869853e+001
 -2.8723630e+000  4.3056585e+001
 -2.8722977e+000  4.3256548e+001
 -2.8722750e+000  4.3015148e+001
 -2.8722545e+000  4.2664515e+001
 -2.8722022e+000  4.3198319e+001
 -2.8721203e+000  4.2639364e+001
 -2.8720398e+000  4.2782933e+001
 -2.8718903e+000  4.3072785e+001
 -2.8718373e+000  4.2821060e+001
 -2.8717423e+000  4.3403140e+001
 -2.8716958e+000  4.3425166e+001
 -2.8715842e+000  4.3294692e+001
 -2.8715802e+000  4.2327172e+001
 -2.8714635e+000  4.3214242e+001
 -2.8713350e+000  4.3024208e+001
 -2.8713022e+000  4.3097947e+001
 -2.8712569e+000  4.2881254e+001
 -2.8712519e+000  4.2754468e+001
 -2.8710662e+000  4.3040653e+001
 -2.8709835e+000  4.2712968e+001
 -2.8709709e+000  4.2797654e+001
 -2.8708861e+000  4.3121692e+001
 -2.8707829e+000  4.2769272e+001
 -2.8705826e+000  4.2848706e+001
 -2.8705201e+000  4.3186948e+001
 -2.8703765e+000  4.3240227e+001
 -2.8703036e+000  4.2648068e+001
 -2.8702686e+000  4.2729456e+001
 -2.8701818e+000  4.2680564e+001
 -2.8700513e+000  4.3089576e+001
 -2.8699363e+000  4.3412321e+001
 -2.8698934e+000  4.2695415e+001
 -2.8698763e+000  4.2964857e+001
 -2.8698685e+000  4.2100097e+001
 -2.8697548e+000  4.3303860e+001
 -2.8697031e+000  4.3138203e+001
 -2.8694625e+000  4.3351364e+001
 -2.8694346e+000  4.2344875e+001
 -2.8693284e+000  4.2956053e+001
 -2.8693130e+000  4.2218246e+001
 -2.8691441e+000  4.2270373e+001
 -2.8691340e+000  4.2129767e+001
 -2.8688324e+000  4.2975287e+001
 -2.8688116e+000  4.3419434e+001
 -2.8687588e+000  4.3335427e+001
 -2.8687587e+000  4.2811604e+001
 -2.8686768e+000  4.2995689e+001
 -2.8685986e+000  4.2892225e+001
 -2.8685664e+000  4.2084337e+001
 -2.8685303e+000  4.2923213e+001
 -2.8685215e+000  4.3176977e+001
 -2.8685126e+000  4.2932181e+001
 -2.8684949e+000  4.2941150e+001
 -2.8684869e+000  4.2656772e+001
 -2.8684155e+000  4.3312427e+001
 -2.8682666e+000  4.3146434e+001
 -2.8681935e+000  4.3224067e+001
 -2.8681499e+000  4.3263651e+001
 -2.8680034e+000  4.2631419e+001
 -2.8679821e+000  4.2068316e+001
 -2.8678354e+000  4.2441654e+001
 -2.8677610e+000  4.2789244e+001
 -2.8676776e+000  4.2163524e+001
 -2.8676466e+000  4.2493185e+001
 -2.8675281e+000  4.2705425e+001
 -2.8674912e+000  4.2838959e+001
 -2.8674161e+000  4.2605613e+001
 -2.8674020e+000  4.3113644e+001
 -2.8673383e+000  4.2745585e+001
 -2.8672734e+000  4.3432278e+001
 -2.8672562e+000  4.2373414e+001
 -2.8672354e+000  4.2913204e+001
 -2.8672103e+000  4.3064539e+001
 -2.8670762e+000  4.3320994e+001
 -2.8669507e+000  4.3360238e+001
 -2.8669135e+000  4.3248579e+001
 -2.8667982e+000  4.3048473e+001
 -2.8667717e+000  4.3031739e+001
 -2.8667407e+000  4.2672285e+001
 -2.8666533e+000  4.3080819e+001
 -2.8662980e+000  4.3388868e+001
 -2.8662700e+000  4.3156348e+001
 -2.8662025e+000  4.2984094e+001
 -2.8661847e+000  4.3130615e+001
 -2.8661060e+000  4.3165100e+001
 -2.8659404e+000  4.2903195e+001
 -2.8656855e+000  4.3205859e+001
 -2.8655811e+000  4.2196936e+001
 -2.8655792e+000  4.3287377e+001
 -2.8654409e+000  4.2516999e+001
 -2.8654140e+000  4.2828051e+001
 -2.8653684e+000  4.3378990e+001
 -2.8652474e+000  4.2761921e+001
 -2.8650262e+000  4.3397728e+001
 -2.8649397e+000  4.2719173e+001
 -2.8648589e+000  4.2802320e+001
 -2.8647610e+000  4.3232868e+001
 -2.8647096e+000  4.2864779e+001
 -2.8646423e+000  4.2949589e+001
 -2.8646026e+000  4.2777248e+001
 -2.8645343e+000  4.3344585e+001
 -2.8644388e+000  4.3369113e+001
 -2.8643891e+000  4.3426546e+001
 -2.8643415e+000  4.2688870e+001
 -2.8643291e+000  4.3280085e+001
 -2.8643241e+000  4.2569543e+001
 -2.8640587e+000  4.2856540e+001
 -2.8640469e+000  4.3272509e+001
 -2.8640033e+000  4.3194488e+001
 -2.8639180e+000  4.3105595e+001
 -2.8638865e+000  4.2623475e+001
 -2.8638444e+000  4.2736806e+001
 -2.8637543e+000  4.3406589e+001
 -2.8637498e+000  4.3296546e+001
 -2.8636507e+000  4.3002078e+001
 -2.8636432e+000  4.2884879e+001
 -2.8635010e+000  4.2876179e+001
 -2.8634506e+000  4.3256932e+001
 -2.8633412e+000  4.3329401e+001
 -2.8633367e+000  4.2817142e+001
 -2.8630789e+000  4.2389947e+001
 -2.8630640e+000  4.3012452e+001
 -2.8629731e+000  4.2664541e+001
 -2.8627794e+000  4.3072627e+001
 -2.8626671e+000  4.3097224e+001
 -2.8626296e+000  4.3413701e+001
 -2.8625302e+000  4.3056294e+001
 -2.8624773e+000  4.3022826e+001
 -2.8624155e+000  4.3215684e+001
 -2.8623212e+000  4.3183117e+001
 -2.8619761e+000  4.2698880e+001
 -2.8619552e+000  4.2646212e+001
 -2.8619205e+000  4.2459939e+001
 -2.8618074e+000  4.3121928e+001
 -2.8616687e+000  4.2000000e+001
 -2.8616490e+000  4.2793910e+001
 -2.8615463e+000  4.2727829e+001
 -2.8615231e+000  4.3432247e+001
 -2.8615048e+000  4.3420814e+001
 -2.8614833e+000  4.3139537e+001
 -2.8614163e+000  4.3088853e+001
 -2.8613892e+000  4.2637312e+001
 -2.8613338e+000  4.2753039e+001
 -2.8612537e+000  4.3241802e+001
 -2.8611873e+000  4.2237318e+001
 -2.8611764e+000  4.2990483e+001
 -2.8610796e+000  4.2929762e+001
 -2.8610619e+000  4.2938730e+001
 -2.8610079e+000  4.3040533e+001
 -2.8609850e+000  4.2895850e+001
 -2.8609672e+000  4.2846793e+001
 -2.8609004e+000  4.2680591e+001
 -2.8607898e+000  4.2958028e+001
 -2.8607618e+000  4.3308838e+001
 -2.8606486e+000  4.3352683e+001
 -2.8606236e+000  4.2360461e+001
 -2.8605251e+000  4.2585804e+001
 -2.8604591e+000  4.2255645e+001
 -2.8603761e+000  4.2409645e+001
 -2.8603381e+000  4.2553773e+001
 -2.8603239e+000  4.2783558e+001
 -2.8602586e+000  4.3302176e+001
 -2.8601386e+000  4.2654916e+001
 -2.8600183e+000  4.2832661e+001
 -2.8599057e+000  4.3171240e+001
 -2.8597517e+000  4.2920341e+001
 -2.8597459e+000  4.2968458e+001
 -2.8596434e+000  4.3385299e+001
 -2.8596108e+000  4.2708891e+001
 -2.8596061e+000  4.3337807e+001
 -2.8594867e+000  4.3149450e+001
 -2.8594369e+000  4.2807859e+001
 -2.8594225e+000  4.3317405e+001
 -2.8593816e+000  4.2146989e+001
 -2.8593476e+000  4.3265790e+001
 -2.8592704e+000  4.2112832e+001
 -2.8591454e+000  4.3225509e+001
 -2.8590670e+000  4.2769897e+001
 -2.8588654e+000  4.2043399e+001
 -2.8587138e+000  4.3375422e+001
 -2.8587021e+000  4.2978888e+001
 -2.8586388e+000  4.3426515e+001
 -2.8585569e+000  4.2534471e+001
 -2.8584568e+000  4.2910332e+001
 -2.8583234e+000  4.3113879e+001
 -2.8582874e+000  4.2839566e+001
 -2.8582702e+000  4.2026679e+001
 -2.8582304e+000  4.3393849e+001
 -2.8581368e+000  4.3361558e+001
 -2.8580993e+000  4.3064381e+001
 -2.8579411e+000  4.2821753e+001
 -2.8577908e+000  4.3250155e+001
 -2.8577448e+000  4.3289231e+001
 -2.8575424e+000  4.3080661e+001
 -2.8574902e+000  4.3159364e+001
 -2.8574664e+000  4.3323931e+001
 -2.8574613e+000  4.2057961e+001
 -2.8574593e+000  4.2672311e+001
 -2.8574297e+000  4.2281652e+001
 -2.8574202e+000  4.2744156e+001
 -2.8573148e+000  4.3200288e+001
 -2.8572723e+000  4.2629367e+001
 -2.8572179e+000  4.2298466e+001
 -2.8572094e+000  4.2947170e+001
 -2.8571060e+000  4.3130850e+001
 -2.8569586e+000  4.3402710e+001
 -2.8569377e+000  4.2178504e+001
 -2.8568362e+000  4.3006151e+001
 -2.8567399e+000  4.3048354e+001
 -2.8567135e+000  4.3031620e+001
 -2.8564947e+000  4.3281939e+001
 -2.8562495e+000  4.3016526e+001
 -2.8562174e+000  4.2717546e+001
 -2.8561900e+000  4.3209690e+001
 -2.8560675e+000  4.2477442e+001
 -2.8560296e+000  4.2888505e+001
 -2.8559456e+000  4.2619705e+001
 -2.8558873e+000  4.2879805e+001
 -2.8557728e+000  4.3432216e+001
 -2.8557451e+000  4.2871105e+001
 -2.8557205e+000  4.3345905e+001
 -2.8556402e+000  4.2315607e+001
 -2.8556382e+000  4.3234444e+001
 -2.8556354e+000  4.3411760e+001
 -2.8556327e+000  4.3188917e+001
 -2.8555822e+000  4.2760710e+001
 -2.8555370e+000  4.2798576e+001
 -2.8553048e+000  4.3258400e+001
 -2.8552447e+000  4.3274647e+001
 -2.8552065e+000  4.2901821e+001
 -2.8551221e+000  4.2735179e+001
 -2.8550942e+000  4.2862866e+001
 -2.8550268e+000  4.2428107e+001
 -2.8548274e+000  4.3097278e+001
 -2.8547818e+000  4.2997823e+001
 -2.8546524e+000  4.2690132e+001
 -2.8546247e+000  4.2662686e+001
 -2.8545616e+000  4.2505622e+001
 -2.8545120e+000  4.3178776e+001
 -2.8545107e+000  4.3418873e+001
 -2.8544433e+000  4.2854628e+001
 -2.8543298e+000  4.3368920e+001
 -2.8542536e+000  4.3294861e+001
 -2.8542118e+000  4.2788225e+001
 -2.8541738e+000  4.2332120e+001
 -2.8541679e+000  4.2092689e+001
 -2.8538461e+000  4.2813966e+001
 -2.8537314e+000  4.3332338e+001
 -2.8536990e+000  4.3105837e+001
 -2.8536684e+000  4.3072468e+001
 -2.8536441e+000  4.2011404e+001
 -2.8536290e+000  4.2936311e+001
 -2.8535775e+000  4.2210379e+001
 -2.8535766e+000  4.3088907e+001
 -2.8534725e+000  4.2961630e+001
 -2.8530966e+000  4.3057056e+001
 -2.8529888e+000  4.3381730e+001
 -2.8529200e+000  4.3219515e+001
 -2.8529064e+000  4.3139516e+001
 -2.8528867e+000  4.2777873e+001
 -2.8528240e+000  4.2726202e+001
 -2.8527288e+000  4.3122163e+001
 -2.8525455e+000  4.2826364e+001
 -2.8524691e+000  4.3023477e+001
 -2.8524287e+000  4.2972060e+001
 -2.8523644e+000  4.2347181e+001
 -2.8523075e+000  4.2986228e+001
 -2.8523011e+000  4.2926890e+001
 -2.8522871e+000  4.2700143e+001
 -2.8521310e+000  4.3243378e+001
 -2.8520965e+000  4.3166899e+001
 -2.8519806e+000  4.2131616e+001
 -2.8518348e+000  4.3354003e+001
 -2.8517902e+000  4.2653060e+001
 -2.8517688e+000  4.3313815e+001
 -2.8517635e+000  4.2847400e+001
 -2.8516686e+000  4.2751828e+001
 -2.8516446e+000  4.3424574e+001
 -2.8515758e+000  4.3390281e+001
 -2.8512655e+000  4.3307153e+001
 -2.8512241e+000  4.2644160e+001
 -2.8512113e+000  4.2681853e+001
 -2.8512019e+000  4.3267257e+001
 -2.8511050e+000  4.2073972e+001
 -2.8509732e+000  4.2917469e+001
 -2.8509497e+000  4.3040413e+001
 -2.8509099e+000  4.3149430e+001
 -2.8508146e+000  4.2833268e+001
 -2.8507623e+000  4.3300491e+001
 -2.8507361e+000  4.2953331e+001
 -2.8506581e+000  4.2635260e+001
 -2.8502510e+000  4.2894475e+001
 -2.8501628e+000  4.3398831e+001
 -2.8501563e+000  4.2600358e+001
 -2.8500740e+000  4.2710932e+001
 -2.8500218e+000  4.3432184e+001
 -2.8500217e+000  4.3010225e+001
 -2.8499462e+000  4.2804683e+001
 -2.8498127e+000  4.3320342e+001
 -2.8497648e+000  4.3228930e+001
 -2.8497192e+000  4.3338937e+001
 -2.8497027e+000  4.3080714e+001
 -2.8496450e+000  4.3251623e+001
 -2.8494166e+000  4.2376011e+001
 -2.8494018e+000  4.2768686e+001
 -2.8493768e+000  4.2670609e+001
 -2.8493584e+000  4.2446233e+001
 -2.8493314e+000  4.2625598e+001
 -2.8490837e+000  4.2840173e+001
 -2.8489442e+000  4.3194716e+001
 -2.8488397e+000  4.3407881e+001
 -2.8487385e+000  4.2491519e+001
 -2.8486657e+000  4.3065143e+001
 -2.8486048e+000  4.3375229e+001
 -2.8485292e+000  4.3130830e+001
 -2.8484505e+000  4.2818577e+001
 -2.8481044e+000  4.3114121e+001
 -2.8480907e+000  4.2161590e+001
 -2.8480278e+000  4.3361365e+001
 -2.8480047e+000  4.2615936e+001
 -2.8479673e+000  4.3001896e+001
 -2.8478706e+000  4.3289295e+001
 -2.8478595e+000  4.2978626e+001
 -2.8478567e+000  4.3326869e+001
 -2.8478411e+000  4.3157459e+001
 -2.8478235e+000  4.3184575e+001
 -2.8478194e+000  4.3204119e+001
 -2.8477454e+000  4.2396725e+001
 -2.8477228e+000  4.2908957e+001
 -2.8476656e+000  4.2740270e+001
 -2.8475165e+000  4.3416932e+001
 -2.8474976e+000  4.2885498e+001
 -2.8473553e+000  4.2876798e+001
 -2.8473063e+000  4.3049116e+001
 -2.8471591e+000  4.3259867e+001
 -2.8471557e+000  4.2942472e+001
 -2.8468320e+000  4.2794714e+001
 -2.8467053e+000  4.3032271e+001
 -2.8467028e+000  4.3174435e+001
 -2.8466946e+000  4.3213522e+001
 -2.8466806e+000  4.2719587e+001
 -2.8466482e+000  4.2192563e+001
 -2.8466205e+000  4.3282003e+001
 -2.8465422e+000  4.2660984e+001
 -2.8464503e+000  4.2868150e+001
 -2.8462576e+000  4.3237865e+001
 -2.8462413e+000  4.3017177e+001
 -2.8462052e+000  4.2569659e+001
 -2.8461553e+000  4.2965231e+001
 -2.8459170e+000  4.2759500e+001
 -2.8459129e+000  4.2993567e+001
 -2.8458936e+000  4.3424542e+001
 -2.8458935e+000  4.3273699e+001
 -2.8458336e+000  4.3347035e+001
 -2.8457994e+000  4.2859912e+001
 -2.8457369e+000  4.3088961e+001
 -2.8455069e+000  4.2784362e+001
 -2.8454634e+000  4.2519900e+001
 -2.8453675e+000  4.2731293e+001
 -2.8453560e+000  4.2267868e+001
 -2.8452066e+000  4.3383911e+001
 -2.8450825e+000  4.2227131e+001
 -2.8449985e+000  4.2933631e+001
 -2.8449634e+000  4.2691395e+001
 -2.8447223e+000  4.2851163e+001
 -2.8446502e+000  4.2247536e+001
 -2.8446085e+000  4.3097520e+001
 -2.8445256e+000  4.3074011e+001
 -2.8444725e+000  4.2900446e+001
 -2.8443794e+000  4.3294925e+001
 -2.8443722e+000  4.2551273e+001
 -2.8443555e+000  4.2810790e+001
 -2.8443296e+000  4.3139496e+001
 -2.8442708e+000  4.3432153e+001
 -2.8442209e+000  4.3368728e+001
 -2.8442122e+000  4.2118358e+001
 -2.8439903e+000  4.2578220e+001
 -2.8438445e+000  4.3333468e+001
 -2.8437937e+000  4.3392461e+001
 -2.8437780e+000  4.2827061e+001
 -2.8436706e+000  4.2924209e+001
 -2.8436629e+000  4.3057818e+001
 -2.8435394e+000  4.3222936e+001
 -2.8434801e+000  4.3106080e+001
 -2.8434188e+000  4.2956932e+001
 -2.8434065e+000  4.2465371e+001
 -2.8433253e+000  4.3310310e+001
 -2.8431716e+000  4.3122875e+001
 -2.8431288e+000  4.2680151e+001
 -2.8428220e+000  4.3303648e+001
 -2.8427503e+000  4.2702184e+001
 -2.8426713e+000  4.3247503e+001
 -2.8426377e+000  4.2649456e+001
 -2.8424608e+000  4.3024128e+001
 -2.8424474e+000  4.3164995e+001
 -2.8424459e+000  4.3401496e+001
 -2.8422642e+000  4.2630764e+001
 -2.8422353e+000  4.3354664e+001
 -2.8422087e+000  4.2414781e+001
 -2.8420716e+000  4.2640556e+001
 -2.8420575e+000  4.2102156e+001
 -2.8420471e+000  4.2833965e+001
 -2.8420425e+000  4.2843936e+001
 -2.8419424e+000  4.2036199e+001
 -2.8419140e+000  4.2747942e+001
 -2.8418507e+000  4.3266309e+001
 -2.8417755e+000  4.2586781e+001
 -2.8417190e+000  4.2891469e+001
 -2.8415860e+000  4.2971797e+001
 -2.8415391e+000  4.2915122e+001
 -2.8414649e+000  4.2985966e+001
 -2.8414160e+000  4.3009230e+001
 -2.8414052e+000  4.3038067e+001
 -2.8413342e+000  4.2054593e+001
 -2.8412942e+000  4.2668908e+001
 -2.8412608e+000  4.3147525e+001
 -2.8412413e+000  4.2800821e+001
 -2.8411486e+000  4.2358786e+001
 -2.8411227e+000  4.3410547e+001
 -2.8411063e+000  4.2534561e+001
 -2.8409584e+000  4.2775300e+001
 -2.8409376e+000  4.2621102e+001
 -2.8409329e+000  4.2287540e+001
 -2.8409061e+000  4.3318402e+001
 -2.8408227e+000  4.3377410e+001
 -2.8406824e+000  4.2948634e+001
 -2.8405737e+000  4.3190091e+001
 -2.8405599e+000  4.3082258e+001
 -2.8405371e+000  4.2712973e+001
 -2.8404494e+000  4.3198787e+001
 -2.8403842e+000  4.3232351e+001
 -2.8401854e+000  4.3255747e+001
 -2.8400268e+000  4.2145716e+001
 -2.8398324e+000  4.3340067e+001
 -2.8396830e+000  4.2819274e+001
 -2.8395846e+000  4.2019504e+001
 -2.8395229e+000  4.3066687e+001
 -2.8394530e+000  4.3179951e+001
 -2.8394432e+000  4.3418739e+001
 -2.8394278e+000  4.3044725e+001
 -2.8393616e+000  4.3000901e+001
 -2.8393493e+000  4.2609251e+001
 -2.8393247e+000  4.3208189e+001
 -2.8392240e+000  4.2724679e+001
 -2.8391222e+000  4.2305673e+001
 -2.8390348e+000  4.3432621e+001
 -2.8389721e+000  4.3131541e+001
 -2.8389656e+000  4.2882491e+001
 -2.8389501e+000  4.3324929e+001
 -2.8385473e+000  4.3114833e+001
 -2.8385252e+000  4.2939792e+001
 -2.8384283e+000  4.3362027e+001
 -2.8383477e+000  4.3171854e+001
 -2.8382887e+000  4.2906611e+001
 -2.8381920e+000  4.3155555e+001
 -2.8381270e+000  4.2790852e+001
 -2.8381033e+000  4.2000000e+001
 -2.8380606e+000  4.2873843e+001
 -2.8379964e+000  4.3289358e+001
 -2.8379110e+000  4.2736384e+001
 -2.8379056e+000  4.2323005e+001
 -2.8378204e+000  4.3426349e+001
 -2.8377433e+000  4.2756529e+001
 -2.8376356e+000  4.3016181e+001
 -2.8374990e+000  4.3090509e+001
 -2.8374848e+000  4.3217044e+001
 -2.8374736e+000  4.2766113e+001
 -2.8374245e+000  4.3386091e+001
 -2.8373897e+000  4.2657379e+001
 -2.8372696e+000  4.2565787e+001
 -2.8372694e+000  4.3281055e+001
 -2.8371608e+000  4.3029925e+001
 -2.8371556e+000  4.2865196e+001
 -2.8371252e+000  4.2084867e+001
 -2.8370378e+000  4.2963291e+001
 -2.8370168e+000  4.2978364e+001
 -2.8368550e+000  4.2175055e+001
 -2.8367980e+000  4.3241989e+001
 -2.8366808e+000  4.2207883e+001
 -2.8366732e+000  4.2340785e+001
 -2.8365424e+000  4.3272751e+001
 -2.8365014e+000  4.2574650e+001
 -2.8364391e+000  4.3298082e+001
 -2.8363706e+000  4.3099068e+001
 -2.8363681e+000  4.2930950e+001
 -2.8363121e+000  4.2686553e+001
 -2.8362536e+000  4.2504542e+001
 -2.8362347e+000  4.2594674e+001
 -2.8362341e+000  4.3347696e+001
 -2.8361835e+000  4.2808618e+001
 -2.8360784e+000  4.2856447e+001
 -2.8360768e+000  4.3395126e+001
 -2.8360761e+000  4.2385104e+001
 -2.8360639e+000  4.2992933e+001
 -2.8358020e+000  4.2696011e+001
 -2.8357844e+000  4.3053427e+001
 -2.8354185e+000  4.2432242e+001
 -2.8353828e+000  4.3075555e+001
 -2.8353209e+000  4.3370410e+001
 -2.8350105e+000  4.2827758e+001
 -2.8350059e+000  4.2837729e+001
 -2.8350013e+000  4.2847699e+001
 -2.8349379e+000  4.3331528e+001
 -2.8348818e+000  4.3306805e+001
 -2.8348771e+000  4.3262189e+001
 -2.8348761e+000  4.3060985e+001
 -2.8347313e+000  4.2483060e+001
 -2.8347290e+000  4.3404161e+001
 -2.8346716e+000  4.2897574e+001
 -2.8346467e+000  4.3139704e+001
 -2.8344775e+000  4.2675309e+001
 -2.8343296e+000  4.3226458e+001
 -2.8343014e+000  4.2954992e+001
 -2.8342866e+000  4.2583211e+001
 -2.8342365e+000  4.2921863e+001
 -2.8340923e+000  4.3162414e+001
 -2.8338746e+000  4.2665789e+001
 -2.8338704e+000  4.2626267e+001
 -2.8337988e+000  4.3433088e+001
 -2.8337403e+000  4.2744971e+001
 -2.8336778e+000  4.2636059e+001
 -2.8336145e+000  4.3123586e+001
 -2.8335889e+000  4.2706800e+001
 -2.8335786e+000  4.2781789e+001
 -2.8334851e+000  4.2645851e+001
 -2.8333694e+000  4.2069330e+001
 -2.8333207e+000  4.3107724e+001
 -2.8332117e+000  4.3251627e+001
 -2.8330693e+000  4.2798649e+001
 -2.8330495e+000  4.3412354e+001
 -2.8328965e+000  4.2130260e+001
 -2.8328103e+000  4.3008235e+001
 -2.8326358e+000  4.3355326e+001
 -2.8325844e+000  4.3426817e+001
 -2.8324686e+000  4.2969857e+001
 -2.8324626e+000  4.3314897e+001
 -2.8323219e+000  4.3083806e+001
 -2.8323132e+000  4.2452079e+001
 -2.8322821e+000  4.2614417e+001
 -2.8322032e+000  4.3185466e+001
 -2.8321953e+000  4.3023428e+001
 -2.8321050e+000  4.2912776e+001
 -2.8320789e+000  4.3194162e+001
 -2.8319547e+000  4.3202857e+001
 -2.8319227e+000  4.3379091e+001
 -2.8319181e+000  4.2888596e+001
 -2.8318607e+000  4.3035721e+001
 -2.8318175e+000  4.2716930e+001
 -2.8316159e+000  4.2985331e+001
 -2.8315779e+000  4.3147733e+001
 -2.8315111e+000  4.2817102e+001
 -2.8313700e+000  4.3420546e+001
 -2.8312175e+000  4.3235249e+001
 -2.8310979e+000  4.3177370e+001
 -2.8307361e+000  4.3069853e+001
 -2.8307215e+000  4.3340083e+001
 -2.8306939e+000  4.2602566e+001
 -2.8306022e+000  4.2946183e+001
 -2.8305045e+000  4.2728636e+001
 -2.8301148e+000  4.3211711e+001
 -2.8300650e+000  4.2400895e+001
 -2.8300434e+000  4.3322989e+001
 -2.8299926e+000  4.3169273e+001
 -2.8299701e+000  4.2654260e+001
 -2.8298833e+000  4.3042379e+001
 -2.8297458e+000  4.2369664e+001
 -2.8295725e+000  4.3388091e+001
 -2.8295696e+000  4.2753558e+001
 -2.8295422e+000  4.2879580e+001
 -2.8295369e+000  4.3270141e+001
 -2.8295284e+000  4.3363709e+001
 -2.8295126e+000  4.3000267e+001
 -2.8292999e+000  4.2763142e+001
 -2.8292891e+000  4.3131749e+001
 -2.8292610e+000  4.3092057e+001
 -2.8290579e+000  4.2112651e+001
 -2.8290421e+000  4.3287533e+001
 -2.8290302e+000  4.2772727e+001
 -2.8287458e+000  4.2591103e+001
 -2.8286372e+000  4.2870933e+001
 -2.8285730e+000  4.2189540e+001
 -2.8285656e+000  4.2239610e+001
 -2.8285634e+000  4.3433556e+001
 -2.8284878e+000  4.2903738e+001
 -2.8284664e+000  4.2258345e+001
 -2.8284450e+000  4.2937341e+001
 -2.8283879e+000  4.3116478e+001
 -2.8283603e+000  4.2544109e+001
 -2.8283341e+000  4.2561916e+001
 -2.8283151e+000  4.3279229e+001
 -2.8282996e+000  4.2790258e+001
 -2.8282750e+000  4.3220565e+001
 -2.8282381e+000  4.2737779e+001
 -2.8282247e+000  4.3397126e+001
 -2.8282081e+000  4.2861425e+001
 -2.8280387e+000  4.3156143e+001
 -2.8280116e+000  4.2806445e+001
 -2.8280106e+000  4.3297068e+001
 -2.8279204e+000  4.2961351e+001
 -2.8279124e+000  4.2928388e+001
 -2.8279059e+000  4.3049036e+001
 -2.8278715e+000  4.3259579e+001
 -2.8276607e+000  4.2681711e+001
 -2.8276313e+000  4.3244887e+001
 -2.8275659e+000  4.2570778e+001
 -2.8274794e+000  4.2824627e+001
 -2.8274587e+000  4.2158819e+001
 -2.8273700e+000  4.3015481e+001
 -2.8273490e+000  4.3427284e+001
 -2.8273318e+000  4.2977191e+001
 -2.8271507e+000  4.2691169e+001
 -2.8271310e+000  4.2852677e+001
 -2.8271232e+000  4.3347713e+001
 -2.8270633e+000  4.2833473e+001
 -2.8270587e+000  4.2843443e+001
 -2.8270579e+000  4.2672190e+001
 -2.8269976e+000  4.3056594e+001
 -2.8268952e+000  4.3029224e+001
 -2.8267977e+000  4.2579641e+001
 -2.8267918e+000  4.2044372e+001
 -2.8266969e+000  4.3405901e+001
 -2.8266568e+000  4.2276865e+001
 -2.8266406e+000  4.2700627e+001
 -2.8265945e+000  4.2222023e+001
 -2.8264550e+000  4.2662670e+001
 -2.8264533e+000  4.3305792e+001
 -2.8264209e+000  4.3372091e+001
 -2.8263259e+000  4.2622058e+001
 -2.8262149e+000  4.2992299e+001
 -2.8262111e+000  4.3100713e+001
 -2.8260893e+000  4.3064151e+001
 -2.8258270e+000  4.3331544e+001
 -2.8257809e+000  4.2919301e+001
 -2.8252245e+000  4.2630268e+001
 -2.8251629e+000  4.3229357e+001
 -2.8250484e+000  4.3076272e+001
 -2.8250319e+000  4.2640060e+001
 -2.8250173e+000  4.3414093e+001
 -2.8249637e+000  4.3139912e+001
 -2.8248707e+000  4.2894701e+001
 -2.8248693e+000  4.2710757e+001
 -2.8247377e+000  4.2610208e+001
 -2.8246483e+000  4.2094497e+001
 -2.8244330e+000  4.2526816e+001
 -2.8243895e+000  4.2012148e+001
 -2.8243370e+000  4.2469048e+001
 -2.8242815e+000  4.3188504e+001
 -2.8242212e+000  4.2952542e+001
 -2.8241573e+000  4.3197199e+001
 -2.8240707e+000  4.3381091e+001
 -2.8240674e+000  4.2746366e+001
 -2.8240341e+000  4.3313883e+001
 -2.8239800e+000  4.2813971e+001
 -2.8239390e+000  4.3163002e+001
 -2.8237512e+000  4.2781196e+001
 -2.8237391e+000  4.3356497e+001
 -2.8235872e+000  4.2648622e+001
 -2.8234677e+000  4.3007473e+001
 -2.8234118e+000  4.3206073e+001
 -2.8233881e+000  4.3253259e+001
 -2.8233835e+000  4.3421479e+001
 -2.8233624e+000  4.2295835e+001
 -2.8233281e+000  4.3434023e+001
 -2.8233014e+000  4.2416640e+001
 -2.8232560e+000  4.3180005e+001
 -2.8232419e+000  4.2798055e+001
 -2.8231613e+000  4.3109369e+001
 -2.8230980e+000  4.2720887e+001
 -2.8230282e+000  4.2028996e+001
 -2.8229689e+000  4.2910732e+001
 -2.8227836e+000  4.2968684e+001
 -2.8225314e+000  4.3267531e+001
 -2.8224948e+000  4.2885685e+001
 -2.8224192e+000  4.3124118e+001
 -2.8222138e+000  4.2352038e+001
 -2.8221507e+000  4.3171908e+001
 -2.8220509e+000  4.3238148e+001
 -2.8219875e+000  4.3084523e+001
 -2.8219308e+000  4.2984158e+001
 -2.8219297e+000  4.3022727e+001
 -2.8217988e+000  4.3037355e+001
 -2.8217892e+000  4.2495092e+001
 -2.8217204e+000  4.3390090e+001
 -2.8216106e+000  4.3340100e+001
 -2.8215719e+000  4.3214927e+001
 -2.8214245e+000  4.3148322e+001
 -2.8214096e+000  4.2331564e+001
 -2.8213718e+000  4.3092949e+001
 -2.8213095e+000  4.3276619e+001
 -2.8211038e+000  4.2555585e+001
 -2.8210925e+000  4.2603657e+001
 -2.8210375e+000  4.2756189e+001
 -2.8209025e+000  4.2595297e+001
 -2.8208316e+000  4.2730031e+001
 -2.8207838e+000  4.2314091e+001
 -2.8207678e+000  4.2765773e+001
 -2.8206317e+000  4.3364880e+001
 -2.8206027e+000  4.3323865e+001
 -2.8205963e+000  4.2058580e+001
 -2.8205220e+000  4.2943732e+001
 -2.8205124e+000  4.2441364e+001
 -2.8204128e+000  4.2141976e+001
 -2.8204017e+000  4.3070570e+001
 -2.8202197e+000  4.2510187e+001
 -2.8201926e+000  4.3398865e+001
 -2.8201700e+000  4.2999506e+001
 -2.8201189e+000  4.2876669e+001
 -2.8200877e+000  4.3285707e+001
 -2.8200721e+000  4.2657032e+001
 -2.8199894e+000  4.2934779e+001
 -2.8199484e+000  4.2821497e+001
 -2.8198214e+000  4.3044012e+001
 -2.8196898e+000  4.2867162e+001
 -2.8196661e+000  4.2385045e+001
 -2.8195323e+000  4.2830342e+001
 -2.8194793e+000  4.2676331e+001
 -2.8194567e+000  4.2925826e+001
 -2.8193626e+000  4.3428218e+001
 -2.8193518e+000  4.2901695e+001
 -2.8193137e+000  4.3053478e+001
 -2.8192607e+000  4.2857655e+001
 -2.8191884e+000  4.2848421e+001
 -2.8191161e+000  4.2839187e+001
 -2.8190763e+000  4.2204346e+001
 -2.8190563e+000  4.3295243e+001
 -2.8190399e+000  4.2565178e+001
 -2.8189640e+000  4.2806907e+001
 -2.8189543e+000  4.2583835e+001
 -2.8189172e+000  4.2685443e+001
 -2.8189134e+000  4.3223158e+001
 -2.8188764e+000  4.2666810e+001
 -2.8187815e+000  4.2617850e+001
 -2.8186647e+000  4.3407641e+001
 -2.8185653e+000  4.2739175e+001
 -2.8184959e+000  4.2960635e+001
 -2.8184721e+000  4.2789665e+001
 -2.8184072e+000  4.2694901e+001
 -2.8184054e+000  4.3061036e+001
 -2.8183219e+000  4.3101605e+001
 -2.8182717e+000  4.2574040e+001
 -2.8182265e+000  4.3348884e+001
 -2.8180938e+000  4.3132281e+001
 -2.8180479e+000  4.3261212e+001
 -2.8180274e+000  4.3014720e+001
 -2.8180248e+000  4.3304778e+001
 -2.8180134e+000  4.3374197e+001
 -2.8179412e+000  4.2704108e+001
 -2.8178854e+000  4.3156732e+001
 -2.8178077e+000  4.3246520e+001
 -2.8177920e+000  4.3433649e+001
 -2.8176801e+000  4.2626059e+001
 -2.8176467e+000  4.2976018e+001
 -2.8173079e+000  4.2773877e+001
 -2.8172099e+000  4.2077607e+001
 -2.8171926e+000  4.3117010e+001
 -2.8170309e+000  4.3415027e+001
 -2.8169090e+000  4.2991456e+001
 -2.8168333e+000  4.3030857e+001
 -2.8166448e+000  4.2917257e+001
 -2.8165786e+000  4.2634268e+001
 -2.8163863e+000  4.3332420e+001
 -2.8163599e+000  4.3191541e+001
 -2.8161699e+000  4.2714238e+001
 -2.8160971e+000  4.3165637e+001
 -2.8160401e+000  4.2124459e+001
 -2.8158014e+000  4.3231949e+001
 -2.8156631e+000  4.3383197e+001
 -2.8156143e+000  4.3200415e+001
 -2.8155354e+000  4.2748997e+001
 -2.8153970e+000  4.3422413e+001
 -2.8153344e+000  4.3183042e+001
 -2.8153284e+000  4.3141872e+001
 -2.8151363e+000  4.2611299e+001
 -2.8151339e+000  4.2642831e+001
 -2.8149323e+000  4.2814433e+001
 -2.8148688e+000  4.3209288e+001
 -2.8148425e+000  4.3357669e+001
 -2.8147967e+000  4.2951825e+001
 -2.8147140e+000  4.3076989e+001
 -2.8146808e+000  4.2107421e+001
 -2.8145934e+000  4.3314759e+001
 -2.8145379e+000  4.2000000e+001
 -2.8144373e+000  4.3270443e+001
 -2.8143089e+000  4.3174543e+001
 -2.8141942e+000  4.2798517e+001
 -2.8141498e+000  4.2171326e+001
 -2.8141250e+000  4.3006712e+001
 -2.8140983e+000  4.3085415e+001
 -2.8138735e+000  4.2549254e+001
 -2.8138328e+000  4.2908688e+001
 -2.8138265e+000  4.3427844e+001
 -2.8136892e+000  4.2651393e+001
 -2.8136751e+000  4.3392626e+001
 -2.8135645e+000  4.3254892e+001
 -2.8134825e+000  4.3093841e+001
 -2.8133752e+000  4.3107750e+001
 -2.8133590e+000  4.2967968e+001
 -2.8132521e+000  4.2891564e+001
 -2.8132403e+000  4.2723683e+001
 -2.8132154e+000  4.3279531e+001
 -2.8129980e+000  4.2456207e+001
 -2.8129592e+000  4.2483734e+001
 -2.8127177e+000  4.3067454e+001
 -2.8126249e+000  4.2983316e+001
 -2.8125917e+000  4.3240218e+001
 -2.8125658e+000  4.3022011e+001
 -2.8125054e+000  4.2758820e+001
 -2.8124935e+000  4.2661172e+001
 -2.8124758e+000  4.3341328e+001
 -2.8122559e+000  4.3433275e+001
 -2.8122467e+000  4.2824355e+001
 -2.8122241e+000  4.3366986e+001
 -2.8122104e+000  4.3217520e+001
 -2.8121943e+000  4.2368780e+001
 -2.8121798e+000  4.2400843e+001
 -2.8121768e+000  4.2428781e+001
 -2.8121472e+000  4.3401401e+001
 -2.8120289e+000  4.2782345e+001
 -2.8118562e+000  4.2871694e+001
 -2.8118306e+000  4.2833200e+001
 -2.8118096e+000  4.2558847e+001
 -2.8117892e+000  4.3150282e+001
 -2.8117370e+000  4.3038988e+001
 -2.8116909e+000  4.2189130e+001
 -2.8114911e+000  4.2604749e+001
 -2.8114271e+000  4.2862187e+001
 -2.8113558e+000  4.2249348e+001
 -2.8113010e+000  4.2596389e+001
 -2.8112978e+000  4.2670951e+001
 -2.8112745e+000  4.2935638e+001
 -2.8112292e+000  4.3048454e+001
 -2.8112239e+000  4.3124650e+001
 -2.8111620e+000  4.3324741e+001
 -2.8111110e+000  4.2588029e+001
 -2.8110618e+000  4.2232450e+001
 -2.8109739e+000  4.2732826e+001
 -2.8109324e+000  4.2267031e+001
 -2.8108762e+000  4.2882548e+001
 -2.8108641e+000  4.2998663e+001
 -2.8107419e+000  4.2926685e+001
 -2.8107358e+000  4.2680063e+001
 -2.8107295e+000  4.2852355e+001
 -2.8107215e+000  4.3057920e+001
 -2.8106891e+000  4.2944738e+001
 -2.8106678e+000  4.3410792e+001
 -2.8106573e+000  4.2843121e+001
 -2.8105322e+000  4.3288809e+001
 -2.8104284e+000  4.2578234e+001
 -2.8102154e+000  4.2741992e+001
 -2.8101738e+000  4.2689176e+001
 -2.8099538e+000  4.3264123e+001
 -2.8099163e+000  4.2807369e+001
 -2.8097457e+000  4.2568440e+001
 -2.8097078e+000  4.2698382e+001
 -2.8096691e+000  4.3307790e+001
 -2.8096058e+000  4.3376303e+001
 -2.8095519e+000  4.3225751e+001
 -2.8095008e+000  4.3298344e+001
 -2.8094223e+000  4.2216077e+001
 -2.8092418e+000  4.2707589e+001
 -2.8090917e+000  4.3350112e+001
 -2.8090714e+000  4.2959919e+001
 -2.8090455e+000  4.2766923e+001
 -2.8090340e+000  4.3418178e+001
 -2.8089264e+000  4.3194886e+001
 -2.8088345e+000  4.2619026e+001
 -2.8087847e+000  4.2791223e+001
 -2.8086634e+000  4.3014003e+001
 -2.8086379e+000  4.2285622e+001
 -2.8085358e+000  4.3099985e+001
 -2.8084585e+000  4.3134242e+001
 -2.8084020e+000  4.2042241e+001
 -2.8083485e+000  4.3248590e+001
 -2.8083014e+000  4.3159888e+001
 -2.8082904e+000  4.3427470e+001
 -2.8082247e+000  4.2339398e+001
 -2.8081809e+000  4.3203760e+001
 -2.8079299e+000  4.2918116e+001
 -2.8077834e+000  4.2974936e+001
 -2.8077332e+000  4.2898557e+001
 -2.8077331e+000  4.2627235e+001
 -2.8076797e+000  4.2636719e+001
 -2.8076178e+000  4.3385732e+001
 -2.8076031e+000  4.2990614e+001
 -2.8076009e+000  4.2517852e+001
 -2.8074694e+000  4.3030141e+001
 -2.8074065e+000  4.3115390e+001
 -2.8073926e+000  4.3186829e+001
 -2.8072515e+000  4.3333648e+001
 -2.8072307e+000  4.2817291e+001
 -2.8071854e+000  4.2751814e+001
 -2.8070312e+000  4.2152766e+001
 -2.8069876e+000  4.2019340e+001
 -2.8067199e+000  4.3432901e+001
 -2.8065131e+000  4.3168793e+001
 -2.8064127e+000  4.3359878e+001
 -2.8063671e+000  4.3178330e+001
 -2.8063432e+000  4.3273355e+001
 -2.8063422e+000  4.3234020e+001
 -2.8063122e+000  4.2717034e+001
 -2.8062759e+000  4.2094210e+001
 -2.8062376e+000  4.3317771e+001
 -2.8062351e+000  4.2645281e+001
 -2.8061329e+000  4.3081960e+001
 -2.8061245e+000  4.2908654e+001
 -2.8056931e+000  4.3143833e+001
 -2.8056297e+000  4.3395161e+001
 -2.8055856e+000  4.2775026e+001
 -2.8055766e+000  4.3211312e+001
 -2.8055172e+000  4.3090386e+001
 -2.8054387e+000  4.2549189e+001
 -2.8054032e+000  4.2655443e+001
 -2.8053012e+000  4.3073160e+001
 -2.8052205e+000  4.2304525e+001
 -2.8051893e+000  4.2612476e+001
 -2.8049638e+000  4.2952832e+001
 -2.8046519e+000  4.2532989e+001
 -2.8045494e+000  4.3006271e+001
 -2.8045451e+000  4.2827213e+001
 -2.8045068e+000  4.2800075e+001
 -2.8043797e+000  4.2470674e+001
 -2.8042075e+000  4.2665221e+001
 -2.8041918e+000  4.3256930e+001
 -2.8041875e+000  4.2062299e+001
 -2.8041503e+000  4.3404552e+001
 -2.8037944e+000  4.3369195e+001
 -2.8036600e+000  4.3282632e+001
 -2.8035935e+000  4.2866718e+001
 -2.8035892e+000  4.3106130e+001
 -2.8034958e+000  4.2966886e+001
 -2.8033826e+000  4.2726478e+001
 -2.8033749e+000  4.2558782e+001
 -2.8033717e+000  4.2837134e+001
 -2.8033419e+000  4.3044946e+001
 -2.8033413e+000  4.2602716e+001
 -2.8033410e+000  4.3342556e+001
 -2.8033050e+000  4.3063626e+001
 -2.8032191e+000  4.2354535e+001
 -2.8032018e+000  4.3021295e+001
 -2.8031513e+000  4.2594356e+001
 -2.8031325e+000  4.3242289e+001
 -2.8029480e+000  4.2414915e+001
 -2.8029181e+000  4.3219543e+001
 -2.8029125e+000  4.2500688e+001
 -2.8028959e+000  4.2856886e+001
 -2.8028342e+000  4.3054412e+001
 -2.8027616e+000  4.2982234e+001
 -2.8026709e+000  4.3413943e+001
 -2.8026377e+000  4.3036504e+001
 -2.8026240e+000  4.2735643e+001
 -2.8026135e+000  4.2877572e+001
 -2.8024718e+000  4.2674218e+001
 -2.8024665e+000  4.2384853e+001
 -2.8023596e+000  4.2133577e+001
 -2.8023415e+000  4.2783904e+001
 -2.8023116e+000  4.2584820e+001
 -2.8022053e+000  4.3153439e+001
 -2.8021984e+000  4.2847054e+001
 -2.8020270e+000  4.2927544e+001
 -2.8019273e+000  4.3423235e+001
 -2.8019097e+000  4.2683330e+001
 -2.8018654e+000  4.2744808e+001
 -2.8018239e+000  4.3128030e+001
 -2.8017023e+000  4.2443109e+001
 -2.8016335e+000  4.2888426e+001
 -2.8016290e+000  4.2575025e+001
 -2.8016251e+000  4.2322842e+001
 -2.8015735e+000  4.2809868e+001
 -2.8014930e+000  4.3198231e+001
 -2.8014416e+000  4.2936644e+001
 -2.8013575e+000  4.2758814e+001
 -2.8013330e+000  4.3378908e+001
 -2.8013133e+000  4.3310802e+001
 -2.8012885e+000  4.2998221e+001
 -2.8012340e+000  4.2692278e+001
 -2.8011838e+000  4.3432527e+001
 -2.8011450e+000  4.3301356e+001
 -2.8010614e+000  4.3325921e+001
 -2.8009823e+000  4.2709281e+001
 -2.8009768e+000  4.3291910e+001
 -2.8008562e+000  4.2945745e+001
 -2.8007681e+000  4.2701485e+001
 -2.8007645e+000  4.2113696e+001
 -2.8007237e+000  4.2566642e+001
 -2.8006620e+000  4.3352322e+001
 -2.8005812e+000  4.3266162e+001
 -2.8005705e+000  4.3096531e+001
 -2.8005257e+000  4.3119170e+001
 -2.8002541e+000  4.3228009e+001
 -2.8002216e+000  4.2918082e+001
 -2.8000249e+000  4.2898523e+001
 -2.7999592e+000  4.3190174e+001
 -2.7993450e+000  4.3388337e+001
 -2.7992572e+000  4.2990005e+001
 -2.7990973e+000  4.2792781e+001
 -2.7990878e+000  4.3013562e+001
 -2.7990585e+000  4.3137622e+001
 -2.7989758e+000  4.3250629e+001
 -2.7988887e+000  4.3205783e+001
 -2.7988879e+000  4.2819790e+001
 -2.7988875e+000  4.2620203e+001
 -2.7988342e+000  4.2629686e+001
 -2.7987809e+000  4.2639169e+001
 -2.7987521e+000  4.2201708e+001
 -2.7987274e+000  4.2080243e+001
 -2.7987174e+000  4.3163044e+001
 -2.7985714e+000  4.3172580e+001
 -2.7984254e+000  4.3182117e+001
 -2.7984162e+000  4.2908619e+001
 -2.7983701e+000  4.3027657e+001
 -2.7980527e+000  4.2718726e+001
 -2.7979830e+000  4.3362087e+001
 -2.7979490e+000  4.2649330e+001
 -2.7979202e+000  4.2973854e+001
 -2.7978976e+000  4.2766917e+001
 -2.7978279e+000  4.3397829e+001
 -2.7976525e+000  4.3274093e+001
 -2.7975518e+000  4.3086932e+001
 -2.7974631e+000  4.2181718e+001
 -2.7973842e+000  4.2959693e+001
 -2.7971509e+000  4.3334828e+001
 -2.7971171e+000  4.2659492e+001
 -2.7970444e+000  4.3236278e+001
 -2.7970396e+000  4.2610443e+001
 -2.7970040e+000  4.2549124e+001
 -2.7967201e+000  4.3078132e+001
 -2.7967084e+000  4.3109910e+001
 -2.7965508e+000  4.2829910e+001
 -2.7963485e+000  4.3407220e+001
 -2.7962843e+000  4.3213336e+001
 -2.7962449e+000  4.3145990e+001
 -2.7961640e+000  4.2802574e+001
 -2.7961370e+000  4.3318951e+001
 -2.7960375e+000  4.2751808e+001
 -2.7960340e+000  4.3437450e+001
 -2.7959378e+000  4.2776348e+001
 -2.7958885e+000  4.3069332e+001
 -2.7957191e+000  4.2868732e+001
 -2.7956033e+000  4.3416139e+001
 -2.7955216e+000  4.3371800e+001
 -2.7954177e+000  4.3060118e+001
 -2.7953814e+000  4.2668488e+001
 -2.7953774e+000  4.2839831e+001
 -2.7951916e+000  4.2600683e+001
 -2.7949739e+000  4.3005829e+001
 -2.7949693e+000  4.3283371e+001
 -2.7949469e+000  4.3050904e+001
 -2.7948784e+000  4.3345280e+001
 -2.7948598e+000  4.3425431e+001
 -2.7948192e+000  4.3258968e+001
 -2.7947392e+000  4.2879586e+001
 -2.7946263e+000  4.2732791e+001
 -2.7945720e+000  4.2221869e+001
 -2.7944157e+000  4.2981625e+001
 -2.7943529e+000  4.2556984e+001
 -2.7943519e+000  4.2591147e+001
 -2.7942427e+000  4.3042462e+001
 -2.7940331e+000  4.2274407e+001
 -2.7939944e+000  4.3244456e+001
 -2.7939351e+000  4.2239062e+001
 -2.7938982e+000  4.2256997e+001
 -2.7938677e+000  4.2741956e+001
 -2.7938102e+000  4.2724661e+001
 -2.7937514e+000  4.3432285e+001
 -2.7937419e+000  4.2369979e+001
 -2.7936487e+000  4.2859534e+001
 -2.7936457e+000  4.2677485e+001
 -2.7936203e+000  4.3221802e+001
 -2.7935534e+000  4.2486223e+001
 -2.7935385e+000  4.3034020e+001
 -2.7935122e+000  4.2581611e+001
 -2.7934604e+000  4.3308276e+001
 -2.7933901e+000  4.2933482e+001
 -2.7933855e+000  4.3101477e+001
 -2.7932937e+000  4.2399594e+001
 -2.7932921e+000  4.3298831e+001
 -2.7932765e+000  4.2952606e+001
 -2.7932513e+000  4.2924185e+001
 -2.7932306e+000  4.2812367e+001
 -2.7931232e+000  4.2457496e+001
 -2.7930736e+000  4.3197691e+001
 -2.7930679e+000  4.2895027e+001
 -2.7930602e+000  4.3381512e+001
 -2.7929700e+000  4.2686433e+001
 -2.7929511e+000  4.2849702e+001
 -2.7929426e+000  4.2997613e+001
 -2.7928047e+000  4.2942582e+001
 -2.7927571e+000  4.3155596e+001
 -2.7927228e+000  4.2710973e+001
 -2.7926937e+000  4.2785226e+001
 -2.7926070e+000  4.2573228e+001
 -2.7925623e+000  4.3020551e+001
 -2.7925086e+000  4.2703177e+001
 -2.7924319e+000  4.2429528e+001
 -2.7924239e+000  4.3131410e+001
 -2.7922943e+000  4.2695380e+001
 -2.7921994e+000  4.3355046e+001
 -2.7918905e+000  4.3266900e+001
 -2.7918903e+000  4.2644030e+001
 -2.7918086e+000  4.2966660e+001
 -2.7917018e+000  4.2564845e+001
 -2.7916519e+000  4.2033228e+001
 -2.7915432e+000  4.3391005e+001
 -2.7915398e+000  4.3189633e+001
 -2.7914592e+000  4.2905123e+001
 -2.7914459e+000  4.2914723e+001
 -2.7913610e+000  4.2516295e+001
 -2.7913162e+000  4.3291114e+001
 -2.7912490e+000  4.2339474e+001
 -2.7911258e+000  4.3122550e+001
 -2.7910970e+000  4.2294035e+001
 -2.7910584e+000  4.2654191e+001
 -2.7909724e+000  4.2000000e+001
 -2.7909608e+000  4.3327100e+001
 -2.7909563e+000  4.3230268e+001
 -2.7909113e+000  4.2989396e+001
 -2.7908935e+000  4.2822487e+001
 -2.7908841e+000  4.3442374e+001
 -2.7907113e+000  4.2159272e+001
 -2.7906676e+000  4.2050148e+001
 -2.7906351e+000  4.2886417e+001
 -2.7905823e+000  4.2017392e+001
 -2.7904692e+000  4.3205243e+001
 -2.7903668e+000  4.3091878e+001
 -2.7903534e+000  4.2794919e+001
 -2.7902097e+000  4.2758808e+001
 -2.7900262e+000  4.3400497e+001
 -2.7899862e+000  4.3170842e+001
 -2.7898402e+000  4.3180379e+001
 -2.7898378e+000  4.3252796e+001
 -2.7898276e+000  4.3113690e+001
 -2.7896688e+000  4.3364985e+001
 -2.7896104e+000  4.3139779e+001
 -2.7895461e+000  4.2625691e+001
 -2.7894928e+000  4.2635174e+001
 -2.7893855e+000  4.2616316e+001
 -2.7892809e+000  4.3409416e+001
 -2.7890663e+000  4.3162928e+001
 -2.7889619e+000  4.3274832e+001
 -2.7888856e+000  4.2100013e+001
 -2.7886883e+000  4.3337553e+001
 -2.7886016e+000  4.3437208e+001
 -2.7885564e+000  4.2832607e+001
 -2.7885357e+000  4.3418335e+001
 -2.7884804e+000  4.2716908e+001
 -2.7884483e+000  4.3012818e+001
 -2.7882841e+000  4.3316426e+001
 -2.7882498e+000  4.2768239e+001
 -2.7882479e+000  4.3083051e+001
 -2.7880399e+000  4.2748956e+001
 -2.7880351e+000  4.2976276e+001
 -2.7879064e+000  4.3238445e+001
 -2.7878597e+000  4.3215553e+001
 -2.7878448e+000  4.2870746e+001
 -2.7877306e+000  4.3026914e+001
 -2.7875375e+000  4.2606556e+001
 -2.7874274e+000  4.3425189e+001
 -2.7874200e+000  4.2804712e+001
 -2.7874163e+000  4.3074251e+001
 -2.7873338e+000  4.2662598e+001
 -2.7872244e+000  4.3064908e+001
 -2.7872075e+000  4.3374698e+001
 -2.7870442e+000  4.2597160e+001
 -2.7869562e+000  4.2140663e+001
 -2.7867968e+000  4.3148147e+001
 -2.7867536e+000  4.3055695e+001
 -2.7867107e+000  4.2121291e+001
 -2.7866947e+000  4.3046389e+001
 -2.7865047e+000  4.3105257e+001
 -2.7864801e+000  4.2067353e+001
 -2.7864158e+000  4.3348005e+001
 -2.7863645e+000  4.2355399e+001
 -2.7863191e+000  4.3432043e+001
 -2.7862900e+000  4.2777670e+001
 -2.7862045e+000  4.2587624e+001
 -2.7861301e+000  4.2842479e+001
 -2.7860823e+000  4.2471774e+001
 -2.7859905e+000  4.3037947e+001
 -2.7858916e+000  4.3002359e+001
 -2.7858701e+000  4.2739104e+001
 -2.7857743e+000  4.2861548e+001
 -2.7857198e+000  4.2311280e+001
 -2.7856969e+000  4.2959467e+001
 -2.7856127e+000  4.2533402e+001
 -2.7856074e+000  4.3305751e+001
 -2.7855981e+000  4.2671594e+001
 -2.7853088e+000  4.3282575e+001
 -2.7852251e+000  4.2949443e+001
 -2.7851957e+000  4.3224019e+001
 -2.7850540e+000  4.2730974e+001
 -2.7849996e+000  4.2648890e+001
 -2.7849891e+000  4.2814511e+001
 -2.7849860e+000  4.2681731e+001
 -2.7849617e+000  4.3443433e+001
 -2.7848564e+000  4.3246623e+001
 -2.7847533e+000  4.2939419e+001
 -2.7846542e+000  4.3197150e+001
 -2.7846144e+000  4.2930123e+001
 -2.7845924e+000  4.3384612e+001
 -2.7845499e+000  4.3127093e+001
 -2.7845307e+000  4.2984046e+001
 -2.7845143e+000  4.2174197e+001
 -2.7845022e+000  4.2901627e+001
 -2.7844889e+000  4.2911227e+001
 -2.7844756e+000  4.2920827e+001
 -2.7843442e+000  4.2576641e+001
 -2.7843103e+000  4.2690679e+001
 -2.7842379e+000  4.2722843e+001
 -2.7839497e+000  4.2787363e+001
 -2.7838852e+000  4.3357944e+001
 -2.7838603e+000  4.2994142e+001
 -2.7837407e+000  4.2877577e+001
 -2.7837158e+000  4.2383732e+001
 -2.7837039e+000  4.2852350e+001
 -2.7836365e+000  4.2414315e+001
 -2.7836315e+000  4.3298034e+001
 -2.7834390e+000  4.2568258e+001
 -2.7834266e+000  4.2708543e+001
 -2.7832517e+000  4.3118233e+001
 -2.7832123e+000  4.2700746e+001
 -2.7831818e+000  4.3096823e+001
 -2.7831060e+000  4.3155480e+001
 -2.7830860e+000  4.2210296e+001
 -2.7830753e+000  4.3394105e+001
 -2.7829546e+000  4.3187895e+001
 -2.7826792e+000  4.3438268e+001
 -2.7826520e+000  4.2824631e+001
 -2.7826022e+000  4.2640034e+001
 -2.7824038e+000  4.3322081e+001
 -2.7823409e+000  4.3257798e+001
 -2.7822375e+000  4.3403567e+001
 -2.7822339e+000  4.3331437e+001
 -2.7822122e+000  4.2082387e+001
 -2.7821227e+000  4.3134778e+001
 -2.7820694e+000  4.2893018e+001
 -2.7820447e+000  4.3207461e+001
 -2.7819235e+000  4.2969082e+001
 -2.7819227e+000  4.3019807e+001
 -2.7818501e+000  4.2445356e+001
 -2.7816556e+000  4.3290317e+001
 -2.7816229e+000  4.3233022e+001
 -2.7816106e+000  4.3421207e+001
 -2.7816094e+000  4.2797056e+001
 -2.7815652e+000  4.2500238e+001
 -2.7814923e+000  4.3412486e+001
 -2.7813547e+000  4.3367884e+001
 -2.7812751e+000  4.2657297e+001
 -2.7812549e+000  4.3178641e+001
 -2.7811540e+000  4.2193308e+001
 -2.7810629e+000  4.3087997e+001
 -2.7806962e+000  4.2761171e+001
 -2.7806043e+000  4.3275279e+001
 -2.7805023e+000  4.3428061e+001
 -2.7803397e+000  4.2282680e+001
 -2.7803351e+000  4.3170727e+001
 -2.7802047e+000  4.2631178e+001
 -2.7801826e+000  4.3030841e+001
 -2.7801118e+000  4.2833984e+001
 -2.7800441e+000  4.2621804e+001
 -2.7799614e+000  4.3341889e+001
 -2.7798834e+000  4.2612429e+001
 -2.7797931e+000  4.2751672e+001
 -2.7797271e+000  4.3311406e+001
 -2.7796366e+000  4.2884408e+001
 -2.7796353e+000  4.3110468e+001
 -2.7794352e+000  4.3217771e+001
 -2.7794152e+000  4.3162812e+001
 -2.7794123e+000  4.3265729e+001
 -2.7793901e+000  4.2603033e+001
 -2.7793660e+000  4.3009348e+001
 -2.7793190e+000  4.2328595e+001
 -2.7793091e+000  4.3143146e+001
 -2.7791841e+000  4.2714478e+001
 -2.7791785e+000  4.2806855e+001
 -2.7790394e+000  4.3444493e+001
 -2.7790182e+000  4.2551603e+001
 -2.7789441e+000  4.3079170e+001
 -2.7788968e+000  4.2593637e+001
 -2.7787522e+000  4.3069827e+001
 -2.7787396e+000  4.3377798e+001
 -2.7787364e+000  4.2770601e+001
 -2.7785730e+000  4.3241200e+001
 -2.7785603e+000  4.3060485e+001
 -2.7785014e+000  4.3051180e+001
 -2.7784425e+000  4.3041875e+001
 -2.7783348e+000  4.2869362e+001
 -2.7781501e+000  4.2978697e+001
 -2.7778414e+000  4.3351227e+001
 -2.7778413e+000  4.2246373e+001
 -2.7776855e+000  4.2843855e+001
 -2.7776233e+000  4.2741820e+001
 -2.7775505e+000  4.2665704e+001
 -2.7774797e+000  4.2988793e+001
 -2.7774547e+000  4.3201167e+001
 -2.7774049e+000  4.2780116e+001
 -2.7773728e+000  4.2647822e+001
 -2.7773596e+000  4.3251625e+001
 -2.7771146e+000  4.2732253e+001
 -2.7770957e+000  4.2954693e+001
 -2.7770365e+000  4.2582654e+001
 -2.7769512e+000  4.3283022e+001
 -2.7769384e+000  4.2675840e+001
 -2.7768624e+000  4.3434286e+001
 -2.7768404e+000  4.2010402e+001
 -2.7768093e+000  4.2998888e+001
 -2.7767475e+000  4.2816654e+001
 -2.7766758e+000  4.3122776e+001
 -2.7766238e+000  4.2944670e+001
 -2.7765738e+000  4.2899579e+001
 -2.7764287e+000  4.2935086e+001
 -2.7764163e+000  4.2226881e+001
 -2.7763263e+000  4.2685977e+001
 -2.7763123e+000  4.3102035e+001
 -2.7762985e+000  4.2724123e+001
 -2.7762899e+000  4.2925790e+001
 -2.7762643e+000  4.2860164e+001
 -2.7761832e+000  4.2907566e+001
 -2.7761698e+000  4.2917166e+001
 -2.7761245e+000  4.3387712e+001
 -2.7758623e+000  4.3226774e+001
 -2.7758493e+000  4.2264640e+001
 -2.7755443e+000  4.3150941e+001
 -2.7754195e+000  4.3192867e+001
 -2.7753109e+000  4.3361166e+001
 -2.7752867e+000  4.3397175e+001
 -2.7752283e+000  4.2696044e+001
 -2.7751762e+000  4.2571671e+001
 -2.7750646e+000  4.2789809e+001
 -2.7749754e+000  4.2638966e+001
 -2.7748976e+000  4.2964264e+001
 -2.7748452e+000  4.3211477e+001
 -2.7746854e+000  4.3424080e+001
 -2.7746362e+000  4.2366912e+001
 -2.7745671e+000  4.3415359e+001
 -2.7744488e+000  4.3406637e+001
 -2.7744328e+000  4.2398383e+001
 -2.7743407e+000  4.3299512e+001
 -2.7742486e+000  4.3130461e+001
 -2.7742465e+000  4.2851954e+001
 -2.7742307e+000  4.2876193e+001
 -2.7742074e+000  4.2826007e+001
 -2.7741734e+000  4.3445878e+001
 -2.7741409e+000  4.2890969e+001
 -2.7741303e+000  4.2706112e+001
 -2.7738468e+000  4.3317061e+001
 -2.7738400e+000  4.2058495e+001
 -2.7738161e+000  4.3025451e+001
 -2.7737199e+000  4.3183612e+001
 -2.7736769e+000  4.3326417e+001
 -2.7736587e+000  4.2041659e+001
 -2.7736483e+000  4.2656229e+001
 -2.7736332e+000  4.2429596e+001
 -2.7735070e+000  4.3335773e+001
 -2.7734874e+000  4.2483472e+001
 -2.7733772e+000  4.3015284e+001
 -2.7732143e+000  4.2026084e+001
 -2.7732055e+000  4.2516973e+001
 -2.7731320e+000  4.2799382e+001
 -2.7730938e+000  4.3370939e+001
 -2.7730594e+000  4.3115011e+001
 -2.7727314e+000  4.2347396e+001
 -2.7724017e+000  4.3093180e+001
 -2.7724010e+000  4.3438480e+001
 -2.7723648e+000  4.3291795e+001
 -2.7723422e+000  4.2092423e+001
 -2.7722895e+000  4.3235776e+001
 -2.7722468e+000  4.3275726e+001
 -2.7720760e+000  4.3036485e+001
 -2.7720213e+000  4.2109636e+001
 -2.7719699e+000  4.2590296e+001
 -2.7719268e+000  4.2626817e+001
 -2.7718586e+000  4.2462697e+001
 -2.7718535e+000  4.3158274e+001
 -2.7718215e+000  4.3138146e+001
 -2.7717661e+000  4.2617443e+001
 -2.7717165e+000  4.3174845e+001
 -2.7716672e+000  4.2835360e+001
 -2.7713870e+000  4.3345111e+001
 -2.7712490e+000  4.2161672e+001
 -2.7712447e+000  4.2715757e+001
 -2.7711827e+000  4.2763533e+001
 -2.7711242e+000  4.2973879e+001
 -2.7710761e+000  4.3246202e+001
 -2.7710547e+000  4.3266177e+001
 -2.7708205e+000  4.3004825e+001
 -2.7707966e+000  4.3166931e+001
 -2.7707193e+000  4.2179426e+001
 -2.7707010e+000  4.2809181e+001
 -2.7705415e+000  4.2298650e+001
 -2.7704787e+000  4.3380854e+001
 -2.7704690e+000  4.3074339e+001
 -2.7702851e+000  4.2127389e+001
 -2.7702828e+000  4.3084353e+001
 -2.7702796e+000  4.2754034e+001
 -2.7702771e+000  4.3064996e+001
 -2.7702553e+000  4.3205184e+001
 -2.7702307e+000  4.3219308e+001
 -2.7702240e+000  4.3428273e+001
 -2.7701889e+000  4.2608961e+001
 -2.7701096e+000  4.2579313e+001
 -2.7700177e+000  4.3055695e+001
 -2.7699895e+000  4.2145239e+001
 -2.7699588e+000  4.3046390e+001
 -2.7698627e+000  4.3256627e+001
 -2.7698512e+000  4.2773047e+001
 -2.7697460e+000  4.2646754e+001
 -2.7697380e+000  4.2884524e+001
 -2.7696956e+000  4.2599565e+001
 -2.7694429e+000  4.3107247e+001
 -2.7694194e+000  4.2670491e+001
 -2.7693765e+000  4.2744536e+001
 -2.7693073e+000  4.3447264e+001
 -2.7692671e+000  4.3354449e+001
 -2.7688678e+000  4.2734969e+001
 -2.7688248e+000  4.2867978e+001
 -2.7688073e+000  4.2680628e+001
 -2.7686453e+000  4.2897530e+001
 -2.7686348e+000  4.2984082e+001
 -2.7685198e+000  4.2782562e+001
 -2.7684944e+000  4.2949920e+001
 -2.7684604e+000  4.3305167e+001
 -2.7683591e+000  4.2725402e+001
 -2.7682993e+000  4.2940337e+001
 -2.7682547e+000  4.2905517e+001
 -2.7682281e+000  4.2843459e+001
 -2.7682200e+000  4.3196884e+001
 -2.7681851e+000  4.2818538e+001
 -2.7681042e+000  4.2930753e+001
 -2.7680853e+000  4.2661604e+001
 -2.7680566e+000  4.3145940e+001
 -2.7680526e+000  4.3419274e+001
 -2.7679842e+000  4.2922129e+001
 -2.7679678e+000  4.3123260e+001
 -2.7679644e+000  4.2994177e+001
 -2.7679343e+000  4.3410553e+001
 -2.7678641e+000  4.2913505e+001
 -2.7678579e+000  4.2535800e+001
 -2.7677251e+000  4.2690309e+001
 -2.7676604e+000  4.3284500e+001
 -2.7675349e+000  4.3439865e+001
 -2.7674070e+000  4.2000000e+001
 -2.7673347e+000  4.3391743e+001
 -2.7670499e+000  4.3364222e+001
 -2.7669977e+000  4.2208813e+001
 -2.7668069e+000  4.2859767e+001
 -2.7666974e+000  4.2634605e+001
 -2.7666579e+000  4.3228311e+001
 -2.7666270e+000  4.2700376e+001
 -2.7665872e+000  4.2792135e+001
 -2.7664969e+000  4.3401206e+001
 -2.7663097e+000  4.2280407e+001
 -2.7662964e+000  4.2959491e+001
 -2.7661848e+000  4.3188584e+001
 -2.7661593e+000  4.2317030e+001
 -2.7659748e+000  4.3321621e+001
 -2.7658313e+000  4.3313638e+001
 -2.7658049e+000  4.3330978e+001
 -2.7657626e+000  4.3432466e+001
 -2.7657094e+000  4.3031095e+001
 -2.7656450e+000  4.2827891e+001
 -2.7656408e+000  4.3213014e+001
 -2.7655990e+000  4.2074023e+001
 -2.7655406e+000  4.3130945e+001
 -2.7655322e+000  4.3098391e+001
 -2.7655167e+000  4.2381109e+001
 -2.7654187e+000  4.3448371e+001
 -2.7652706e+000  4.3020928e+001
 -2.7650430e+000  4.2586956e+001
 -2.7648328e+000  4.3373995e+001
 -2.7648317e+000  4.3010762e+001
 -2.7647891e+000  4.2851557e+001
 -2.7647284e+000  4.2413574e+001
 -2.7647019e+000  4.3274189e+001
 -2.7646545e+000  4.2801708e+001
 -2.7646517e+000  4.3443967e+001
 -2.7643513e+000  4.3115495e+001
 -2.7643321e+000  4.2876309e+001
 -2.7642918e+000  4.3153735e+001
 -2.7642904e+000  4.3338743e+001
 -2.7642423e+000  4.2891085e+001
 -2.7641831e+000  4.2652129e+001
 -2.7641814e+000  4.3179817e+001
 -2.7640983e+000  4.2969062e+001
 -2.7639931e+000  4.2709368e+001
 -2.7636489e+000  4.2622456e+001
 -2.7635923e+000  4.3041000e+001
 -2.7635912e+000  4.3423467e+001
 -2.7635099e+000  4.3264639e+001
 -2.7633919e+000  4.3236696e+001
 -2.7632349e+000  4.3162392e+001
 -2.7631574e+000  4.2445198e+001
 -2.7630740e+000  4.3293273e+001
 -2.7628793e+000  4.3436568e+001
 -2.7627687e+000  4.2596225e+001
 -2.7625539e+000  4.2236532e+001
 -2.7624229e+000  4.2836673e+001
 -2.7624185e+000  4.3204287e+001
 -2.7622477e+000  4.2766602e+001
 -2.7621973e+000  4.2757425e+001
 -2.7621785e+000  4.3247121e+001
 -2.7621780e+000  4.3171050e+001
 -2.7621704e+000  4.3348081e+001
 -2.7621386e+000  4.2811065e+001
 -2.7620716e+000  4.2613975e+001
 -2.7620663e+000  4.2641945e+001
 -2.7620239e+000  4.2555445e+001
 -2.7619939e+000  4.3069508e+001
 -2.7619756e+000  4.3000114e+001
 -2.7618618e+000  4.3139542e+001
 -2.7618077e+000  4.3079522e+001
 -2.7617345e+000  4.3060206e+001
 -2.7616889e+000  4.3384885e+001
 -2.7616216e+000  4.3089536e+001
 -2.7616089e+000  4.2979264e+001
 -2.7615708e+000  4.2192432e+001
 -2.7615300e+000  4.3449478e+001
 -2.7614751e+000  4.3050905e+001
 -2.7614198e+000  4.3414469e+001
 -2.7612942e+000  4.2747927e+001
 -2.7612883e+000  4.2675279e+001
 -2.7611075e+000  4.2719013e+001
 -2.7611026e+000  4.2336129e+001
 -2.7610262e+000  4.3220845e+001
 -2.7609163e+000  4.2776117e+001
 -2.7609103e+000  4.3357112e+001
 -2.7607631e+000  4.3445074e+001
 -2.7607378e+000  4.2738274e+001
 -2.7607253e+000  4.2498816e+001
 -2.7605558e+000  4.2943941e+001
 -2.7605010e+000  4.2899981e+001
 -2.7604944e+000  4.2605494e+001
 -2.7604448e+000  4.3301744e+001
 -2.7603832e+000  4.3195988e+001
 -2.7603607e+000  4.2934357e+001
 -2.7602290e+000  4.2728707e+001
 -2.7602127e+000  4.3431817e+001
 -2.7602060e+000  4.2684960e+001
 -2.7601702e+000  4.3107288e+001
 -2.7601389e+000  4.2252286e+001
 -2.7601155e+000  4.3282963e+001
 -2.7601104e+000  4.2907968e+001
 -2.7599961e+000  4.3440670e+001
 -2.7599924e+000  4.2785195e+001
 -2.7599824e+000  4.3405122e+001
 -2.7599542e+000  4.2666392e+001
 -2.7598393e+000  4.2884640e+001
 -2.7597105e+000  4.3255603e+001
 -2.7596363e+000  4.2953283e+001
 -2.7596227e+000  4.2820421e+001
 -2.7593855e+000  4.2870024e+001
 -2.7592597e+000  4.3123744e+001
 -2.7591808e+000  4.3427005e+001
 -2.7591238e+000  4.2694641e+001
 -2.7591195e+000  4.2989466e+001
 -2.7590966e+000  4.2925528e+001
 -2.7590177e+000  4.2629796e+001
 -2.7589839e+000  4.2844771e+001
 -2.7589765e+000  4.2916904e+001
 -2.7589433e+000  4.3451356e+001
 -2.7589246e+000  4.3026767e+001
 -2.7587339e+000  4.2052440e+001
 -2.7587017e+000  4.2014505e+001
 -2.7586932e+000  4.3366885e+001
 -2.7586201e+000  4.2657504e+001
 -2.7585450e+000  4.3395775e+001
 -2.7584858e+000  4.3016600e+001
 -2.7583273e+000  4.2096079e+001
 -2.7581373e+000  4.3447637e+001
 -2.7581028e+000  4.3326182e+001
 -2.7580969e+000  4.3147337e+001
 -2.7580598e+000  4.2794768e+001
 -2.7579593e+000  4.3318199e+001
 -2.7578157e+000  4.3310216e+001
 -2.7578039e+000  4.3212118e+001
 -2.7577603e+000  4.3229231e+001
 -2.7577540e+000  4.2861924e+001
 -2.7574737e+000  4.2359999e+001
 -2.7574382e+000  4.2962854e+001
 -2.7573703e+000  4.3443234e+001
 -2.7573295e+000  4.3435919e+001
 -2.7571571e+000  4.3272652e+001
 -2.7570094e+000  4.3418006e+001
 -2.7569965e+000  4.3376789e+001
 -2.7568682e+000  4.3185748e+001
 -2.7566673e+000  4.2476894e+001
 -2.7566533e+000  4.3035392e+001
 -2.7565882e+000  4.3333947e+001
 -2.7565502e+000  4.2172859e+001
 -2.7565033e+000  4.2647320e+001
 -2.7564899e+000  4.2703632e+001
 -2.7564007e+000  4.2829203e+001
 -2.7563565e+000  4.3453234e+001
 -2.7562595e+000  4.3098432e+001
 -2.7561762e+000  4.2803923e+001
 -2.7561361e+000  4.2396684e+001
 -2.7560980e+000  4.2893536e+001
 -2.7558953e+000  4.2268531e+001
 -2.7558516e+000  4.3008408e+001
 -2.7558133e+000  4.2519772e+001
 -2.7557361e+000  4.2853713e+001
 -2.7557288e+000  4.2572824e+001
 -2.7555809e+000  4.3132341e+001
 -2.7555505e+000  4.3449515e+001
 -2.7555322e+000  4.3439784e+001
 -2.7550785e+000  4.3115536e+001
 -2.7550737e+000  4.3341712e+001
 -2.7550430e+000  4.2429338e+001
 -2.7549077e+000  4.2033556e+001
 -2.7548927e+000  4.2878355e+001
 -2.7548649e+000  4.3176980e+001
 -2.7547446e+000  4.3445797e+001
 -2.7546629e+000  4.3431167e+001
 -2.7546425e+000  4.2971820e+001
 -2.7546021e+000  4.3411278e+001
 -2.7545902e+000  4.2222091e+001
 -2.7545816e+000  4.3203391e+001
 -2.7545361e+000  4.3045297e+001
 -2.7544943e+000  4.3237616e+001
 -2.7544936e+000  4.3156824e+001
 -2.7543866e+000  4.2637136e+001
 -2.7540509e+000  4.3454907e+001
 -2.7540417e+000  4.3072727e+001
 -2.7539342e+000  4.2134140e+001
 -2.7538634e+000  4.2621284e+001
 -2.7538559e+000  4.2712624e+001
 -2.7538556e+000  4.3082741e+001
 -2.7538526e+000  4.3387679e+001
 -2.7538136e+000  4.3350743e+001
 -2.7537309e+000  4.2459455e+001
 -2.7536871e+000  4.3451683e+001
 -2.7536603e+000  4.2813279e+001
 -2.7536389e+000  4.3297883e+001
 -2.7536309e+000  4.3426356e+001
 -2.7534569e+000  4.2679301e+001
 -2.7534367e+000  4.3165482e+001
 -2.7534313e+000  4.2114415e+001
 -2.7534022e+000  4.3289659e+001
 -2.7533577e+000  4.3263616e+001
 -2.7533128e+000  4.2769672e+001
 -2.7532623e+000  4.2760495e+001
 -2.7532119e+000  4.2751318e+001
 -2.7531786e+000  4.2837985e+001
 -2.7531647e+000  4.3401931e+001
 -2.7530203e+000  4.2153946e+001
 -2.7529955e+000  4.2997760e+001
 -2.7529775e+000  4.2722318e+001
 -2.7529584e+000  4.2288271e+001
 -2.7529064e+000  4.3442347e+001
 -2.7528812e+000  4.3447964e+001
 -2.7528656e+000  4.3435032e+001
 -2.7526555e+000  4.2741665e+001
 -2.7526171e+000  4.2937961e+001
 -2.7525990e+000  4.3421544e+001
 -2.7525535e+000  4.3359775e+001
 -2.7524496e+000  4.2670829e+001
 -2.7523889e+000  4.2778750e+001
 -2.7523747e+000  4.2688982e+001
 -2.7523566e+000  4.2902432e+001
 -2.7522862e+000  4.2612803e+001
 -2.7521531e+000  4.2982022e+001
 -2.7521398e+000  4.3022439e+001
 -2.7520990e+000  4.2732012e+001
 -2.7520263e+000  4.3246098e+001
 -2.7519020e+000  4.3140938e+001
 -2.7517453e+000  4.3456581e+001
 -2.7516976e+000  4.2947304e+001
 -2.7516283e+000  4.3090810e+001
 -2.7516276e+000  4.2305889e+001
 -2.7516083e+000  4.3220748e+001
 -2.7514743e+000  4.3063726e+001
 -2.7514650e+000  4.2787828e+001
 -2.7513815e+000  4.3453356e+001
 -2.7513566e+000  4.3445332e+001
 -2.7513530e+000  4.2929133e+001
 -2.7512228e+000  4.2911368e+001
 -2.7512149e+000  4.3054425e+001
 -2.7511449e+000  4.2539917e+001
 -2.7511155e+000  4.2661942e+001
 -2.7510683e+000  4.3438898e+001
 -2.7510667e+000  4.3193151e+001
 -2.7510177e+000  4.3450132e+001
 -2.7510097e+000  4.3306354e+001
 -2.7508974e+000  4.3107328e+001
 -2.7508569e+000  4.3369679e+001
 -2.7507781e+000  4.2956646e+001
 -2.7507500e+000  4.2822054e+001
 -2.7505806e+000  4.2653459e+001
 -2.7505276e+000  4.3431493e+001
 -2.7504437e+000  4.3279349e+001
 -2.7503530e+000  4.2886747e+001
 -2.7501917e+000  4.3414815e+001
 -2.7501237e+000  4.3124287e+001
 -2.7500889e+000  4.2920304e+001
 -2.7499461e+000  4.2872071e+001
 -2.7499309e+000  4.2846927e+001
 -2.7498685e+000  4.3031064e+001
 -2.7497894e+000  4.2081123e+001
 -2.7496069e+000  4.3428201e+001
 -2.7495814e+000  4.2796983e+001
 -2.7495584e+000  4.3254579e+001
 -2.7495185e+000  4.3441882e+001
 -2.7495071e+000  4.2592086e+001
 -2.7495056e+000  4.3014247e+001
 -2.7494932e+000  4.3447499e+001
 -2.7493497e+000  4.3395474e+001
 -2.7492694e+000  4.3323507e+001
 -2.7492495e+000  4.2696772e+001
 -2.7492323e+000  4.2628624e+001
 -2.7491602e+000  4.3379584e+001
 -2.7491259e+000  4.3315524e+001
 -2.7489824e+000  4.3270958e+001
 -2.7488271e+000  4.3454525e+001
 -2.7487353e+000  4.2990152e+001
 -2.7487302e+000  4.3435358e+001
 -2.7485750e+000  4.3423390e+001
 -2.7485064e+000  4.3419786e+001
 -2.7484638e+000  4.2643275e+001
 -2.7484633e+000  4.3451300e+001
 -2.7483860e+000  4.3212021e+001
 -2.7483423e+000  4.3229133e+001
 -2.7483146e+000  4.2863970e+001
 -2.7482987e+000  4.3150426e+001
 -2.7482693e+000  4.2378965e+001
 -2.7481422e+000  4.2206317e+001
 -2.7481163e+000  4.2324477e+001
 -2.7480437e+000  4.2604278e+001
 -2.7479824e+000  4.2965612e+001
 -2.7479687e+000  4.3444867e+001
 -2.7477845e+000  4.3408086e+001
 -2.7477549e+000  4.3331272e+001
 -2.7477148e+000  4.3202367e+001
 -2.7476978e+000  4.2806137e+001
 -2.7475971e+000  4.3039689e+001
 -2.7475517e+000  4.3182911e+001
 -2.7475280e+000  4.2830836e+001
 -2.7474492e+000  4.2065301e+001
 -2.7473727e+000  4.3438081e+001
 -2.7469388e+000  4.3448668e+001
 -2.7468714e+000  4.3006054e+001
 -2.7466832e+000  4.2855869e+001
 -2.7466156e+000  4.2705763e+001
 -2.7466116e+000  4.2895643e+001
 -2.7464448e+000  4.3132884e+001
 -2.7464391e+000  4.3343593e+001
 -2.7463922e+000  4.3431819e+001
 -2.7462662e+000  4.3099707e+001
 -2.7461235e+000  4.3171412e+001
 -2.7460991e+000  4.3413057e+001
 -2.7460896e+000  4.3075946e+001
 -2.7460796e+000  4.2412233e+001
 -2.7459425e+000  4.3116079e+001
 -2.7459088e+000  4.3452469e+001
 -2.7458230e+000  4.3441065e+001
 -2.7456296e+000  4.2188398e+001
 -2.7456256e+000  4.2683323e+001
 -2.7454716e+000  4.3428527e+001
 -2.7454064e+000  4.2880463e+001
 -2.7453717e+000  4.3238706e+001
 -2.7452759e+000  4.2940812e+001
 -2.7452056e+000  4.3362442e+001
 -2.7451867e+000  4.2974579e+001
 -2.7451831e+000  4.3261922e+001
 -2.7451790e+000  4.3352624e+001
 -2.7450347e+000  4.3434541e+001
 -2.7448935e+000  4.2764277e+001
 -2.7448674e+000  4.2745834e+001
 -2.7448430e+000  4.2755100e+001
 -2.7447876e+000  4.2814912e+001
 -2.7446954e+000  4.3159914e+001
 -2.7446573e+000  4.3387379e+001
 -2.7446213e+000  4.2344765e+001
 -2.7446183e+000  4.2674851e+001
 -2.7445510e+000  4.3425235e+001
 -2.7444877e+000  4.2772811e+001
 -2.7444834e+000  4.2716412e+001
 -2.7444823e+000  4.3421631e+001
 -2.7444395e+000  4.2237605e+001
 -2.7444137e+000  4.3418028e+001
 -2.7443564e+000  4.2950154e+001
 -2.7443110e+000  4.2736181e+001
 -2.7442759e+000  4.3048817e+001
 -2.7442037e+000  4.3302493e+001
 -2.7441999e+000  4.3192127e+001
 -2.7441406e+000  4.3023212e+001
 -2.7441048e+000  4.2839081e+001
 -2.7440780e+000  4.2620112e+001
 -2.7439694e+000  4.3401630e+001
 -2.7439670e+000  4.3294269e+001
 -2.7438623e+000  4.3084016e+001
 -2.7438416e+000  4.2000000e+001
 -2.7437303e+000  4.3286045e+001
 -2.7436772e+000  4.3437264e+001
 -2.7436605e+000  4.2636424e+001
 -2.7436445e+000  4.2904671e+001
 -2.7436109e+000  4.2666380e+001
 -2.7436050e+000  4.2726106e+001
 -2.7435639e+000  4.2781889e+001
 -2.7435221e+000  4.3066945e+001
 -2.7435089e+000  4.3372346e+001
 -2.7433429e+000  4.2018315e+001
 -2.7432383e+000  4.3410749e+001
 -2.7432257e+000  4.2790280e+001
 -2.7430868e+000  4.2559325e+001
 -2.7430760e+000  4.2657897e+001
 -2.7429038e+000  4.3247187e+001
 -2.7428890e+000  4.3430739e+001
 -2.7426141e+000  4.3141526e+001
 -2.7426113e+000  4.2998446e+001
 -2.7425554e+000  4.2444909e+001
 -2.7425411e+000  4.2649414e+001
 -2.7425106e+000  4.2913607e+001
 -2.7425004e+000  4.2691113e+001
 -2.7424539e+000  4.2255523e+001
 -2.7423199e+000  4.3311662e+001
 -2.7422690e+000  4.3277655e+001
 -2.7421904e+000  4.3220650e+001
 -2.7421389e+000  4.2932032e+001
 -2.7419683e+000  4.3427448e+001
 -2.7419671e+000  4.2096075e+001
 -2.7419277e+000  4.2505928e+001
 -2.7418774e+000  4.2823688e+001
 -2.7418692e+000  4.3031837e+001
 -2.7417689e+000  4.2982709e+001
 -2.7416869e+000  4.2047515e+001
 -2.7416351e+000  4.3092085e+001
 -2.7415854e+000  4.2958599e+001
 -2.7415717e+000  4.2486858e+001
 -2.7415530e+000  4.3415720e+001
 -2.7415315e+000  4.3433462e+001
 -2.7415192e+000  4.3210997e+001
 -2.7415064e+000  4.3015020e+001
 -2.7414272e+000  4.3380656e+001
 -2.7413421e+000  4.2799435e+001
 -2.7412598e+000  4.3108267e+001
 -2.7410719e+000  4.2872736e+001
 -2.7410103e+000  4.2170645e+001
 -2.7410020e+000  4.3423442e+001
 -2.7409876e+000  4.3124829e+001
 -2.7409547e+000  4.3057944e+001
 -2.7409334e+000  4.3419838e+001
 -2.7408748e+000  4.2923203e+001
 -2.7408666e+000  4.2888854e+001
 -2.7408570e+000  4.2848023e+001
 -2.7408481e+000  4.3201343e+001
 -2.7408077e+000  4.3269264e+001
 -2.7407057e+000  4.3406755e+001
 -2.7404361e+000  4.3320832e+001
 -2.7401543e+000  4.3395174e+001
 -2.7398355e+000  4.2611587e+001
 -2.7396975e+000  4.2275227e+001
 -2.7394405e+000  4.2864635e+001
 -2.7393857e+000  4.3429660e+001
 -2.7393752e+000  4.2698903e+001
 -2.7393448e+000  4.3256001e+001
 -2.7392260e+000  4.2580225e+001
 -2.7392198e+000  4.3230223e+001
 -2.7391203e+000  4.3333153e+001
 -2.7391157e+000  4.2808166e+001
 -2.7390108e+000  4.3151014e+001
 -2.7388443e+000  4.2363229e+001
 -2.7388397e+000  4.3178130e+001
 -2.7388372e+000  4.2525275e+001
 -2.7387897e+000  4.2967565e+001
 -2.7387645e+000  4.3186316e+001
 -2.7386922e+000  4.3413412e+001
 -2.7385062e+000  4.2627912e+001
 -2.7384541e+000  4.2831932e+001
 -2.7384259e+000  4.3040365e+001
 -2.7384194e+000  4.3425654e+001
 -2.7383511e+000  4.2990838e+001
 -2.7380726e+000  4.3417530e+001
 -2.7379347e+000  4.2943663e+001
 -2.7379016e+000  4.2427206e+001
 -2.7378995e+000  4.2897883e+001
 -2.7378577e+000  4.3365109e+001
 -2.7378311e+000  4.3355291e+001
 -2.7378045e+000  4.3345474e+001
 -2.7377837e+000  4.2396393e+001
 -2.7377378e+000  4.2642563e+001
 -2.7375633e+000  4.2679672e+001
 -2.7375517e+000  4.3007241e+001
 -2.7374976e+000  4.2141391e+001
 -2.7374531e+000  4.3421648e+001
 -2.7374116e+000  4.3166631e+001
 -2.7374006e+000  4.2856062e+001
 -2.7373158e+000  4.2465663e+001
 -2.7372431e+000  4.2709552e+001
 -2.7371569e+000  4.3133471e+001
 -2.7369242e+000  4.3388451e+001
 -2.7368906e+000  4.3400298e+001
 -2.7368569e+000  4.2125020e+001
 -2.7366472e+000  4.3428698e+001
 -2.7366286e+000  4.3100646e+001
 -2.7365559e+000  4.2671201e+001
 -2.7365322e+000  4.2881128e+001
 -2.7365236e+000  4.3075142e+001
 -2.7365229e+000  4.2740350e+001
 -2.7364985e+000  4.2749616e+001
 -2.7364742e+000  4.2758883e+001
 -2.7363049e+000  4.3117018e+001
 -2.7362491e+000  4.3239795e+001
 -2.7362055e+000  4.2816941e+001
 -2.7361926e+000  4.2293798e+001
 -2.7361595e+000  4.3409418e+001
 -2.7361413e+000  4.3023985e+001
 -2.7360684e+000  4.2767417e+001
 -2.7358169e+000  4.2730275e+001
 -2.7357759e+000  4.3373419e+001
 -2.7356809e+000  4.3424692e+001
 -2.7356627e+000  4.2775951e+001
 -2.7355930e+000  4.2603062e+001
 -2.7355678e+000  4.3299666e+001
 -2.7354127e+000  4.3195532e+001
 -2.7353311e+000  4.3291443e+001
 -2.7353245e+000  4.2784341e+001
 -2.7352676e+000  4.2661391e+001
 -2.7351637e+000  4.2952107e+001
 -2.7351231e+000  4.2157246e+001
 -2.7351109e+000  4.2720200e+001
 -2.7351047e+000  4.3049492e+001
 -2.7350309e+000  4.2840177e+001
 -2.7349863e+000  4.2792732e+001
 -2.7349695e+000  4.3263344e+001
 -2.7349426e+000  4.2543972e+001
 -2.7349327e+000  4.3413963e+001
 -2.7349323e+000  4.2906911e+001
 -2.7347977e+000  4.2934883e+001
 -2.7347483e+000  4.3281495e+001
 -2.7347326e+000  4.2652908e+001
 -2.7345246e+000  4.2110356e+001
 -2.7344856e+000  4.2975743e+001
 -2.7344381e+000  4.2687463e+001
 -2.7343132e+000  4.3418081e+001
 -2.7342963e+000  4.3083212e+001
 -2.7340934e+000  4.3214446e+001
 -2.7340187e+000  4.2032274e+001
 -2.7339651e+000  4.2220955e+001
 -2.7339562e+000  4.3066141e+001
 -2.7339087e+000  4.3427735e+001
 -2.7338297e+000  4.3421302e+001
 -2.7336941e+000  4.3381729e+001
 -2.7336824e+000  4.2312103e+001
 -2.7336269e+000  4.3405423e+001
 -2.7334270e+000  4.3158579e+001
 -2.7334222e+000  4.3204792e+001
 -2.7333453e+000  4.3325868e+001
 -2.7333262e+000  4.3142113e+001
 -2.7332965e+000  4.2916507e+001
 -2.7332915e+000  4.2999633e+001
 -2.7332870e+000  4.3273104e+001
 -2.7330888e+000  4.3092807e+001
 -2.7329345e+000  4.2635712e+001
 -2.7327600e+000  4.2801463e+001
 -2.7326980e+000  4.3032513e+001
 -2.7326902e+000  4.3248609e+001
 -2.7325945e+000  4.3223519e+001
 -2.7325741e+000  4.2824346e+001
 -2.7325534e+000  4.2078691e+001
 -2.7324001e+000  4.3409969e+001
 -2.7323926e+000  4.2960552e+001
 -2.7321978e+000  4.2873401e+001
 -2.7321866e+000  4.3016206e+001
 -2.7320576e+000  4.3424345e+001
 -2.7320306e+000  4.3397432e+001
 -2.7320295e+000  4.3338188e+001
 -2.7319572e+000  4.3308858e+001
 -2.7317510e+000  4.2701713e+001
 -2.7316727e+000  4.2621202e+001
 -2.7316606e+000  4.2926103e+001
 -2.7316222e+000  4.3109207e+001
 -2.7315868e+000  4.2331240e+001
 -2.7315744e+000  4.2848216e+001
 -2.7313330e+000  4.2889970e+001
 -2.7313257e+000  4.3426828e+001
 -2.7313144e+000  4.2201534e+001
 -2.7312460e+000  4.3361232e+001
 -2.7312194e+000  4.3351414e+001
 -2.7311733e+000  4.3414515e+001
 -2.7311441e+000  4.3124933e+001
 -2.7310677e+000  4.2983872e+001
 -2.7306967e+000  4.3391041e+001
 -2.7306898e+000  4.3417735e+001
 -2.7305470e+000  4.3057135e+001
 -2.7305336e+000  4.2810194e+001
 -2.7304684e+000  4.2061593e+001
 -2.7304584e+000  4.3368356e+001
 -2.7303159e+000  4.2184039e+001
 -2.7302064e+000  4.3420955e+001
 -2.7301579e+000  4.2864828e+001
 -2.7301277e+000  4.3173349e+001
 -2.7300734e+000  4.3318028e+001
 -2.7300525e+000  4.3181535e+001
 -2.7300446e+000  4.2943570e+001
 -2.7299773e+000  4.3189721e+001
 -2.7299294e+000  4.2646057e+001
 -2.7298862e+000  4.2380277e+001
 -2.7296239e+000  4.3233092e+001
 -2.7296188e+000  4.2712361e+001
 -2.7295278e+000  4.3407383e+001
 -2.7295054e+000  4.2992449e+001
 -2.7295010e+000  4.2676022e+001
 -2.7294745e+000  4.3423438e+001
 -2.7292547e+000  4.3041041e+001
 -2.7291508e+000  4.2832590e+001
 -2.7291313e+000  4.3257423e+001
 -2.7288939e+000  4.2693133e+001
 -2.7287668e+000  4.3402557e+001
 -2.7287427e+000  4.3425920e+001
 -2.7283766e+000  4.3376665e+001
 -2.7283658e+000  4.2898998e+001
 -2.7283147e+000  4.2745303e+001
 -2.7283010e+000  4.3411928e+001
 -2.7282904e+000  4.2754569e+001
 -2.7282550e+000  4.3345147e+001
 -2.7282319e+000  4.3008428e+001
 -2.7282126e+000  4.2666212e+001
 -2.7282045e+000  4.2568840e+001
 -2.7281628e+000  4.2736689e+001
 -2.7281180e+000  4.2856255e+001
 -2.7280885e+000  4.2968729e+001
 -2.7280839e+000  4.3415484e+001
 -2.7280824e+000  4.3101367e+001
 -2.7279869e+000  4.3198981e+001
 -2.7277424e+000  4.3149679e+001
 -2.7276005e+000  4.3418704e+001
 -2.7275293e+000  4.2262376e+001
 -2.7274665e+000  4.3384319e+001
 -2.7274568e+000  4.2726614e+001
 -2.7274488e+000  4.3267184e+001
 -2.7274301e+000  4.2612678e+001
 -2.7274138e+000  4.2795348e+001
 -2.7274081e+000  4.2762878e+001
 -2.7273134e+000  4.3133575e+001
 -2.7272735e+000  4.2952014e+001
 -2.7270066e+000  4.3024140e+001
 -2.7270023e+000  4.2771412e+001
 -2.7269985e+000  4.2882243e+001
 -2.7269693e+000  4.3421397e+001
 -2.7269576e+000  4.3074338e+001
 -2.7269318e+000  4.3296840e+001
 -2.7269242e+000  4.2656403e+001
 -2.7269076e+000  4.2934790e+001
 -2.7269022e+000  4.2817599e+001
 -2.7268327e+000  4.2779167e+001
 -2.7267541e+000  4.3242000e+001
 -2.7266651e+000  4.3426131e+001
 -2.7264946e+000  4.2787557e+001
 -2.7264614e+000  4.3117122e+001
 -2.7263571e+000  4.2603721e+001
 -2.7263491e+000  4.3286892e+001
 -2.7263441e+000  4.2243671e+001
 -2.7263326e+000  4.2015354e+001
 -2.7263189e+000  4.2908976e+001
 -2.7262545e+000  4.3330903e+001
 -2.7262374e+000  4.3423880e+001
 -2.7261431e+000  4.3165297e+001
 -2.7261009e+000  4.2629003e+001
 -2.7259964e+000  4.3208242e+001
 -2.7258575e+000  4.2350463e+001
 -2.7257663e+000  4.3276944e+001
 -2.7257501e+000  4.3083933e+001
 -2.7257500e+000  4.2413049e+001
 -2.7257408e+000  4.2839782e+001
 -2.7254288e+000  4.3409342e+001
 -2.7252117e+000  4.3412897e+001
 -2.7251875e+000  4.2804079e+001
 -2.7249946e+000  4.3416453e+001
 -2.7249024e+000  4.2451077e+001
 -2.7248152e+000  4.2477814e+001
 -2.7246970e+000  4.3048683e+001
 -2.7246830e+000  4.2918572e+001
 -2.7246825e+000  4.2718721e+001
 -2.7246678e+000  4.3404516e+001
 -2.7246342e+000  4.3357354e+001
 -2.7246079e+000  4.2096691e+001
 -2.7245875e+000  4.3426341e+001
 -2.7245426e+000  4.3093528e+001
 -2.7244975e+000  4.3217315e+001
 -2.7244459e+000  4.3001244e+001
 -2.7243634e+000  4.3419146e+001
 -2.7243251e+000  4.2513603e+001
 -2.7241598e+000  4.3424090e+001
 -2.7241267e+000  4.2704522e+001
 -2.7241045e+000  4.2638885e+001
 -2.7240778e+000  4.2496091e+001
 -2.7239639e+000  4.3141644e+001
 -2.7239567e+000  4.2681692e+001
 -2.7239068e+000  4.3399690e+001
 -2.7238467e+000  4.3364478e+001
 -2.7237844e+000  4.2976906e+001
 -2.7237322e+000  4.3421839e+001
 -2.7235634e+000  4.3032667e+001
 -2.7235485e+000  4.3065332e+001
 -2.7234088e+000  4.2960161e+001
 -2.7233213e+000  4.3306032e+001
 -2.7232708e+000  4.2825004e+001
 -2.7232595e+000  4.2872102e+001
 -2.7231952e+000  4.3250814e+001
 -2.7231519e+000  4.3411272e+001
 -2.7230591e+000  4.3371602e+001
 -2.7230520e+000  4.3016361e+001
 -2.7229986e+000  4.3226388e+001
 -2.7229826e+000  4.3323064e+001
 -2.7229743e+000  4.3426505e+001
 -2.7229348e+000  4.3414827e+001
 -2.7229204e+000  4.3417383e+001
 -2.7227979e+000  4.2587780e+001
 -2.7225753e+000  4.2433225e+001
 -2.7225729e+000  4.3393299e+001
 -2.7225467e+000  4.3424254e+001
 -2.7224800e+000  4.3337861e+001
 -2.7224605e+000  4.3408303e+001
 -2.7224433e+000  4.2046630e+001
 -2.7223811e+000  4.2533215e+001
 -2.7222892e+000  4.3420077e+001
 -2.7222844e+000  4.2847821e+001
 -2.7222221e+000  4.2985483e+001
 -2.7221586e+000  4.3157244e+001
 -2.7221570e+000  4.2280690e+001
 -2.7221545e+000  4.2943477e+001
 -2.7221490e+000  4.3379255e+001
 -2.7218925e+000  4.2927482e+001
 -2.7217993e+000  4.2891085e+001
 -2.7217447e+000  4.3423153e+001
 -2.7217062e+000  4.2170072e+001
 -2.7216995e+000  4.3403477e+001
 -2.7216699e+000  4.3351087e+001
 -2.7216304e+000  4.3421129e+001
 -2.7216281e+000  4.3191196e+001
 -2.7215247e+000  4.3108555e+001
 -2.7213612e+000  4.3426668e+001
 -2.7213006e+000  4.3125037e+001
 -2.7212696e+000  4.2695942e+001
 -2.7212390e+000  4.3386909e+001
 -2.7212196e+000  4.2863529e+001
 -2.7210993e+000  4.2649231e+001
 -2.7210018e+000  4.2671690e+001
 -2.7209082e+000  4.2149880e+001
 -2.7208751e+000  4.3413202e+001
 -2.7208667e+000  4.2810616e+001
 -2.7208606e+000  4.3415758e+001
 -2.7208462e+000  4.3418314e+001
 -2.7206598e+000  4.2994060e+001
 -2.7205592e+000  4.3425568e+001
 -2.7205120e+000  4.3173006e+001
 -2.7204368e+000  4.3181192e+001
 -2.7202762e+000  4.2000000e+001
 -2.7202656e+000  4.2854847e+001
 -2.7201874e+000  4.3419367e+001
 -2.7201837e+000  4.3410233e+001
 -2.7201415e+000  4.2367793e+001
 -2.7201393e+000  4.3056325e+001
 -2.7201288e+000  4.3235297e+001
 -2.7201066e+000  4.2750256e+001
 -2.7200320e+000  4.2553479e+001
 -2.7199546e+000  4.2741642e+001
 -2.7198608e+000  4.2832195e+001
 -2.7198413e+000  4.2797964e+001
 -2.7198026e+000  4.2733027e+001
 -2.7197973e+000  4.3040665e+001
 -2.7197933e+000  4.3260525e+001
 -2.7197572e+000  4.3424467e+001
 -2.7197524e+000  4.2901063e+001
 -2.7197134e+000  4.2661881e+001
 -2.7197107e+000  4.3315224e+001
 -2.7196800e+000  4.2132590e+001
 -2.7196429e+000  4.3422443e+001
 -2.7196377e+000  4.3200456e+001
 -2.7195287e+000  4.3420420e+001
 -2.7194923e+000  4.3407264e+001
 -2.7194607e+000  4.2394178e+001
 -2.7194331e+000  4.3401000e+001
 -2.7192681e+000  4.3418372e+001
 -2.7192673e+000  4.2622293e+001
 -2.7192658e+000  4.3414400e+001
 -2.7192513e+000  4.3416956e+001
 -2.7192243e+000  4.2758565e+001
 -2.7191904e+000  4.2710882e+001
 -2.7191047e+000  4.2968338e+001
 -2.7190142e+000  4.3423448e+001
 -2.7189221e+000  4.2790173e+001
 -2.7189000e+000  4.3421424e+001
 -2.7188314e+000  4.3080097e+001
 -2.7188220e+000  4.2298839e+001
 -2.7188180e+000  4.3397068e+001
 -2.7187055e+000  4.3344820e+001
 -2.7186918e+000  4.3412630e+001
 -2.7184617e+000  4.3290390e+001
 -2.7184125e+000  4.2687362e+001
 -2.7183801e+000  4.3149209e+001
 -2.7183419e+000  4.2766874e+001
 -2.7182897e+000  4.2951624e+001
 -2.7182713e+000  4.3422429e+001
 -2.7181943e+000  4.2613337e+001
 -2.7181857e+000  4.3008229e+001
 -2.7181724e+000  4.2774628e+001
 -2.7181109e+000  4.3270286e+001
 -2.7180603e+000  4.2880944e+001
 -2.7180360e+000  4.3373582e+001
 -2.7180028e+000  4.2782383e+001
 -2.7180004e+000  4.3409662e+001
 -2.7179849e+000  4.3100716e+001
 -2.7179511e+000  4.3133106e+001
 -2.7178790e+000  4.3280442e+001
 -2.7178720e+000  4.3024294e+001
 -2.7178698e+000  4.3298662e+001
 -2.7178513e+000  4.3359936e+001
 -2.7177054e+000  4.2911040e+001
 -2.7176900e+000  4.3418431e+001
 -2.7176732e+000  4.3417015e+001
 -2.7176564e+000  4.3415598e+001
 -2.7176239e+000  4.3089692e+001
 -2.7176096e+000  4.3210719e+001
 -2.7174841e+000  4.3390677e+001
 -2.7172709e+000  4.2632176e+001
 -2.7172591e+000  4.3244205e+001
 -2.7172353e+000  4.2818021e+001
 -2.7172258e+000  4.3404787e+001
 -2.7171394e+000  4.2936169e+001
 -2.7171259e+000  4.3381235e+001
 -2.7171213e+000  4.2604381e+001
 -2.7170825e+000  4.3413829e+001
 -2.7170637e+000  4.3367060e+001
 -2.7170283e+000  4.2725135e+001
 -2.7167530e+000  4.3407797e+001
 -2.7167277e+000  4.3331220e+001
 -2.7166369e+000  4.2318313e+001
 -2.7165504e+000  4.2081549e+001
 -2.7165274e+000  4.3164953e+001
 -2.7165086e+000  4.3412059e+001
 -2.7164520e+000  4.3070436e+001
 -2.7164508e+000  4.2839387e+001
 -2.7163639e+000  4.3116470e+001
 -2.7162521e+000  4.2114769e+001
 -2.7161126e+000  4.3418489e+001
 -2.7161107e+000  4.3219792e+001
 -2.7160958e+000  4.3417073e+001
 -2.7158074e+000  4.3415464e+001
 -2.7157752e+000  4.2336648e+001
 -2.7156350e+000  4.2227658e+001
 -2.7155728e+000  4.2189831e+001
 -2.7155721e+000  4.2208696e+001
 -2.7155206e+000  4.2804501e+001
 -2.7154575e+000  4.2677360e+001
 -2.7152745e+000  4.2642059e+001
 -2.7152611e+000  4.3410194e+001
 -2.7152396e+000  4.3048308e+001
 -2.7152335e+000  4.3413694e+001
 -2.7152330e+000  4.2702343e+001
 -2.7151498e+000  4.3385639e+001
 -2.7149594e+000  4.3402310e+001
 -2.7149149e+000  4.2919950e+001
 -2.7148869e+000  4.3353669e+001
 -2.7147483e+000  4.2030350e+001
 -2.7146016e+000  4.3141175e+001
 -2.7145352e+000  4.3418548e+001
 -2.7144865e+000  4.3405319e+001
 -2.7144320e+000  4.2846413e+001
 -2.7144250e+000  4.2959770e+001
 -2.7144009e+000  4.2982859e+001
 -2.7143997e+000  4.3001045e+001
 -2.7143443e+000  4.3398378e+001
 -2.7143212e+000  4.2870803e+001
 -2.7142661e+000  4.2974241e+001
 -2.7142592e+000  4.3307854e+001
 -2.7142540e+000  4.2717242e+001
 -2.7142468e+000  4.3416938e+001
 -2.7141060e+000  4.3032292e+001
 -2.7140137e+000  4.3408329e+001
 -2.7139584e+000  4.3415329e+001
 -2.7138885e+000  4.2654709e+001
 -2.7138573e+000  4.3253916e+001
 -2.7137293e+000  4.3394446e+001
 -2.7136401e+000  4.2825205e+001
 -2.7135848e+000  4.3412295e+001
 -2.7134664e+000  4.2944814e+001
 -2.7134558e+000  4.3323380e+001
 -2.7133673e+000  4.2862121e+001
 -2.7132817e+000  4.2887478e+001
 -2.7132789e+000  4.3192671e+001
 -2.7132044e+000  4.3228516e+001
 -2.7132032e+000  4.2063940e+001
 -2.7130428e+000  4.3061430e+001
 -2.7130128e+000  4.3375562e+001
 -2.7130057e+000  4.3016162e+001
 -2.7129532e+000  4.3338178e+001
 -2.7128386e+000  4.2991436e+001
 -2.7126704e+000  4.2572718e+001
 -2.7126267e+000  4.3418618e+001
 -2.7125026e+000  4.2667358e+001
 -2.7124481e+000  4.2895212e+001
 -2.7124133e+000  4.2853439e+001
 -2.7123759e+000  4.2693763e+001
 -2.7123383e+000  4.3417009e+001
 -2.7123374e+000  4.3410430e+001
 -2.7123097e+000  4.3413929e+001
 -2.7122230e+000  4.3347268e+001
 -2.7121244e+000  4.2928861e+001
 -2.7120876e+000  4.3182667e+001
 -2.7120560e+000  4.2463777e+001
 -2.7120406e+000  4.3369040e+001
 -2.7120331e+000  4.2265113e+001
 -2.7119946e+000  4.3404145e+001
 -2.7118784e+000  4.2795916e+001
 -2.7116868e+000  4.2746980e+001
 -2.7115348e+000  4.2738365e+001
 -2.7115218e+000  4.3407155e+001
 -2.7114272e+000  4.3107904e+001
 -2.7113949e+000  4.3389407e+001
 -2.7112509e+000  4.3202933e+001
 -2.7111999e+000  4.2811039e+001
 -2.7111111e+000  4.2754479e+001
 -2.7110684e+000  4.3362518e+001
 -2.7110662e+000  4.3096880e+001
 -2.7110451e+000  4.3401026e+001
 -2.7110367e+000  4.3379965e+001
 -2.7109591e+000  4.2788126e+001
 -2.7108962e+000  4.3172663e+001
 -2.7108394e+000  4.3154076e+001
 -2.7107182e+000  4.3418689e+001
 -2.7107051e+000  4.3085855e+001
 -2.7106896e+000  4.3415610e+001
 -2.7106611e+000  4.3412530e+001
 -2.7106053e+000  4.3127522e+001
 -2.7104554e+000  4.3263628e+001
 -2.7104475e+000  4.2731190e+001
 -2.7104301e+000  4.3397095e+001
 -2.7104011e+000  4.2905189e+001
 -2.7103400e+000  4.3040290e+001
 -2.7103346e+000  4.3237424e+001
 -2.7102967e+000  4.2708703e+001
 -2.7102301e+000  4.2832397e+001
 -2.7102288e+000  4.2762788e+001
 -2.7102235e+000  4.3273784e+001
 -2.7102042e+000  4.2597802e+001
 -2.7100538e+000  4.2616715e+001
 -2.7099917e+000  4.3283940e+001
 -2.7099373e+000  4.3315076e+001
 -2.7098455e+000  4.3409255e+001
 -2.7096204e+000  4.3393335e+001
 -2.7096017e+000  4.2952960e+001
 -2.7095864e+000  4.2965673e+001
 -2.7095472e+000  4.2521544e+001
 -2.7095427e+000  4.2877337e+001
 -2.7094195e+000  4.2626301e+001
 -2.7093997e+000  4.3292212e+001
 -2.7093497e+000  4.2685168e+001
 -2.7092228e+000  4.3213196e+001
 -2.7090605e+000  4.3384369e+001
 -2.7090299e+000  4.3405981e+001
 -2.7089808e+000  4.2607758e+001
 -2.7089105e+000  4.3417907e+001
 -2.7088820e+000  4.3414827e+001
 -2.7088378e+000  4.2771386e+001
 -2.7088077e+000  4.3300485e+001
 -2.7086973e+000  4.3374488e+001
 -2.7086682e+000  4.2779141e+001
 -2.7086089e+000  4.3246136e+001
 -2.7085638e+000  4.2160440e+001
 -2.7084792e+000  4.2913834e+001
 -2.7084514e+000  4.2937506e+001
 -2.7084044e+000  4.3356117e+001
 -2.7083257e+000  4.3076195e+001
 -2.7082962e+000  4.2484937e+001
 -2.7081395e+000  4.3008030e+001
 -2.7081068e+000  4.3024721e+001
 -2.7080803e+000  4.3402862e+001
 -2.7079548e+000  4.2530864e+001
 -2.7079193e+000  4.2406641e+001
 -2.7078983e+000  4.2646687e+001
 -2.7078371e+000  4.3411466e+001
 -2.7077417e+000  4.2097794e+001
 -2.7077251e+000  4.3367966e+001
 -2.7076937e+000  4.2246767e+001
 -2.7076732e+000  4.2723297e+001
 -2.7076046e+000  4.2818223e+001
 -2.7075974e+000  4.3052916e+001
 -2.7075577e+000  4.2802454e+001
 -2.7074230e+000  4.2636184e+001
 -2.7072860e+000  4.3388296e+001
 -2.7072558e+000  4.3135591e+001
 -2.7072009e+000  4.3331536e+001
 -2.7071969e+000  4.2512830e+001
 -2.7071308e+000  4.3399743e+001
 -2.7071029e+000  4.3417124e+001
 -2.7070609e+000  4.3146041e+001
 -2.7070215e+000  4.3408191e+001
 -2.7068428e+000  4.2864712e+001
 -2.7067799e+000  4.2840555e+001
 -2.7067211e+000  4.3378891e+001
 -2.7066178e+000  4.2358528e+001
 -2.7065785e+000  4.2998421e+001
 -2.7065124e+000  4.2659337e+001
 -2.7064852e+000  4.2014302e+001
 -2.7064707e+000  4.3340626e+001
 -2.7064515e+000  4.2444167e+001
 -2.7063948e+000  4.2675166e+001
 -2.7063624e+000  4.2540183e+001
 -2.7063393e+000  4.2700164e+001
 -2.7063212e+000  4.3395983e+001
 -2.7063165e+000  4.3221919e+001
 -2.7062798e+000  4.3364119e+001
 -2.7061110e+000  4.2425177e+001
 -2.7060580e+000  4.3413763e+001
 -2.7059463e+000  4.3066534e+001
 -2.7058888e+000  4.2856030e+001
 -2.7057405e+000  4.3349715e+001
 -2.7057138e+000  4.3405397e+001
 -2.7056887e+000  4.2922744e+001
 -2.7056686e+000  4.3118955e+001
 -2.7055115e+000  4.3392223e+001
 -2.7053586e+000  4.2380301e+001
 -2.7052082e+000  4.3161785e+001
 -2.7052071e+000  4.3255847e+001
 -2.7051948e+000  4.3385347e+001
 -2.7051333e+000  4.3197469e+001
 -2.7050174e+000  4.2988812e+001
 -2.7050131e+000  4.3410401e+001
 -2.7048984e+000  4.2715126e+001
 -2.7048826e+000  4.2980195e+001
 -2.7048765e+000  4.3416161e+001
 -2.7048466e+000  4.2504115e+001
 -2.7047784e+000  4.2946151e+001
 -2.7047642e+000  4.3402278e+001
 -2.7047641e+000  4.2883871e+001
 -2.7047611e+000  4.2847582e+001
 -2.7047478e+000  4.2971577e+001
 -2.7044858e+000  4.3307706e+001
 -2.7044287e+000  4.3189144e+001
 -2.7043941e+000  4.3360269e+001
 -2.7043817e+000  4.3373414e+001
 -2.7043656e+000  4.3398133e+001
 -2.7043585e+000  4.2046416e+001
 -2.7043408e+000  4.3032719e+001
 -2.7041970e+000  4.3381848e+001
 -2.7040093e+000  4.2825407e+001
 -2.7039981e+000  4.2548785e+001
 -2.7039305e+000  4.2891605e+001
 -2.7039154e+000  4.2793868e+001
 -2.7038316e+000  4.3412799e+001
 -2.7037148e+000  4.2871226e+001
 -2.7037054e+000  4.3407607e+001
 -2.7036824e+000  4.3323232e+001
 -2.7036392e+000  4.2667445e+001
 -2.7035972e+000  4.2176564e+001
 -2.7035760e+000  4.2144047e+001
 -2.7035560e+000  4.3394373e+001
 -2.7035167e+000  4.2284054e+001
 -2.7034203e+000  4.3389274e+001
 -2.7034101e+000  4.3230643e+001
 -2.7033318e+000  4.3400154e+001
 -2.7033131e+000  4.2691569e+001
 -2.7033089e+000  4.3102285e+001
 -2.7032878e+000  4.2343028e+001
 -2.7032871e+000  4.2591224e+001
 -2.7032669e+000  4.2743703e+001
 -2.7032406e+000  4.3016589e+001
 -2.7032373e+000  4.3179140e+001
 -2.7031053e+000  4.3207732e+001
 -2.7030968e+000  4.2899338e+001
 -2.7030034e+000  4.2305471e+001
 -2.7029555e+000  4.3082754e+001
 -2.7029478e+000  4.3091261e+001
 -2.7029364e+000  4.3369567e+001
 -2.7029163e+000  4.3269292e+001
 -2.7027680e+000  4.2932038e+001
 -2.7026977e+000  4.3044898e+001
 -2.7026913e+000  4.2751202e+001
 -2.7026844e+000  4.3279448e+001
 -2.7026501e+000  4.3415197e+001
 -2.7025971e+000  4.2958768e+001
 -2.7024673e+000  4.3170447e+001
 -2.7023976e+000  4.3404812e+001
 -2.7022984e+000  4.3110823e+001
 -2.7021797e+000  4.2736528e+001
 -2.7021156e+000  4.2758702e+001
 -2.7020637e+000  4.2601180e+001
 -2.7019857e+000  4.2809787e+001
 -2.7019090e+000  4.2523943e+001
 -2.7018576e+000  4.3376370e+001
 -2.7017301e+000  4.3353867e+001
 -2.7016844e+000  4.3239355e+001
 -2.7016823e+000  4.3392124e+001
 -2.7016338e+000  4.2557387e+001
 -2.7016245e+000  4.2784884e+001
 -2.7016004e+000  4.3396522e+001
 -2.7014912e+000  4.3365720e+001
 -2.7014201e+000  4.3337148e+001
 -2.7013425e+000  4.3409931e+001
 -2.7013291e+000  4.3386325e+001
 -2.7011749e+000  4.2907983e+001
 -2.7010924e+000  4.2729352e+001
 -2.7010191e+000  4.2079360e+001
 -2.7010122e+000  4.2128132e+001
 -2.7009652e+000  4.3402688e+001
 -2.7009411e+000  4.2706587e+001
 -2.7008403e+000  4.2611136e+001
 -2.7007246e+000  4.2767300e+001
 -2.7006899e+000  4.3346238e+001
 -2.7006710e+000  4.3372677e+001
 -2.7005760e+000  4.3073094e+001
 -2.7005666e+000  4.3398543e+001
 -2.7005592e+000  4.2833566e+001
 -2.7005222e+000  4.2651315e+001
 -2.7005009e+000  4.3058021e+001
 -2.7004988e+000  4.3288756e+001
 -2.7003585e+000  4.2582601e+001
 -2.7003313e+000  4.3382826e+001
 -2.7003166e+000  4.2533263e+001
 -2.7002869e+000  4.2682974e+001
 -2.7002060e+000  4.2620723e+001
 -2.7001640e+000  4.3314928e+001
 -2.7001610e+000  4.3412329e+001
 -2.7000469e+000  4.2640812e+001
 -2.7000348e+000  4.3407137e+001
 -2.6999588e+000  4.3248067e+001
 -2.6999100e+000  4.3130007e+001
 -2.6999068e+000  4.3297029e+001
 -2.6997267e+000  4.3394274e+001
 -2.6997151e+000  4.3140457e+001
 -2.6996055e+000  4.3361869e+001
 -2.6995910e+000  4.3389175e+001
 -2.6995716e+000  4.2630310e+001
 -2.6995587e+000  4.2515229e+001
 -2.6995329e+000  4.3400564e+001
 -2.6995319e+000  4.2565682e+001
 -2.6995202e+000  4.3150908e+001
 -2.6994980e+000  4.2326732e+001
 -2.6994845e+000  4.3404498e+001
 -2.6994766e+000  4.3396650e+001
 -2.6993643e+000  4.2858620e+001
 -2.6993336e+000  4.2775899e+001
 -2.6993335e+000  4.3379326e+001
 -2.6993323e+000  4.3215766e+001
 -2.6992529e+000  4.2916627e+001
 -2.6992257e+000  4.3368830e+001
 -2.6991994e+000  4.3004010e+001
 -2.6991391e+000  4.2214929e+001
 -2.6990950e+000  4.2940683e+001
 -2.6989362e+000  4.2877760e+001
 -2.6986791e+000  4.2195182e+001
 -2.6986726e+000  4.3385847e+001
 -2.6986397e+000  4.2231495e+001
 -2.6986089e+000  4.3261414e+001
 -2.6984428e+000  4.3398671e+001
 -2.6983904e+000  4.2816971e+001
 -2.6983434e+000  4.2801202e+001
 -2.6983416e+000  4.3025147e+001
 -2.6983176e+000  4.2721181e+001
 -2.6982366e+000  4.2850172e+001
 -2.6981469e+000  4.3375633e+001
 -2.6980647e+000  4.3365733e+001
 -2.6980521e+000  4.3402374e+001
 -2.6978530e+000  4.3392025e+001
 -2.6977827e+000  4.3330297e+001
 -2.6977737e+000  4.2951958e+001
 -2.6977584e+000  4.2964671e+001
 -2.6977197e+000  4.3358019e+001
 -2.6976748e+000  4.3382347e+001
 -2.6976719e+000  4.3409461e+001
 -2.6976490e+000  4.2659423e+001
 -2.6976412e+000  4.3400403e+001
 -2.6976383e+000  4.2994401e+001
 -2.6976029e+000  4.3394401e+001
 -2.6975314e+000  4.2675252e+001
 -2.6974963e+000  4.2542356e+001
 -2.6974300e+000  4.2573978e+001
 -2.6973528e+000  4.3396777e+001
 -2.6972154e+000  4.2983453e+001
 -2.6971791e+000  4.2698041e+001
 -2.6971216e+000  4.3406822e+001
 -2.6971090e+000  4.2841724e+001
 -2.6970806e+000  4.2974836e+001
 -2.6969877e+000  4.3202268e+001
 -2.6969603e+000  4.3371940e+001
 -2.6969346e+000  4.3388696e+001
 -2.6967793e+000  4.3159570e+001
 -2.6967107e+000  4.2000000e+001
 -2.6966985e+000  4.3037327e+001
 -2.6966796e+000  4.3350389e+001
 -2.6965714e+000  4.3404184e+001
 -2.6965525e+000  4.3380114e+001
 -2.6965511e+000  4.3398510e+001
 -2.6965397e+000  4.3121874e+001
 -2.6964368e+000  4.3377753e+001
 -2.6964260e+000  4.3224489e+001
 -2.6963323e+000  4.2925921e+001
 -2.6962831e+000  4.3193942e+001
 -2.6962363e+000  4.2865134e+001
 -2.6962249e+000  4.3396946e+001
 -2.6961790e+000  4.3361883e+001
 -2.6961604e+000  4.3402213e+001
 -2.6961539e+000  4.2112222e+001
 -2.6960164e+000  4.2472077e+001
 -2.6960162e+000  4.3385368e+001
 -2.6959815e+000  4.2263221e+001
 -2.6959601e+000  4.2792423e+001
 -2.6959133e+000  4.3393642e+001
 -2.6958274e+000  4.3390673e+001
 -2.6957993e+000  4.3368843e+001
 -2.6957495e+000  4.3400243e+001
 -2.6957231e+000  4.3066273e+001
 -2.6956632e+000  4.3396018e+001
 -2.6956394e+000  4.3342760e+001
 -2.6955850e+000  4.3304250e+001
 -2.6955796e+000  4.2885319e+001
 -2.6955784e+000  4.3185616e+001
[truncated: 2,201,464 more chars]
