# Supplementary material for: Meta-modeling on detailed geography for accurate prediction of invasive alien species dispersal
Source: Sci Rep. 2019 Nov 7;9:16237. doi: 10.1038/s41598-019-52763-9 (PMC6838098; doi:10.1038/s41598-019-52763-9)
Supplement: Supplementary file 1 — Deterministic model code [file 41598_2019_52763_MOESM1_ESM.zip › tri.txt]

  4.6690000e+003  4.7540000e+003  4.6380000e+003
  4.8450000e+003  4.7540000e+003  4.6690000e+003
  2.6850000e+004  2.6768000e+004  2.6861000e+004
  3.7510000e+003  3.8470000e+003  3.8660000e+003
  4.7540000e+003  4.7070000e+003  4.6380000e+003
  5.1790000e+003  5.2370000e+003  5.3290000e+003
  5.7970000e+003  5.6390000e+003  5.8940000e+003
  5.6390000e+003  5.8250000e+003  5.8940000e+003
  5.8250000e+003  5.6390000e+003  5.5330000e+003
  5.5330000e+003  5.3730000e+003  5.3370000e+003
  5.3730000e+003  5.6390000e+003  5.4300000e+003
  5.6390000e+003  5.3730000e+003  5.5330000e+003
  2.8825000e+004  2.8942000e+004  2.8913000e+004
  2.8732000e+004  2.8645000e+004  2.8764000e+004
  2.8645000e+004  2.8689000e+004  2.8764000e+004
  2.8689000e+004  2.8645000e+004  2.8581000e+004
  2.8778000e+004  2.8896000e+004  2.8827000e+004
  2.8896000e+004  2.8778000e+004  2.8853000e+004
  2.9708000e+004  2.9583000e+004  2.9592000e+004
  2.6907000e+004  2.6904000e+004  2.6818000e+004
  2.8680000e+004  2.8801000e+004  2.8744000e+004
  2.8614000e+004  2.8680000e+004  2.8744000e+004
  2.8714000e+004  2.8614000e+004  2.8744000e+004
  2.8846000e+004  2.8714000e+004  2.8744000e+004
  2.7667000e+004  2.7779000e+004  2.7743000e+004
  2.8186000e+004  2.8298000e+004  2.8313000e+004
  2.8288000e+004  2.8189000e+004  2.8313000e+004
  2.9118000e+004  2.8979000e+004  2.9036000e+004
  2.9299000e+004  2.9424000e+004  2.9402000e+004
  2.9688000e+004  2.9858000e+004  2.9725000e+004
  2.9851000e+004  2.9852000e+004  2.9722000e+004
  2.8860000e+004  2.8846000e+004  2.8744000e+004
  2.8860000e+004  2.8959000e+004  2.8846000e+004
  2.8860000e+004  2.8946000e+004  2.8959000e+004
  2.8801000e+004  2.8860000e+004  2.8744000e+004
  2.8946000e+004  2.8860000e+004  2.8801000e+004
  2.9067000e+004  2.8946000e+004  2.9075000e+004
  2.9771000e+004  2.9665000e+004  2.9732000e+004
  2.8449000e+004  2.8311000e+004  2.8409000e+004
  2.8311000e+004  2.8449000e+004  2.8356000e+004
  2.8588000e+004  2.8604000e+004  2.8715000e+004
  2.6657000e+004  2.6575000e+004  2.6681000e+004
  2.6766000e+004  2.6657000e+004  2.6681000e+004
  2.6657000e+004  2.6766000e+004  2.6768000e+004
  2.6570000e+004  2.6540000e+004  2.6640000e+004
  2.6431000e+004  2.6419000e+004  2.6324000e+004
  2.6424000e+004  2.6420000e+004  2.6508000e+004
  2.6420000e+004  2.6498000e+004  2.6508000e+004
  2.6310000e+004  2.6321000e+004  2.6382000e+004
  2.2617000e+004  2.2664000e+004  2.2843000e+004
  2.0755000e+004  2.1113000e+004  2.0905000e+004
  3.1500000e+002  1.7900000e+002  2.0400000e+002
  1.5600000e+002  1.9100000e+002  2.4300000e+002
  1.5600000e+002  3.0100000e+002  2.0600000e+002
  3.0100000e+002  1.5600000e+002  2.4300000e+002
  1.7520000e+003  1.8540000e+003  1.7570000e+003
  1.8540000e+003  1.7520000e+003  1.8270000e+003
  1.9550000e+003  1.8540000e+003  1.9250000e+003
  4.5740000e+003  4.6690000e+003  4.6380000e+003
  3.2540000e+003  3.3200000e+003  3.4080000e+003
  4.9660000e+003  5.0820000e+003  4.9490000e+003
  4.8150000e+003  4.7070000e+003  4.8350000e+003
  4.8150000e+003  4.9660000e+003  4.9490000e+003
  9.2470000e+003  9.2510000e+003  9.4690000e+003
  9.2510000e+003  9.4820000e+003  9.4690000e+003
  9.4820000e+003  9.2510000e+003  9.2860000e+003
  8.6710000e+003  8.8870000e+003  8.9000000e+003
  8.8870000e+003  8.6710000e+003  8.6890000e+003
  9.2470000e+003  8.9990000e+003  9.0580000e+003
  1.1396000e+004  1.1652000e+004  1.1432000e+004
  2.4250000e+003  2.4750000e+003  2.3850000e+003
  2.5190000e+003  2.4750000e+003  2.4250000e+003
  3.9250000e+003  4.0160000e+003  4.0000000e+003
  5.4530000e+003  5.2830000e+003  5.2980000e+003
  4.1060000e+003  4.0320000e+003  4.0000000e+003
  9.0720000e+003  9.0850000e+003  8.9110000e+003
  1.0452000e+004  1.0623000e+004  1.0686000e+004
  9.7290000e+003  9.5780000e+003  9.4910000e+003
  9.6470000e+003  9.7290000e+003  9.4910000e+003
  8.8490000e+003  9.0720000e+003  8.9110000e+003
  9.0720000e+003  8.8490000e+003  9.0140000e+003
  6.4540000e+003  6.6900000e+003  6.5210000e+003
  8.0420000e+003  8.2750000e+003  8.1060000e+003
  5.8250000e+003  5.7470000e+003  5.9700000e+003
  1.0021000e+004  1.0196000e+004  1.0001000e+004
  1.0196000e+004  1.0021000e+004  1.0316000e+004
  1.0001000e+004  9.8720000e+003  9.7520000e+003
  1.0158000e+004  9.8720000e+003  1.0001000e+004
  2.8210000e+004  2.8209000e+004  2.8307000e+004
  2.8158000e+004  2.8034000e+004  2.8146000e+004
  2.8825000e+004  2.8699000e+004  2.8732000e+004
  2.6366000e+004  2.6289000e+004  2.6374000e+004
  2.6271000e+004  2.6276000e+004  2.6351000e+004
  2.6276000e+004  2.6178000e+004  2.6194000e+004
  2.6178000e+004  2.6276000e+004  2.6271000e+004
  2.6570000e+004  2.6485000e+004  2.6540000e+004
  2.6485000e+004  2.6570000e+004  2.6530000e+004
  2.6445000e+004  2.6485000e+004  2.6530000e+004
  2.5964000e+004  2.6022000e+004  2.5931000e+004
  2.7013000e+004  2.6928000e+004  2.7049000e+004
  2.6928000e+004  2.6813000e+004  2.6857000e+004
  2.6450000e+004  2.6458000e+004  2.6374000e+004
  2.6270000e+004  2.6287000e+004  2.6200000e+004
  2.5497000e+004  2.5509000e+004  2.5424000e+004
  2.8397000e+004  2.8367000e+004  2.8293000e+004
  2.8717000e+004  2.8778000e+004  2.8827000e+004
  2.8874000e+004  2.8929000e+004  2.8985000e+004
  2.8896000e+004  2.8929000e+004  2.8827000e+004
  2.8776000e+004  2.8717000e+004  2.8827000e+004
  2.8717000e+004  2.8776000e+004  2.8649000e+004
  2.8929000e+004  2.8776000e+004  2.8827000e+004
  2.8776000e+004  2.8929000e+004  2.8874000e+004
  2.8649000e+004  2.8776000e+004  2.8687000e+004
  2.8925000e+004  2.9007000e+004  2.9070000e+004
  2.8925000e+004  2.8910000e+004  2.9007000e+004
  2.8367000e+004  2.8228000e+004  2.8293000e+004
  2.9144000e+004  2.9118000e+004  2.9036000e+004
  2.9118000e+004  2.9144000e+004  2.9252000e+004
  2.9019000e+004  2.9144000e+004  2.9036000e+004
  2.9708000e+004  2.9729000e+004  2.9583000e+004
  2.9511000e+004  2.9371000e+004  2.9516000e+004
  2.7148000e+004  2.7044000e+004  2.7158000e+004
  2.7044000e+004  2.7062000e+004  2.7158000e+004
  2.6853000e+004  2.6748000e+004  2.6818000e+004
  2.6763000e+004  2.6853000e+004  2.6851000e+004
  2.6907000e+004  2.6989000e+004  2.6904000e+004
  2.6989000e+004  2.7044000e+004  2.7070000e+004
  2.8654000e+004  2.8597000e+004  2.8736000e+004
  2.8470000e+004  2.8342000e+004  2.8368000e+004
  2.8549000e+004  2.8480000e+004  2.8594000e+004
  2.8398000e+004  2.8480000e+004  2.8364000e+004
  2.8489000e+004  2.8494000e+004  2.8614000e+004
  2.8675000e+004  2.8549000e+004  2.8594000e+004
  2.7088000e+004  2.6977000e+004  2.7054000e+004
  2.7631000e+004  2.7550000e+004  2.7509000e+004
  2.7626000e+004  2.7550000e+004  2.7667000e+004
  2.7550000e+004  2.7626000e+004  2.7507000e+004
  2.8370000e+004  2.8489000e+004  2.8379000e+004
  2.8370000e+004  2.8494000e+004  2.8489000e+004
  2.8489000e+004  2.8472000e+004  2.8379000e+004
  2.8538000e+004  2.8464000e+004  2.8402000e+004
  2.8464000e+004  2.8337000e+004  2.8402000e+004
  2.9509000e+004  2.9422000e+004  2.9559000e+004
  2.8538000e+004  2.8603000e+004  2.8464000e+004
  2.7689000e+004  2.7677000e+004  2.7820000e+004
  2.7677000e+004  2.7765000e+004  2.7820000e+004
  2.7207000e+004  2.7076000e+004  2.7170000e+004
  2.7076000e+004  2.7207000e+004  2.7152000e+004
  2.7199000e+004  2.7218000e+004  2.7107000e+004
  2.8273000e+004  2.8120000e+004  2.8156000e+004
  2.8120000e+004  2.8273000e+004  2.8213000e+004
  2.8120000e+004  2.8020000e+004  2.8156000e+004
  2.8020000e+004  2.8120000e+004  2.7992000e+004
  2.8488000e+004  2.8445000e+004  2.8562000e+004
  2.8652000e+004  2.8683000e+004  2.8562000e+004
  2.7950000e+004  2.8078000e+004  2.7985000e+004
  2.8078000e+004  2.7950000e+004  2.8039000e+004
  2.9845000e+004  2.9846000e+004  2.9743000e+004
  2.9282000e+004  2.9299000e+004  2.9402000e+004
  2.9299000e+004  2.9282000e+004  2.9214000e+004
  2.9856000e+004  2.9857000e+004  2.9668000e+004
  2.9857000e+004  2.9688000e+004  2.9668000e+004
  2.9688000e+004  2.9857000e+004  2.9858000e+004
  2.9688000e+004  2.9582000e+004  2.9668000e+004
  2.8814000e+004  2.8714000e+004  2.8846000e+004
  2.8714000e+004  2.8814000e+004  2.8677000e+004
  2.9852000e+004  2.9653000e+004  2.9722000e+004
  2.9299000e+004  2.9295000e+004  2.9424000e+004
  2.9295000e+004  2.9299000e+004  2.9184000e+004
  2.8648000e+004  2.8591000e+004  2.8716000e+004
  2.8819000e+004  2.8723000e+004  2.8805000e+004
  2.7164000e+004  2.7081000e+004  2.7056000e+004
  2.7164000e+004  2.7159000e+004  2.7264000e+004
  2.7159000e+004  2.7246000e+004  2.7264000e+004
  2.7159000e+004  2.7164000e+004  2.7056000e+004
  2.7363000e+004  2.7303000e+004  2.7234000e+004
  2.7287000e+004  2.7400000e+004  2.7291000e+004
  2.9773000e+004  2.9774000e+004  2.9709000e+004
  2.8536000e+004  2.8449000e+004  2.8409000e+004
  2.8536000e+004  2.8625000e+004  2.8671000e+004
  2.8449000e+004  2.8439000e+004  2.8356000e+004
  2.8439000e+004  2.8323000e+004  2.8356000e+004
  2.8323000e+004  2.8439000e+004  2.8436000e+004
  2.8278000e+004  2.8321000e+004  2.8392000e+004
  2.8127000e+004  2.8194000e+004  2.8077000e+004
  2.8194000e+004  2.8323000e+004  2.8261000e+004
  2.8071000e+004  2.8172000e+004  2.8000000e+004
  2.7935000e+004  2.8071000e+004  2.8000000e+004
  2.9774000e+004  2.9675000e+004  2.9709000e+004
  2.7006000e+004  2.6902000e+004  2.6908000e+004
  2.8416000e+004  2.8521000e+004  2.8420000e+004
  2.7916000e+004  2.7792000e+004  2.7774000e+004
  2.8641000e+004  2.8780000e+004  2.8758000e+004
  2.8702000e+004  2.8641000e+004  2.8600000e+004
  2.8641000e+004  2.8702000e+004  2.8780000e+004
  2.8989000e+004  2.8876000e+004  2.8983000e+004
  2.8780000e+004  2.8876000e+004  2.8758000e+004
  2.8895000e+004  2.8876000e+004  2.8780000e+004
  2.9803000e+004  2.9804000e+004  2.9669000e+004
  2.8500000e+004  2.8630000e+004  2.8583000e+004
  2.4122000e+004  2.4402000e+004  2.4194000e+004
  2.7372000e+004  2.7266000e+004  2.7252000e+004
  2.7360000e+004  2.7372000e+004  2.7252000e+004
  2.7486000e+004  2.7372000e+004  2.7360000e+004
  2.6727000e+004  2.6742000e+004  2.6639000e+004
  2.6742000e+004  2.6727000e+004  2.6832000e+004
  2.7669000e+004  2.7645000e+004  2.7762000e+004
  2.7669000e+004  2.7762000e+004  2.7759000e+004
  2.7637000e+004  2.7669000e+004  2.7759000e+004
  2.6668000e+004  2.6596000e+004  2.6571000e+004
  2.6668000e+004  2.6759000e+004  2.6701000e+004
  2.6596000e+004  2.6668000e+004  2.6701000e+004
  2.6846000e+004  2.6842000e+004  2.6932000e+004
  2.6349000e+004  2.6335000e+004  2.6269000e+004
  2.6349000e+004  2.6437000e+004  2.6425000e+004
  2.6437000e+004  2.6349000e+004  2.6356000e+004
  2.8604000e+004  2.8498000e+004  2.8583000e+004
  2.8358000e+004  2.8435000e+004  2.8500000e+004
  2.5731000e+004  2.5695000e+004  2.5803000e+004
  2.5628000e+004  2.5695000e+004  2.5731000e+004
  2.5695000e+004  2.5628000e+004  2.5588000e+004
  2.5668000e+004  2.5628000e+004  2.5731000e+004
  2.6575000e+004  2.6475000e+004  2.6506000e+004
  2.6816000e+004  2.6909000e+004  2.6908000e+004
  2.6909000e+004  2.6816000e+004  2.6832000e+004
  2.6816000e+004  2.6742000e+004  2.6832000e+004
  2.6742000e+004  2.6711000e+004  2.6639000e+004
  2.6816000e+004  2.6711000e+004  2.6742000e+004
  2.5864000e+004  2.5817000e+004  2.5908000e+004
  2.6058000e+004  2.6163000e+004  2.6119000e+004
  2.6314000e+004  2.6420000e+004  2.6350000e+004
  2.6420000e+004  2.6314000e+004  2.6409000e+004
  2.6264000e+004  2.6314000e+004  2.6350000e+004
  2.7243000e+004  2.7293000e+004  2.7170000e+004
  2.7293000e+004  2.7207000e+004  2.7170000e+004
  2.7207000e+004  2.7293000e+004  2.7333000e+004
  2.7376000e+004  2.7293000e+004  2.7243000e+004
  2.6962000e+004  2.6875000e+004  2.6975000e+004
  2.6606000e+004  2.6643000e+004  2.6705000e+004
  2.6643000e+004  2.6767000e+004  2.6705000e+004
  2.6643000e+004  2.6606000e+004  2.6537000e+004
  2.6518000e+004  2.6419000e+004  2.6431000e+004
  2.6606000e+004  2.6518000e+004  2.6537000e+004
  2.6419000e+004  2.6518000e+004  2.6452000e+004
  2.6518000e+004  2.6606000e+004  2.6618000e+004
  2.5834000e+004  2.5753000e+004  2.5863000e+004
  2.5901000e+004  2.5939000e+004  2.5975000e+004
  2.5939000e+004  2.5834000e+004  2.5863000e+004
  2.5753000e+004  2.5801000e+004  2.5863000e+004
  2.6321000e+004  2.6266000e+004  2.6230000e+004
  2.6585000e+004  2.6643000e+004  2.6537000e+004
  2.6643000e+004  2.6585000e+004  2.6688000e+004
  2.6412000e+004  2.6414000e+004  2.6330000e+004
  2.5499000e+004  2.5409000e+004  2.5452000e+004
  2.5672000e+004  2.5753000e+004  2.5755000e+004
  2.5597000e+004  2.5512000e+004  2.5516000e+004
  2.5409000e+004  2.5433000e+004  2.5341000e+004
  2.5499000e+004  2.5433000e+004  2.5409000e+004
  2.5340000e+004  2.5409000e+004  2.5341000e+004
  2.3027000e+004  2.2855000e+004  2.2843000e+004
  2.4585000e+004  2.4596000e+004  2.4445000e+004
  2.4596000e+004  2.4585000e+004  2.4714000e+004
  2.4596000e+004  2.4469000e+004  2.4445000e+004
  2.5390000e+004  2.5465000e+004  2.5497000e+004
  1.1600000e+002  2.0000000e+001  1.9000000e+001
  1.7900000e+002  1.1600000e+002  2.0400000e+002
  3.1500000e+002  3.7000000e+002  4.6900000e+002
  2.5900000e+002  1.9100000e+002  1.7900000e+002
  1.1800000e+002  2.4000000e+001  2.3000000e+001
  2.0000000e+001  1.1700000e+002  2.1000000e+001
  1.9100000e+002  1.1700000e+002  1.7900000e+002
  1.1700000e+002  1.1600000e+002  1.7900000e+002
  1.1600000e+002  1.1700000e+002  2.0000000e+001
  2.9800000e+002  4.7500000e+002  4.0600000e+002
  1.9540000e+003  1.9460000e+003  1.8500000e+003
  1.9460000e+003  1.9540000e+003  2.0450000e+003
  1.7840000e+003  1.6840000e+003  1.7090000e+003
  1.7840000e+003  1.7600000e+003  1.6840000e+003
  1.9540000e+003  2.0400000e+003  2.0450000e+003
  1.4350000e+003  1.5300000e+003  1.3780000e+003
  1.5300000e+003  1.4630000e+003  1.3780000e+003
  1.6840000e+003  1.5950000e+003  1.7090000e+003
  1.5300000e+003  1.5950000e+003  1.6840000e+003
  1.5950000e+003  1.5300000e+003  1.4350000e+003
  1.2040000e+003  1.3250000e+003  1.2800000e+003
  1.3440000e+003  1.2360000e+003  1.2800000e+003
  5.2450000e+003  5.1130000e+003  5.2340000e+003
  4.7340000e+003  4.7120000e+003  4.8520000e+003
  4.7120000e+003  4.7340000e+003  4.6350000e+003
  4.7040000e+003  4.7340000e+003  4.8480000e+003
  4.2270000e+003  4.0850000e+003  4.1630000e+003
  4.0850000e+003  4.2270000e+003  4.1660000e+003
  4.2700000e+003  4.1770000e+003  4.1920000e+003
  4.2800000e+003  4.2270000e+003  4.1630000e+003
  4.2270000e+003  4.2800000e+003  4.3530000e+003
  4.1770000e+003  4.2800000e+003  4.1630000e+003
  4.2800000e+003  4.1770000e+003  4.2700000e+003
  4.3320000e+003  4.2700000e+003  4.1920000e+003
  4.2640000e+003  4.3320000e+003  4.1920000e+003
  4.3620000e+003  4.2640000e+003  4.2540000e+003
  4.3620000e+003  4.3320000e+003  4.2640000e+003
  3.8440000e+003  3.7510000e+003  3.8660000e+003
  4.1560000e+003  4.2640000e+003  4.1920000e+003
  4.2640000e+003  4.1560000e+003  4.2540000e+003
  5.5500000e+003  5.3210000e+003  5.3700000e+003
  5.3210000e+003  5.2240000e+003  5.3700000e+003
  5.5500000e+003  5.8780000e+003  5.7720000e+003
  5.8780000e+003  5.5500000e+003  5.7010000e+003
  6.9420000e+003  7.0780000e+003  7.1720000e+003
  1.7520000e+003  1.6790000e+003  1.7550000e+003
  1.9550000e+003  1.9390000e+003  1.8540000e+003
  1.4990000e+003  1.6160000e+003  1.6660000e+003
  7.5000000e+002  8.7700000e+002  8.6800000e+002
  1.0680000e+003  1.0700000e+003  1.1680000e+003
  9.7900000e+002  1.0680000e+003  1.0170000e+003
  1.0680000e+003  9.7900000e+002  1.0700000e+003
  9.3600000e+002  9.7900000e+002  1.0170000e+003
  1.0630000e+003  1.1690000e+003  1.0880000e+003
  1.1480000e+003  1.0440000e+003  1.0720000e+003
  9.9100000e+002  1.0630000e+003  1.0880000e+003
  4.1110000e+003  4.2010000e+003  4.2230000e+003
  4.5810000e+003  4.7120000e+003  4.6350000e+003
  4.9780000e+003  5.1170000e+003  5.0930000e+003
  5.1170000e+003  5.2240000e+003  5.0930000e+003
  5.2750000e+003  5.1170000e+003  5.2010000e+003
  5.2240000e+003  5.1170000e+003  5.2750000e+003
  2.0420000e+003  1.9390000e+003  1.9550000e+003
  2.0420000e+003  2.1590000e+003  2.1060000e+003
  2.1590000e+003  2.0420000e+003  2.0990000e+003
  2.3630000e+003  2.2930000e+003  2.2480000e+003
  2.2930000e+003  2.3630000e+003  2.3880000e+003
  2.2610000e+003  2.3310000e+003  2.3500000e+003
  2.2930000e+003  2.3310000e+003  2.2430000e+003
  2.3310000e+003  2.2930000e+003  2.3880000e+003
  8.1500000e+002  8.1300000e+002  8.8200000e+002
  8.1300000e+002  8.1500000e+002  7.3600000e+002
  7.0900000e+002  8.1500000e+002  7.9100000e+002
  3.3200000e+003  3.4650000e+003  3.4080000e+003
  3.1510000e+003  3.3200000e+003  3.2540000e+003
  3.7200000e+003  3.8470000e+003  3.7510000e+003
  3.5980000e+003  3.7200000e+003  3.7510000e+003
  3.5980000e+003  3.5020000e+003  3.4570000e+003
  1.5000000e+001  1.4000000e+001  7.5000000e+001
  1.0100000e+002  1.4000000e+001  1.3000000e+001
  1.4000000e+001  1.0100000e+002  7.5000000e+001
  1.2000000e+001  7.0000000e+001  1.3000000e+001
  1.4300000e+002  1.0100000e+002  1.3000000e+001
  1.4300000e+002  2.1200000e+002  1.0100000e+002
  1.3933000e+004  1.3850000e+004  1.4238000e+004
  9.4940000e+003  9.4820000e+003  9.2860000e+003
  9.2310000e+003  9.4940000e+003  9.2860000e+003
  9.4940000e+003  9.2310000e+003  9.3530000e+003
  9.4820000e+003  9.6930000e+003  9.4690000e+003
  5.0820000e+003  5.1340000e+003  5.2190000e+003
  9.2510000e+003  9.0800000e+003  9.2860000e+003
  9.2860000e+003  9.0800000e+003  9.0260000e+003
  9.0800000e+003  8.8320000e+003  9.0260000e+003
  8.5920000e+003  8.7980000e+003  8.8320000e+003
  8.5920000e+003  8.3890000e+003  8.2770000e+003
  8.6710000e+003  8.4230000e+003  8.6890000e+003
  8.8870000e+003  9.1090000e+003  8.9000000e+003
  9.1850000e+003  8.9990000e+003  9.2470000e+003
  8.5850000e+003  8.6930000e+003  8.4100000e+003
  9.2010000e+003  9.3320000e+003  9.4340000e+003
  9.2010000e+003  8.9570000e+003  9.0680000e+003
  8.1750000e+003  8.1100000e+003  8.4100000e+003
  7.9430000e+003  8.1100000e+003  8.1750000e+003
  5.9390000e+003  6.0660000e+003  6.0910000e+003
  5.8660000e+003  6.0660000e+003  5.9390000e+003
  1.3673000e+004  1.3795000e+004  1.3496000e+004
  1.3673000e+004  1.3962000e+004  1.3917000e+004
  1.1905000e+004  1.2278000e+004  1.1926000e+004
  1.1510000e+004  1.1665000e+004  1.1926000e+004
  1.0875000e+004  1.0847000e+004  1.0686000e+004
  1.0623000e+004  1.0875000e+004  1.0686000e+004
  1.0868000e+004  1.0758000e+004  1.0583000e+004
  1.0136000e+004  1.0383000e+004  1.0176000e+004
  1.0383000e+004  1.0136000e+004  1.0351000e+004
  2.2910000e+003  2.3030000e+003  2.2190000e+003
  2.2910000e+003  2.3680000e+003  2.3780000e+003
  2.3030000e+003  2.2910000e+003  2.3780000e+003
  2.4370000e+003  2.5150000e+003  2.4820000e+003
  2.6340000e+003  2.5640000e+003  2.6080000e+003
  2.5640000e+003  2.5150000e+003  2.6080000e+003
  2.5150000e+003  2.5640000e+003  2.4820000e+003
  2.3680000e+003  2.4530000e+003  2.3780000e+003
  2.4530000e+003  2.4370000e+003  2.3780000e+003
  2.4370000e+003  2.4530000e+003  2.5150000e+003
  2.4530000e+003  2.3680000e+003  2.4300000e+003
  2.8000000e+001  1.2900000e+002  2.9000000e+001
  1.2900000e+002  1.0300000e+002  2.9000000e+001
  1.0300000e+002  1.2900000e+002  1.7600000e+002
  2.7531000e+004  2.7444000e+004  2.7410000e+004
  2.7531000e+004  2.7491000e+004  2.7593000e+004
  2.7491000e+004  2.7472000e+004  2.7593000e+004
  2.7472000e+004  2.7380000e+004  2.7345000e+004
  4.6470000e+003  4.5710000e+003  4.6810000e+003
  4.0950000e+003  4.2170000e+003  4.1550000e+003
  4.0400000e+003  4.0950000e+003  4.1550000e+003
  3.9880000e+003  4.0950000e+003  3.9740000e+003
  4.2170000e+003  4.1910000e+003  4.3160000e+003
  4.1910000e+003  4.2820000e+003  4.3160000e+003
  4.1910000e+003  4.0950000e+003  4.0890000e+003
  4.0950000e+003  4.1910000e+003  4.2170000e+003
  3.9250000e+003  3.9120000e+003  4.0160000e+003
  5.1510000e+003  5.2830000e+003  5.1320000e+003
  6.1010000e+003  5.8790000e+003  6.0050000e+003
  5.4370000e+003  5.6700000e+003  5.6100000e+003
  4.3580000e+003  4.4630000e+003  4.3540000e+003
  4.0320000e+003  3.8800000e+003  4.0000000e+003
  3.9280000e+003  3.8800000e+003  4.0320000e+003
  3.8800000e+003  3.9250000e+003  4.0000000e+003
  4.0480000e+003  3.9280000e+003  4.0320000e+003
  4.0160000e+003  4.1290000e+003  4.0000000e+003
  4.1290000e+003  4.1060000e+003  4.0000000e+003
  4.2820000e+003  4.4050000e+003  4.3160000e+003
  7.9330000e+003  7.8380000e+003  8.1060000e+003
  7.8380000e+003  8.0420000e+003  8.1060000e+003
  8.5220000e+003  8.2750000e+003  8.2960000e+003
  8.8000000e+003  8.5220000e+003  8.5610000e+003
  8.5220000e+003  8.8000000e+003  8.6770000e+003
  8.2750000e+003  8.3850000e+003  8.1060000e+003
  8.3850000e+003  8.5220000e+003  8.6770000e+003
  8.5220000e+003  8.3850000e+003  8.2750000e+003
  6.9140000e+003  7.1330000e+003  6.8320000e+003
  6.9140000e+003  7.0930000e+003  7.1330000e+003
  7.0930000e+003  7.3060000e+003  7.1330000e+003
  6.3260000e+003  6.4540000e+003  6.5210000e+003
  6.3940000e+003  6.3260000e+003  6.5210000e+003
  6.3260000e+003  6.3940000e+003  6.1840000e+003
  5.8250000e+003  6.0270000e+003  5.8940000e+003
  6.0270000e+003  5.8250000e+003  5.9700000e+003
  1.0390000e+004  1.0481000e+004  1.0623000e+004
  1.0481000e+004  1.0390000e+004  1.0201000e+004
  1.0452000e+004  1.0390000e+004  1.0623000e+004
  1.0579000e+004  1.0452000e+004  1.0686000e+004
  1.0847000e+004  1.0579000e+004  1.0686000e+004
  8.9440000e+003  9.1960000e+003  9.0140000e+003
  9.0340000e+003  9.1720000e+003  9.2500000e+003
  8.8000000e+003  8.9300000e+003  8.6770000e+003
  8.9300000e+003  8.8000000e+003  9.0730000e+003
  9.1720000e+003  8.9300000e+003  9.0730000e+003
  8.9300000e+003  9.1720000e+003  9.0340000e+003
  8.3850000e+003  8.6290000e+003  8.3910000e+003
  8.6290000e+003  8.3850000e+003  8.6770000e+003
  9.6730000e+003  9.6350000e+003  9.8420000e+003
  9.6350000e+003  9.8180000e+003  9.8420000e+003
  9.8180000e+003  9.6350000e+003  9.5850000e+003
  9.8260000e+003  1.0001000e+004  9.7520000e+003
  9.8260000e+003  1.0021000e+004  1.0001000e+004
  1.0021000e+004  9.8260000e+003  9.7290000e+003
  9.5780000e+003  9.8260000e+003  9.7520000e+003
  9.8260000e+003  9.5780000e+003  9.7290000e+003
  1.0021000e+004  1.0160000e+004  1.0316000e+004
  9.9000000e+003  1.0021000e+004  9.7290000e+003
  9.6470000e+003  9.9000000e+003  9.7290000e+003
  1.0160000e+004  9.9000000e+003  1.0052000e+004
  9.9000000e+003  1.0160000e+004  1.0021000e+004
  8.7130000e+003  8.6120000e+003  8.4520000e+003
  8.7130000e+003  8.8490000e+003  8.9110000e+003
  8.8690000e+003  8.7130000e+003  8.9110000e+003
  8.7130000e+003  8.8690000e+003  8.6120000e+003
  8.8490000e+003  8.7630000e+003  9.0140000e+003
  8.4180000e+003  8.4230000e+003  8.6710000e+003
  6.6900000e+003  6.9020000e+003  6.5210000e+003
  6.9020000e+003  6.6900000e+003  7.0140000e+003
  8.0030000e+003  7.7960000e+003  7.9910000e+003
  8.1950000e+003  8.0030000e+003  7.9910000e+003
  7.3310000e+003  7.3950000e+003  7.5980000e+003
  7.3310000e+003  7.3060000e+003  7.0930000e+003
  7.3950000e+003  7.6830000e+003  7.5980000e+003
  7.9060000e+003  7.6830000e+003  7.6410000e+003
  7.8380000e+003  7.7990000e+003  8.0420000e+003
  6.0400000e+003  5.7970000e+003  5.8940000e+003
  6.0270000e+003  6.0400000e+003  5.8940000e+003
  5.5820000e+003  5.7100000e+003  5.8530000e+003
  6.0370000e+003  5.8300000e+003  5.8530000e+003
  5.8300000e+003  6.0370000e+003  6.0380000e+003
  5.8300000e+003  5.5820000e+003  5.8530000e+003
  5.5820000e+003  5.8300000e+003  5.5190000e+003
  5.5190000e+003  5.8300000e+003  5.7170000e+003
  5.9250000e+003  5.8300000e+003  6.0380000e+003
  5.3420000e+003  5.3510000e+003  5.2270000e+003
  5.6390000e+003  5.5010000e+003  5.4300000e+003
  5.9810000e+003  5.8900000e+003  6.0850000e+003
  4.5960000e+003  4.7250000e+003  4.6400000e+003
  4.8560000e+003  4.7250000e+003  4.8160000e+003
  4.7250000e+003  4.8560000e+003  4.7560000e+003
  1.0458000e+004  1.0316000e+004  1.0583000e+004
  1.0458000e+004  1.0196000e+004  1.0316000e+004
  1.0196000e+004  1.0218000e+004  1.0001000e+004
  1.0218000e+004  1.0158000e+004  1.0001000e+004
  1.0458000e+004  1.0218000e+004  1.0196000e+004
  2.9447000e+004  2.9532000e+004  2.9379000e+004
  2.9447000e+004  2.9458000e+004  2.9575000e+004
  2.9222000e+004  2.9078000e+004  2.9136000e+004
  2.9001000e+004  2.9078000e+004  2.8931000e+004
  2.9078000e+004  2.9001000e+004  2.9136000e+004
  2.9889000e+004  2.9890000e+004  2.9662000e+004
  2.9759000e+004  2.9655000e+004  2.9887000e+004
  2.9759000e+004  2.9889000e+004  2.9662000e+004
  2.9568000e+004  2.9691000e+004  2.9598000e+004
  2.9493000e+004  2.9624000e+004  2.9635000e+004
  2.9655000e+004  2.9733000e+004  2.9887000e+004
  2.8034000e+004  2.8082000e+004  2.8146000e+004
  2.8082000e+004  2.8210000e+004  2.8146000e+004
  2.8256000e+004  2.8158000e+004  2.8146000e+004
  2.8210000e+004  2.8256000e+004  2.8146000e+004
  2.8699000e+004  2.8613000e+004  2.8732000e+004
  2.8613000e+004  2.8645000e+004  2.8732000e+004
  2.8555000e+004  2.8613000e+004  2.8699000e+004
  2.9003000e+004  2.9129000e+004  2.9027000e+004
  2.8661000e+004  2.8659000e+004  2.8554000e+004
  2.8661000e+004  2.8555000e+004  2.8699000e+004
  2.8882000e+004  2.8811000e+004  2.8913000e+004
  2.8811000e+004  2.8661000e+004  2.8699000e+004
  2.8811000e+004  2.8825000e+004  2.8913000e+004
  2.8811000e+004  2.8699000e+004  2.8825000e+004
  2.9129000e+004  2.9113000e+004  2.9027000e+004
  2.9350000e+004  2.9243000e+004  2.9218000e+004
  2.9325000e+004  2.9350000e+004  2.9218000e+004
  2.9239000e+004  2.9325000e+004  2.9218000e+004
  2.9325000e+004  2.9239000e+004  2.9369000e+004
  2.9444000e+004  2.9325000e+004  2.9369000e+004
  2.9325000e+004  2.9444000e+004  2.9350000e+004
  2.9115000e+004  2.9239000e+004  2.9218000e+004
  2.9556000e+004  2.9733000e+004  2.9655000e+004
  2.9386000e+004  2.9493000e+004  2.9445000e+004
  2.8906000e+004  2.9003000e+004  2.9027000e+004
  2.8882000e+004  2.8906000e+004  2.8787000e+004
  2.9003000e+004  2.8906000e+004  2.8882000e+004
  2.9158000e+004  2.9079000e+004  2.9200000e+004
  2.9079000e+004  2.9158000e+004  2.9023000e+004
  2.6289000e+004  2.6343000e+004  2.6374000e+004
  2.6343000e+004  2.6271000e+004  2.6351000e+004
  2.6439000e+004  2.6343000e+004  2.6351000e+004
  2.6343000e+004  2.6450000e+004  2.6374000e+004
  2.6450000e+004  2.6343000e+004  2.6439000e+004
  2.6236000e+004  2.6289000e+004  2.6197000e+004
  2.6343000e+004  2.6236000e+004  2.6271000e+004
  2.6236000e+004  2.6343000e+004  2.6289000e+004
  2.6178000e+004  2.6236000e+004  2.6143000e+004
  2.6236000e+004  2.6178000e+004  2.6271000e+004
  2.6276000e+004  2.6358000e+004  2.6351000e+004
  2.6358000e+004  2.6276000e+004  2.6342000e+004
  2.6358000e+004  2.6430000e+004  2.6351000e+004
  2.6358000e+004  2.6445000e+004  2.6430000e+004
  2.6445000e+004  2.6358000e+004  2.6342000e+004
  2.6057000e+004  2.6124000e+004  2.6044000e+004
  2.6015000e+004  2.6057000e+004  2.5984000e+004
  2.6111000e+004  2.6022000e+004  2.6044000e+004
  2.6178000e+004  2.6111000e+004  2.6194000e+004
  2.6111000e+004  2.6124000e+004  2.6194000e+004
  2.6124000e+004  2.6111000e+004  2.6044000e+004
  2.6572000e+004  2.6545000e+004  2.6497000e+004
  2.7225000e+004  2.7318000e+004  2.7197000e+004
  2.6897000e+004  2.6928000e+004  2.7013000e+004
  2.6287000e+004  2.6265000e+004  2.6200000e+004
  2.5386000e+004  2.5352000e+004  2.5403000e+004
  2.5524000e+004  2.5477000e+004  2.5567000e+004
  2.5439000e+004  2.5366000e+004  2.5424000e+004
  2.5439000e+004  2.5362000e+004  2.5366000e+004
  2.9700000e+004  2.9703000e+004  2.9830000e+004
  2.9703000e+004  2.9829000e+004  2.9830000e+004
  2.9829000e+004  2.9703000e+004  2.9685000e+004
  2.8397000e+004  2.8481000e+004  2.8522000e+004
  2.8154000e+004  2.8199000e+004  2.8269000e+004
  2.8154000e+004  2.8078000e+004  2.8039000e+004
  2.8199000e+004  2.8329000e+004  2.8269000e+004
  2.8229000e+004  2.8199000e+004  2.8114000e+004
  2.8229000e+004  2.8329000e+004  2.8199000e+004
  2.8258000e+004  2.8147000e+004  2.8161000e+004
  2.8229000e+004  2.8258000e+004  2.8327000e+004
  2.8258000e+004  2.8229000e+004  2.8147000e+004
  2.8813000e+004  2.8914000e+004  2.8840000e+004
  2.8729000e+004  2.8813000e+004  2.8840000e+004
  2.8925000e+004  2.8813000e+004  2.8795000e+004
  2.8813000e+004  2.8925000e+004  2.8914000e+004
  2.9009000e+004  2.8929000e+004  2.8896000e+004
  2.8929000e+004  2.9009000e+004  2.9056000e+004
  2.8910000e+004  2.9051000e+004  2.9007000e+004
  2.9007000e+004  2.9131000e+004  2.9070000e+004
  2.7612000e+004  2.7551000e+004  2.7658000e+004
  2.7735000e+004  2.7612000e+004  2.7658000e+004
  2.9729000e+004  2.9842000e+004  2.9843000e+004
  2.9842000e+004  2.9729000e+004  2.9708000e+004
  2.9460000e+004  2.9477000e+004  2.9583000e+004
  2.9559000e+004  2.9460000e+004  2.9583000e+004
  2.9422000e+004  2.9460000e+004  2.9559000e+004
  2.9355000e+004  2.9460000e+004  2.9318000e+004
  2.9460000e+004  2.9422000e+004  2.9318000e+004
  2.7261000e+004  2.7158000e+004  2.7268000e+004
  2.7078000e+004  2.7199000e+004  2.7107000e+004
  2.8471000e+004  2.8499000e+004  2.8598000e+004
  2.8499000e+004  2.8611000e+004  2.8598000e+004
  2.8440000e+004  2.8470000e+004  2.8368000e+004
  2.8440000e+004  2.8280000e+004  2.8346000e+004
  2.8280000e+004  2.8440000e+004  2.8368000e+004
  2.8342000e+004  2.8244000e+004  2.8368000e+004
  2.8244000e+004  2.8280000e+004  2.8368000e+004
  2.8280000e+004  2.8244000e+004  2.8148000e+004
  2.8480000e+004  2.8418000e+004  2.8364000e+004
  2.8418000e+004  2.8480000e+004  2.8549000e+004
  2.8460000e+004  2.8418000e+004  2.8549000e+004
  2.8418000e+004  2.8298000e+004  2.8364000e+004
  2.8298000e+004  2.8418000e+004  2.8313000e+004
  2.8418000e+004  2.8460000e+004  2.8313000e+004
  2.8480000e+004  2.8525000e+004  2.8594000e+004
  2.8525000e+004  2.8654000e+004  2.8594000e+004
  2.8654000e+004  2.8713000e+004  2.8594000e+004
  2.8713000e+004  2.8675000e+004  2.8594000e+004
  2.8675000e+004  2.8663000e+004  2.8549000e+004
  2.8775000e+004  2.8663000e+004  2.8675000e+004
  2.8680000e+004  2.8663000e+004  2.8801000e+004
  2.8663000e+004  2.8775000e+004  2.8801000e+004
  2.7990000e+004  2.7862000e+004  2.7919000e+004
  2.7862000e+004  2.7990000e+004  2.7971000e+004
  2.8289000e+004  2.8398000e+004  2.8364000e+004
  2.7866000e+004  2.7765000e+004  2.7755000e+004
  2.7979000e+004  2.7866000e+004  2.7946000e+004
  2.7979000e+004  2.8069000e+004  2.8148000e+004
  2.8069000e+004  2.7979000e+004  2.7946000e+004
  2.8072000e+004  2.8069000e+004  2.7946000e+004
  2.7903000e+004  2.7781000e+004  2.7807000e+004
  2.7887000e+004  2.7903000e+004  2.7807000e+004
  2.7879000e+004  2.7903000e+004  2.8008000e+004
  2.7903000e+004  2.7879000e+004  2.7781000e+004
  2.7781000e+004  2.7690000e+004  2.7807000e+004
  2.7557000e+004  2.7690000e+004  2.7600000e+004
  2.7690000e+004  2.7557000e+004  2.7641000e+004
  2.7479000e+004  2.7598000e+004  2.7509000e+004
  2.8104000e+004  2.8131000e+004  2.8260000e+004
  2.7995000e+004  2.8104000e+004  2.8099000e+004
  2.7995000e+004  2.7903000e+004  2.7887000e+004
  2.7903000e+004  2.7995000e+004  2.8008000e+004
  2.7983000e+004  2.7922000e+004  2.8044000e+004
  2.8131000e+004  2.7983000e+004  2.8044000e+004
  2.7983000e+004  2.8131000e+004  2.8104000e+004
  2.7983000e+004  2.7995000e+004  2.7887000e+004
  2.7995000e+004  2.7983000e+004  2.8104000e+004
  2.8370000e+004  2.8396000e+004  2.8494000e+004
  2.8396000e+004  2.8460000e+004  2.8494000e+004
  2.8396000e+004  2.8288000e+004  2.8313000e+004
  2.8460000e+004  2.8396000e+004  2.8313000e+004
  2.8589000e+004  2.8472000e+004  2.8489000e+004
  2.8714000e+004  2.8589000e+004  2.8614000e+004
  2.8589000e+004  2.8489000e+004  2.8614000e+004
  2.8589000e+004  2.8714000e+004  2.8677000e+004
  2.8558000e+004  2.8589000e+004  2.8677000e+004
  2.8472000e+004  2.8589000e+004  2.8558000e+004
  2.8460000e+004  2.8569000e+004  2.8494000e+004
  2.8569000e+004  2.8680000e+004  2.8614000e+004
  2.8494000e+004  2.8569000e+004  2.8614000e+004
  2.8569000e+004  2.8663000e+004  2.8680000e+004
  2.8569000e+004  2.8460000e+004  2.8549000e+004
  2.8663000e+004  2.8569000e+004  2.8549000e+004
  2.8096000e+004  2.7965000e+004  2.7971000e+004
  2.8273000e+004  2.8382000e+004  2.8429000e+004
  2.8382000e+004  2.8337000e+004  2.8464000e+004
  2.8508000e+004  2.8382000e+004  2.8464000e+004
  2.8833000e+004  2.8868000e+004  2.8736000e+004
  2.9237000e+004  2.9161000e+004  2.9285000e+004
  2.9416000e+004  2.9320000e+004  2.9441000e+004
  2.9060000e+004  2.9174000e+004  2.9172000e+004
  2.7560000e+004  2.7677000e+004  2.7689000e+004
  2.7560000e+004  2.7479000e+004  2.7429000e+004
  2.7479000e+004  2.7560000e+004  2.7598000e+004
  2.7218000e+004  2.7126000e+004  2.7107000e+004
  2.8174000e+004  2.8076000e+004  2.8157000e+004
  2.8275000e+004  2.8174000e+004  2.8157000e+004
  2.8174000e+004  2.8275000e+004  2.8270000e+004
  2.8174000e+004  2.8072000e+004  2.8076000e+004
  2.8273000e+004  2.8340000e+004  2.8213000e+004
  2.8020000e+004  2.8065000e+004  2.8156000e+004
  2.8094000e+004  2.8248000e+004  2.8157000e+004
  2.8248000e+004  2.8094000e+004  2.8213000e+004
  2.8094000e+004  2.8120000e+004  2.8213000e+004
  2.8622000e+004  2.8751000e+004  2.8673000e+004
  2.8751000e+004  2.8622000e+004  2.8721000e+004
  2.8027000e+004  2.7999000e+004  2.7913000e+004
  2.8078000e+004  2.8122000e+004  2.7985000e+004
  2.8122000e+004  2.8024000e+004  2.7985000e+004
  2.8171000e+004  2.8122000e+004  2.8259000e+004
  2.8073000e+004  2.8154000e+004  2.8039000e+004
  2.8154000e+004  2.8073000e+004  2.8199000e+004
  2.8199000e+004  2.8073000e+004  2.8114000e+004
  2.8073000e+004  2.7999000e+004  2.8114000e+004
  2.7999000e+004  2.7890000e+004  2.7913000e+004
  2.9849000e+004  2.9748000e+004  2.9664000e+004
  2.9748000e+004  2.9851000e+004  2.9722000e+004
  2.9645000e+004  2.9748000e+004  2.9722000e+004
  2.9626000e+004  2.9764000e+004  2.9664000e+004
  2.9547000e+004  2.9582000e+004  2.9688000e+004
  2.9712000e+004  2.9864000e+004  2.9865000e+004
  2.9864000e+004  2.9738000e+004  2.9863000e+004
  2.9738000e+004  2.9864000e+004  2.9712000e+004
  2.9263000e+004  2.9343000e+004  2.9200000e+004
  2.9653000e+004  2.9757000e+004  2.9632000e+004
  2.9757000e+004  2.9730000e+004  2.9632000e+004
  2.9757000e+004  2.9852000e+004  2.9853000e+004
  2.9757000e+004  2.9653000e+004  2.9852000e+004
  2.9567000e+004  2.9645000e+004  2.9722000e+004
  2.9653000e+004  2.9567000e+004  2.9722000e+004
  2.9854000e+004  2.9757000e+004  2.9853000e+004
  2.9757000e+004  2.9854000e+004  2.9730000e+004
  2.9533000e+004  2.9613000e+004  2.9668000e+004
  2.9582000e+004  2.9533000e+004  2.9668000e+004
  2.9179000e+004  2.9067000e+004  2.9075000e+004
  2.8679000e+004  2.8723000e+004  2.8819000e+004
  2.8591000e+004  2.8679000e+004  2.8716000e+004
  2.8679000e+004  2.8591000e+004  2.8523000e+004
  2.7703000e+004  2.7608000e+004  2.7576000e+004
  2.8457000e+004  2.8497000e+004  2.8581000e+004
  2.7246000e+004  2.7352000e+004  2.7264000e+004
  2.7352000e+004  2.7375000e+004  2.7264000e+004
  2.7260000e+004  2.7180000e+004  2.7149000e+004
  2.7327000e+004  2.7375000e+004  2.7473000e+004
  2.7451000e+004  2.7536000e+004  2.7576000e+004
  2.7602000e+004  2.7536000e+004  2.7473000e+004
  2.7650000e+004  2.7536000e+004  2.7602000e+004
  2.7650000e+004  2.7703000e+004  2.7576000e+004
  2.7536000e+004  2.7650000e+004  2.7576000e+004
  2.6937000e+004  2.6914000e+004  2.7031000e+004
  2.6914000e+004  2.6985000e+004  2.7031000e+004
  2.6969000e+004  2.6985000e+004  2.6890000e+004
  2.6985000e+004  2.6914000e+004  2.6890000e+004
  2.7042000e+004  2.6937000e+004  2.7031000e+004
  2.7042000e+004  2.7082000e+004  2.6959000e+004
  2.6937000e+004  2.7042000e+004  2.6959000e+004
  2.7159000e+004  2.7132000e+004  2.7246000e+004
  2.7132000e+004  2.7159000e+004  2.7056000e+004
  2.6868000e+004  2.6969000e+004  2.6890000e+004
  2.6868000e+004  2.6949000e+004  2.6969000e+004
  2.7400000e+004  2.7413000e+004  2.7291000e+004
  2.7042000e+004  2.7156000e+004  2.7082000e+004
  2.7132000e+004  2.7216000e+004  2.7246000e+004
  2.9489000e+004  2.9403000e+004  2.9313000e+004
  2.9769000e+004  2.9651000e+004  2.9751000e+004
  2.9261000e+004  2.9155000e+004  2.9313000e+004
  2.9261000e+004  2.9247000e+004  2.9154000e+004
  2.9247000e+004  2.9261000e+004  2.9359000e+004
  2.9403000e+004  2.9261000e+004  2.9313000e+004
  2.9550000e+004  2.9675000e+004  2.9676000e+004
  2.9772000e+004  2.9665000e+004  2.9771000e+004
  2.9512000e+004  2.9489000e+004  2.9581000e+004
  2.9651000e+004  2.9512000e+004  2.9581000e+004
  2.8576000e+004  2.8536000e+004  2.8671000e+004
  2.8536000e+004  2.8576000e+004  2.8449000e+004
  2.8311000e+004  2.8283000e+004  2.8409000e+004
  2.8227000e+004  2.8085000e+004  2.8142000e+004
  2.8085000e+004  2.7976000e+004  2.8142000e+004
  2.8501000e+004  2.8374000e+004  2.8392000e+004
  2.8071000e+004  2.8206000e+004  2.8172000e+004
  2.8444000e+004  2.8501000e+004  2.8392000e+004
  2.8198000e+004  2.8321000e+004  2.8278000e+004
  2.8507000e+004  2.8374000e+004  2.8501000e+004
  2.8507000e+004  2.8536000e+004  2.8409000e+004
  2.8374000e+004  2.8507000e+004  2.8409000e+004
  2.8880000e+004  2.9012000e+004  2.8977000e+004
  2.9012000e+004  2.8880000e+004  2.8919000e+004
  2.8871000e+004  2.8880000e+004  2.8977000e+004
  2.8880000e+004  2.8871000e+004  2.8756000e+004
  2.8777000e+004  2.8756000e+004  2.8633000e+004
  2.8880000e+004  2.8777000e+004  2.8919000e+004
  2.8777000e+004  2.8880000e+004  2.8756000e+004
  2.7456000e+004  2.7486000e+004  2.7360000e+004
  2.8323000e+004  2.8251000e+004  2.8356000e+004
  2.8194000e+004  2.8251000e+004  2.8323000e+004
  2.8251000e+004  2.8194000e+004  2.8127000e+004
  2.8251000e+004  2.8127000e+004  2.8178000e+004
  2.8311000e+004  2.8251000e+004  2.8178000e+004
  2.8251000e+004  2.8311000e+004  2.8356000e+004
  2.7852000e+004  2.7893000e+004  2.7752000e+004
  2.7997000e+004  2.8071000e+004  2.7935000e+004
  2.6953000e+004  2.6850000e+004  2.6861000e+004
  2.6902000e+004  2.6806000e+004  2.6908000e+004
  2.6806000e+004  2.6816000e+004  2.6908000e+004
  2.6711000e+004  2.6806000e+004  2.6724000e+004
  2.6806000e+004  2.6711000e+004  2.6816000e+004
  2.9779000e+004  2.9737000e+004  2.9778000e+004
  2.9737000e+004  2.9731000e+004  2.9601000e+004
  2.9737000e+004  2.9779000e+004  2.9731000e+004
  2.9775000e+004  2.9675000e+004  2.9774000e+004
  2.9775000e+004  2.9776000e+004  2.9676000e+004
  2.9675000e+004  2.9775000e+004  2.9676000e+004
  2.8242000e+004  2.8348000e+004  2.8249000e+004
  2.8305000e+004  2.8242000e+004  2.8172000e+004
  2.8206000e+004  2.8305000e+004  2.8172000e+004
  2.7347000e+004  2.7465000e+004  2.7373000e+004
  2.7432000e+004  2.7465000e+004  2.7347000e+004
  2.7432000e+004  2.7528000e+004  2.7563000e+004
  2.7907000e+004  2.7916000e+004  2.7774000e+004
  2.8136000e+004  2.8242000e+004  2.8249000e+004
  2.7907000e+004  2.7923000e+004  2.8022000e+004
  2.8253000e+004  2.8243000e+004  2.8344000e+004
  2.8243000e+004  2.8253000e+004  2.8137000e+004
  2.9786000e+004  2.9787000e+004  2.9693000e+004
  2.8809000e+004  2.8895000e+004  2.8780000e+004
  2.9000000e+004  2.8989000e+004  2.9112000e+004
  2.9620000e+004  2.9487000e+004  2.9601000e+004
  2.8989000e+004  2.9093000e+004  2.9112000e+004
  2.8720000e+004  2.8719000e+004  2.8619000e+004
  2.8719000e+004  2.8720000e+004  2.8803000e+004
  2.9418000e+004  2.9469000e+004  2.9540000e+004
  2.8954000e+004  2.9055000e+004  2.8948000e+004
  2.9055000e+004  2.9121000e+004  2.9170000e+004
  2.9755000e+004  2.9636000e+004  2.9647000e+004
  2.3967000e+004  2.3702000e+004  2.3908000e+004
  2.5252000e+004  2.5192000e+004  2.5328000e+004
  2.5116000e+004  2.5210000e+004  2.5209000e+004
  2.5252000e+004  2.5210000e+004  2.5143000e+004
  2.5210000e+004  2.5252000e+004  2.5321000e+004
  2.4957000e+004  2.4765000e+004  2.4799000e+004
  2.4765000e+004  2.4957000e+004  2.4976000e+004
  2.5210000e+004  2.5070000e+004  2.5143000e+004
  2.5070000e+004  2.5210000e+004  2.5116000e+004
  2.5070000e+004  2.5116000e+004  2.4976000e+004
  2.4957000e+004  2.5070000e+004  2.4976000e+004
  2.5055000e+004  2.4957000e+004  2.4799000e+004
  2.5055000e+004  2.5070000e+004  2.4957000e+004
  2.4402000e+004  2.4612000e+004  2.4542000e+004
  2.4402000e+004  2.4404000e+004  2.4194000e+004
  2.4404000e+004  2.4402000e+004  2.4542000e+004
  2.4404000e+004  2.4362000e+004  2.4194000e+004
  2.0209000e+004  1.9982000e+004  2.0133000e+004
  2.5914000e+004  2.5911000e+004  2.5824000e+004
  2.5911000e+004  2.5914000e+004  2.5989000e+004
  2.5349000e+004  2.5416000e+004  2.5345000e+004
  2.5721000e+004  2.5639000e+004  2.5714000e+004
  2.5639000e+004  2.5721000e+004  2.5646000e+004
  2.5799000e+004  2.5893000e+004  2.5813000e+004
  2.5799000e+004  2.5721000e+004  2.5714000e+004
  2.5721000e+004  2.5799000e+004  2.5813000e+004
  2.5262000e+004  2.5349000e+004  2.5345000e+004
  2.4250000e+004  2.4195000e+004  2.4422000e+004
  2.4426000e+004  2.4503000e+004  2.4337000e+004
  2.4503000e+004  2.4500000e+004  2.4337000e+004
  2.4500000e+004  2.4503000e+004  2.4624000e+004
  2.4503000e+004  2.4598000e+004  2.4624000e+004
  2.4598000e+004  2.4503000e+004  2.4426000e+004
  2.5487000e+004  2.5444000e+004  2.5552000e+004
  2.5210000e+004  2.5295000e+004  2.5209000e+004
  2.5295000e+004  2.5210000e+004  2.5321000e+004
  2.6371000e+004  2.6449000e+004  2.6451000e+004
  2.6571000e+004  2.6477000e+004  2.6554000e+004
  2.7378000e+004  2.7372000e+004  2.7492000e+004
  2.7372000e+004  2.7378000e+004  2.7266000e+004
  2.6759000e+004  2.6819000e+004  2.6701000e+004
  2.6846000e+004  2.6819000e+004  2.6759000e+004
  2.6819000e+004  2.6738000e+004  2.6701000e+004
  2.6738000e+004  2.6819000e+004  2.6837000e+004
  2.6567000e+004  2.6672000e+004  2.6560000e+004
  2.6529000e+004  2.6470000e+004  2.6440000e+004
  2.6045000e+004  2.6075000e+004  2.5989000e+004
  2.5965000e+004  2.6055000e+004  2.6017000e+004
  2.6055000e+004  2.6075000e+004  2.6150000e+004
  2.6470000e+004  2.6375000e+004  2.6440000e+004
  2.6411000e+004  2.6375000e+004  2.6470000e+004
  2.6653000e+004  2.6571000e+004  2.6554000e+004
  2.6812000e+004  2.6826000e+004  2.6721000e+004
  2.6737000e+004  2.6826000e+004  2.6842000e+004
  2.6304000e+004  2.6245000e+004  2.6334000e+004
  2.6565000e+004  2.6660000e+004  2.6634000e+004
  2.6600000e+004  2.6519000e+004  2.6612000e+004
  2.8426000e+004  2.8500000e+004  2.8583000e+004
  2.8498000e+004  2.8426000e+004  2.8583000e+004
  2.8426000e+004  2.8358000e+004  2.8500000e+004
  2.8426000e+004  2.8498000e+004  2.8385000e+004
  2.5952000e+004  2.5876000e+004  2.5840000e+004
  2.5876000e+004  2.5952000e+004  2.5971000e+004
  2.6657000e+004  2.6683000e+004  2.6581000e+004
  2.6683000e+004  2.6646000e+004  2.6581000e+004
  2.6683000e+004  2.6657000e+004  2.6768000e+004
  2.6223000e+004  2.6238000e+004  2.6155000e+004
  2.6128000e+004  2.6223000e+004  2.6155000e+004
  2.6223000e+004  2.6305000e+004  2.6307000e+004
  2.6301000e+004  2.6211000e+004  2.6302000e+004
  2.6211000e+004  2.6229000e+004  2.6302000e+004
  2.6082000e+004  2.6211000e+004  2.6144000e+004
  2.6395000e+004  2.6401000e+004  2.6302000e+004
  2.6401000e+004  2.6301000e+004  2.6302000e+004
  2.5970000e+004  2.6025000e+004  2.5922000e+004
  2.6646000e+004  2.6559000e+004  2.6581000e+004
  2.6698000e+004  2.6600000e+004  2.6612000e+004
  2.6600000e+004  2.6698000e+004  2.6680000e+004
  2.6698000e+004  2.6799000e+004  2.6777000e+004
  2.5435000e+004  2.5488000e+004  2.5374000e+004
  2.5435000e+004  2.5448000e+004  2.5518000e+004
  2.5695000e+004  2.5764000e+004  2.5803000e+004
  2.5764000e+004  2.5876000e+004  2.5803000e+004
  2.5876000e+004  2.5764000e+004  2.5840000e+004
  2.5226000e+004  2.5315000e+004  2.5211000e+004
  2.5472000e+004  2.5493000e+004  2.5588000e+004
  2.6511000e+004  2.6475000e+004  2.6575000e+004
  2.6511000e+004  2.6657000e+004  2.6581000e+004
  2.6657000e+004  2.6511000e+004  2.6575000e+004
  2.6475000e+004  2.6511000e+004  2.6395000e+004
  2.6511000e+004  2.6401000e+004  2.6395000e+004
  2.5750000e+004  2.5817000e+004  2.5864000e+004
  2.6175000e+004  2.6103000e+004  2.6155000e+004
  2.6038000e+004  2.6058000e+004  2.6119000e+004
  2.5980000e+004  2.6038000e+004  2.6073000e+004
  2.6177000e+004  2.6248000e+004  2.6163000e+004
  2.5961000e+004  2.5980000e+004  2.5868000e+004
  2.5961000e+004  2.6038000e+004  2.5980000e+004
  2.5961000e+004  2.5888000e+004  2.5975000e+004
  2.6058000e+004  2.5961000e+004  2.5975000e+004
  2.6038000e+004  2.5961000e+004  2.6058000e+004
  2.5951000e+004  2.5900000e+004  2.5980000e+004
  2.5980000e+004  2.5900000e+004  2.5868000e+004
  2.6339000e+004  2.6314000e+004  2.6254000e+004
  2.6314000e+004  2.6339000e+004  2.6409000e+004
  2.6407000e+004  2.6485000e+004  2.6445000e+004
  2.6485000e+004  2.6418000e+004  2.6540000e+004
  2.7004000e+004  2.6905000e+004  2.6952000e+004
  2.6540000e+004  2.6650000e+004  2.6640000e+004
  2.5939000e+004  2.6027000e+004  2.5975000e+004
  2.5801000e+004  2.5898000e+004  2.5863000e+004
  2.5829000e+004  2.5896000e+004  2.5811000e+004
  2.5896000e+004  2.5829000e+004  2.5921000e+004
  2.5451000e+004  2.5433000e+004  2.5516000e+004
  2.4722000e+004  2.4596000e+004  2.4714000e+004
  2.5642000e+004  2.5685000e+004  2.5586000e+004
  2.5583000e+004  2.5672000e+004  2.5597000e+004
  2.5517000e+004  2.5510000e+004  2.5586000e+004
  2.4585000e+004  2.4704000e+004  2.4714000e+004
  2.4704000e+004  2.4585000e+004  2.4559000e+004
  2.2324000e+004  2.2489000e+004  2.2548000e+004
  2.5556000e+004  2.5545000e+004  2.5468000e+004
  2.3890000e+004  2.3581000e+004  2.3697000e+004
  2.2891000e+004  2.3147000e+004  2.3061000e+004
  2.3147000e+004  2.2891000e+004  2.3025000e+004
  2.3808000e+004  2.3622000e+004  2.3483000e+004
  2.3622000e+004  2.3808000e+004  2.3911000e+004
  2.3326000e+004  2.3622000e+004  2.3448000e+004
  2.4398000e+004  2.4585000e+004  2.4445000e+004
  2.4946000e+004  2.5072000e+004  2.5019000e+004
  2.4801000e+004  2.4946000e+004  2.5019000e+004
  2.5390000e+004  2.5331000e+004  2.5402000e+004
  2.5331000e+004  2.5320000e+004  2.5402000e+004
  2.5320000e+004  2.5331000e+004  2.5237000e+004
  1.9750000e+004  1.9894000e+004  1.9915000e+004
  1.9894000e+004  1.9881000e+004  2.0087000e+004
  1.9799000e+004  1.9575000e+004  1.9522000e+004
  1.9756000e+004  1.9575000e+004  1.9799000e+004
  2.0058000e+004  1.9903000e+004  1.9799000e+004
  1.9756000e+004  1.9903000e+004  1.9896000e+004
  1.9903000e+004  1.9756000e+004  1.9799000e+004
  1.8666000e+004  1.8744000e+004  1.8522000e+004
  2.1556000e+004  2.1816000e+004  2.1558000e+004
  2.1816000e+004  2.1556000e+004  2.1864000e+004
  2.1556000e+004  2.1336000e+004  2.1341000e+004
  2.2449000e+004  2.2605000e+004  2.2669000e+004
  2.2471000e+004  2.2677000e+004  2.2503000e+004
  2.2677000e+004  2.2471000e+004  2.2669000e+004
  2.2471000e+004  2.2449000e+004  2.2669000e+004
  5.7500000e+002  5.4000000e+002  4.6900000e+002
  5.8800000e+002  4.8300000e+002  5.4600000e+002
  4.8300000e+002  5.8800000e+002  5.2300000e+002
  5.4000000e+002  4.3400000e+002  4.6900000e+002
  4.3400000e+002  5.4000000e+002  5.4600000e+002
  4.8300000e+002  4.3400000e+002  5.4600000e+002
  1.1000000e+002  2.2000000e+001  2.1000000e+001
  2.2000000e+001  1.1000000e+002  1.5600000e+002
  1.5600000e+002  1.1000000e+002  1.9100000e+002
  1.1700000e+002  1.1000000e+002  2.1000000e+001
  1.1000000e+002  1.1700000e+002  1.9100000e+002
  2.2000000e+001  1.0800000e+002  2.3000000e+001
  1.0800000e+002  2.2000000e+001  1.5600000e+002
  1.0800000e+002  1.5600000e+002  2.0600000e+002
  1.1800000e+002  1.0800000e+002  2.0600000e+002
  1.0800000e+002  1.1800000e+002  2.3000000e+001
  1.1100000e+002  2.6000000e+001  2.5000000e+001
  9.5000000e+001  1.1100000e+002  1.7800000e+002
  1.1100000e+002  9.5000000e+001  2.6000000e+001
  1.9600000e+002  2.9800000e+002  1.7800000e+002
  1.1100000e+002  1.9600000e+002  1.7800000e+002
  9.6400000e+002  1.0340000e+003  1.0520000e+003
  9.6300000e+002  9.6400000e+002  1.0520000e+003
  5.6800000e+002  5.1800000e+002  4.7500000e+002
  5.4400000e+002  5.1800000e+002  6.2000000e+002
  4.3500000e+002  5.4400000e+002  4.7200000e+002
  7.2200000e+002  7.0400000e+002  6.2000000e+002
  7.0400000e+002  7.9900000e+002  7.8200000e+002
  7.9900000e+002  7.0400000e+002  7.2200000e+002
  8.2100000e+002  7.3500000e+002  8.3400000e+002
  8.2100000e+002  7.2200000e+002  7.3500000e+002
  7.9900000e+002  8.2100000e+002  8.8900000e+002
  8.2100000e+002  7.9900000e+002  7.2200000e+002
  2.0910000e+003  2.1710000e+003  2.1020000e+003
  2.0750000e+003  1.9460000e+003  2.0450000e+003
  2.0750000e+003  1.9990000e+003  1.9460000e+003
  1.9990000e+003  2.0750000e+003  2.0910000e+003
  2.1530000e+003  2.0750000e+003  2.0450000e+003
  2.1300000e+003  2.0400000e+003  2.0630000e+003
  1.9520000e+003  2.0400000e+003  1.9540000e+003
  1.7600000e+003  1.6560000e+003  1.6840000e+003
  1.6560000e+003  1.5300000e+003  1.6840000e+003
  1.5300000e+003  1.6560000e+003  1.4630000e+003
  1.5950000e+003  1.6390000e+003  1.7090000e+003
  8.1400000e+002  8.0500000e+002  7.2100000e+002
  5.5200000e+002  6.5300000e+002  6.0900000e+002
  7.1700000e+002  8.0500000e+002  8.2200000e+002
  1.8140000e+003  1.7840000e+003  1.7090000e+003
  1.8710000e+003  1.8140000e+003  1.7780000e+003
  9.8400000e+002  1.0650000e+003  9.8800000e+002
  9.1500000e+002  9.8400000e+002  9.8800000e+002
  1.3020000e+003  1.4350000e+003  1.3780000e+003
  1.3020000e+003  1.2360000e+003  1.3440000e+003
  1.0340000e+003  9.7200000e+002  1.0610000e+003
  9.7200000e+002  9.9600000e+002  1.0610000e+003
  9.7200000e+002  9.6400000e+002  8.8900000e+002
  9.6400000e+002  9.7200000e+002  1.0340000e+003
  9.9600000e+002  1.0250000e+003  1.0950000e+003
  1.0250000e+003  9.2200000e+002  9.4000000e+002
  9.2200000e+002  1.0250000e+003  9.9600000e+002
  1.1660000e+003  1.2040000e+003  1.2800000e+003
  5.3340000e+003  5.5290000e+003  5.4700000e+003
  5.0910000e+003  5.1130000e+003  5.2450000e+003
  4.1770000e+003  4.0740000e+003  4.1920000e+003
  3.9580000e+003  4.0740000e+003  3.9800000e+003
  4.0640000e+003  4.1770000e+003  4.1630000e+003
  4.0640000e+003  4.0740000e+003  4.1770000e+003
  4.3740000e+003  4.2800000e+003  4.2700000e+003
  4.3320000e+003  4.3740000e+003  4.2700000e+003
  4.4720000e+003  4.3620000e+003  4.4480000e+003
  4.3320000e+003  4.4720000e+003  4.4320000e+003
  4.3620000e+003  4.4720000e+003  4.3320000e+003
  5.2630000e+003  5.4300000e+003  5.3280000e+003
  5.2630000e+003  5.3730000e+003  5.4300000e+003
  5.0700000e+003  4.9610000e+003  5.1350000e+003
  4.5540000e+003  4.6440000e+003  4.6740000e+003
  4.6440000e+003  4.7900000e+003  4.6740000e+003
  3.5900000e+003  3.4760000e+003  3.4940000e+003
  3.5300000e+003  3.5900000e+003  3.4940000e+003
  4.1560000e+003  4.1150000e+003  4.2540000e+003
  2.4610000e+003  2.5410000e+003  2.5210000e+003
  4.0210000e+003  4.0510000e+003  4.1370000e+003
  5.1630000e+003  5.3210000e+003  5.2340000e+003
  5.1630000e+003  5.2240000e+003  5.3210000e+003
  5.4440000e+003  5.5490000e+003  5.7010000e+003
  5.5500000e+003  5.4440000e+003  5.7010000e+003
  1.9390000e+003  1.8460000e+003  1.8540000e+003
  2.0900000e+002  1.4600000e+002  3.2300000e+002
  2.0900000e+002  3.2300000e+002  3.0200000e+002
  6.0800000e+002  5.7900000e+002  5.2500000e+002
  7.8100000e+002  7.5000000e+002  8.6800000e+002
  1.3550000e+003  1.3560000e+003  1.4990000e+003
  1.3430000e+003  1.3550000e+003  1.4520000e+003
  1.3550000e+003  1.3430000e+003  1.2530000e+003
  1.3560000e+003  1.4560000e+003  1.4990000e+003
  1.4560000e+003  1.6160000e+003  1.4990000e+003
  1.4560000e+003  1.3560000e+003  1.3280000e+003
  1.0680000e+003  1.1030000e+003  1.0170000e+003
  1.0000000e+003  9.6500000e+002  8.7700000e+002
  8.7700000e+002  9.6500000e+002  8.6800000e+002
  1.0570000e+003  9.6500000e+002  1.0000000e+003
  9.7900000e+002  9.6500000e+002  1.0700000e+003
  1.0150000e+003  9.3600000e+002  1.0170000e+003
  1.0150000e+003  1.0550000e+003  9.5500000e+002
  1.1030000e+003  1.0150000e+003  1.0170000e+003
  9.3600000e+002  9.1400000e+002  8.5600000e+002
  9.1400000e+002  8.2000000e+002  8.5600000e+002
  9.1400000e+002  1.0150000e+003  9.5500000e+002
  1.0150000e+003  9.1400000e+002  9.3600000e+002
  1.0550000e+003  1.1530000e+003  1.0720000e+003
  1.1480000e+003  1.1530000e+003  1.2530000e+003
  1.1530000e+003  1.1480000e+003  1.0720000e+003
  9.0000000e+002  8.5800000e+002  9.5500000e+002
  8.5800000e+002  9.1400000e+002  9.5500000e+002
  9.1400000e+002  8.5800000e+002  8.2000000e+002
  9.9200000e+002  9.0000000e+002  9.5500000e+002
  9.9200000e+002  1.0550000e+003  1.0720000e+003
  1.0550000e+003  9.9200000e+002  9.5500000e+002
  9.0000000e+002  9.9200000e+002  9.5000000e+002
  1.0440000e+003  9.9200000e+002  1.0720000e+003
  9.9200000e+002  1.0440000e+003  9.5000000e+002
  1.3920000e+003  1.2890000e+003  1.3810000e+003
  1.3070000e+003  1.2890000e+003  1.3920000e+003
  9.5000000e+002  9.7400000e+002  8.9300000e+002
  1.0440000e+003  9.7400000e+002  9.5000000e+002
  9.7400000e+002  1.0440000e+003  1.0630000e+003
  9.9100000e+002  9.7400000e+002  1.0630000e+003
  8.9600000e+002  9.9100000e+002  9.2400000e+002
  9.7400000e+002  8.9600000e+002  8.9300000e+002
  8.9600000e+002  9.7400000e+002  9.9100000e+002
  4.8150000e+003  4.6800000e+003  4.7070000e+003
  4.4380000e+003  4.3930000e+003  4.3490000e+003
  4.7070000e+003  4.5800000e+003  4.6380000e+003
  4.6800000e+003  4.5800000e+003  4.7070000e+003
  4.1840000e+003  4.0860000e+003  4.0280000e+003
  4.0860000e+003  4.1840000e+003  4.2010000e+003
  4.2880000e+003  4.1840000e+003  4.3490000e+003
  4.1840000e+003  4.2880000e+003  4.2010000e+003
  4.3930000e+003  4.2880000e+003  4.3490000e+003
  4.2880000e+003  4.3140000e+003  4.2010000e+003
  4.3140000e+003  4.2880000e+003  4.3930000e+003
  3.9320000e+003  3.8210000e+003  3.8370000e+003
  3.1760000e+003  3.1510000e+003  3.0400000e+003
  3.1510000e+003  3.1760000e+003  3.3200000e+003
  4.6880000e+003  4.8110000e+003  4.6820000e+003
  4.7120000e+003  4.8440000e+003  4.8520000e+003
  4.8440000e+003  4.9780000e+003  4.8520000e+003
  4.9890000e+003  5.1500000e+003  5.1160000e+003
  4.5360000e+003  4.4610000e+003  4.5810000e+003
  2.8850000e+003  2.8620000e+003  2.9650000e+003
  2.1850000e+003  2.1200000e+003  2.2480000e+003
  2.2930000e+003  2.1850000e+003  2.2480000e+003
  2.1850000e+003  2.2930000e+003  2.2430000e+003
  2.1200000e+003  2.1850000e+003  2.0990000e+003
  2.1850000e+003  2.1590000e+003  2.0990000e+003
  2.0180000e+003  2.0420000e+003  1.9550000e+003
  1.7070000e+003  1.5960000e+003  1.6660000e+003
  1.5960000e+003  1.7070000e+003  1.6310000e+003
  1.9510000e+003  1.8460000e+003  1.9390000e+003
  3.9650000e+003  3.9680000e+003  3.8660000e+003
  3.9680000e+003  3.8440000e+003  3.8660000e+003
  3.9680000e+003  4.0810000e+003  4.0900000e+003
  8.1500000e+002  9.0200000e+002  7.9100000e+002
  9.0200000e+002  8.9900000e+002  7.9100000e+002
  9.0200000e+002  9.7700000e+002  8.9900000e+002
  1.3830000e+003  1.3000000e+003  1.4060000e+003
  3.4650000e+003  3.5360000e+003  3.4080000e+003
  3.7750000e+003  3.7440000e+003  3.8580000e+003
  3.7200000e+003  3.7750000e+003  3.8470000e+003
  3.7440000e+003  3.8480000e+003  3.8580000e+003
  3.9320000e+003  3.8480000e+003  3.8210000e+003
  3.8480000e+003  3.7210000e+003  3.8210000e+003
  3.8480000e+003  3.9320000e+003  4.0120000e+003
  3.7210000e+003  3.8480000e+003  3.6620000e+003
  1.0000000e+001  1.3000000e+002  1.1000000e+001
  1.3000000e+002  1.5000000e+002  1.1000000e+001
  8.0000000e+000  8.0000000e+001  9.0000000e+000
  6.1400000e+002  7.2600000e+002  7.0100000e+002
  8.0000000e+002  7.5400000e+002  7.0100000e+002
  7.2600000e+002  8.0000000e+002  7.0100000e+002
  8.9600000e+002  8.0000000e+002  8.9300000e+002
  8.0000000e+002  8.9600000e+002  7.5400000e+002
  7.0600000e+002  6.5100000e+002  6.2200000e+002
  6.7200000e+002  7.7600000e+002  7.4900000e+002
  6.8500000e+002  6.7200000e+002  5.9400000e+002
  6.8500000e+002  6.8900000e+002  7.7900000e+002
  6.8500000e+002  7.7600000e+002  6.7200000e+002
  4.2200000e+002  5.0700000e+002  5.0900000e+002
  2.5800000e+002  4.2500000e+002  4.2700000e+002
  1.5400000e+002  1.6100000e+002  7.5000000e+001
  1.6100000e+002  1.5400000e+002  2.5800000e+002
  1.0100000e+002  1.5400000e+002  7.5000000e+001
  2.1200000e+002  1.5400000e+002  1.0100000e+002
  6.9290000e+003  6.6100000e+003  6.8320000e+003
  1.4624000e+004  1.4551000e+004  1.4238000e+004
  1.4551000e+004  1.4240000e+004  1.4238000e+004
  1.6119000e+004  1.5828000e+004  1.6120000e+004
  1.3610000e+004  1.3850000e+004  1.3933000e+004
  1.2127000e+004  1.3325000e+004  1.2401000e+004
  1.1947000e+004  1.2127000e+004  1.2401000e+004
  1.1908000e+004  1.2127000e+004  1.1768000e+004
  1.2127000e+004  1.1947000e+004  1.1768000e+004
  1.1076000e+004  1.1304000e+004  1.1314000e+004
  1.1566000e+004  1.1908000e+004  1.1768000e+004
  1.1566000e+004  1.1304000e+004  1.1661000e+004
  1.1304000e+004  1.1566000e+004  1.1314000e+004
  1.1450000e+004  1.1566000e+004  1.1768000e+004
  1.1566000e+004  1.1450000e+004  1.1314000e+004
  9.9710000e+003  1.0159000e+004  9.9500000e+003
  1.1075000e+004  1.0860000e+004  1.0864000e+004
  1.1947000e+004  1.1627000e+004  1.1768000e+004
  1.7280000e+004  1.7051000e+004  1.7371000e+004
  1.5899000e+004  1.5762000e+004  1.5582000e+004
  1.6070000e+004  1.5899000e+004  1.6153000e+004
  1.5899000e+004  1.6070000e+004  1.5762000e+004
  1.5267000e+004  1.5435000e+004  1.5582000e+004
  1.5435000e+004  1.5267000e+004  1.5247000e+004
  8.0610000e+003  7.8170000e+003  7.8110000e+003
  9.9880000e+003  1.0268000e+004  1.0157000e+004
  1.0268000e+004  9.9880000e+003  1.0040000e+004
  9.9880000e+003  9.7980000e+003  1.0040000e+004
  9.7980000e+003  9.9280000e+003  1.0040000e+004
  8.8180000e+003  8.9570000e+003  8.6930000e+003
  8.7550000e+003  8.8200000e+003  8.9990000e+003
  6.6370000e+003  6.9800000e+003  6.8820000e+003
  6.6370000e+003  6.5110000e+003  6.3750000e+003
  6.5630000e+003  6.6370000e+003  6.3750000e+003
  6.6370000e+003  6.5630000e+003  6.9800000e+003
  5.8910000e+003  5.9390000e+003  6.0910000e+003
  6.0360000e+003  5.8910000e+003  6.0910000e+003
  6.2300000e+003  6.0360000e+003  6.0910000e+003
  5.2390000e+003  5.1500000e+003  5.0900000e+003
  4.9000000e+003  4.8690000e+003  4.7530000e+003
  4.7740000e+003  4.9000000e+003  4.7530000e+003
  1.5030000e+004  1.5281000e+004  1.5266000e+004
  1.3673000e+004  1.3319000e+004  1.3622000e+004
  1.3319000e+004  1.3673000e+004  1.3496000e+004
  1.2352000e+004  1.3319000e+004  1.3496000e+004
  1.1158000e+004  1.1396000e+004  1.1432000e+004
  1.1960000e+004  1.1873000e+004  1.1652000e+004
  1.1652000e+004  1.1873000e+004  1.1639000e+004
  1.2278000e+004  1.2475000e+004  1.1926000e+004
  1.0785000e+004  1.0875000e+004  1.0623000e+004
  1.0875000e+004  1.0785000e+004  1.1036000e+004
  1.1036000e+004  1.0785000e+004  1.0968000e+004
  1.0481000e+004  1.0785000e+004  1.0623000e+004
  1.0875000e+004  1.1091000e+004  1.0847000e+004
  1.1091000e+004  1.0875000e+004  1.1036000e+004
  1.1239000e+004  1.1036000e+004  1.0968000e+004
  1.0383000e+004  1.0625000e+004  1.0428000e+004
  1.0572000e+004  1.0625000e+004  1.0383000e+004
  9.9370000e+003  9.8740000e+003  1.0136000e+004
  1.1129000e+004  1.1451000e+004  1.1291000e+004
  1.1111000e+004  1.1327000e+004  1.1364000e+004
  1.9670000e+003  2.0200000e+003  2.0110000e+003
  2.0500000e+003  2.0140000e+003  2.0110000e+003
  2.0200000e+003  2.0500000e+003  2.0110000e+003
  2.1550000e+003  2.2280000e+003  2.2600000e+003
  2.2040000e+003  2.2910000e+003  2.2190000e+003
  1.9480000e+003  1.9140000e+003  1.8530000e+003
  1.7890000e+003  1.8230000e+003  1.8240000e+003
  2.0020000e+003  1.9030000e+003  1.9770000e+003
  1.8230000e+003  1.8720000e+003  1.8240000e+003
  1.3750000e+003  1.2590000e+003  1.3230000e+003
  3.8200000e+002  3.4600000e+002  3.7700000e+002
  2.4240000e+003  2.3440000e+003  2.3320000e+003
  2.3440000e+003  2.4240000e+003  2.4300000e+003
  1.1120000e+003  1.2240000e+003  1.1270000e+003
  1.2590000e+003  1.2150000e+003  1.3230000e+003
  1.2590000e+003  1.1710000e+003  1.1290000e+003
  1.1710000e+003  1.0480000e+003  1.1290000e+003
  2.3420000e+003  2.3020000e+003  2.3850000e+003
  2.4420000e+003  2.3420000e+003  2.3850000e+003
  2.3420000e+003  2.4420000e+003  2.3980000e+003
  2.4750000e+003  2.4420000e+003  2.3850000e+003
  2.5320000e+003  2.4420000e+003  2.4750000e+003
  2.3980000e+003  2.4420000e+003  2.5180000e+003
  2.7300000e+003  2.6420000e+003  2.7110000e+003
  2.6420000e+003  2.6240000e+003  2.7110000e+003
  2.6240000e+003  2.6420000e+003  2.5540000e+003
  2.6420000e+003  2.5810000e+003  2.5540000e+003
  4.1000000e+001  4.0000000e+001  1.2800000e+002
  1.2420000e+003  1.2250000e+003  1.3310000e+003
  2.0300000e+002  9.0000000e+001  1.5100000e+002
  3.2000000e+001  9.0000000e+001  3.3000000e+001
  9.0000000e+001  3.2000000e+001  1.5100000e+002
  2.6300000e+002  2.0300000e+002  1.5100000e+002
  1.2000000e+002  3.2000000e+001  3.1000000e+001
  2.8200000e+002  1.7600000e+002  2.2600000e+002
  3.7400000e+002  2.6300000e+002  2.2300000e+002
  1.0300000e+002  3.0000000e+001  2.9000000e+001
  8.3100000e+002  8.9400000e+002  7.9200000e+002
  8.1900000e+002  7.4600000e+002  6.9200000e+002
  6.9700000e+002  7.1500000e+002  7.9200000e+002
  7.1500000e+002  8.3100000e+002  7.9200000e+002
  8.3100000e+002  7.1500000e+002  7.3900000e+002
  8.9400000e+002  8.5500000e+002  7.9200000e+002
  7.6600000e+002  8.1900000e+002  6.9200000e+002
  6.9700000e+002  7.6600000e+002  6.9200000e+002
  7.6600000e+002  8.5500000e+002  8.1900000e+002
  7.6600000e+002  6.9700000e+002  7.9200000e+002
  8.5500000e+002  7.6600000e+002  7.9200000e+002
  7.4600000e+002  6.5800000e+002  6.9200000e+002
  3.7000000e+001  3.6000000e+001  9.6000000e+001
  1.3320000e+003  1.4630000e+003  1.3370000e+003
  4.9510000e+003  4.9520000e+003  4.9800000e+003
  2.7640000e+004  2.7531000e+004  2.7593000e+004
  2.7570000e+004  2.7640000e+004  2.7693000e+004
  2.7640000e+004  2.7570000e+004  2.7531000e+004
  2.7454000e+004  2.7489000e+004  2.7587000e+004
  2.7683000e+004  2.7706000e+004  2.7805000e+004
  2.7579000e+004  2.7454000e+004  2.7587000e+004
  2.7454000e+004  2.7579000e+004  2.7472000e+004
  2.7706000e+004  2.7579000e+004  2.7587000e+004
  2.7579000e+004  2.7706000e+004  2.7683000e+004
  2.7472000e+004  2.7579000e+004  2.7593000e+004
  2.7579000e+004  2.7683000e+004  2.7593000e+004
  2.7519000e+004  2.7608000e+004  2.7614000e+004
  4.9100000e+003  5.0440000e+003  4.9120000e+003
  4.2660000e+003  4.3080000e+003  4.1870000e+003
  4.3430000e+003  4.2720000e+003  4.4000000e+003
  4.7520000e+003  4.6470000e+003  4.6810000e+003
  4.5310000e+003  4.4160000e+003  4.5160000e+003
  3.9120000e+003  3.9930000e+003  4.0160000e+003
  3.9930000e+003  3.9120000e+003  3.8640000e+003
  3.9170000e+003  3.9930000e+003  3.8640000e+003
  4.0210000e+003  3.9930000e+003  3.9170000e+003
  3.9930000e+003  4.0210000e+003  4.1140000e+003
  2.7900000e+003  2.8130000e+003  2.7110000e+003
  3.4140000e+003  3.5520000e+003  3.4960000e+003
  3.5520000e+003  3.4140000e+003  3.4840000e+003
  5.0270000e+003  5.1600000e+003  5.1730000e+003
  5.1600000e+003  5.0270000e+003  5.0450000e+003
  5.2780000e+003  5.1600000e+003  5.2920000e+003
  5.4370000e+003  5.4090000e+003  5.2920000e+003
  6.0120000e+003  5.8790000e+003  6.1010000e+003
  5.4560000e+003  5.6700000e+003  5.4370000e+003
  5.4330000e+003  5.4560000e+003  5.3120000e+003
  4.2510000e+003  4.3580000e+003  4.3540000e+003
  4.2920000e+003  4.3730000e+003  4.2610000e+003
  4.3730000e+003  4.2920000e+003  4.4230000e+003
  3.9620000e+003  4.0480000e+003  4.0830000e+003
  3.9620000e+003  3.9980000e+003  3.9000000e+003
  3.9980000e+003  3.9620000e+003  4.0830000e+003
  4.0480000e+003  3.9620000e+003  3.9280000e+003
  4.1060000e+003  4.1580000e+003  4.0320000e+003
  4.1580000e+003  4.2920000e+003  4.2610000e+003
  4.1580000e+003  4.0480000e+003  4.0320000e+003
  4.0480000e+003  4.1580000e+003  4.1520000e+003
  4.1290000e+003  4.2140000e+003  4.1060000e+003
  4.2140000e+003  4.1580000e+003  4.1060000e+003
  4.5160000e+003  4.4540000e+003  4.5870000e+003
  4.5230000e+003  4.4540000e+003  4.4050000e+003
  4.6220000e+003  4.5160000e+003  4.5870000e+003
  4.6220000e+003  4.5310000e+003  4.5160000e+003
  5.4560000e+003  5.2960000e+003  5.3120000e+003
  5.2960000e+003  5.4370000e+003  5.2920000e+003
  5.2960000e+003  5.4560000e+003  5.4370000e+003
  6.4470000e+003  6.5660000e+003  6.8320000e+003
  6.5660000e+003  6.9140000e+003  6.8320000e+003
  6.3940000e+003  6.5660000e+003  6.3510000e+003
  6.3260000e+003  6.2710000e+003  6.4540000e+003
  6.1960000e+003  6.2710000e+003  6.0850000e+003
  9.0420000e+003  9.2750000e+003  9.1810000e+003
  1.1009000e+004  1.1129000e+004  1.1291000e+004
  1.3640000e+004  1.3363000e+004  1.2911000e+004
  1.2256000e+004  1.3363000e+004  1.2278000e+004
  1.3363000e+004  1.2256000e+004  1.2911000e+004
  1.0189000e+004  1.0390000e+004  1.0452000e+004
  1.0390000e+004  1.0189000e+004  1.0201000e+004
  1.0328000e+004  1.0579000e+004  1.0467000e+004
  1.0579000e+004  1.0328000e+004  1.0452000e+004
  9.8180000e+003  1.0007000e+004  9.8420000e+003
  9.2440000e+003  9.0720000e+003  9.0140000e+003
  9.1960000e+003  9.2440000e+003  9.0140000e+003
  9.0720000e+003  9.2440000e+003  9.2910000e+003
  9.1430000e+003  9.1960000e+003  8.9440000e+003
  9.6700000e+003  9.8180000e+003  9.5850000e+003
  9.4030000e+003  9.6700000e+003  9.5850000e+003
  9.6700000e+003  9.4030000e+003  9.5520000e+003
  9.1430000e+003  9.4030000e+003  9.1960000e+003
  1.0189000e+004  9.9940000e+003  1.0201000e+004
  9.1720000e+003  9.4200000e+003  9.2500000e+003
  9.4650000e+003  9.6350000e+003  9.6730000e+003
  9.2440000e+003  9.4650000e+003  9.2910000e+003
  8.5970000e+003  8.7630000e+003  8.8490000e+003
  8.7130000e+003  8.5970000e+003  8.8490000e+003
  6.9020000e+003  6.6810000e+003  6.5210000e+003
  6.5660000e+003  6.6810000e+003  6.9140000e+003
  6.9140000e+003  6.6810000e+003  7.0930000e+003
  6.6810000e+003  6.9020000e+003  7.0930000e+003
  6.6810000e+003  6.3940000e+003  6.5210000e+003
  6.6810000e+003  6.5660000e+003  6.3940000e+003
  6.3870000e+003  6.2900000e+003  6.2070000e+003
  6.2900000e+003  6.0880000e+003  6.2070000e+003
  6.0880000e+003  6.2900000e+003  6.1960000e+003
  7.1480000e+003  6.7970000e+003  7.0040000e+003
  7.2320000e+003  7.1480000e+003  7.0040000e+003
  7.1480000e+003  7.2320000e+003  7.3940000e+003
  6.6900000e+003  6.6920000e+003  7.0140000e+003
  6.6920000e+003  6.6900000e+003  6.4540000e+003
  6.7970000e+003  6.6920000e+003  6.4890000e+003
  8.3530000e+003  8.1950000e+003  8.4520000e+003
  8.3530000e+003  8.6120000e+003  8.4010000e+003
  8.6120000e+003  8.3530000e+003  8.4520000e+003
  7.3310000e+003  7.1590000e+003  7.3950000e+003
  7.1590000e+003  6.9020000e+003  7.0140000e+003
  6.9020000e+003  7.1590000e+003  7.0930000e+003
  7.1590000e+003  7.3310000e+003  7.0930000e+003
  7.2140000e+003  7.1590000e+003  7.0140000e+003
  7.1590000e+003  7.2140000e+003  7.3950000e+003
  7.3060000e+003  7.5580000e+003  7.5670000e+003
  7.3310000e+003  7.5580000e+003  7.3060000e+003
  7.5580000e+003  7.8380000e+003  7.5670000e+003
  7.5580000e+003  7.7990000e+003  7.8380000e+003
  7.5580000e+003  7.3310000e+003  7.5980000e+003
  7.7990000e+003  7.5580000e+003  7.5980000e+003
  7.6830000e+003  7.4430000e+003  7.6410000e+003
  7.4430000e+003  7.6830000e+003  7.3950000e+003
  7.2140000e+003  7.4430000e+003  7.3950000e+003
  5.3630000e+003  5.3950000e+003  5.5480000e+003
  6.5690000e+003  6.4430000e+003  6.3450000e+003
  6.0400000e+003  6.2440000e+003  6.1350000e+003
  6.0400000e+003  5.9400000e+003  5.7970000e+003
  5.9400000e+003  6.0400000e+003  6.1350000e+003
  5.7100000e+003  5.9400000e+003  5.8530000e+003
  5.9400000e+003  6.0370000e+003  5.8530000e+003
  6.0370000e+003  6.1670000e+003  6.0380000e+003
  6.1190000e+003  5.9250000e+003  6.0380000e+003
  5.3420000e+003  5.4660000e+003  5.3510000e+003
  5.4660000e+003  5.5190000e+003  5.7170000e+003
  5.4660000e+003  5.3420000e+003  5.5190000e+003
  5.2160000e+003  5.3420000e+003  5.2270000e+003
  5.0700000e+003  5.2160000e+003  5.0950000e+003
  5.2160000e+003  5.0700000e+003  5.1350000e+003
  5.2590000e+003  5.2160000e+003  5.1350000e+003
  4.5480000e+003  4.4900000e+003  4.6190000e+003
  4.4900000e+003  4.5480000e+003  4.4230000e+003
  2.9335000e+004  2.9207000e+004  2.9328000e+004
  2.9222000e+004  2.9331000e+004  2.9379000e+004
  2.9331000e+004  2.9447000e+004  2.9379000e+004
  2.9331000e+004  2.9335000e+004  2.9458000e+004
  2.9447000e+004  2.9331000e+004  2.9458000e+004
  2.9690000e+004  2.9692000e+004  2.9893000e+004
  2.9458000e+004  2.9580000e+004  2.9575000e+004
  2.9692000e+004  2.9580000e+004  2.9574000e+004
  2.9580000e+004  2.9690000e+004  2.9575000e+004
  2.9580000e+004  2.9692000e+004  2.9690000e+004
  2.9713000e+004  2.9890000e+004  2.9891000e+004
  2.9890000e+004  2.9713000e+004  2.9662000e+004
  2.9457000e+004  2.9335000e+004  2.9328000e+004
  2.9335000e+004  2.9457000e+004  2.9458000e+004
  2.9457000e+004  2.9580000e+004  2.9458000e+004
  2.9580000e+004  2.9457000e+004  2.9574000e+004
  2.8975000e+004  2.8858000e+004  2.8879000e+004
  2.8858000e+004  2.8975000e+004  2.8978000e+004
  2.9077000e+004  2.9096000e+004  2.9199000e+004
  2.9888000e+004  2.9759000e+004  2.9887000e+004
  2.9759000e+004  2.9888000e+004  2.9889000e+004
  2.9588000e+004  2.9759000e+004  2.9662000e+004
  2.9759000e+004  2.9588000e+004  2.9655000e+004
  2.9875000e+004  2.9684000e+004  2.9696000e+004
  2.9880000e+004  2.9691000e+004  2.9879000e+004
  2.9691000e+004  2.9721000e+004  2.9598000e+004
  2.9721000e+004  2.9624000e+004  2.9598000e+004
  2.9721000e+004  2.9880000e+004  2.9881000e+004
  2.9880000e+004  2.9721000e+004  2.9691000e+004
  2.9723000e+004  2.9754000e+004  2.9883000e+004
  2.9754000e+004  2.9721000e+004  2.9881000e+004
  2.9624000e+004  2.9754000e+004  2.9635000e+004
  2.9721000e+004  2.9754000e+004  2.9624000e+004
  2.9453000e+004  2.9557000e+004  2.9594000e+004
  2.9557000e+004  2.9453000e+004  2.9445000e+004
  2.9502000e+004  2.9624000e+004  2.9493000e+004
  2.9624000e+004  2.9502000e+004  2.9598000e+004
  2.9733000e+004  2.9886000e+004  2.9887000e+004
  2.9596000e+004  2.9561000e+004  2.9442000e+004
  2.9868000e+004  2.9699000e+004  2.9718000e+004
  2.9699000e+004  2.9596000e+004  2.9718000e+004
  2.9596000e+004  2.9699000e+004  2.9561000e+004
  2.9712000e+004  2.9670000e+004  2.9577000e+004
  2.9670000e+004  2.9712000e+004  2.9865000e+004
  2.9640000e+004  2.9670000e+004  2.9752000e+004
  2.9640000e+004  2.9752000e+004  2.9718000e+004
  2.9596000e+004  2.9640000e+004  2.9718000e+004
  2.9867000e+004  2.9868000e+004  2.9718000e+004
  2.9752000e+004  2.9867000e+004  2.9718000e+004
  2.9561000e+004  2.9434000e+004  2.9442000e+004
  2.9343000e+004  2.9267000e+004  2.9200000e+004
  2.9267000e+004  2.9343000e+004  2.9384000e+004
  2.9267000e+004  2.9158000e+004  2.9200000e+004
  2.9343000e+004  2.9452000e+004  2.9384000e+004
  2.7895000e+004  2.7967000e+004  2.8034000e+004
  2.7967000e+004  2.8082000e+004  2.8034000e+004
  2.8341000e+004  2.8256000e+004  2.8210000e+004
  2.8158000e+004  2.8054000e+004  2.8034000e+004
  2.7931000e+004  2.7957000e+004  2.7842000e+004
  2.7931000e+004  2.8054000e+004  2.7957000e+004
  2.7931000e+004  2.7895000e+004  2.8034000e+004
  2.8054000e+004  2.7931000e+004  2.8034000e+004
  2.7650000e+004  2.7754000e+004  2.7703000e+004
  2.8054000e+004  2.8081000e+004  2.7957000e+004
  2.9003000e+004  2.9108000e+004  2.9129000e+004
  2.9243000e+004  2.9108000e+004  2.9218000e+004
  2.9108000e+004  2.9243000e+004  2.9129000e+004
  2.9108000e+004  2.9115000e+004  2.9218000e+004
  2.8661000e+004  2.8762000e+004  2.8659000e+004
  2.8811000e+004  2.8762000e+004  2.8661000e+004
  2.8659000e+004  2.8762000e+004  2.8787000e+004
  2.8762000e+004  2.8882000e+004  2.8787000e+004
  2.8762000e+004  2.8811000e+004  2.8882000e+004
  2.9444000e+004  2.9503000e+004  2.9568000e+004
  2.9503000e+004  2.9444000e+004  2.9369000e+004
  2.9470000e+004  2.9568000e+004  2.9598000e+004
  2.9470000e+004  2.9444000e+004  2.9568000e+004
  2.9502000e+004  2.9470000e+004  2.9598000e+004
  2.9444000e+004  2.9470000e+004  2.9350000e+004
  2.9243000e+004  2.9235000e+004  2.9129000e+004
  2.9235000e+004  2.9113000e+004  2.9129000e+004
  2.8988000e+004  2.8882000e+004  2.8913000e+004
  2.8988000e+004  2.9003000e+004  2.8882000e+004
  2.8988000e+004  2.9108000e+004  2.9003000e+004
  2.9108000e+004  2.8988000e+004  2.9115000e+004
  2.9556000e+004  2.9642000e+004  2.9733000e+004
  2.9453000e+004  2.9497000e+004  2.9356000e+004
  2.9497000e+004  2.9642000e+004  2.9556000e+004
  2.9497000e+004  2.9453000e+004  2.9594000e+004
  2.9642000e+004  2.9497000e+004  2.9594000e+004
  2.9453000e+004  2.9334000e+004  2.9445000e+004
  2.9334000e+004  2.9453000e+004  2.9356000e+004
  2.9334000e+004  2.9208000e+004  2.9227000e+004
  2.9208000e+004  2.9334000e+004  2.9356000e+004
  2.8659000e+004  2.8691000e+004  2.8571000e+004
  2.8691000e+004  2.8659000e+004  2.8787000e+004
  2.8812000e+004  2.8819000e+004  2.8944000e+004
  2.8679000e+004  2.8812000e+004  2.8716000e+004
  2.8812000e+004  2.8679000e+004  2.8819000e+004
  2.6081000e+004  2.6111000e+004  2.6178000e+004
  2.6111000e+004  2.6081000e+004  2.6022000e+004
  2.7318000e+004  2.7294000e+004  2.7197000e+004
  2.7275000e+004  2.7294000e+004  2.7392000e+004
  2.7452000e+004  2.7318000e+004  2.7330000e+004
  2.7452000e+004  2.7592000e+004  2.7538000e+004
  2.7452000e+004  2.7540000e+004  2.7592000e+004
  2.7294000e+004  2.7175000e+004  2.7197000e+004
  2.7175000e+004  2.7294000e+004  2.7275000e+004
  2.7008000e+004  2.6897000e+004  2.7013000e+004
  2.6735000e+004  2.6635000e+004  2.6679000e+004
  2.6635000e+004  2.6572000e+004  2.6679000e+004
  2.6635000e+004  2.6545000e+004  2.6572000e+004
  2.6722000e+004  2.6781000e+004  2.6658000e+004
  2.6572000e+004  2.6633000e+004  2.6679000e+004
  2.6553000e+004  2.6633000e+004  2.6572000e+004
  2.6633000e+004  2.6726000e+004  2.6679000e+004
  2.6726000e+004  2.6633000e+004  2.6658000e+004
  2.6633000e+004  2.6553000e+004  2.6658000e+004
  2.5333000e+004  2.5352000e+004  2.5386000e+004
  2.5362000e+004  2.5279000e+004  2.5366000e+004
  2.5279000e+004  2.5322000e+004  2.5366000e+004
  2.5477000e+004  2.5508000e+004  2.5567000e+004
  2.5462000e+004  2.5443000e+004  2.5386000e+004
  2.9735000e+004  2.9605000e+004  2.9701000e+004
  2.9605000e+004  2.9572000e+004  2.9701000e+004
  2.9391000e+004  2.9491000e+004  2.9481000e+004
  2.8883000e+004  2.8763000e+004  2.8792000e+004
  2.9565000e+004  2.9615000e+004  2.9700000e+004
  2.9615000e+004  2.9703000e+004  2.9700000e+004
  2.9703000e+004  2.9615000e+004  2.9551000e+004
  2.9615000e+004  2.9565000e+004  2.9478000e+004
  2.8276000e+004  2.8397000e+004  2.8293000e+004
  2.8965000e+004  2.9009000e+004  2.8896000e+004
  2.9009000e+004  2.8965000e+004  2.9083000e+004
  2.8717000e+004  2.8655000e+004  2.8778000e+004
  2.8596000e+004  2.8655000e+004  2.8717000e+004
  2.8655000e+004  2.8737000e+004  2.8778000e+004
  2.8201000e+004  2.8154000e+004  2.8269000e+004
  2.8154000e+004  2.8201000e+004  2.8078000e+004
  2.8122000e+004  2.8201000e+004  2.8259000e+004
  2.8201000e+004  2.8122000e+004  2.8078000e+004
  2.8467000e+004  2.8450000e+004  2.8367000e+004
  2.8467000e+004  2.8367000e+004  2.8397000e+004
  2.8688000e+004  2.8813000e+004  2.8729000e+004
  2.8609000e+004  2.8688000e+004  2.8729000e+004
  2.8813000e+004  2.8688000e+004  2.8795000e+004
  2.8445000e+004  2.8520000e+004  2.8562000e+004
  2.8639000e+004  2.8609000e+004  2.8729000e+004
  2.7551000e+004  2.7549000e+004  2.7658000e+004
  2.7505000e+004  2.7482000e+004  2.7612000e+004
  2.7482000e+004  2.7551000e+004  2.7612000e+004
  2.7688000e+004  2.7784000e+004  2.7658000e+004
  2.7784000e+004  2.7688000e+004  2.7785000e+004
  2.7549000e+004  2.7688000e+004  2.7658000e+004
  2.7482000e+004  2.7386000e+004  2.7361000e+004
  2.9371000e+004  2.9254000e+004  2.9220000e+004
  2.9374000e+004  2.9254000e+004  2.9371000e+004
  2.9144000e+004  2.9254000e+004  2.9252000e+004
  2.9254000e+004  2.9144000e+004  2.9120000e+004
  2.8726000e+004  2.8611000e+004  2.8712000e+004
  2.8611000e+004  2.8726000e+004  2.8598000e+004
  2.9050000e+004  2.9161000e+004  2.9041000e+004
  2.9161000e+004  2.9050000e+004  2.9187000e+004
  2.8499000e+004  2.8380000e+004  2.8394000e+004
  2.8380000e+004  2.8275000e+004  2.8394000e+004
  2.8566000e+004  2.8440000e+004  2.8471000e+004
  2.8566000e+004  2.8471000e+004  2.8598000e+004
  2.8440000e+004  2.8566000e+004  2.8565000e+004
  2.8796000e+004  2.8654000e+004  2.8736000e+004
  2.8796000e+004  2.8713000e+004  2.8654000e+004
  2.8868000e+004  2.8796000e+004  2.8736000e+004
  2.9137000e+004  2.9179000e+004  2.9075000e+004
  2.7990000e+004  2.8053000e+004  2.8130000e+004
  2.8053000e+004  2.7919000e+004  2.7961000e+004
  2.8053000e+004  2.7990000e+004  2.7919000e+004
  2.7866000e+004  2.7889000e+004  2.7765000e+004
  2.7765000e+004  2.7889000e+004  2.7820000e+004
  2.8280000e+004  2.8193000e+004  2.8346000e+004
  2.8193000e+004  2.8280000e+004  2.8148000e+004
  2.8069000e+004  2.8193000e+004  2.8148000e+004
  2.8193000e+004  2.8069000e+004  2.8072000e+004
  2.8174000e+004  2.8193000e+004  2.8072000e+004
  2.8193000e+004  2.8174000e+004  2.8270000e+004
  2.7518000e+004  2.7469000e+004  2.7388000e+004
  2.7952000e+004  2.7879000e+004  2.8008000e+004
  2.7670000e+004  2.7556000e+004  2.7600000e+004
  2.7690000e+004  2.7670000e+004  2.7600000e+004
  2.7670000e+004  2.7690000e+004  2.7781000e+004
  2.7556000e+004  2.7488000e+004  2.7600000e+004
  2.7488000e+004  2.7557000e+004  2.7600000e+004
  2.7427000e+004  2.7303000e+004  2.7363000e+004
  2.7488000e+004  2.7427000e+004  2.7363000e+004
  2.7427000e+004  2.7488000e+004  2.7556000e+004
  2.7427000e+004  2.7512000e+004  2.7396000e+004
  2.7512000e+004  2.7427000e+004  2.7556000e+004
  2.7728000e+004  2.7657000e+004  2.7592000e+004
  2.7592000e+004  2.7657000e+004  2.7538000e+004
  2.7657000e+004  2.7712000e+004  2.7538000e+004
  2.7846000e+004  2.7983000e+004  2.7887000e+004
  2.7983000e+004  2.7846000e+004  2.7922000e+004
  2.7712000e+004  2.7758000e+004  2.7641000e+004
  2.7690000e+004  2.7758000e+004  2.7807000e+004
  2.7758000e+004  2.7690000e+004  2.7641000e+004
  2.7758000e+004  2.7887000e+004  2.7807000e+004
  2.7758000e+004  2.7846000e+004  2.7887000e+004
  2.7557000e+004  2.7532000e+004  2.7641000e+004
  2.7712000e+004  2.7532000e+004  2.7538000e+004
  2.7532000e+004  2.7712000e+004  2.7641000e+004
  2.7207000e+004  2.7263000e+004  2.7152000e+004
  2.7263000e+004  2.7207000e+004  2.7333000e+004
  2.7055000e+004  2.7141000e+004  2.7033000e+004
  2.6528000e+004  2.6450000e+004  2.6439000e+004
  2.6450000e+004  2.6528000e+004  2.6538000e+004
  2.7150000e+004  2.7089000e+004  2.7206000e+004
  2.7113000e+004  2.7045000e+004  2.7033000e+004
  2.7141000e+004  2.7113000e+004  2.7033000e+004
  2.7113000e+004  2.7141000e+004  2.7217000e+004
  2.7045000e+004  2.7113000e+004  2.7166000e+004
  2.7315000e+004  2.7421000e+004  2.7286000e+004
  2.7550000e+004  2.7421000e+004  2.7509000e+004
  2.7421000e+004  2.7550000e+004  2.7507000e+004
  2.7398000e+004  2.7421000e+004  2.7507000e+004
  2.7479000e+004  2.7343000e+004  2.7429000e+004
  2.7343000e+004  2.7317000e+004  2.7429000e+004
  2.8391000e+004  2.8294000e+004  2.8259000e+004
  2.8391000e+004  2.8511000e+004  2.8402000e+004
  2.8511000e+004  2.8391000e+004  2.8488000e+004
  2.8375000e+004  2.8391000e+004  2.8259000e+004
  2.8375000e+004  2.8445000e+004  2.8488000e+004
  2.8391000e+004  2.8375000e+004  2.8488000e+004
  2.9161000e+004  2.9101000e+004  2.9041000e+004
  2.9101000e+004  2.9161000e+004  2.9237000e+004
  2.9413000e+004  2.9297000e+004  2.9416000e+004
  2.9297000e+004  2.9320000e+004  2.9416000e+004
  2.9336000e+004  2.9240000e+004  2.9197000e+004
  2.9297000e+004  2.9336000e+004  2.9197000e+004
  2.9336000e+004  2.9297000e+004  2.9413000e+004
  2.9336000e+004  2.9353000e+004  2.9240000e+004
  2.9336000e+004  2.9413000e+004  2.9490000e+004
  2.9537000e+004  2.9567000e+004  2.9653000e+004
  2.9537000e+004  2.9416000e+004  2.9441000e+004
  2.9567000e+004  2.9537000e+004  2.9441000e+004
  2.9422000e+004  2.9288000e+004  2.9318000e+004
  2.7436000e+004  2.7560000e+004  2.7429000e+004
  2.7317000e+004  2.7436000e+004  2.7429000e+004
  2.7436000e+004  2.7317000e+004  2.7329000e+004
  2.8382000e+004  2.8268000e+004  2.8337000e+004
  2.8268000e+004  2.8273000e+004  2.8156000e+004
  2.8268000e+004  2.8382000e+004  2.8273000e+004
  2.8268000e+004  2.8191000e+004  2.8337000e+004
  2.8065000e+004  2.8191000e+004  2.8156000e+004
  2.8191000e+004  2.8268000e+004  2.8156000e+004
  2.7858000e+004  2.7757000e+004  2.7746000e+004
  2.7757000e+004  2.7858000e+004  2.7883000e+004
  2.7883000e+004  2.7858000e+004  2.7985000e+004
  2.7858000e+004  2.7950000e+004  2.7985000e+004
  2.7521000e+004  2.7422000e+004  2.7391000e+004
  2.7845000e+004  2.7858000e+004  2.7746000e+004
  2.8622000e+004  2.8599000e+004  2.8721000e+004
  2.8599000e+004  2.8488000e+004  2.8562000e+004
  2.8599000e+004  2.8511000e+004  2.8488000e+004
  2.8683000e+004  2.8599000e+004  2.8562000e+004
  2.8599000e+004  2.8683000e+004  2.8721000e+004
  2.9844000e+004  2.9678000e+004  2.9843000e+004
  2.9678000e+004  2.9729000e+004  2.9843000e+004
  2.9678000e+004  2.9694000e+004  2.9559000e+004
  2.9678000e+004  2.9559000e+004  2.9583000e+004
  2.9729000e+004  2.9678000e+004  2.9583000e+004
  2.9748000e+004  2.9850000e+004  2.9851000e+004
  2.9850000e+004  2.9748000e+004  2.9849000e+004
  2.9430000e+004  2.9364000e+004  2.9285000e+004
  2.9320000e+004  2.9364000e+004  2.9441000e+004
  2.9364000e+004  2.9237000e+004  2.9285000e+004
  2.9364000e+004  2.9320000e+004  2.9237000e+004
  2.9504000e+004  2.9567000e+004  2.9441000e+004
  2.9567000e+004  2.9504000e+004  2.9645000e+004
  2.9364000e+004  2.9504000e+004  2.9441000e+004
  2.9504000e+004  2.9364000e+004  2.9430000e+004
  2.9634000e+004  2.9625000e+004  2.9743000e+004
  2.9625000e+004  2.9694000e+004  2.9743000e+004
  2.9625000e+004  2.9509000e+004  2.9559000e+004
  2.9694000e+004  2.9625000e+004  2.9559000e+004
  2.9677000e+004  2.9846000e+004  2.9847000e+004
  2.9846000e+004  2.9677000e+004  2.9743000e+004
  2.8530000e+004  2.8591000e+004  2.8648000e+004
  2.8557000e+004  2.8530000e+004  2.8648000e+004
  2.8591000e+004  2.8530000e+004  2.8456000e+004
  2.8530000e+004  2.8557000e+004  2.8424000e+004
  2.9547000e+004  2.9450000e+004  2.9582000e+004
  2.9450000e+004  2.9533000e+004  2.9582000e+004
  2.8679000e+004  2.8602000e+004  2.8723000e+004
  2.8079000e+004  2.8066000e+004  2.7959000e+004
  2.8066000e+004  2.8079000e+004  2.8196000e+004
  2.7952000e+004  2.8079000e+004  2.7959000e+004
  2.8534000e+004  2.8613000e+004  2.8486000e+004
  2.8613000e+004  2.8534000e+004  2.8645000e+004
  2.8645000e+004  2.8534000e+004  2.8581000e+004
  2.8534000e+004  2.8457000e+004  2.8581000e+004
  2.8457000e+004  2.8378000e+004  2.8497000e+004
  2.8378000e+004  2.8438000e+004  2.8497000e+004
  2.8110000e+004  2.8231000e+004  2.8209000e+004
  2.7682000e+004  2.7780000e+004  2.7653000e+004
  2.7335000e+004  2.7352000e+004  2.7246000e+004
  2.7216000e+004  2.7335000e+004  2.7246000e+004
  2.7335000e+004  2.7216000e+004  2.7357000e+004
  2.7260000e+004  2.7359000e+004  2.7180000e+004
  2.7346000e+004  2.7359000e+004  2.7260000e+004
  2.7196000e+004  2.7081000e+004  2.7164000e+004
  2.7196000e+004  2.7120000e+004  2.7081000e+004
  2.7709000e+004  2.7790000e+004  2.7833000e+004
  2.7608000e+004  2.7713000e+004  2.7614000e+004
  2.7713000e+004  2.7709000e+004  2.7614000e+004
  2.7709000e+004  2.7713000e+004  2.7790000e+004
  2.7713000e+004  2.7608000e+004  2.7703000e+004
  2.7895000e+004  2.7791000e+004  2.7800000e+004
  2.7791000e+004  2.7931000e+004  2.7842000e+004
  2.7931000e+004  2.7791000e+004  2.7895000e+004
  2.7553000e+004  2.7602000e+004  2.7473000e+004
  2.7553000e+004  2.7673000e+004  2.7602000e+004
  2.7308000e+004  2.7193000e+004  2.7273000e+004
  2.7394000e+004  2.7308000e+004  2.7273000e+004
  2.7308000e+004  2.7394000e+004  2.7419000e+004
  2.6985000e+004  2.7125000e+004  2.7031000e+004
  2.7023000e+004  2.7132000e+004  2.7056000e+004
  2.6740000e+004  2.6858000e+004  2.6774000e+004
  2.7176000e+004  2.7287000e+004  2.7291000e+004
  2.6949000e+004  2.7051000e+004  2.6969000e+004
  2.7471000e+004  2.7394000e+004  2.7348000e+004
  2.7216000e+004  2.7096000e+004  2.7082000e+004
  2.7096000e+004  2.7216000e+004  2.7132000e+004
  2.7023000e+004  2.7096000e+004  2.7132000e+004
  2.7156000e+004  2.7250000e+004  2.7082000e+004
  2.7250000e+004  2.7216000e+004  2.7082000e+004
  2.7216000e+004  2.7250000e+004  2.7357000e+004
  2.7250000e+004  2.7156000e+004  2.7262000e+004
  2.7364000e+004  2.7250000e+004  2.7262000e+004
  2.7250000e+004  2.7364000e+004  2.7357000e+004
  2.7368000e+004  2.7364000e+004  2.7262000e+004
  2.7364000e+004  2.7466000e+004  2.7357000e+004
  2.7466000e+004  2.7364000e+004  2.7478000e+004
  2.6635000e+004  2.6593000e+004  2.6545000e+004
  2.6692000e+004  2.6743000e+004  2.6641000e+004
  2.6692000e+004  2.6635000e+004  2.6735000e+004
  2.6593000e+004  2.6692000e+004  2.6641000e+004
  2.6692000e+004  2.6593000e+004  2.6635000e+004
  2.6980000e+004  2.6858000e+004  2.6938000e+004
  2.6980000e+004  2.7060000e+004  2.7118000e+004
  2.9665000e+004  2.9579000e+004  2.9732000e+004
  2.9549000e+004  2.9579000e+004  2.9665000e+004
  2.9770000e+004  2.9771000e+004  2.9732000e+004
  2.9433000e+004  2.9312000e+004  2.9359000e+004
  2.9312000e+004  2.9433000e+004  2.9456000e+004
  2.9160000e+004  2.9012000e+004  2.9054000e+004
  2.9020000e+004  2.8871000e+004  2.8977000e+004
  2.9020000e+004  2.9099000e+004  2.8997000e+004
  2.8871000e+004  2.8742000e+004  2.8756000e+004
  2.8625000e+004  2.8742000e+004  2.8671000e+004
  2.8756000e+004  2.8742000e+004  2.8625000e+004
  2.9020000e+004  2.9166000e+004  2.9099000e+004
  2.9760000e+004  2.9772000e+004  2.9773000e+004
  2.9772000e+004  2.9760000e+004  2.9665000e+004
  2.9760000e+004  2.9773000e+004  2.9709000e+004
  2.9512000e+004  2.9558000e+004  2.9433000e+004
  2.9558000e+004  2.9512000e+004  2.9651000e+004
  2.9433000e+004  2.9558000e+004  2.9456000e+004
  2.9558000e+004  2.9579000e+004  2.9456000e+004
  2.9446000e+004  2.9348000e+004  2.9456000e+004
  2.9579000e+004  2.9446000e+004  2.9456000e+004
  2.9446000e+004  2.9579000e+004  2.9549000e+004
  2.9550000e+004  2.9569000e+004  2.9675000e+004
  2.9675000e+004  2.9569000e+004  2.9709000e+004
  2.8085000e+004  2.8041000e+004  2.7968000e+004
  2.8041000e+004  2.7893000e+004  2.7968000e+004
  2.7893000e+004  2.8041000e+004  2.7944000e+004
  2.8164000e+004  2.8041000e+004  2.8085000e+004
  2.9099000e+004  2.9107000e+004  2.8997000e+004
  2.8462000e+004  2.8305000e+004  2.8331000e+004
  2.8556000e+004  2.8444000e+004  2.8570000e+004
  2.8444000e+004  2.8556000e+004  2.8501000e+004
  2.8501000e+004  2.8556000e+004  2.8633000e+004
  2.8062000e+004  2.7938000e+004  2.8023000e+004
  2.7938000e+004  2.8062000e+004  2.7976000e+004
  2.8777000e+004  2.8783000e+004  2.8919000e+004
  2.7339000e+004  2.7456000e+004  2.7360000e+004
  2.7893000e+004  2.7825000e+004  2.7752000e+004
  2.7825000e+004  2.7893000e+004  2.7944000e+004
  2.7863000e+004  2.7825000e+004  2.7944000e+004
  2.7863000e+004  2.7869000e+004  2.7762000e+004
  2.7762000e+004  2.7869000e+004  2.7759000e+004
  2.7972000e+004  2.7982000e+004  2.8077000e+004
  2.7982000e+004  2.8127000e+004  2.8077000e+004
  2.7869000e+004  2.7982000e+004  2.7972000e+004
  2.7982000e+004  2.7869000e+004  2.7863000e+004
  2.7982000e+004  2.7863000e+004  2.7944000e+004
  2.7725000e+004  2.7637000e+004  2.7759000e+004
  2.7725000e+004  2.7599000e+004  2.7637000e+004
  2.7799000e+004  2.7861000e+004  2.7935000e+004
  2.7861000e+004  2.7997000e+004  2.7935000e+004
  2.7861000e+004  2.7725000e+004  2.7759000e+004
  2.7725000e+004  2.7861000e+004  2.7799000e+004
  2.7997000e+004  2.7861000e+004  2.7972000e+004
  2.7869000e+004  2.7861000e+004  2.7759000e+004
  2.7861000e+004  2.7869000e+004  2.7972000e+004
  2.7528000e+004  2.7679000e+004  2.7563000e+004
  2.7679000e+004  2.7725000e+004  2.7799000e+004
  2.7725000e+004  2.7679000e+004  2.7599000e+004
  2.7854000e+004  2.7935000e+004  2.8000000e+004
  2.7854000e+004  2.7799000e+004  2.7935000e+004
  2.7854000e+004  2.7679000e+004  2.7799000e+004
  2.8123000e+004  2.8206000e+004  2.8071000e+004
  2.7997000e+004  2.8123000e+004  2.8071000e+004
  2.8123000e+004  2.7972000e+004  2.8077000e+004
  2.8123000e+004  2.7997000e+004  2.7972000e+004
  2.8123000e+004  2.8194000e+004  2.8261000e+004
  2.8194000e+004  2.8123000e+004  2.8077000e+004
  2.7932000e+004  2.7829000e+004  2.7818000e+004
  2.7932000e+004  2.8013000e+004  2.8049000e+004
  2.7053000e+004  2.7058000e+004  2.7146000e+004
  2.7058000e+004  2.7053000e+004  2.6953000e+004
  2.6805000e+004  2.6806000e+004  2.6902000e+004
  2.9737000e+004  2.9727000e+004  2.9778000e+004
  2.9727000e+004  2.9777000e+004  2.9778000e+004
  2.9621000e+004  2.9727000e+004  2.9737000e+004
  2.9702000e+004  2.9727000e+004  2.9585000e+004
  2.8455000e+004  2.8348000e+004  2.8461000e+004
  2.8454000e+004  2.8455000e+004  2.8559000e+004
  2.6900000e+004  2.6999000e+004  2.6909000e+004
  2.7923000e+004  2.7815000e+004  2.7801000e+004
  2.7815000e+004  2.7907000e+004  2.7774000e+004
  2.7815000e+004  2.7923000e+004  2.7907000e+004
  2.7331000e+004  2.7496000e+004  2.7430000e+004
  2.7331000e+004  2.7244000e+004  2.7373000e+004
  2.7432000e+004  2.7393000e+004  2.7528000e+004
  2.8018000e+004  2.7907000e+004  2.8022000e+004
  2.7907000e+004  2.8018000e+004  2.7916000e+004
  2.8172000e+004  2.8113000e+004  2.8000000e+004
  2.8242000e+004  2.8113000e+004  2.8172000e+004
  2.8136000e+004  2.8113000e+004  2.8242000e+004
  2.8025000e+004  2.8137000e+004  2.8022000e+004
  2.7923000e+004  2.8025000e+004  2.8022000e+004
  2.8564000e+004  2.8454000e+004  2.8559000e+004
  2.8653000e+004  2.8564000e+004  2.8559000e+004
  2.8477000e+004  2.8564000e+004  2.8600000e+004
  2.8564000e+004  2.8701000e+004  2.8600000e+004
  2.8701000e+004  2.8564000e+004  2.8653000e+004
  2.8578000e+004  2.8455000e+004  2.8461000e+004
  2.8455000e+004  2.8578000e+004  2.8559000e+004
  2.7321000e+004  2.7447000e+004  2.7384000e+004
  2.7447000e+004  2.7510000e+004  2.7384000e+004
  2.7798000e+004  2.7662000e+004  2.7792000e+004
  2.7662000e+004  2.7798000e+004  2.7715000e+004
  2.8243000e+004  2.8139000e+004  2.8249000e+004
  2.8139000e+004  2.8136000e+004  2.8249000e+004
  2.8136000e+004  2.8139000e+004  2.8033000e+004
  2.8139000e+004  2.8025000e+004  2.8033000e+004
  2.8139000e+004  2.8243000e+004  2.8137000e+004
  2.8025000e+004  2.8139000e+004  2.8137000e+004
  2.8365000e+004  2.8253000e+004  2.8344000e+004
  2.8137000e+004  2.8145000e+004  2.8022000e+004
  2.8145000e+004  2.8018000e+004  2.8022000e+004
  2.8018000e+004  2.8145000e+004  2.8138000e+004
  2.8253000e+004  2.8145000e+004  2.8137000e+004
  2.9707000e+004  2.9783000e+004  2.9784000e+004
  2.9229000e+004  2.9212000e+004  2.9112000e+004
  2.8877000e+004  2.8770000e+004  2.8890000e+004
  2.7533000e+004  2.7426000e+004  2.7412000e+004
  2.8621000e+004  2.8720000e+004  2.8619000e+004
  2.8404000e+004  2.8291000e+004  2.8407000e+004
  2.8291000e+004  2.8185000e+004  2.8202000e+004
  2.8291000e+004  2.8404000e+004  2.8285000e+004
  2.8185000e+004  2.8291000e+004  2.8285000e+004
  2.8162000e+004  2.8290000e+004  2.8205000e+004
  2.9117000e+004  2.8969000e+004  2.9049000e+004
  2.8621000e+004  2.8579000e+004  2.8697000e+004
  2.8579000e+004  2.8526000e+004  2.8646000e+004
  2.8774000e+004  2.8837000e+004  2.8898000e+004
  2.8606000e+004  2.8676000e+004  2.8722000e+004
  2.8676000e+004  2.8837000e+004  2.8722000e+004
  2.9660000e+004  2.9785000e+004  2.9786000e+004
  2.9589000e+004  2.9707000e+004  2.9728000e+004
  2.9660000e+004  2.9589000e+004  2.9728000e+004
  2.9205000e+004  2.9309000e+004  2.9322000e+004
  2.9055000e+004  2.9069000e+004  2.8948000e+004
  2.9151000e+004  2.9069000e+004  2.9170000e+004
  2.9069000e+004  2.9055000e+004  2.9170000e+004
  2.9805000e+004  2.9749000e+004  2.9804000e+004
  2.9469000e+004  2.9495000e+004  2.9611000e+004
  2.9293000e+004  2.9169000e+004  2.9202000e+004
  2.9169000e+004  2.9072000e+004  2.9202000e+004
  2.9169000e+004  2.9250000e+004  2.9119000e+004
  2.9250000e+004  2.9169000e+004  2.9293000e+004
  2.9555000e+004  2.9679000e+004  2.9608000e+004
  2.9797000e+004  2.9762000e+004  2.9796000e+004
  2.9762000e+004  2.9795000e+004  2.9796000e+004
  2.9408000e+004  2.9366000e+004  2.9268000e+004
  2.9366000e+004  2.9515000e+004  2.9405000e+004
  2.9756000e+004  2.9797000e+004  2.9798000e+004
  2.9755000e+004  2.9756000e+004  2.9798000e+004
  2.9755000e+004  2.9799000e+004  2.9800000e+004
  2.9799000e+004  2.9755000e+004  2.9798000e+004
  2.9048000e+004  2.9169000e+004  2.9119000e+004
  2.9169000e+004  2.9048000e+004  2.9072000e+004
  2.2494000e+004  2.2393000e+004  2.2230000e+004
  2.2629000e+004  2.2622000e+004  2.2463000e+004
  2.2629000e+004  2.2463000e+004  2.2506000e+004
  2.2629000e+004  2.2757000e+004  2.2837000e+004
  2.2494000e+004  2.2397000e+004  2.2585000e+004
  2.4059000e+004  2.3967000e+004  2.3908000e+004
  2.4415000e+004  2.4118000e+004  2.4301000e+004
  2.4118000e+004  2.4415000e+004  2.4226000e+004
  2.4362000e+004  2.4145000e+004  2.4194000e+004
  2.4145000e+004  2.4362000e+004  2.4301000e+004
  2.4118000e+004  2.4145000e+004  2.4301000e+004
  2.4362000e+004  2.4481000e+004  2.4301000e+004
  2.4481000e+004  2.4415000e+004  2.4301000e+004
  2.3702000e+004  2.3606000e+004  2.3908000e+004
  2.3842000e+004  2.3716000e+004  2.3512000e+004
  2.2263000e+004  2.2463000e+004  2.2456000e+004
  2.0106000e+004  2.0342000e+004  2.0197000e+004
  2.0715000e+004  2.0573000e+004  2.0564000e+004
  2.0735000e+004  2.0755000e+004  2.0905000e+004
  2.0735000e+004  2.0603000e+004  2.0755000e+004
  2.0937000e+004  2.0735000e+004  2.0905000e+004
  2.0735000e+004  2.0937000e+004  2.0715000e+004
  2.0735000e+004  2.0715000e+004  2.0564000e+004
  2.0937000e+004  2.0809000e+004  2.0715000e+004
  2.0809000e+004  2.0573000e+004  2.0715000e+004
  2.0809000e+004  2.0767000e+004  2.0658000e+004
  2.1479000e+004  2.1688000e+004  2.1417000e+004
  2.1479000e+004  2.1282000e+004  2.1333000e+004
  2.2805000e+004  2.2591000e+004  2.2880000e+004
  2.3077000e+004  2.2944000e+004  2.3226000e+004
  2.3212000e+004  2.3077000e+004  2.3378000e+004
  2.3197000e+004  2.3407000e+004  2.3190000e+004
  2.2393000e+004  2.2152000e+004  2.2230000e+004
  2.2152000e+004  2.2393000e+004  2.2226000e+004
  2.2024000e+004  2.2152000e+004  2.2226000e+004
  1.9982000e+004  1.9860000e+004  2.0133000e+004
  1.9818000e+004  1.9590000e+004  1.9688000e+004
  1.9860000e+004  1.9818000e+004  1.9688000e+004
  1.9818000e+004  1.9860000e+004  1.9982000e+004
  2.0183000e+004  2.0314000e+004  2.0133000e+004
  2.5990000e+004  2.5893000e+004  2.5934000e+004
  2.6648000e+004  2.6727000e+004  2.6639000e+004
  2.6727000e+004  2.6648000e+004  2.6786000e+004
  2.6465000e+004  2.6396000e+004  2.6369000e+004
  2.6443000e+004  2.6465000e+004  2.6369000e+004
  2.6465000e+004  2.6443000e+004  2.6533000e+004
  2.5991000e+004  2.5911000e+004  2.5989000e+004
  2.5911000e+004  2.5991000e+004  2.5965000e+004
  2.6075000e+004  2.5991000e+004  2.5989000e+004
  2.5991000e+004  2.6055000e+004  2.5965000e+004
  2.6055000e+004  2.5991000e+004  2.6075000e+004
  2.5416000e+004  2.5411000e+004  2.5345000e+004
  2.5383000e+004  2.5379000e+004  2.5316000e+004
  2.5379000e+004  2.5383000e+004  2.5457000e+004
  2.5721000e+004  2.5730000e+004  2.5646000e+004
  2.5646000e+004  2.5730000e+004  2.5652000e+004
  2.5639000e+004  2.5632000e+004  2.5714000e+004
  2.5582000e+004  2.5646000e+004  2.5652000e+004
  2.5569000e+004  2.5639000e+004  2.5646000e+004
  2.5582000e+004  2.5569000e+004  2.5646000e+004
  2.5885000e+004  2.5890000e+004  2.5815000e+004
  2.5893000e+004  2.5860000e+004  2.5934000e+004
  2.5799000e+004  2.5860000e+004  2.5893000e+004
  2.3421000e+004  2.3460000e+004  2.3710000e+004
  2.5074000e+004  2.4952000e+004  2.5077000e+004
  2.5074000e+004  2.5169000e+004  2.5068000e+004
  2.4888000e+004  2.5074000e+004  2.5068000e+004
  2.5074000e+004  2.4888000e+004  2.4952000e+004
  2.4549000e+004  2.4645000e+004  2.4686000e+004
  2.4645000e+004  2.4763000e+004  2.4686000e+004
  2.4763000e+004  2.4888000e+004  2.4686000e+004
  2.4888000e+004  2.4763000e+004  2.4952000e+004
  2.4952000e+004  2.4763000e+004  2.4750000e+004
  2.4763000e+004  2.4645000e+004  2.4750000e+004
  2.5168000e+004  2.5074000e+004  2.5077000e+004
  2.5074000e+004  2.5168000e+004  2.5169000e+004
  2.5262000e+004  2.5251000e+004  2.5349000e+004
  2.4640000e+004  2.4500000e+004  2.4624000e+004
  2.5616000e+004  2.5679000e+004  2.5590000e+004
  2.5679000e+004  2.5616000e+004  2.5717000e+004
  2.5191000e+004  2.5180000e+004  2.5101000e+004
  2.4451000e+004  2.4521000e+004  2.4302000e+004
  2.4451000e+004  2.4250000e+004  2.4422000e+004
  2.4250000e+004  2.4451000e+004  2.4302000e+004
  2.5413000e+004  2.5444000e+004  2.5487000e+004
  2.5563000e+004  2.5513000e+004  2.5487000e+004
  2.5563000e+004  2.5487000e+004  2.5552000e+004
  2.5144000e+004  2.5116000e+004  2.5209000e+004
  2.6363000e+004  2.6371000e+004  2.6451000e+004
  2.6274000e+004  2.6277000e+004  2.6191000e+004
  2.6274000e+004  2.6363000e+004  2.6277000e+004
  2.6363000e+004  2.6274000e+004  2.6371000e+004
  2.6375000e+004  2.6341000e+004  2.6440000e+004
  2.6487000e+004  2.6477000e+004  2.6571000e+004
  2.6487000e+004  2.6529000e+004  2.6440000e+004
  2.6596000e+004  2.6487000e+004  2.6571000e+004
  2.6529000e+004  2.6487000e+004  2.6596000e+004
  2.6738000e+004  2.6629000e+004  2.6701000e+004
  2.6629000e+004  2.6596000e+004  2.6701000e+004
  2.6529000e+004  2.6629000e+004  2.6562000e+004
  2.6629000e+004  2.6529000e+004  2.6596000e+004
  2.6801000e+004  2.6738000e+004  2.6837000e+004
  2.6819000e+004  2.6918000e+004  2.6837000e+004
  2.7057000e+004  2.7140000e+004  2.7179000e+004
  2.7140000e+004  2.7105000e+004  2.7228000e+004
  2.6239000e+004  2.6318000e+004  2.6329000e+004
  2.6375000e+004  2.6318000e+004  2.6288000e+004
  2.6318000e+004  2.6375000e+004  2.6411000e+004
  2.6127000e+004  2.6075000e+004  2.6045000e+004
  2.6212000e+004  2.6239000e+004  2.6329000e+004
  2.6101000e+004  2.6171000e+004  2.6191000e+004
  2.6171000e+004  2.6274000e+004  2.6191000e+004
  2.6274000e+004  2.6171000e+004  2.6220000e+004
  2.6749000e+004  2.6846000e+004  2.6759000e+004
  2.6846000e+004  2.6749000e+004  2.6842000e+004
  2.6245000e+004  2.6275000e+004  2.6334000e+004
  2.6349000e+004  2.6262000e+004  2.6356000e+004
  2.6227000e+004  2.6142000e+004  2.6244000e+004
  2.6437000e+004  2.6516000e+004  2.6425000e+004
  2.6595000e+004  2.6516000e+004  2.6600000e+004
  2.6516000e+004  2.6437000e+004  2.6519000e+004
  2.6600000e+004  2.6516000e+004  2.6519000e+004
  2.8359000e+004  2.8459000e+004  2.8315000e+004
  2.8459000e+004  2.8448000e+004  2.8315000e+004
  2.8403000e+004  2.8343000e+004  2.8279000e+004
  2.6315000e+004  2.6395000e+004  2.6302000e+004
  2.6229000e+004  2.6315000e+004  2.6302000e+004
  2.6291000e+004  2.6315000e+004  2.6229000e+004
  2.6198000e+004  2.6291000e+004  2.6229000e+004
  2.5907000e+004  2.5952000e+004  2.5840000e+004
  2.5820000e+004  2.5907000e+004  2.5840000e+004
  2.5907000e+004  2.5820000e+004  2.5890000e+004
  2.5907000e+004  2.5890000e+004  2.5982000e+004
  2.5952000e+004  2.5907000e+004  2.5982000e+004
  2.5876000e+004  2.5899000e+004  2.5803000e+004
  2.5899000e+004  2.5876000e+004  2.5971000e+004
  2.6061000e+004  2.6149000e+004  2.6082000e+004
  2.6149000e+004  2.6211000e+004  2.6082000e+004
  2.6211000e+004  2.6149000e+004  2.6229000e+004
  2.5952000e+004  2.6046000e+004  2.5971000e+004
  2.6046000e+004  2.6061000e+004  2.5971000e+004
  2.5887000e+004  2.5970000e+004  2.5922000e+004
  2.5825000e+004  2.5887000e+004  2.5922000e+004
  2.5887000e+004  2.5825000e+004  2.5814000e+004
  2.5759000e+004  2.5668000e+004  2.5731000e+004
  2.6223000e+004  2.6221000e+004  2.6305000e+004
  2.6221000e+004  2.6301000e+004  2.6305000e+004
  2.6221000e+004  2.6128000e+004  2.6144000e+004
  2.6221000e+004  2.6223000e+004  2.6128000e+004
  2.6211000e+004  2.6221000e+004  2.6144000e+004
  2.6221000e+004  2.6211000e+004  2.6301000e+004
  2.6385000e+004  2.6388000e+004  2.6305000e+004
  2.6301000e+004  2.6385000e+004  2.6305000e+004
  2.6401000e+004  2.6385000e+004  2.6301000e+004
  2.6025000e+004  2.5976000e+004  2.5922000e+004
  2.5937000e+004  2.5976000e+004  2.6020000e+004
  2.6025000e+004  2.6066000e+004  2.6128000e+004
  2.6128000e+004  2.6066000e+004  2.6144000e+004
  2.6066000e+004  2.6025000e+004  2.5970000e+004
  2.6066000e+004  2.6082000e+004  2.6144000e+004
  2.6066000e+004  2.6003000e+004  2.6082000e+004
  2.6559000e+004  2.6484000e+004  2.6581000e+004
  2.6484000e+004  2.6559000e+004  2.6468000e+004
  2.6484000e+004  2.6511000e+004  2.6581000e+004
  2.6511000e+004  2.6484000e+004  2.6401000e+004
  2.6385000e+004  2.6484000e+004  2.6468000e+004
  2.6484000e+004  2.6385000e+004  2.6401000e+004
  2.7323000e+004  2.7350000e+004  2.7226000e+004
  2.7504000e+004  2.7533000e+004  2.7412000e+004
  2.7382000e+004  2.7504000e+004  2.7412000e+004
  2.7292000e+004  2.7382000e+004  2.7412000e+004
  2.6660000e+004  2.6696000e+004  2.6764000e+004
  2.7233000e+004  2.7122000e+004  2.7226000e+004
  2.7122000e+004  2.7111000e+004  2.7226000e+004
  2.6994000e+004  2.7122000e+004  2.7086000e+004
  2.5660000e+004  2.5764000e+004  2.5695000e+004
  2.5167000e+004  2.5227000e+004  2.5312000e+004
  2.5226000e+004  2.5167000e+004  2.5312000e+004
  2.5668000e+004  2.5578000e+004  2.5628000e+004
  2.5493000e+004  2.5401000e+004  2.5415000e+004
  2.5472000e+004  2.5401000e+004  2.5493000e+004
  2.5401000e+004  2.5472000e+004  2.5398000e+004
  2.5872000e+004  2.5825000e+004  2.5922000e+004
  2.5976000e+004  2.5872000e+004  2.5922000e+004
  2.5872000e+004  2.5976000e+004  2.5937000e+004
  2.5872000e+004  2.5883000e+004  2.5800000e+004
  2.5883000e+004  2.5872000e+004  2.5937000e+004
  2.5974000e+004  2.5883000e+004  2.5937000e+004
  2.5883000e+004  2.5974000e+004  2.5908000e+004
  2.5770000e+004  2.5872000e+004  2.5800000e+004
  2.5872000e+004  2.5770000e+004  2.5825000e+004
  2.5825000e+004  2.5770000e+004  2.5717000e+004
  2.5770000e+004  2.5679000e+004  2.5717000e+004
  2.6608000e+004  2.6575000e+004  2.6506000e+004
  2.6575000e+004  2.6608000e+004  2.6681000e+004
  2.6711000e+004  2.6584000e+004  2.6639000e+004
  2.5750000e+004  2.5650000e+004  2.5637000e+004
  2.6336000e+004  2.6414000e+004  2.6431000e+004
  2.6100000e+004  2.6072000e+004  2.6169000e+004
  2.6072000e+004  2.5978000e+004  2.6035000e+004
  2.6107000e+004  2.6124000e+004  2.6057000e+004
  2.6015000e+004  2.6107000e+004  2.6057000e+004
  2.7074000e+004  2.7004000e+004  2.6952000e+004
  2.6905000e+004  2.6807000e+004  2.6952000e+004
  2.6589000e+004  2.6588000e+004  2.6508000e+004
  2.6518000e+004  2.6544000e+004  2.6452000e+004
  2.6785000e+004  2.6734000e+004  2.6694000e+004
  2.6734000e+004  2.6650000e+004  2.6610000e+004
  2.6862000e+004  2.6947000e+004  2.6827000e+004
  2.6734000e+004  2.6862000e+004  2.6827000e+004
  2.7017000e+004  2.6996000e+004  2.7107000e+004
  2.6807000e+004  2.6866000e+004  2.6952000e+004
  2.5942000e+004  2.5939000e+004  2.5863000e+004
  2.5898000e+004  2.5942000e+004  2.5863000e+004
  2.5942000e+004  2.5898000e+004  2.5994000e+004
  2.5745000e+004  2.5846000e+004  2.5780000e+004
  2.5846000e+004  2.5745000e+004  2.5771000e+004
  2.5745000e+004  2.5642000e+004  2.5681000e+004
  2.5685000e+004  2.5745000e+004  2.5780000e+004
  2.5642000e+004  2.5745000e+004  2.5685000e+004
  2.5854000e+004  2.5846000e+004  2.5771000e+004
  2.5924000e+004  2.5854000e+004  2.5843000e+004
  2.5768000e+004  2.5854000e+004  2.5771000e+004
  2.5854000e+004  2.5768000e+004  2.5843000e+004
  2.6129000e+004  2.6120000e+004  2.6183000e+004
  2.6062000e+004  2.6129000e+004  2.6041000e+004
  2.6129000e+004  2.6105000e+004  2.6041000e+004
  2.6644000e+004  2.6728000e+004  2.6731000e+004
  2.6412000e+004  2.6494000e+004  2.6414000e+004
  2.6494000e+004  2.6493000e+004  2.6414000e+004
  2.6466000e+004  2.6494000e+004  2.6412000e+004
  2.6493000e+004  2.6494000e+004  2.6585000e+004
  2.6494000e+004  2.6569000e+004  2.6585000e+004
  2.6251000e+004  2.6165000e+004  2.6246000e+004
  2.6605000e+004  2.6690000e+004  2.6700000e+004
  2.6690000e+004  2.6605000e+004  2.6579000e+004
  2.5451000e+004  2.5377000e+004  2.5433000e+004
  2.5397000e+004  2.5314000e+004  2.5305000e+004
  2.5245000e+004  2.5340000e+004  2.5341000e+004
  2.5645000e+004  2.5583000e+004  2.5546000e+004
  2.5583000e+004  2.5645000e+004  2.5672000e+004
  2.5753000e+004  2.5645000e+004  2.5710000e+004
  2.5672000e+004  2.5645000e+004  2.5753000e+004
  2.5510000e+004  2.5432000e+004  2.5491000e+004
  2.5432000e+004  2.5440000e+004  2.5491000e+004
  2.5442000e+004  2.5432000e+004  2.5510000e+004
  2.5440000e+004  2.5530000e+004  2.5491000e+004
  2.5642000e+004  2.5574000e+004  2.5681000e+004
  2.5574000e+004  2.5642000e+004  2.5586000e+004
  2.5510000e+004  2.5574000e+004  2.5586000e+004
  2.5574000e+004  2.5510000e+004  2.5491000e+004
  2.5530000e+004  2.5574000e+004  2.5491000e+004
  2.4941000e+004  2.5075000e+004  2.4917000e+004
  2.4742000e+004  2.4941000e+004  2.4917000e+004
  2.5075000e+004  2.4941000e+004  2.5064000e+004
  2.4725000e+004  2.4742000e+004  2.4917000e+004
  2.2516000e+004  2.2303000e+004  2.2511000e+004
  2.4268000e+004  2.4466000e+004  2.4449000e+004
  2.4157000e+004  2.4006000e+004  2.4017000e+004
  2.4128000e+004  2.4006000e+004  2.4157000e+004
  2.3936000e+004  2.3724000e+004  2.3684000e+004
  2.3724000e+004  2.3936000e+004  2.4017000e+004
  2.3724000e+004  2.3461000e+004  2.3684000e+004
  2.3724000e+004  2.3836000e+004  2.3497000e+004
  2.3836000e+004  2.3724000e+004  2.4017000e+004
  2.4006000e+004  2.3836000e+004  2.4017000e+004
  2.2677000e+004  2.2683000e+004  2.2503000e+004
  2.2683000e+004  2.2489000e+004  2.2503000e+004
  2.2238000e+004  2.2324000e+004  2.2080000e+004
  2.2238000e+004  2.2489000e+004  2.2324000e+004
  2.3252000e+004  2.3068000e+004  2.3264000e+004
  2.2225000e+004  2.2043000e+004  2.2103000e+004
  2.1890000e+004  2.2043000e+004  2.1831000e+004
  2.1890000e+004  2.1816000e+004  2.2103000e+004
  2.2043000e+004  2.1890000e+004  2.2103000e+004
  1.9942000e+004  1.9748000e+004  1.9923000e+004
  2.3808000e+004  2.4015000e+004  2.3985000e+004
  2.4261000e+004  2.4475000e+004  2.4298000e+004
  2.4475000e+004  2.4516000e+004  2.4298000e+004
  2.5686000e+004  2.5775000e+004  2.5683000e+004
  2.5775000e+004  2.5768000e+004  2.5683000e+004
  2.5768000e+004  2.5775000e+004  2.5843000e+004
  2.5873000e+004  2.5775000e+004  2.5811000e+004
  2.5775000e+004  2.5873000e+004  2.5843000e+004
  2.5686000e+004  2.5596000e+004  2.5626000e+004
  2.5829000e+004  2.5732000e+004  2.5761000e+004
  2.5732000e+004  2.5829000e+004  2.5811000e+004
  2.5775000e+004  2.5732000e+004  2.5811000e+004
  2.5732000e+004  2.5775000e+004  2.5686000e+004
  2.5732000e+004  2.5686000e+004  2.5626000e+004
  2.5671000e+004  2.5732000e+004  2.5626000e+004
  2.6068000e+004  2.6165000e+004  2.6151000e+004
  2.5620000e+004  2.5545000e+004  2.5556000e+004
  2.4667000e+004  2.4516000e+004  2.4625000e+004
  2.5136000e+004  2.5249000e+004  2.5222000e+004
  2.6165000e+004  2.6156000e+004  2.6246000e+004
  2.0635000e+004  2.0803000e+004  2.0674000e+004
  2.0803000e+004  2.0635000e+004  2.0801000e+004
  2.3147000e+004  2.3291000e+004  2.3061000e+004
  2.3291000e+004  2.3147000e+004  2.3395000e+004
  2.3291000e+004  2.3581000e+004  2.3441000e+004
  2.3581000e+004  2.3291000e+004  2.3395000e+004
  2.4183000e+004  2.4274000e+004  2.4063000e+004
  2.4274000e+004  2.4183000e+004  2.4445000e+004
  2.4469000e+004  2.4274000e+004  2.4445000e+004
  2.4008000e+004  2.4096000e+004  2.4205000e+004
  2.5212000e+004  2.5279000e+004  2.5182000e+004
  1.9877000e+004  2.0118000e+004  1.9923000e+004
  1.9711000e+004  1.9822000e+004  1.9877000e+004
  1.9754000e+004  1.9877000e+004  1.9923000e+004
  1.9754000e+004  1.9711000e+004  1.9877000e+004
  2.0300000e+004  2.0118000e+004  2.0165000e+004
  2.0118000e+004  2.0300000e+004  2.0331000e+004
  1.9236000e+004  1.9424000e+004  1.9340000e+004
  1.9022000e+004  1.8896000e+004  1.8740000e+004
  1.9847000e+004  1.9671000e+004  1.9781000e+004
  1.9951000e+004  1.9847000e+004  1.9781000e+004
  1.7752000e+004  1.7550000e+004  1.7751000e+004
  1.8652000e+004  1.8414000e+004  1.8583000e+004
  1.8414000e+004  1.8652000e+004  1.8442000e+004
  1.9671000e+004  1.9560000e+004  1.9781000e+004
  2.1453000e+004  2.1556000e+004  2.1341000e+004
  2.1453000e+004  2.1692000e+004  2.1556000e+004
  2.0975000e+004  2.0813000e+004  2.1152000e+004
  2.0753000e+004  2.0949000e+004  2.1031000e+004
  1.9893000e+004  1.9870000e+004  1.9742000e+004
  2.0091000e+004  2.0082000e+004  1.9893000e+004
  2.0082000e+004  1.9870000e+004  1.9893000e+004
  2.0019000e+004  2.0048000e+004  1.9836000e+004
  2.0091000e+004  2.0048000e+004  2.0284000e+004
  1.9534000e+004  1.9729000e+004  1.9742000e+004
  5.4000000e+002  6.4300000e+002  5.4600000e+002
  8.5200000e+002  7.4000000e+002  7.9100000e+002
  8.1400000e+002  7.4000000e+002  8.5200000e+002
  1.7300000e+002  1.1800000e+002  2.0600000e+002
  8.7200000e+002  9.5400000e+002  8.6200000e+002
  9.6300000e+002  9.5400000e+002  8.7200000e+002
  9.3800000e+002  9.5400000e+002  1.0380000e+003
  8.7800000e+002  9.6300000e+002  8.7200000e+002
  8.7800000e+002  9.6400000e+002  9.6300000e+002
  8.7800000e+002  8.7200000e+002  7.8200000e+002
  7.9900000e+002  8.7800000e+002  7.8200000e+002
  9.6400000e+002  8.7800000e+002  8.8900000e+002
  8.7800000e+002  7.9900000e+002  8.8900000e+002
  6.2800000e+002  5.4400000e+002  6.2000000e+002
  7.0400000e+002  6.2800000e+002  6.2000000e+002
  5.4400000e+002  6.2800000e+002  5.7100000e+002
  2.3160000e+003  2.2530000e+003  2.2410000e+003
  2.3360000e+003  2.2530000e+003  2.3160000e+003
  2.3120000e+003  2.2310000e+003  2.2150000e+003
  2.3190000e+003  2.2310000e+003  2.3120000e+003
  2.0750000e+003  2.1670000e+003  2.0910000e+003
  2.1530000e+003  2.1670000e+003  2.0750000e+003
  2.1670000e+003  2.1710000e+003  2.0910000e+003
  2.2530000e+003  2.1670000e+003  2.2410000e+003
  2.1670000e+003  2.2530000e+003  2.1710000e+003
  2.2900000e+003  2.3120000e+003  2.2150000e+003
  1.9880000e+003  2.0530000e+003  2.1130000e+003
  2.0350000e+003  1.9880000e+003  2.1130000e+003
  1.9880000e+003  1.9900000e+003  2.0530000e+003
  2.0530000e+003  2.1320000e+003  2.1130000e+003
  1.4630000e+003  1.4660000e+003  1.3370000e+003
  1.7250000e+003  1.7600000e+003  1.8500000e+003
  1.7250000e+003  1.6560000e+003  1.7600000e+003
  2.1290000e+003  2.1300000e+003  2.2150000e+003
  2.2310000e+003  2.1290000e+003  2.2150000e+003
  2.1290000e+003  2.1530000e+003  2.0450000e+003
  2.0400000e+003  2.1290000e+003  2.0450000e+003
  2.1300000e+003  2.1290000e+003  2.0400000e+003
  2.1250000e+003  2.1300000e+003  2.0630000e+003
  2.0350000e+003  2.1250000e+003  2.0630000e+003
  1.8550000e+003  1.9540000e+003  1.8500000e+003
  1.8550000e+003  1.9520000e+003  1.9540000e+003
  1.7600000e+003  1.8550000e+003  1.8500000e+003
  1.8550000e+003  1.7600000e+003  1.7840000e+003
  1.7780000e+003  1.7260000e+003  1.6750000e+003
  1.7260000e+003  1.6390000e+003  1.6750000e+003
  1.6390000e+003  1.7260000e+003  1.7090000e+003
  1.7260000e+003  1.8140000e+003  1.7090000e+003
  1.8140000e+003  1.7260000e+003  1.7780000e+003
  1.6390000e+003  1.5430000e+003  1.6750000e+003
  1.5430000e+003  1.6170000e+003  1.6750000e+003
  2.1900000e+003  2.1770000e+003  2.1110000e+003
  2.1370000e+003  2.1900000e+003  2.1110000e+003
  9.8400000e+002  8.7900000e+002  9.0700000e+002
  8.7900000e+002  9.8400000e+002  9.1500000e+002
  6.5300000e+002  6.6200000e+002  7.3200000e+002
  6.6200000e+002  7.7000000e+002  7.3200000e+002
  7.7000000e+002  6.6200000e+002  7.1700000e+002
  8.0500000e+002  6.8600000e+002  7.2100000e+002
  7.1700000e+002  6.8600000e+002  8.0500000e+002
  5.8800000e+002  6.8600000e+002  6.3000000e+002
  6.8600000e+002  7.1700000e+002  6.3000000e+002
  8.3000000e+002  8.4500000e+002  7.3200000e+002
  9.4000000e+002  8.4500000e+002  9.1500000e+002
  8.4500000e+002  8.3000000e+002  9.1500000e+002
  1.8140000e+003  1.8830000e+003  1.7840000e+003
  1.8830000e+003  1.8550000e+003  1.7840000e+003
  1.8550000e+003  1.8830000e+003  1.9520000e+003
  1.8830000e+003  1.8140000e+003  1.9270000e+003
  1.6170000e+003  1.7350000e+003  1.6750000e+003
  9.8600000e+002  9.8400000e+002  9.0700000e+002
  1.0250000e+003  1.1370000e+003  1.0950000e+003
  1.2570000e+003  1.3470000e+003  1.3600000e+003
  9.7200000e+002  9.1100000e+002  9.9600000e+002
  9.2200000e+002  9.1100000e+002  8.3400000e+002
  9.1100000e+002  9.2200000e+002  9.9600000e+002
  9.1100000e+002  8.2100000e+002  8.3400000e+002
  8.2100000e+002  9.1100000e+002  8.8900000e+002
  9.1100000e+002  9.7200000e+002  8.8900000e+002
  1.0340000e+003  1.1240000e+003  1.0520000e+003
  5.3500000e+003  5.2450000e+003  5.2340000e+003
  5.0910000e+003  5.1970000e+003  5.0730000e+003
  5.1970000e+003  5.2060000e+003  5.0730000e+003
  5.1970000e+003  5.0910000e+003  5.2450000e+003
  5.3340000e+003  5.1970000e+003  5.2450000e+003
  5.0910000e+003  4.9480000e+003  4.9690000e+003
  4.9480000e+003  5.0910000e+003  5.0730000e+003
  3.8810000e+003  3.9580000e+003  3.9800000e+003
  4.0730000e+003  3.9580000e+003  4.0460000e+003
  4.0730000e+003  4.0740000e+003  3.9580000e+003
  4.1560000e+003  4.0730000e+003  4.0460000e+003
  4.0730000e+003  4.1560000e+003  4.1920000e+003
  4.0740000e+003  4.0730000e+003  4.1920000e+003
  4.2800000e+003  4.4070000e+003  4.3530000e+003
  4.3740000e+003  4.4070000e+003  4.2800000e+003
  5.1990000e+003  5.2630000e+003  5.3280000e+003
  5.2630000e+003  5.1990000e+003  5.1260000e+003
  5.1260000e+003  5.1990000e+003  5.0350000e+003
  5.2590000e+003  5.1990000e+003  5.3320000e+003
  5.1990000e+003  5.2590000e+003  5.1180000e+003
  4.8020000e+003  4.9300000e+003  4.9280000e+003
  4.7900000e+003  4.8020000e+003  4.9280000e+003
  4.8020000e+003  4.7900000e+003  4.6440000e+003
  4.7900000e+003  4.7640000e+003  4.6740000e+003
  4.7640000e+003  4.6320000e+003  4.6740000e+003
  4.7640000e+003  4.7900000e+003  4.9380000e+003
  4.4720000e+003  4.5420000e+003  4.4320000e+003
  5.2060000e+003  5.0770000e+003  5.0730000e+003
  5.0770000e+003  4.9300000e+003  5.0730000e+003
  4.9300000e+003  5.0770000e+003  4.9280000e+003
  5.2110000e+003  5.2630000e+003  5.1260000e+003
  5.0770000e+003  5.2110000e+003  5.0620000e+003
  5.2110000e+003  5.0770000e+003  5.2060000e+003
  5.2630000e+003  5.2110000e+003  5.3730000e+003
  5.3730000e+003  5.2110000e+003  5.3370000e+003
  3.6490000e+003  3.5900000e+003  3.5300000e+003
  3.6490000e+003  3.5300000e+003  3.6170000e+003
  3.8620000e+003  3.9520000e+003  3.8690000e+003
  3.9520000e+003  3.8620000e+003  3.9950000e+003
  3.9580000e+003  3.9520000e+003  4.0460000e+003
  3.6480000e+003  3.5980000e+003  3.7510000e+003
  3.7560000e+003  3.6480000e+003  3.7510000e+003
  3.6480000e+003  3.5020000e+003  3.5980000e+003
  3.8620000e+003  3.9410000e+003  3.9950000e+003
  4.1150000e+003  4.1990000e+003  4.2540000e+003
  3.7670000e+003  3.8810000e+003  3.7900000e+003
  3.8400000e+003  3.9620000e+003  3.9000000e+003
  3.9620000e+003  3.8400000e+003  3.9280000e+003
  3.7330000e+003  3.8400000e+003  3.7100000e+003
  3.8040000e+003  3.7330000e+003  3.6590000e+003
  3.8040000e+003  3.8800000e+003  3.9280000e+003
  3.8400000e+003  3.8040000e+003  3.9280000e+003
  3.8040000e+003  3.8400000e+003  3.7330000e+003
  3.4820000e+003  3.4360000e+003  3.3290000e+003
  3.4360000e+003  3.2570000e+003  3.3290000e+003
  3.6870000e+003  3.5760000e+003  3.7100000e+003
  3.5760000e+003  3.6870000e+003  3.5530000e+003
  3.4360000e+003  3.5760000e+003  3.5530000e+003
  3.5760000e+003  3.4360000e+003  3.4820000e+003
  3.8010000e+003  3.6870000e+003  3.7100000e+003
  3.8010000e+003  3.8400000e+003  3.9000000e+003
  3.8400000e+003  3.8010000e+003  3.7100000e+003
  3.8010000e+003  3.7870000e+003  3.6870000e+003
  2.6870000e+003  2.6720000e+003  2.5770000e+003
  2.6720000e+003  2.6870000e+003  2.7860000e+003
  2.4940000e+003  2.4870000e+003  2.5770000e+003
  2.3860000e+003  2.3360000e+003  2.3160000e+003
  2.3860000e+003  2.3970000e+003  2.4610000e+003
  3.1710000e+003  3.1060000e+003  3.0290000e+003
  3.7590000e+003  3.8160000e+003  3.8640000e+003
  3.4670000e+003  3.5030000e+003  3.3560000e+003
  3.5030000e+003  3.4670000e+003  3.5850000e+003
  3.8800000e+003  3.8250000e+003  3.9250000e+003
  3.8250000e+003  3.9120000e+003  3.9250000e+003
  2.6770000e+003  2.7340000e+003  2.6300000e+003
  2.7430000e+003  2.6600000e+003  2.7440000e+003
  2.8150000e+003  2.7430000e+003  2.7440000e+003
  2.8570000e+003  2.8150000e+003  2.7440000e+003
  2.9590000e+003  2.8570000e+003  2.9120000e+003
  3.3510000e+003  3.4780000e+003  3.4270000e+003
  3.5380000e+003  3.4670000e+003  3.4270000e+003
  3.4780000e+003  3.5380000e+003  3.4270000e+003
  2.8740000e+003  2.9680000e+003  2.8830000e+003
  7.6190000e+003  7.8640000e+003  7.8140000e+003
  7.5490000e+003  7.6190000e+003  7.8140000e+003
  7.8640000e+003  7.8710000e+003  8.0370000e+003
  7.8710000e+003  7.6190000e+003  7.5990000e+003
  7.6190000e+003  7.8710000e+003  7.8640000e+003
  8.0290000e+003  7.7820000e+003  8.0630000e+003
  6.5980000e+003  6.7700000e+003  6.4650000e+003
  6.7700000e+003  6.5980000e+003  6.9420000e+003
  6.3730000e+003  6.5980000e+003  6.4650000e+003
  6.5980000e+003  6.3730000e+003  6.4520000e+003
  6.7540000e+003  6.5980000e+003  6.4520000e+003
  6.5980000e+003  6.7540000e+003  6.9420000e+003
  7.0850000e+003  7.2320000e+003  7.0040000e+003
  6.7700000e+003  7.0850000e+003  7.0040000e+003
  7.0850000e+003  6.7700000e+003  6.9420000e+003
  6.6300000e+003  6.7700000e+003  7.0040000e+003
  6.7970000e+003  6.6300000e+003  7.0040000e+003
  1.4600000e+002  1.0900000e+002  1.0000000e+000
  2.0900000e+002  1.0900000e+002  1.4600000e+002
  7.5000000e+002  6.7800000e+002  6.2300000e+002
  7.8100000e+002  6.7800000e+002  7.5000000e+002
  6.7800000e+002  5.8700000e+002  6.2300000e+002
  5.8700000e+002  6.7800000e+002  6.0800000e+002
  5.8700000e+002  4.9100000e+002  6.2300000e+002
  1.4610000e+003  1.3430000e+003  1.4520000e+003
  1.4610000e+003  1.5960000e+003  1.6310000e+003
  1.2490000e+003  1.1480000e+003  1.2530000e+003
  1.3430000e+003  1.2490000e+003  1.2530000e+003
  1.4560000e+003  1.5690000e+003  1.6160000e+003
  1.5690000e+003  1.6890000e+003  1.6160000e+003
  7.6000000e+002  7.8800000e+002  8.5600000e+002
  8.2000000e+002  7.6000000e+002  8.5600000e+002
  7.8800000e+002  8.8600000e+002  8.5600000e+002
  8.8600000e+002  9.3600000e+002  8.5600000e+002
  9.3600000e+002  8.8600000e+002  9.7900000e+002
  9.6500000e+002  8.8600000e+002  8.6800000e+002
  8.8600000e+002  9.6500000e+002  9.7900000e+002
  8.8600000e+002  7.8100000e+002  8.6800000e+002
  8.8600000e+002  7.8800000e+002  7.8100000e+002
  1.2540000e+003  1.2960000e+003  1.1680000e+003
  1.1700000e+003  1.2540000e+003  1.1680000e+003
  1.3560000e+003  1.2450000e+003  1.3280000e+003
  7.9000000e+002  8.5800000e+002  9.0000000e+002
  1.4280000e+003  1.3070000e+003  1.3920000e+003
  8.9600000e+002  8.4100000e+002  7.5400000e+002
  8.4000000e+002  8.4100000e+002  9.2400000e+002
  8.4100000e+002  8.9600000e+002  9.2400000e+002
  4.4380000e+003  4.5150000e+003  4.3930000e+003
  4.5150000e+003  4.5740000e+003  4.6380000e+003
  4.5800000e+003  4.5150000e+003  4.6380000e+003
  4.1250000e+003  4.1110000e+003  4.2230000e+003
  3.7410000e+003  3.6210000e+003  3.7270000e+003
  3.9320000e+003  4.0560000e+003  4.0120000e+003
  3.9450000e+003  4.0560000e+003  3.9320000e+003
  4.1980000e+003  4.1420000e+003  4.2650000e+003
  4.1420000e+003  4.0560000e+003  4.0430000e+003
  4.0560000e+003  4.1420000e+003  4.1980000e+003
  4.1470000e+003  4.1010000e+003  4.0120000e+003
  4.0560000e+003  4.1470000e+003  4.0120000e+003
  4.1470000e+003  4.0560000e+003  4.1980000e+003
  4.9350000e+003  5.1170000e+003  4.9780000e+003
  4.8440000e+003  4.9350000e+003  4.9780000e+003
  4.8110000e+003  4.9350000e+003  4.7620000e+003
  4.9350000e+003  4.8440000e+003  4.7620000e+003
  4.6880000e+003  4.5750000e+003  4.7050000e+003
  4.5750000e+003  4.5910000e+003  4.7050000e+003
  4.5910000e+003  4.5750000e+003  4.4620000e+003
  4.5750000e+003  4.4570000e+003  4.4620000e+003
  5.1500000e+003  5.0140000e+003  5.0900000e+003
  4.9890000e+003  5.0140000e+003  5.1500000e+003
  5.0140000e+003  4.9000000e+003  5.0900000e+003
  5.0140000e+003  4.9890000e+003  4.8690000e+003
  4.9000000e+003  5.0140000e+003  4.8690000e+003
  4.0810000e+003  4.2050000e+003  4.0900000e+003
  4.3400000e+003  4.4610000e+003  4.4480000e+003
  4.3400000e+003  4.3620000e+003  4.2540000e+003
  4.3620000e+003  4.3400000e+003  4.4480000e+003
  4.1990000e+003  4.3400000e+003  4.2540000e+003
  4.3400000e+003  4.1990000e+003  4.2750000e+003
  4.3850000e+003  4.3400000e+003  4.2750000e+003
  4.3400000e+003  4.3850000e+003  4.4610000e+003
  3.3340000e+003  3.2020000e+003  3.1820000e+003
  3.3340000e+003  3.3180000e+003  3.4390000e+003
  2.8630000e+003  2.9450000e+003  2.8620000e+003
  2.7670000e+003  2.8630000e+003  2.8620000e+003
  2.3720000e+003  2.4490000e+003  2.4560000e+003
  2.4490000e+003  2.3720000e+003  2.3500000e+003
  2.2770000e+003  2.2610000e+003  2.3500000e+003
  2.3720000e+003  2.2770000e+003  2.3500000e+003
  2.2770000e+003  2.3720000e+003  2.2970000e+003
  2.6380000e+003  2.7520000e+003  2.7200000e+003
  2.3820000e+003  2.3720000e+003  2.4560000e+003
  2.3720000e+003  2.3820000e+003  2.2970000e+003
  2.3820000e+003  2.3130000e+003  2.2970000e+003
  2.3130000e+003  2.3820000e+003  2.4100000e+003
  1.6160000e+003  1.7280000e+003  1.6660000e+003
  1.6890000e+003  1.7280000e+003  1.6160000e+003
  1.7700000e+003  1.7070000e+003  1.6660000e+003
  1.7280000e+003  1.7700000e+003  1.6660000e+003
  2.0270000e+003  1.9510000e+003  1.9390000e+003
  2.0270000e+003  2.0420000e+003  2.1060000e+003
  2.0420000e+003  2.0270000e+003  1.9390000e+003
  2.1870000e+003  2.1100000e+003  2.1060000e+003
  2.1100000e+003  2.0270000e+003  2.1060000e+003
  3.9680000e+003  4.0150000e+003  3.8960000e+003
  4.0150000e+003  3.9410000e+003  3.8960000e+003
  8.6400000e+002  7.3800000e+002  8.1800000e+002
  7.3800000e+002  8.6400000e+002  8.1300000e+002
  7.3800000e+002  7.2300000e+002  8.1800000e+002
  7.2300000e+002  7.3800000e+002  6.5400000e+002
  8.6400000e+002  9.2700000e+002  8.1300000e+002
  3.0630000e+003  3.2100000e+003  3.0780000e+003
  3.3640000e+003  3.1870000e+003  3.2540000e+003
  3.3640000e+003  3.2540000e+003  3.4080000e+003
  3.3010000e+003  3.3640000e+003  3.4570000e+003
  3.3640000e+003  3.3010000e+003  3.1870000e+003
  3.3010000e+003  3.1520000e+003  3.0550000e+003
  3.6030000e+003  3.5360000e+003  3.4650000e+003
  2.8740000e+003  2.7960000e+003  2.7780000e+003
  2.7960000e+003  2.8740000e+003  2.8830000e+003
  2.6480000e+003  2.7130000e+003  2.7440000e+003
  3.5300000e+003  3.3920000e+003  3.4870000e+003
  3.3920000e+003  3.3600000e+003  3.4870000e+003
  3.3920000e+003  3.5300000e+003  3.4940000e+003
  3.3600000e+003  3.3920000e+003  3.2100000e+003
  3.3600000e+003  3.2350000e+003  3.4230000e+003
  3.2350000e+003  3.3600000e+003  3.2100000e+003
  3.0630000e+003  3.2350000e+003  3.2100000e+003
  3.2350000e+003  3.0630000e+003  3.1520000e+003
  8.4000000e+001  1.6000000e+001  1.5000000e+001
  8.4000000e+001  1.6100000e+002  1.7400000e+002
  8.4000000e+001  1.5000000e+001  7.5000000e+001
  1.6100000e+002  8.4000000e+001  7.5000000e+001
  1.8100000e+002  2.0700000e+002  3.2500000e+002
  1.6000000e+001  1.2300000e+002  1.7000000e+001
  1.8100000e+002  1.2300000e+002  2.0700000e+002
  2.0700000e+002  1.2300000e+002  1.7400000e+002
  1.2300000e+002  8.9000000e+001  1.7000000e+001
  1.2300000e+002  8.4000000e+001  1.7400000e+002
  8.4000000e+001  1.2300000e+002  1.6000000e+001
  2.0700000e+002  3.1800000e+002  3.2500000e+002
  3.1800000e+002  2.0700000e+002  1.7400000e+002
  9.9000000e+001  6.0000000e+000  5.0000000e+000
  6.5100000e+002  5.6400000e+002  6.2200000e+002
  1.8200000e+002  1.4100000e+002  2.3400000e+002
  8.0000000e+001  1.4100000e+002  9.0000000e+000
  7.6000000e+001  1.2000000e+001  1.1000000e+001
  2.2500000e+002  1.5000000e+002  1.3000000e+002
  2.7900000e+002  2.3300000e+002  1.6600000e+002
  3.4200000e+002  4.0300000e+002  2.3400000e+002
  6.0000000e+000  1.2500000e+002  7.0000000e+000
  1.2500000e+002  1.5300000e+002  7.0000000e+000
  1.2500000e+002  9.9000000e+001  1.6600000e+002
  9.9000000e+001  1.2500000e+002  6.0000000e+000
  2.3300000e+002  1.2500000e+002  1.6600000e+002
  1.2500000e+002  2.3300000e+002  1.5300000e+002
  3.1100000e+002  1.8200000e+002  2.3400000e+002
  3.1100000e+002  2.2500000e+002  1.8200000e+002
  6.8500000e+002  6.0600000e+002  6.8900000e+002
  8.4000000e+002  8.2700000e+002  7.3300000e+002
  8.2700000e+002  6.8900000e+002  7.3300000e+002
  6.8900000e+002  8.2700000e+002  7.7900000e+002
  8.7100000e+002  9.3700000e+002  9.6000000e+002
  8.2700000e+002  8.7100000e+002  7.7900000e+002
  8.7100000e+002  8.2700000e+002  9.3700000e+002
  9.2300000e+002  8.4000000e+002  9.2400000e+002
  9.2300000e+002  8.2700000e+002  8.4000000e+002
  8.2700000e+002  9.2300000e+002  9.3700000e+002
  8.4900000e+002  9.1600000e+002  8.0800000e+002
  7.7600000e+002  8.4900000e+002  7.4900000e+002
  2.2500000e+002  2.5400000e+002  1.5000000e+002
  4.2200000e+002  2.5400000e+002  3.7500000e+002
  2.5400000e+002  2.2500000e+002  3.7500000e+002
  2.7000000e+002  2.1200000e+002  3.9100000e+002
  2.7000000e+002  4.2500000e+002  2.5800000e+002
  1.5400000e+002  2.7000000e+002  2.5800000e+002
  2.7000000e+002  1.5400000e+002  2.1200000e+002
  7.2300000e+002  6.1800000e+002  7.0200000e+002
  6.1800000e+002  7.2300000e+002  6.5400000e+002
  9.0600000e+002  8.6400000e+002  8.1800000e+002
  8.6400000e+002  9.0600000e+002  9.6900000e+002
  7.2300000e+002  8.2500000e+002  8.1800000e+002
  8.2500000e+002  9.0600000e+002  8.1800000e+002
  9.0600000e+002  8.2500000e+002  9.2600000e+002
  7.8700000e+002  8.2500000e+002  7.0200000e+002
  8.2500000e+002  7.2300000e+002  7.0200000e+002
  6.4060000e+003  6.2030000e+003  6.2980000e+003
  6.2030000e+003  6.1010000e+003  6.0050000e+003
  6.1130000e+003  6.2030000e+003  6.0050000e+003
  6.2030000e+003  6.1130000e+003  6.2980000e+003
  6.1010000e+003  6.3020000e+003  6.2170000e+003
  6.2030000e+003  6.3020000e+003  6.1010000e+003
  6.3020000e+003  6.2030000e+003  6.4060000e+003
  7.1330000e+003  7.1300000e+003  6.8320000e+003
  7.1300000e+003  6.9290000e+003  6.8320000e+003
  1.4624000e+004  1.4857000e+004  1.4551000e+004
  1.3743000e+004  1.3610000e+004  1.3933000e+004
  1.3743000e+004  1.4059000e+004  1.3883000e+004
  1.2416000e+004  1.2127000e+004  1.1908000e+004
  1.1075000e+004  1.1338000e+004  1.1250000e+004
  1.6027000e+004  1.5708000e+004  1.5878000e+004
  1.5708000e+004  1.6027000e+004  1.5928000e+004
  1.4412000e+004  1.4682000e+004  1.4608000e+004
  1.5708000e+004  1.5410000e+004  1.5479000e+004
  1.5513000e+004  1.5410000e+004  1.5708000e+004
  1.5446000e+004  1.5259000e+004  1.5193000e+004
  1.5259000e+004  1.5446000e+004  1.5479000e+004
  1.5410000e+004  1.5259000e+004  1.5479000e+004
  1.5259000e+004  1.5410000e+004  1.5139000e+004
  1.5446000e+004  1.5678000e+004  1.5479000e+004
  1.5708000e+004  1.5678000e+004  1.5878000e+004
  1.5678000e+004  1.5708000e+004  1.5479000e+004
  1.4633000e+004  1.4897000e+004  1.4912000e+004
  1.5762000e+004  1.5444000e+004  1.5582000e+004
  1.5532000e+004  1.5435000e+004  1.5247000e+004
  1.6732000e+004  1.6767000e+004  1.6934000e+004
  1.6767000e+004  1.6527000e+004  1.6717000e+004
  1.7389000e+004  1.7376000e+004  1.7128000e+004
  1.7376000e+004  1.7204000e+004  1.7128000e+004
  1.6851000e+004  1.7064000e+004  1.6845000e+004
  1.7064000e+004  1.6851000e+004  1.7010000e+004
  1.7204000e+004  1.6972000e+004  1.7128000e+004
  1.7280000e+004  1.7456000e+004  1.7194000e+004
  1.7220000e+004  1.7386000e+004  1.7474000e+004
  1.7386000e+004  1.7220000e+004  1.7194000e+004
  4.4970000e+003  4.3710000e+003  4.3750000e+003
  4.7330000e+003  4.7840000e+003  4.8900000e+003
  4.8390000e+003  4.7330000e+003  4.8900000e+003
  4.4550000e+003  4.3590000e+003  4.3610000e+003
  6.1770000e+003  6.0660000e+003  5.9820000e+003
  7.5420000e+003  7.5170000e+003  7.8110000e+003
  8.1320000e+003  8.0610000e+003  7.8110000e+003
  8.3890000e+003  8.1320000e+003  8.2770000e+003
  1.0976000e+004  1.1075000e+004  1.1250000e+004
  1.1075000e+004  1.0976000e+004  1.0860000e+004
  1.0268000e+004  1.0415000e+004  1.0157000e+004
  1.0415000e+004  1.0268000e+004  1.0519000e+004
  1.0415000e+004  1.0519000e+004  1.0654000e+004
  8.8710000e+003  8.7550000e+003  8.9990000e+003
  9.0970000e+003  9.2010000e+003  9.3180000e+003
  7.9430000e+003  7.7060000e+003  7.8570000e+003
  5.7440000e+003  5.8660000e+003  5.9390000e+003
  5.8910000e+003  5.7440000e+003  5.9390000e+003
  5.8210000e+003  5.8910000e+003  6.0360000e+003
  6.2300000e+003  6.1780000e+003  6.0360000e+003
  6.1780000e+003  6.2300000e+003  6.3750000e+003
  6.2960000e+003  6.1780000e+003  6.3750000e+003
  5.3040000e+003  5.3680000e+003  5.4770000e+003
  5.3040000e+003  5.1640000e+003  5.2080000e+003
  5.4040000e+003  5.3040000e+003  5.4770000e+003
  5.2890000e+003  5.2580000e+003  5.1500000e+003
  5.2390000e+003  5.2890000e+003  5.1500000e+003
  5.0380000e+003  4.9270000e+003  4.8920000e+003
  4.9270000e+003  4.9000000e+003  4.7740000e+003
  4.9000000e+003  4.9270000e+003  5.0900000e+003
  4.9270000e+003  4.7610000e+003  4.8920000e+003
  4.7610000e+003  4.9270000e+003  4.7740000e+003
  1.2110000e+004  1.3092000e+004  1.2441000e+004
  1.1962000e+004  1.2110000e+004  1.2441000e+004
  1.2327000e+004  1.1962000e+004  1.2441000e+004
  1.5899000e+004  1.6079000e+004  1.6153000e+004
  1.6079000e+004  1.5899000e+004  1.5845000e+004
  1.6026000e+004  1.6079000e+004  1.5845000e+004
  1.5496000e+004  1.5281000e+004  1.5355000e+004
  1.5673000e+004  1.5496000e+004  1.5355000e+004
  1.3808000e+004  1.3968000e+004  1.4088000e+004
  1.3968000e+004  1.3854000e+004  1.4165000e+004
  1.3968000e+004  1.3808000e+004  1.3667000e+004
  1.4345000e+004  1.4494000e+004  1.4165000e+004
  1.4985000e+004  1.5030000e+004  1.5266000e+004
  1.5247000e+004  1.4985000e+004  1.5266000e+004
  1.4985000e+004  1.5247000e+004  1.5046000e+004
  1.5030000e+004  1.4714000e+004  1.4825000e+004
  1.4714000e+004  1.4494000e+004  1.4825000e+004
  1.4714000e+004  1.4985000e+004  1.4697000e+004
  1.4985000e+004  1.4714000e+004  1.5030000e+004
  1.5162000e+004  1.4943000e+004  1.4845000e+004
  1.5162000e+004  1.5455000e+004  1.5355000e+004
  1.5281000e+004  1.5130000e+004  1.5355000e+004
  1.5130000e+004  1.5162000e+004  1.5355000e+004
  1.5162000e+004  1.5130000e+004  1.4943000e+004
  1.4943000e+004  1.5130000e+004  1.4825000e+004
  1.5030000e+004  1.5130000e+004  1.5281000e+004
  1.5130000e+004  1.5030000e+004  1.4825000e+004
  1.3962000e+004  1.4193000e+004  1.3917000e+004
  1.4251000e+004  1.4193000e+004  1.3962000e+004
  1.1091000e+004  1.1285000e+004  1.1374000e+004
  1.1285000e+004  1.1091000e+004  1.1036000e+004
  1.1239000e+004  1.1285000e+004  1.1036000e+004
  9.4420000e+003  9.2230000e+003  9.3070000e+003
  9.5540000e+003  9.4420000e+003  9.3070000e+003
  8.8470000e+003  9.1450000e+003  9.0510000e+003
  9.0480000e+003  9.0510000e+003  9.2520000e+003
  1.1451000e+004  1.1565000e+004  1.1291000e+004
  2.0500000e+003  2.0460000e+003  2.0140000e+003
  2.0460000e+003  2.1180000e+003  2.1010000e+003
  2.2040000e+003  2.2760000e+003  2.2910000e+003
  1.9960000e+003  1.9140000e+003  1.9480000e+003
  1.9010000e+003  1.9030000e+003  2.0020000e+003
  1.9010000e+003  1.8720000e+003  1.8230000e+003
  2.0200000e+003  1.9440000e+003  1.9890000e+003
  1.9440000e+003  2.0200000e+003  1.9670000e+003
  1.9440000e+003  1.9010000e+003  1.9890000e+003
  1.9010000e+003  1.9440000e+003  1.8720000e+003
  1.7890000e+003  1.7560000e+003  1.8230000e+003
  1.9480000e+003  1.8490000e+003  1.9220000e+003
  1.8490000e+003  1.9480000e+003  1.8530000e+003
  9.8300000e+002  9.4800000e+002  9.2500000e+002
  9.5100000e+002  9.2500000e+002  8.8000000e+002
  9.5100000e+002  9.8300000e+002  9.2500000e+002
  8.3600000e+002  8.3200000e+002  8.6700000e+002
  1.8510000e+003  1.8180000e+003  1.8410000e+003
  1.8180000e+003  1.8150000e+003  1.8410000e+003
  1.8840000e+003  1.9120000e+003  1.9090000e+003
  1.9160000e+003  1.9440000e+003  1.9670000e+003
  1.9440000e+003  1.9160000e+003  1.8720000e+003
  1.7030000e+003  1.6810000e+003  1.7120000e+003
  1.7320000e+003  1.7030000e+003  1.7120000e+003
  1.7470000e+003  1.7320000e+003  1.7120000e+003
  1.7470000e+003  1.7560000e+003  1.7890000e+003
  1.7580000e+003  1.7890000e+003  1.7830000e+003
  1.7580000e+003  1.7470000e+003  1.7890000e+003
  1.7470000e+003  1.7580000e+003  1.7320000e+003
  6.6700000e+002  6.7300000e+002  7.1900000e+002
  6.4600000e+002  6.6700000e+002  6.8200000e+002
  6.6700000e+002  7.1300000e+002  6.8200000e+002
  1.5500000e+002  1.3400000e+002  1.4000000e+002
  2.2800000e+002  2.2000000e+002  2.4000000e+002
  2.2000000e+002  2.2800000e+002  1.9300000e+002
  5.8000000e+001  5.7000000e+001  1.2600000e+002
  7.7500000e+002  8.0600000e+002  8.6100000e+002
  7.7500000e+002  7.2500000e+002  6.8000000e+002
  8.2800000e+002  7.7500000e+002  8.6100000e+002
  6.9900000e+002  7.7500000e+002  6.8000000e+002
  7.7500000e+002  6.9900000e+002  8.0600000e+002
  1.4500000e+003  1.3750000e+003  1.3230000e+003
  6.1500000e+002  5.6100000e+002  5.1500000e+002
  7.7200000e+002  6.6400000e+002  6.9400000e+002
  2.0550000e+003  2.0150000e+003  1.9610000e+003
  2.4240000e+003  2.5100000e+003  2.4300000e+003
  1.3270000e+003  1.3180000e+003  1.2240000e+003
  1.0360000e+003  1.1120000e+003  1.1270000e+003
  1.2390000e+003  1.3270000e+003  1.2240000e+003
  2.4630000e+003  2.3590000e+003  2.3980000e+003
  2.6240000e+003  2.7100000e+003  2.7110000e+003
  4.9300000e+002  5.0300000e+002  6.1000000e+002
  4.1000000e+001  8.3000000e+001  4.2000000e+001
  8.3000000e+001  4.1000000e+001  1.2800000e+002
  4.4000000e+001  4.3000000e+001  1.2200000e+002
  9.2100000e+002  1.0110000e+003  9.7600000e+002
  9.0000000e+001  1.0200000e+002  3.3000000e+001
  1.0200000e+002  9.0000000e+001  2.0300000e+002
  2.6300000e+002  3.6900000e+002  2.0300000e+002
  3.6900000e+002  2.6300000e+002  4.4900000e+002
  3.6900000e+002  5.0400000e+002  4.6300000e+002
  2.8200000e+002  3.9000000e+002  4.4200000e+002
  2.9500000e+002  3.7400000e+002  2.2300000e+002
  2.9500000e+002  4.7000000e+002  3.7400000e+002
  3.0000000e+001  9.8000000e+001  3.1000000e+001
  9.8000000e+001  1.2000000e+002  3.1000000e+001
  9.8000000e+001  3.0000000e+001  1.0300000e+002
  8.3100000e+002  9.4500000e+002  8.9400000e+002
  9.4500000e+002  8.3100000e+002  8.5700000e+002
  8.3500000e+002  7.4600000e+002  8.1900000e+002
  8.3500000e+002  7.9600000e+002  7.4600000e+002
  7.1500000e+002  6.3200000e+002  6.3100000e+002
  6.3200000e+002  7.1500000e+002  6.9700000e+002
  6.5800000e+002  5.9900000e+002  6.9200000e+002
  5.4900000e+002  5.9900000e+002  5.0000000e+002
  1.0200000e+002  3.4000000e+001  3.3000000e+001
  3.4000000e+001  1.0200000e+002  1.3200000e+002
  3.6000000e+001  1.2100000e+002  9.6000000e+001
  1.9870000e+003  1.9920000e+003  2.0670000e+003
  1.7300000e+003  1.8300000e+003  1.7590000e+003
  1.3020000e+003  1.2480000e+003  1.1870000e+003
  4.8720000e+003  4.8800000e+003  4.8500000e+003
  4.8800000e+003  4.8720000e+003  4.9020000e+003
  4.9200000e+003  4.9510000e+003  4.9020000e+003
  4.8630000e+003  4.8430000e+003  4.9860000e+003
  4.9810000e+003  4.8630000e+003  4.9860000e+003
  5.1210000e+003  4.9810000e+003  4.9860000e+003
  2.7640000e+004  2.7760000e+004  2.7693000e+004
  2.8308000e+004  2.8247000e+004  2.8187000e+004
  2.7822000e+004  2.7909000e+004  2.7761000e+004
  2.7909000e+004  2.7822000e+004  2.7884000e+004
  2.7822000e+004  2.7760000e+004  2.7884000e+004
  2.7760000e+004  2.7822000e+004  2.7693000e+004
  2.7385000e+004  2.7374000e+004  2.7489000e+004
  2.7374000e+004  2.7305000e+004  2.7411000e+004
  2.7374000e+004  2.7279000e+004  2.7249000e+004
  2.7709000e+004  2.7594000e+004  2.7614000e+004
  2.7489000e+004  2.7594000e+004  2.7587000e+004
  2.7519000e+004  2.7487000e+004  2.7608000e+004
  2.7608000e+004  2.7487000e+004  2.7576000e+004
  4.1440000e+003  4.2660000e+003  4.1870000e+003
  3.7550000e+003  3.8450000e+003  3.7950000e+003
  3.7550000e+003  3.6780000e+003  3.6520000e+003
  3.8450000e+003  3.8980000e+003  3.7950000e+003
  3.8980000e+003  3.9070000e+003  3.7950000e+003
  3.8980000e+003  3.8450000e+003  3.9500000e+003
  3.9070000e+003  3.8540000e+003  3.7830000e+003
  4.0630000e+003  4.1440000e+003  4.1870000e+003
  4.4710000e+003  4.4310000e+003  4.5350000e+003
  4.5820000e+003  4.5370000e+003  4.4710000e+003
  4.6470000e+003  4.5820000e+003  4.5350000e+003
  4.5820000e+003  4.4710000e+003  4.5350000e+003
  4.2720000e+003  4.1620000e+003  4.3170000e+003
  4.1620000e+003  4.2720000e+003  4.1570000e+003
  4.4680000e+003  4.3430000e+003  4.4000000e+003
  4.6060000e+003  4.7420000e+003  4.6810000e+003
  4.8310000e+003  4.7420000e+003  4.6830000e+003
  4.7420000e+003  4.8230000e+003  4.6810000e+003
  4.7420000e+003  4.8310000e+003  4.8910000e+003
  4.2170000e+003  4.2770000e+003  4.1550000e+003
  4.4330000e+003  4.4160000e+003  4.5310000e+003
  3.9770000e+003  4.0910000e+003  4.0340000e+003
  3.9930000e+003  4.0980000e+003  4.0160000e+003
  4.0980000e+003  3.9930000e+003  4.1140000e+003
  4.1290000e+003  4.0980000e+003  4.2030000e+003
  4.0980000e+003  4.1290000e+003  4.0160000e+003
  4.0980000e+003  4.2200000e+003  4.2030000e+003
  4.2200000e+003  4.0980000e+003  4.1140000e+003
  3.8590000e+003  3.7570000e+003  3.8030000e+003
  3.7570000e+003  3.8590000e+003  3.7820000e+003
  3.6710000e+003  3.7570000e+003  3.7820000e+003
  3.6540000e+003  3.6710000e+003  3.7820000e+003
  3.7380000e+003  3.6540000e+003  3.7820000e+003
  3.0680000e+003  2.9660000e+003  3.0180000e+003
  5.0790000e+003  5.1760000e+003  5.0450000e+003
  5.1760000e+003  5.1600000e+003  5.0450000e+003
  5.1600000e+003  5.1760000e+003  5.2920000e+003
  5.1760000e+003  5.2960000e+003  5.2920000e+003
  5.9300000e+003  6.1130000e+003  6.0050000e+003
  5.1760000e+003  5.1860000e+003  5.2960000e+003
  4.4630000e+003  4.4670000e+003  4.3540000e+003
  3.8510000e+003  3.9260000e+003  3.8070000e+003
  3.7380000e+003  3.8510000e+003  3.8070000e+003
  3.8510000e+003  3.7820000e+003  3.9100000e+003
  3.8510000e+003  3.7380000e+003  3.7820000e+003
  3.9260000e+003  3.8630000e+003  3.8070000e+003
  3.6860000e+003  3.7380000e+003  3.8070000e+003
  4.3730000e+003  4.4810000e+003  4.3690000e+003
  4.4810000e+003  4.5960000e+003  4.5190000e+003
  4.4810000e+003  4.3730000e+003  4.4230000e+003
  4.5480000e+003  4.4810000e+003  4.4230000e+003
  4.4810000e+003  4.5480000e+003  4.5960000e+003
  4.2730000e+003  4.1290000e+003  4.2030000e+003
  4.2730000e+003  4.2140000e+003  4.1290000e+003
  4.9450000e+003  5.0790000e+003  5.0450000e+003
  5.0270000e+003  4.8930000e+003  5.0450000e+003
  4.8930000e+003  4.9450000e+003  5.0450000e+003
  4.9450000e+003  4.8930000e+003  4.8080000e+003
  8.1880000e+003  8.1670000e+003  8.3910000e+003
  8.1670000e+003  7.9330000e+003  8.1060000e+003
  8.1670000e+003  8.3850000e+003  8.3910000e+003
  8.3850000e+003  8.1670000e+003  8.1060000e+003
  7.9180000e+003  8.1880000e+003  7.9760000e+003
  8.1670000e+003  7.9180000e+003  7.9330000e+003
  7.9180000e+003  8.1670000e+003  8.1880000e+003
  6.1410000e+003  5.9810000e+003  6.0850000e+003
  6.2710000e+003  6.1410000e+003  6.0850000e+003
  6.1410000e+003  6.2710000e+003  6.3260000e+003
  6.1410000e+003  6.3260000e+003  6.1840000e+003
  6.1410000e+003  6.1840000e+003  5.9700000e+003
  5.9810000e+003  6.1410000e+003  5.9700000e+003
  6.4140000e+003  6.2710000e+003  6.1960000e+003
  6.4140000e+003  6.2900000e+003  6.4890000e+003
  6.2900000e+003  6.4140000e+003  6.1960000e+003
  6.2710000e+003  6.4140000e+003  6.4540000e+003
  6.4140000e+003  6.6920000e+003  6.4540000e+003
  6.6920000e+003  6.4140000e+003  6.4890000e+003
  8.6540000e+003  8.9010000e+003  8.7970000e+003
  8.9010000e+003  8.6540000e+003  8.6290000e+003
  8.6290000e+003  8.6540000e+003  8.3910000e+003
  8.8330000e+003  8.9010000e+003  8.6290000e+003
  8.8330000e+003  8.6290000e+003  8.6770000e+003
  8.9300000e+003  8.8330000e+003  8.6770000e+003
  8.8330000e+003  8.9300000e+003  9.0340000e+003
  9.4090000e+003  9.1420000e+003  9.2500000e+003
  9.1420000e+003  9.4090000e+003  9.2750000e+003
  9.4200000e+003  9.4090000e+003  9.2500000e+003
  1.1161000e+004  1.0965000e+004  1.1111000e+004
  1.2475000e+004  1.3484000e+004  1.3587000e+004
  1.3484000e+004  1.2475000e+004  1.2278000e+004
  1.3363000e+004  1.3484000e+004  1.2278000e+004
  1.3733000e+004  1.3484000e+004  1.3363000e+004
  1.2327000e+004  1.2296000e+004  1.1975000e+004
  1.2296000e+004  1.3373000e+004  1.2911000e+004
  1.2042000e+004  1.2296000e+004  1.2911000e+004
  7.8540000e+003  7.7990000e+003  7.5980000e+003
  7.6830000e+003  7.8540000e+003  7.5980000e+003
  1.0228000e+004  1.0328000e+004  1.0467000e+004
  9.6700000e+003  9.7800000e+003  9.9320000e+003
  9.7800000e+003  9.9940000e+003  9.9320000e+003
  9.7800000e+003  9.6700000e+003  9.5520000e+003
  9.9750000e+003  9.7360000e+003  9.9590000e+003
  9.9940000e+003  9.9750000e+003  1.0201000e+004
  9.9750000e+003  1.0209000e+004  1.0201000e+004
  9.4200000e+003  9.3310000e+003  9.5780000e+003
  9.3310000e+003  9.4200000e+003  9.1720000e+003
  9.5780000e+003  9.3310000e+003  9.4910000e+003
  9.3310000e+003  9.2460000e+003  9.4910000e+003
  9.3310000e+003  9.1720000e+003  9.0730000e+003
  9.2460000e+003  9.3310000e+003  9.0730000e+003
  9.6350000e+003  9.4100000e+003  9.5850000e+003
  9.4650000e+003  9.4100000e+003  9.6350000e+003
  9.4100000e+003  9.4650000e+003  9.2440000e+003
  9.4100000e+003  9.2440000e+003  9.1960000e+003
  9.4100000e+003  9.4030000e+003  9.5850000e+003
  9.4030000e+003  9.4100000e+003  9.1960000e+003
  8.3030000e+003  8.1950000e+003  7.9910000e+003
  8.4760000e+003  8.3030000e+003  8.1960000e+003
  5.9880000e+003  6.0880000e+003  6.1960000e+003
  5.8900000e+003  5.9880000e+003  6.0850000e+003
  5.9880000e+003  6.1960000e+003  6.0850000e+003
  5.8780000e+003  5.9880000e+003  5.7720000e+003
  6.0880000e+003  5.9880000e+003  5.8780000e+003
  7.1480000e+003  7.0650000e+003  6.7970000e+003
  7.0650000e+003  7.2140000e+003  7.0140000e+003
  6.6920000e+003  7.0650000e+003  7.0140000e+003
  7.0650000e+003  6.6920000e+003  6.7970000e+003
  7.3190000e+003  7.1480000e+003  7.3940000e+003
  7.3190000e+003  7.0650000e+003  7.1480000e+003
  7.4430000e+003  7.3190000e+003  7.6410000e+003
  7.3190000e+003  7.4430000e+003  7.2140000e+003
  7.0650000e+003  7.3190000e+003  7.2140000e+003
  8.3530000e+003  8.1550000e+003  8.1950000e+003
  5.5210000e+003  5.3950000e+003  5.3510000e+003
  5.4660000e+003  5.5210000e+003  5.3510000e+003
  6.5690000e+003  6.7330000e+003  6.9510000e+003
  6.9290000e+003  6.7330000e+003  6.5620000e+003
  6.7330000e+003  6.4350000e+003  6.5620000e+003
  6.7330000e+003  6.5690000e+003  6.4350000e+003
  6.1850000e+003  6.2440000e+003  6.0400000e+003
  6.1850000e+003  6.3940000e+003  6.3510000e+003
  6.1190000e+003  6.3250000e+003  6.1600000e+003
  5.2160000e+003  5.3690000e+003  5.3420000e+003
  5.2590000e+003  5.3690000e+003  5.2160000e+003
  5.3420000e+003  5.3690000e+003  5.5190000e+003
  5.3690000e+003  5.2590000e+003  5.4400000e+003
  5.5820000e+003  5.3690000e+003  5.4400000e+003
  5.3690000e+003  5.5820000e+003  5.5190000e+003
  4.6760000e+003  4.5480000e+003  4.6190000e+003
  4.5480000e+003  4.6760000e+003  4.5960000e+003
  4.5960000e+003  4.6760000e+003  4.7250000e+003
  4.7250000e+003  4.6760000e+003  4.8160000e+003
  4.6760000e+003  4.7320000e+003  4.8160000e+003
  4.9680000e+003  4.8160000e+003  4.9740000e+003
  4.9680000e+003  4.8560000e+003  4.8160000e+003
  5.0170000e+003  4.9680000e+003  5.0970000e+003
  4.9680000e+003  5.0170000e+003  4.8560000e+003
  4.9680000e+003  5.1150000e+003  5.0970000e+003
  7.5460000e+003  7.8310000e+003  7.8700000e+003
  2.9894000e+004  2.9690000e+004  2.9893000e+004
  2.9225000e+004  2.9222000e+004  2.9136000e+004
  2.9225000e+004  2.9331000e+004  2.9222000e+004
  2.9225000e+004  2.9207000e+004  2.9335000e+004
  2.9331000e+004  2.9225000e+004  2.9335000e+004
  2.9692000e+004  2.9892000e+004  2.9893000e+004
  2.9892000e+004  2.9683000e+004  2.9891000e+004
  2.9683000e+004  2.9892000e+004  2.9692000e+004
  2.9448000e+004  2.9457000e+004  2.9328000e+004
  2.9314000e+004  2.9448000e+004  2.9328000e+004
  2.8858000e+004  2.8768000e+004  2.8879000e+004
  2.8271000e+004  2.8308000e+004  2.8187000e+004
  2.8858000e+004  2.8771000e+004  2.8711000e+004
  2.8975000e+004  2.9088000e+004  2.8978000e+004
  2.9088000e+004  2.8975000e+004  2.9077000e+004
  2.8108000e+004  2.8203000e+004  2.8056000e+004
  2.8376000e+004  2.8430000e+004  2.8300000e+004
  2.8247000e+004  2.8376000e+004  2.8300000e+004
  2.8376000e+004  2.8247000e+004  2.8308000e+004
  2.7904000e+004  2.7787000e+004  2.7833000e+004
  2.9428000e+004  2.9283000e+004  2.9346000e+004
  2.9507000e+004  2.9556000e+004  2.9655000e+004
  2.9588000e+004  2.9507000e+004  2.9655000e+004
  2.9507000e+004  2.9428000e+004  2.9346000e+004
  2.9557000e+004  2.9674000e+004  2.9594000e+004
  2.9754000e+004  2.9882000e+004  2.9883000e+004
  2.9882000e+004  2.9754000e+004  2.9881000e+004
  2.9566000e+004  2.9557000e+004  2.9445000e+004
  2.9493000e+004  2.9566000e+004  2.9445000e+004
  2.9375000e+004  2.9243000e+004  2.9350000e+004
  2.9375000e+004  2.9493000e+004  2.9347000e+004
  2.9375000e+004  2.9502000e+004  2.9493000e+004
  2.9470000e+004  2.9375000e+004  2.9350000e+004
  2.9375000e+004  2.9470000e+004  2.9502000e+004
  2.9235000e+004  2.9375000e+004  2.9347000e+004
  2.9375000e+004  2.9235000e+004  2.9243000e+004
  2.9874000e+004  2.9875000e+004  2.9696000e+004
  2.9715000e+004  2.9871000e+004  2.9872000e+004
  2.9873000e+004  2.9687000e+004  2.9872000e+004
  2.9687000e+004  2.9715000e+004  2.9872000e+004
  2.8888000e+004  2.8852000e+004  2.8764000e+004
  2.8852000e+004  2.8732000e+004  2.8764000e+004
  2.8852000e+004  2.8825000e+004  2.8732000e+004
  2.8825000e+004  2.8852000e+004  2.8942000e+004
  2.9063000e+004  2.9033000e+004  2.8942000e+004
  2.8942000e+004  2.9033000e+004  2.8913000e+004
  2.9033000e+004  2.8988000e+004  2.8913000e+004
  2.8988000e+004  2.9033000e+004  2.9115000e+004
  2.8973000e+004  2.8888000e+004  2.9008000e+004
  2.8973000e+004  2.9063000e+004  2.8942000e+004
  2.8852000e+004  2.8973000e+004  2.8942000e+004
  2.8973000e+004  2.8852000e+004  2.8888000e+004
  2.9095000e+004  2.8973000e+004  2.9008000e+004
  2.8973000e+004  2.9095000e+004  2.9063000e+004
  2.9699000e+004  2.9869000e+004  2.9870000e+004
  2.9869000e+004  2.9699000e+004  2.9868000e+004
  2.9666000e+004  2.9699000e+004  2.9870000e+004
  2.9871000e+004  2.9666000e+004  2.9870000e+004
  2.9666000e+004  2.9871000e+004  2.9715000e+004
  2.9699000e+004  2.9666000e+004  2.9561000e+004
  2.9521000e+004  2.9596000e+004  2.9442000e+004
  2.9521000e+004  2.9640000e+004  2.9596000e+004
  2.9866000e+004  2.9867000e+004  2.9752000e+004
  2.9866000e+004  2.9670000e+004  2.9865000e+004
  2.9670000e+004  2.9866000e+004  2.9752000e+004
  2.9412000e+004  2.9503000e+004  2.9369000e+004
  2.9503000e+004  2.9412000e+004  2.9545000e+004
  2.9239000e+004  2.9278000e+004  2.9369000e+004
  2.9278000e+004  2.9412000e+004  2.9369000e+004
  2.9412000e+004  2.9278000e+004  2.9311000e+004
  2.9534000e+004  2.9434000e+004  2.9561000e+004
  2.9666000e+004  2.9534000e+004  2.9561000e+004
  2.7754000e+004  2.7811000e+004  2.7703000e+004
  2.7726000e+004  2.7650000e+004  2.7602000e+004
  2.7726000e+004  2.7754000e+004  2.7650000e+004
  2.7673000e+004  2.7726000e+004  2.7602000e+004
  2.7726000e+004  2.7791000e+004  2.7842000e+004
  2.7791000e+004  2.7726000e+004  2.7673000e+004
  2.9503000e+004  2.9631000e+004  2.9568000e+004
  2.9631000e+004  2.9503000e+004  2.9545000e+004
  2.9235000e+004  2.9251000e+004  2.9113000e+004
  2.9420000e+004  2.9497000e+004  2.9556000e+004
  2.9507000e+004  2.9420000e+004  2.9556000e+004
  2.9324000e+004  2.9334000e+004  2.9227000e+004
  2.9251000e+004  2.9324000e+004  2.9227000e+004
  2.9324000e+004  2.9386000e+004  2.9445000e+004
  2.9334000e+004  2.9324000e+004  2.9445000e+004
  2.8934000e+004  2.9065000e+004  2.9004000e+004
  2.9065000e+004  2.8934000e+004  2.8981000e+004
  2.9267000e+004  2.9272000e+004  2.9158000e+004
  2.9272000e+004  2.9267000e+004  2.9384000e+004
  2.9434000e+004  2.9319000e+004  2.9442000e+004
  2.8819000e+004  2.8916000e+004  2.8944000e+004
  2.7294000e+004  2.7416000e+004  2.7392000e+004
  2.7416000e+004  2.7294000e+004  2.7318000e+004
  2.7532000e+004  2.7416000e+004  2.7538000e+004
  2.7416000e+004  2.7532000e+004  2.7392000e+004
  2.7416000e+004  2.7452000e+004  2.7538000e+004
  2.7452000e+004  2.7416000e+004  2.7318000e+004
  2.7137000e+004  2.7110000e+004  2.7013000e+004
  2.7110000e+004  2.7008000e+004  2.7013000e+004
  2.7008000e+004  2.7110000e+004  2.7090000e+004
  2.7110000e+004  2.7225000e+004  2.7197000e+004
  2.7090000e+004  2.7110000e+004  2.7197000e+004
  2.6780000e+004  2.6735000e+004  2.6679000e+004
  2.6780000e+004  2.6838000e+004  2.6735000e+004
  2.6838000e+004  2.6780000e+004  2.6882000e+004
  2.6455000e+004  2.6572000e+004  2.6497000e+004
  2.6455000e+004  2.6553000e+004  2.6572000e+004
  2.5978000e+004  2.5919000e+004  2.5892000e+004
  2.5838000e+004  2.5919000e+004  2.5841000e+004
  2.5298000e+004  2.5279000e+004  2.5362000e+004
  2.5298000e+004  2.5388000e+004  2.5306000e+004
  2.5477000e+004  2.5388000e+004  2.5436000e+004
  2.5388000e+004  2.5477000e+004  2.5441000e+004
  2.5388000e+004  2.5362000e+004  2.5436000e+004
  2.5388000e+004  2.5298000e+004  2.5362000e+004
  2.5923000e+004  2.6015000e+004  2.5984000e+004
  2.5514000e+004  2.5443000e+004  2.5462000e+004
  2.9765000e+004  2.9820000e+004  2.9821000e+004
  2.9822000e+004  2.9765000e+004  2.9821000e+004
  2.9494000e+004  2.9572000e+004  2.9605000e+004
  2.9572000e+004  2.9494000e+004  2.9439000e+004
  2.9391000e+004  2.9367000e+004  2.9491000e+004
  2.8902000e+004  2.8883000e+004  2.8792000e+004
  2.8615000e+004  2.8655000e+004  2.8522000e+004
  2.8303000e+004  2.8427000e+004  2.8354000e+004
  2.9009000e+004  2.9138000e+004  2.9056000e+004
  2.9138000e+004  2.9009000e+004  2.9083000e+004
  2.8738000e+004  2.8639000e+004  2.8729000e+004
  2.8411000e+004  2.8277000e+004  2.8354000e+004
  2.7482000e+004  2.7441000e+004  2.7551000e+004
  2.7441000e+004  2.7549000e+004  2.7551000e+004
  2.8713000e+004  2.8802000e+004  2.8675000e+004
  2.8802000e+004  2.8775000e+004  2.8675000e+004
  2.8371000e+004  2.8495000e+004  2.8394000e+004
  2.8495000e+004  2.8590000e+004  2.8611000e+004
  2.8495000e+004  2.8499000e+004  2.8394000e+004
  2.8499000e+004  2.8495000e+004  2.8611000e+004
  2.7824000e+004  2.7952000e+004  2.7959000e+004
  2.7952000e+004  2.7824000e+004  2.7879000e+004
  2.7488000e+004  2.7437000e+004  2.7557000e+004
  2.7532000e+004  2.7437000e+004  2.7392000e+004
  2.7437000e+004  2.7532000e+004  2.7557000e+004
  2.7437000e+004  2.7488000e+004  2.7363000e+004
  2.7670000e+004  2.7642000e+004  2.7556000e+004
  2.7642000e+004  2.7512000e+004  2.7556000e+004
  2.7317000e+004  2.7213000e+004  2.7329000e+004
  2.7213000e+004  2.7263000e+004  2.7329000e+004
  2.6650000e+004  2.6746000e+004  2.6640000e+004
  2.6734000e+004  2.6746000e+004  2.6650000e+004
  2.6927000e+004  2.7009000e+004  2.7032000e+004
  2.6927000e+004  2.7032000e+004  2.6928000e+004
  2.7150000e+004  2.7114000e+004  2.7035000e+004
  2.7114000e+004  2.7009000e+004  2.7035000e+004
  2.6631000e+004  2.6725000e+004  2.6722000e+004
  2.6597000e+004  2.6528000e+004  2.6509000e+004
  2.7387000e+004  2.7343000e+004  2.7479000e+004
  2.7387000e+004  2.7479000e+004  2.7509000e+004
  2.7421000e+004  2.7387000e+004  2.7509000e+004
  2.7387000e+004  2.7421000e+004  2.7315000e+004
  2.7259000e+004  2.7141000e+004  2.7162000e+004
  2.7141000e+004  2.7259000e+004  2.7217000e+004
  2.7259000e+004  2.7315000e+004  2.7217000e+004
  2.7259000e+004  2.7387000e+004  2.7315000e+004
  2.7387000e+004  2.7259000e+004  2.7343000e+004
  2.7343000e+004  2.7239000e+004  2.7317000e+004
  2.7259000e+004  2.7239000e+004  2.7343000e+004
  2.8075000e+004  2.7990000e+004  2.8130000e+004
  2.7990000e+004  2.8075000e+004  2.7971000e+004
  2.8075000e+004  2.8096000e+004  2.7971000e+004
  2.8075000e+004  2.8180000e+004  2.8096000e+004
  2.8298000e+004  2.8226000e+004  2.8364000e+004
  2.8226000e+004  2.8289000e+004  2.8364000e+004
  2.8180000e+004  2.8226000e+004  2.8096000e+004
  2.8226000e+004  2.8298000e+004  2.8186000e+004
  2.8096000e+004  2.8226000e+004  2.8186000e+004
  2.8375000e+004  2.8314000e+004  2.8445000e+004
  2.8390000e+004  2.8314000e+004  2.8269000e+004
  2.8445000e+004  2.8314000e+004  2.8390000e+004
  2.8314000e+004  2.8201000e+004  2.8269000e+004
  2.8201000e+004  2.8314000e+004  2.8259000e+004
  2.8314000e+004  2.8375000e+004  2.8259000e+004
  2.9101000e+004  2.8960000e+004  2.9041000e+004
  2.8960000e+004  2.8924000e+004  2.9041000e+004
  2.8960000e+004  2.8868000e+004  2.8833000e+004
  2.9297000e+004  2.9206000e+004  2.9320000e+004
  2.9320000e+004  2.9206000e+004  2.9237000e+004
  2.9206000e+004  2.9101000e+004  2.9237000e+004
  2.9206000e+004  2.9297000e+004  2.9197000e+004
  2.9535000e+004  2.9537000e+004  2.9653000e+004
  2.9535000e+004  2.9413000e+004  2.9416000e+004
  2.9537000e+004  2.9535000e+004  2.9416000e+004
  2.7611000e+004  2.7686000e+004  2.7568000e+004
  2.7686000e+004  2.7644000e+004  2.7568000e+004
  2.7768000e+004  2.7686000e+004  2.7808000e+004
  2.7945000e+004  2.8073000e+004  2.8039000e+004
  2.8073000e+004  2.7945000e+004  2.7999000e+004
  2.7945000e+004  2.7890000e+004  2.7999000e+004
  2.7438000e+004  2.7545000e+004  2.7521000e+004
  2.7651000e+004  2.7757000e+004  2.7649000e+004
  2.7545000e+004  2.7651000e+004  2.7649000e+004
  2.7778000e+004  2.7750000e+004  2.7659000e+004
  2.7630000e+004  2.7750000e+004  2.7734000e+004
  2.7750000e+004  2.7630000e+004  2.7659000e+004
  2.7630000e+004  2.7535000e+004  2.7659000e+004
  2.7535000e+004  2.7577000e+004  2.7659000e+004
  2.7615000e+004  2.7630000e+004  2.7734000e+004
  2.7699000e+004  2.7615000e+004  2.7734000e+004
  2.9504000e+004  2.9570000e+004  2.9645000e+004
  2.9748000e+004  2.9570000e+004  2.9664000e+004
  2.9570000e+004  2.9748000e+004  2.9645000e+004
  2.9570000e+004  2.9504000e+004  2.9430000e+004
  2.9339000e+004  2.9464000e+004  2.9430000e+004
  2.9464000e+004  2.9339000e+004  2.9360000e+004
  2.9625000e+004  2.9513000e+004  2.9509000e+004
  2.9513000e+004  2.9625000e+004  2.9634000e+004
  2.8799000e+004  2.8700000e+004  2.8685000e+004
  2.8797000e+004  2.8648000e+004  2.8716000e+004
  2.8812000e+004  2.8797000e+004  2.8716000e+004
  2.8797000e+004  2.8812000e+004  2.8900000e+004
  2.9295000e+004  2.9417000e+004  2.9424000e+004
  2.9417000e+004  2.9547000e+004  2.9424000e+004
  2.9417000e+004  2.9450000e+004  2.9547000e+004
  2.9305000e+004  2.9179000e+004  2.9264000e+004
  2.9417000e+004  2.9305000e+004  2.9450000e+004
  2.9305000e+004  2.9417000e+004  2.9295000e+004
  2.9186000e+004  2.9305000e+004  2.9295000e+004
  2.9305000e+004  2.9186000e+004  2.9179000e+004
  2.9452000e+004  2.9475000e+004  2.9577000e+004
  2.9475000e+004  2.9343000e+004  2.9376000e+004
  2.9475000e+004  2.9452000e+004  2.9343000e+004
  2.8067000e+004  2.8079000e+004  2.7952000e+004
  2.8102000e+004  2.8110000e+004  2.8209000e+004
  2.8210000e+004  2.8102000e+004  2.8209000e+004
  2.8082000e+004  2.8102000e+004  2.8210000e+004
  2.7775000e+004  2.7672000e+004  2.7770000e+004
  2.7864000e+004  2.7895000e+004  2.7800000e+004
  2.7864000e+004  2.7967000e+004  2.7895000e+004
  2.7638000e+004  2.7769000e+004  2.7682000e+004
  2.7424000e+004  2.7536000e+004  2.7451000e+004
  2.7346000e+004  2.7424000e+004  2.7451000e+004
  2.7424000e+004  2.7346000e+004  2.7327000e+004
  2.7424000e+004  2.7327000e+004  2.7473000e+004
  2.7536000e+004  2.7424000e+004  2.7473000e+004
  2.7272000e+004  2.7164000e+004  2.7264000e+004
  2.7272000e+004  2.7196000e+004  2.7164000e+004
  2.7375000e+004  2.7272000e+004  2.7264000e+004
  2.7327000e+004  2.7272000e+004  2.7375000e+004
  2.7196000e+004  2.7272000e+004  2.7327000e+004
  2.7120000e+004  2.7237000e+004  2.7149000e+004
  2.7196000e+004  2.7237000e+004  2.7120000e+004
  2.7237000e+004  2.7260000e+004  2.7149000e+004
  2.7237000e+004  2.7346000e+004  2.7260000e+004
  2.7346000e+004  2.7237000e+004  2.7327000e+004
  2.7237000e+004  2.7196000e+004  2.7327000e+004
  2.7375000e+004  2.7455000e+004  2.7473000e+004
  2.7455000e+004  2.7553000e+004  2.7473000e+004
  2.7352000e+004  2.7455000e+004  2.7375000e+004
  2.7791000e+004  2.7714000e+004  2.7800000e+004
  2.7714000e+004  2.7791000e+004  2.7673000e+004
  2.7308000e+004  2.7240000e+004  2.7193000e+004
  2.7240000e+004  2.7125000e+004  2.7193000e+004
  2.7240000e+004  2.7368000e+004  2.7262000e+004
  2.7240000e+004  2.7308000e+004  2.7368000e+004
  2.7142000e+004  2.7156000e+004  2.7042000e+004
  2.7142000e+004  2.7042000e+004  2.7031000e+004
  2.7125000e+004  2.7142000e+004  2.7031000e+004
  2.7240000e+004  2.7142000e+004  2.7125000e+004
  2.7156000e+004  2.7142000e+004  2.7262000e+004
  2.7142000e+004  2.7240000e+004  2.7262000e+004
  2.6868000e+004  2.6844000e+004  2.6949000e+004
  2.7075000e+004  2.6980000e+004  2.7118000e+004
  2.7075000e+004  2.7020000e+004  2.6972000e+004
  2.7020000e+004  2.7075000e+004  2.7176000e+004
  2.7072000e+004  2.6985000e+004  2.6969000e+004
  2.7051000e+004  2.7072000e+004  2.6969000e+004
  2.7125000e+004  2.7072000e+004  2.7193000e+004
  2.7072000e+004  2.7125000e+004  2.6985000e+004
  2.7028000e+004  2.7051000e+004  2.6949000e+004
  2.7051000e+004  2.7028000e+004  2.7129000e+004
  2.7020000e+004  2.6899000e+004  2.6972000e+004
  2.6796000e+004  2.6899000e+004  2.6817000e+004
  2.7578000e+004  2.7682000e+004  2.7653000e+004
  2.7082000e+004  2.6993000e+004  2.6959000e+004
  2.7096000e+004  2.6993000e+004  2.7082000e+004
  2.6993000e+004  2.7096000e+004  2.7023000e+004
  2.7335000e+004  2.7420000e+004  2.7352000e+004
  2.7420000e+004  2.7455000e+004  2.7352000e+004
  2.7742000e+004  2.7622000e+004  2.7653000e+004
  2.7780000e+004  2.7742000e+004  2.7653000e+004
  2.7711000e+004  2.7742000e+004  2.7827000e+004
  2.6858000e+004  2.6815000e+004  2.6938000e+004
  2.6922000e+004  2.6815000e+004  2.6833000e+004
  2.6815000e+004  2.6858000e+004  2.6740000e+004
  2.6707000e+004  2.6815000e+004  2.6740000e+004
  2.6833000e+004  2.6815000e+004  2.6743000e+004
  2.6815000e+004  2.6707000e+004  2.6743000e+004
  2.6789000e+004  2.6833000e+004  2.6743000e+004
  2.6692000e+004  2.6789000e+004  2.6743000e+004
  2.6833000e+004  2.6789000e+004  2.6894000e+004
  2.6789000e+004  2.6692000e+004  2.6735000e+004
  2.6838000e+004  2.6789000e+004  2.6735000e+004
  2.6743000e+004  2.6676000e+004  2.6641000e+004
  2.6707000e+004  2.6676000e+004  2.6743000e+004
  2.9680000e+004  2.9770000e+004  2.9732000e+004
  2.9680000e+004  2.9558000e+004  2.9651000e+004
  2.9770000e+004  2.9680000e+004  2.9769000e+004
  2.9769000e+004  2.9680000e+004  2.9651000e+004
  2.9579000e+004  2.9680000e+004  2.9732000e+004
  2.9558000e+004  2.9680000e+004  2.9579000e+004
  2.9407000e+004  2.9440000e+004  2.9550000e+004
  2.9440000e+004  2.9569000e+004  2.9550000e+004
  2.9520000e+004  2.9440000e+004  2.9415000e+004
  2.9569000e+004  2.9440000e+004  2.9520000e+004
  2.9166000e+004  2.9094000e+004  2.9224000e+004
  2.9094000e+004  2.9020000e+004  2.8977000e+004
  2.9094000e+004  2.9166000e+004  2.9020000e+004
  2.9012000e+004  2.9094000e+004  2.8977000e+004
  2.9160000e+004  2.9094000e+004  2.9012000e+004
  2.9641000e+004  2.9549000e+004  2.9665000e+004
  2.9760000e+004  2.9641000e+004  2.9665000e+004
  2.9641000e+004  2.9520000e+004  2.9549000e+004
  2.9641000e+004  2.9760000e+004  2.9709000e+004
  2.9569000e+004  2.9641000e+004  2.9709000e+004
  2.9641000e+004  2.9569000e+004  2.9520000e+004
  2.9425000e+004  2.9317000e+004  2.9296000e+004
  2.9446000e+004  2.9425000e+004  2.9296000e+004
  2.9425000e+004  2.9520000e+004  2.9415000e+004
  2.9317000e+004  2.9425000e+004  2.9415000e+004
  2.9520000e+004  2.9425000e+004  2.9549000e+004
  2.9425000e+004  2.9446000e+004  2.9549000e+004
  2.8127000e+004  2.8059000e+004  2.8178000e+004
  2.8059000e+004  2.8041000e+004  2.8178000e+004
  2.8041000e+004  2.8059000e+004  2.7944000e+004
  2.7982000e+004  2.8059000e+004  2.8127000e+004
  2.8059000e+004  2.7982000e+004  2.7944000e+004
  2.9107000e+004  2.9010000e+004  2.8997000e+004
  2.8348000e+004  2.8362000e+004  2.8461000e+004
  2.8362000e+004  2.8348000e+004  2.8242000e+004
  2.8305000e+004  2.8362000e+004  2.8242000e+004
  2.9620000e+004  2.9505000e+004  2.9487000e+004
  2.9627000e+004  2.9505000e+004  2.9620000e+004
  2.9035000e+004  2.8912000e+004  2.8971000e+004
  2.8912000e+004  2.8962000e+004  2.8844000e+004
  2.8962000e+004  2.8912000e+004  2.9035000e+004
  2.9091000e+004  2.9010000e+004  2.9107000e+004
  2.9091000e+004  2.9035000e+004  2.8971000e+004
  2.9010000e+004  2.9091000e+004  2.8971000e+004
  2.8132000e+004  2.8254000e+004  2.8198000e+004
  2.8669000e+004  2.8556000e+004  2.8570000e+004
  2.8669000e+004  2.8783000e+004  2.8777000e+004
  2.8669000e+004  2.8777000e+004  2.8633000e+004
  2.8556000e+004  2.8669000e+004  2.8633000e+004
  2.7747000e+004  2.7863000e+004  2.7762000e+004
  2.7747000e+004  2.7825000e+004  2.7863000e+004
  2.7645000e+004  2.7747000e+004  2.7762000e+004
  2.7825000e+004  2.7747000e+004  2.7692000e+004
  2.7679000e+004  2.7681000e+004  2.7563000e+004
  2.7705000e+004  2.7829000e+004  2.7698000e+004
  2.7829000e+004  2.7705000e+004  2.7818000e+004
  2.7886000e+004  2.7748000e+004  2.7829000e+004
  2.7144000e+004  2.7111000e+004  2.7034000e+004
  2.6957000e+004  2.6953000e+004  2.6861000e+004
  2.6957000e+004  2.7058000e+004  2.6953000e+004
  2.7058000e+004  2.6957000e+004  2.7065000e+004
  2.7058000e+004  2.7169000e+004  2.7146000e+004
  2.7169000e+004  2.7058000e+004  2.7065000e+004
  2.7480000e+004  2.7367000e+004  2.7428000e+004
  2.6895000e+004  2.6805000e+004  2.6902000e+004
  2.6957000e+004  2.6973000e+004  2.7065000e+004
  2.6973000e+004  2.6957000e+004  2.6870000e+004
  2.6973000e+004  2.7083000e+004  2.7065000e+004
  2.7083000e+004  2.6973000e+004  2.6991000e+004
  2.8352000e+004  2.8454000e+004  2.8344000e+004
  2.8352000e+004  2.8455000e+004  2.8454000e+004
  2.8243000e+004  2.8352000e+004  2.8344000e+004
  2.8455000e+004  2.8352000e+004  2.8348000e+004
  2.8348000e+004  2.8352000e+004  2.8249000e+004
  2.8352000e+004  2.8243000e+004  2.8249000e+004
  2.7255000e+004  2.7347000e+004  2.7373000e+004
  2.7244000e+004  2.7255000e+004  2.7373000e+004
  2.7255000e+004  2.7211000e+004  2.7347000e+004
  2.7211000e+004  2.7255000e+004  2.7130000e+004
  2.6999000e+004  2.7016000e+004  2.7130000e+004
  2.7016000e+004  2.6999000e+004  2.6900000e+004
  2.7433000e+004  2.7331000e+004  2.7373000e+004
  2.7331000e+004  2.7208000e+004  2.7205000e+004
  2.7815000e+004  2.7702000e+004  2.7801000e+004
  2.7702000e+004  2.7815000e+004  2.7774000e+004
  2.7801000e+004  2.7710000e+004  2.7809000e+004
  2.7710000e+004  2.7681000e+004  2.7809000e+004
  2.7702000e+004  2.7710000e+004  2.7801000e+004
  2.7710000e+004  2.7702000e+004  2.7623000e+004
  2.7140000e+004  2.7265000e+004  2.7179000e+004
  2.7265000e+004  2.7140000e+004  2.7228000e+004
  2.8016000e+004  2.8136000e+004  2.8033000e+004
  2.8016000e+004  2.8113000e+004  2.8136000e+004
  2.7912000e+004  2.8025000e+004  2.7923000e+004
  2.7912000e+004  2.7923000e+004  2.7801000e+004
  2.7912000e+004  2.7928000e+004  2.8033000e+004
  2.8025000e+004  2.7912000e+004  2.8033000e+004
  2.7912000e+004  2.7801000e+004  2.7809000e+004
  2.7928000e+004  2.7912000e+004  2.7809000e+004
  2.8696000e+004  2.8653000e+004  2.8559000e+004
  2.8578000e+004  2.8696000e+004  2.8559000e+004
  2.8838000e+004  2.8696000e+004  2.8806000e+004
  2.8572000e+004  2.8462000e+004  2.8605000e+004
  2.8733000e+004  2.8572000e+004  2.8605000e+004
  2.8572000e+004  2.8733000e+004  2.8658000e+004
  2.8781000e+004  2.8903000e+004  2.8806000e+004
  2.8733000e+004  2.8781000e+004  2.8658000e+004
  2.8696000e+004  2.8769000e+004  2.8653000e+004
  2.8903000e+004  2.8938000e+004  2.8806000e+004
  2.8938000e+004  2.8838000e+004  2.8806000e+004
  2.8318000e+004  2.8296000e+004  2.8416000e+004
  2.8318000e+004  2.8416000e+004  2.8420000e+004
  2.7856000e+004  2.7991000e+004  2.7915000e+004
  2.7798000e+004  2.7856000e+004  2.7715000e+004
  2.7321000e+004  2.7274000e+004  2.7200000e+004
  2.7274000e+004  2.7321000e+004  2.7384000e+004
  2.7584000e+004  2.7510000e+004  2.7447000e+004
  2.7662000e+004  2.7584000e+004  2.7508000e+004
  2.7584000e+004  2.7662000e+004  2.7715000e+004
  2.7496000e+004  2.7569000e+004  2.7430000e+004
  2.8400000e+004  2.8423000e+004  2.8301000e+004
  2.8365000e+004  2.8263000e+004  2.8253000e+004
  2.8263000e+004  2.8145000e+004  2.8253000e+004
  2.8145000e+004  2.8263000e+004  2.8138000e+004
  2.8263000e+004  2.8400000e+004  2.8301000e+004
  2.8400000e+004  2.8263000e+004  2.8365000e+004
  2.8018000e+004  2.8040000e+004  2.7916000e+004
  2.8809000e+004  2.8932000e+004  2.8895000e+004
  2.8932000e+004  2.8911000e+004  2.9047000e+004
  2.8400000e+004  2.8528000e+004  2.8423000e+004
  2.8770000e+004  2.8640000e+004  2.8752000e+004
  2.8640000e+004  2.8770000e+004  2.8643000e+004
  2.8527000e+004  2.8422000e+004  2.8423000e+004
  2.8296000e+004  2.8422000e+004  2.8416000e+004
  2.8870000e+004  2.8876000e+004  2.8989000e+004
  2.9114000e+004  2.9000000e+004  2.9112000e+004
  2.9205000e+004  2.9191000e+004  2.9309000e+004
  2.9100000e+004  2.9191000e+004  2.9089000e+004
  2.9191000e+004  2.9205000e+004  2.9089000e+004
  2.8987000e+004  2.9100000e+004  2.9089000e+004
  2.9100000e+004  2.8987000e+004  2.8998000e+004
  2.8987000e+004  2.8877000e+004  2.8998000e+004
  2.8404000e+004  2.8406000e+004  2.8285000e+004
  2.8134000e+004  2.8152000e+004  2.8029000e+004
  2.8010000e+004  2.8134000e+004  2.8029000e+004
  2.8134000e+004  2.8185000e+004  2.8285000e+004
  2.7933000e+004  2.7848000e+004  2.7981000e+004
  2.7848000e+004  2.7736000e+004  2.7724000e+004
  2.8185000e+004  2.8105000e+004  2.8202000e+004
  2.7296000e+004  2.7434000e+004  2.7324000e+004
  2.7434000e+004  2.7296000e+004  2.7426000e+004
  2.8515000e+004  2.8621000e+004  2.8619000e+004
  2.8515000e+004  2.8404000e+004  2.8407000e+004
  2.9223000e+004  2.9253000e+004  2.9121000e+004
  2.9389000e+004  2.9483000e+004  2.9397000e+004
  2.8290000e+004  2.8320000e+004  2.8205000e+004
  2.8405000e+004  2.8320000e+004  2.8290000e+004
  2.8373000e+004  2.8320000e+004  2.8452000e+004
  2.8214000e+004  2.8151000e+004  2.8274000e+004
  2.8484000e+004  2.8579000e+004  2.8621000e+004
  2.8484000e+004  2.8515000e+004  2.8407000e+004
  2.8515000e+004  2.8484000e+004  2.8621000e+004
  2.8373000e+004  2.8484000e+004  2.8407000e+004
  2.8484000e+004  2.8373000e+004  2.8452000e+004
  2.8579000e+004  2.8484000e+004  2.8452000e+004
  2.9589000e+004  2.9619000e+004  2.9707000e+004
  2.8800000e+004  2.8676000e+004  2.8692000e+004
  2.9117000e+004  2.9185000e+004  2.9268000e+004
  2.9695000e+004  2.9740000e+004  2.9611000e+004
  2.9812000e+004  2.9695000e+004  2.9811000e+004
  2.9695000e+004  2.9741000e+004  2.9811000e+004
  2.9377000e+004  2.9250000e+004  2.9293000e+004
  2.9250000e+004  2.9377000e+004  2.9333000e+004
  2.9377000e+004  2.9469000e+004  2.9333000e+004
  2.9377000e+004  2.9495000e+004  2.9469000e+004
  2.9578000e+004  2.9695000e+004  2.9611000e+004
  2.9069000e+004  2.8986000e+004  2.8948000e+004
  2.9496000e+004  2.9408000e+004  2.9563000e+004
  2.9408000e+004  2.9496000e+004  2.9366000e+004
  2.9496000e+004  2.9515000e+004  2.9366000e+004
  2.9496000e+004  2.9629000e+004  2.9515000e+004
  2.9111000e+004  2.9011000e+004  2.9117000e+004
  2.9429000e+004  2.9316000e+004  2.9363000e+004
  2.9223000e+004  2.9316000e+004  2.9349000e+004
  2.9316000e+004  2.9223000e+004  2.9232000e+004
  2.8757000e+004  2.8843000e+004  2.8720000e+004
  2.8757000e+004  2.8621000e+004  2.8697000e+004
  2.8621000e+004  2.8757000e+004  2.8720000e+004
  2.8836000e+004  2.8705000e+004  2.8715000e+004
  2.8836000e+004  2.8835000e+004  2.8705000e+004
  2.2635000e+004  2.2869000e+004  2.2773000e+004
  2.2393000e+004  2.2459000e+004  2.2226000e+004
  2.2734000e+004  2.2494000e+004  2.2585000e+004
  2.2734000e+004  2.2982000e+004  2.2915000e+004
  2.3368000e+004  2.3657000e+004  2.3490000e+004
  2.2819000e+004  2.3045000e+004  2.3017000e+004
  2.3606000e+004  2.3408000e+004  2.3352000e+004
  2.3408000e+004  2.3171000e+004  2.3352000e+004
  2.4415000e+004  2.4418000e+004  2.4226000e+004
  2.4059000e+004  2.4041000e+004  2.4226000e+004
  2.4041000e+004  2.4118000e+004  2.4226000e+004
  2.4041000e+004  2.4059000e+004  2.3908000e+004
  2.4029000e+004  2.4034000e+004  2.4194000e+004
  2.4145000e+004  2.4029000e+004  2.4194000e+004
  2.4029000e+004  2.4145000e+004  2.3993000e+004
  2.5116000e+004  2.5051000e+004  2.4976000e+004
  2.5051000e+004  2.4875000e+004  2.4976000e+004
  2.5144000e+004  2.5051000e+004  2.5116000e+004
  2.4736000e+004  2.4875000e+004  2.4715000e+004
  2.4736000e+004  2.4765000e+004  2.4976000e+004
  2.4875000e+004  2.4736000e+004  2.4976000e+004
  2.4848000e+004  2.4696000e+004  2.4715000e+004
  2.4875000e+004  2.4848000e+004  2.4715000e+004
  2.4618000e+004  2.4736000e+004  2.4715000e+004
  2.4550000e+004  2.4418000e+004  2.4565000e+004
  2.0502000e+004  2.0637000e+004  2.0631000e+004
  2.0573000e+004  2.0421000e+004  2.0564000e+004
  2.0079000e+004  1.9903000e+004  2.0058000e+004
  2.0248000e+004  2.0079000e+004  2.0058000e+004
  1.9903000e+004  2.0079000e+004  1.9896000e+004
  2.1551000e+004  2.1397000e+004  2.1708000e+004
  2.1397000e+004  2.1551000e+004  2.1351000e+004
  2.2361000e+004  2.2101000e+004  2.2204000e+004
  2.1479000e+004  2.1700000e+004  2.1688000e+004
  2.2445000e+004  2.2361000e+004  2.2204000e+004
  2.3197000e+004  2.3024000e+004  2.3212000e+004
  2.3024000e+004  2.2805000e+004  2.2880000e+004
  2.3077000e+004  2.3024000e+004  2.2880000e+004
  2.3024000e+004  2.3077000e+004  2.3212000e+004
  2.3197000e+004  2.3383000e+004  2.3407000e+004
  2.3383000e+004  2.3197000e+004  2.3212000e+004
  2.3383000e+004  2.3212000e+004  2.3378000e+004
  2.3625000e+004  2.3383000e+004  2.3378000e+004
  2.2805000e+004  2.3003000e+004  2.2787000e+004
  2.3024000e+004  2.3003000e+004  2.2805000e+004
  2.3003000e+004  2.3024000e+004  2.3197000e+004
  2.3003000e+004  2.3197000e+004  2.3190000e+004
  2.3873000e+004  2.3625000e+004  2.3904000e+004
  2.4029000e+004  2.3873000e+004  2.3904000e+004
  2.3873000e+004  2.4029000e+004  2.3993000e+004
  2.2059000e+004  2.2160000e+004  2.2303000e+004
  2.2095000e+004  2.1858000e+004  2.2124000e+004
  2.2027000e+004  2.2152000e+004  2.1909000e+004
  2.1787000e+004  2.2027000e+004  2.1909000e+004
  2.2152000e+004  2.2027000e+004  2.2230000e+004
  2.0764000e+004  2.0631000e+004  2.0782000e+004
  2.1005000e+004  2.0764000e+004  2.0782000e+004
  2.0466000e+004  2.0351000e+004  2.0319000e+004
  2.0351000e+004  2.0176000e+004  2.0319000e+004
  2.0176000e+004  2.0122000e+004  2.0319000e+004
  2.0122000e+004  2.0176000e+004  1.9961000e+004
  1.9818000e+004  2.0030000e+004  1.9882000e+004
  2.0030000e+004  1.9818000e+004  1.9982000e+004
  1.9940000e+004  2.0183000e+004  2.0133000e+004
  2.6024000e+004  2.5990000e+004  2.5934000e+004
  2.6032000e+004  2.6076000e+004  2.5982000e+004
  2.6413000e+004  2.6322000e+004  2.6396000e+004
  2.6563000e+004  2.6648000e+004  2.6639000e+004
  2.6648000e+004  2.6563000e+004  2.6533000e+004
  2.6563000e+004  2.6465000e+004  2.6533000e+004
  2.6648000e+004  2.6704000e+004  2.6786000e+004
  2.5911000e+004  2.5823000e+004  2.5824000e+004
  2.5823000e+004  2.5747000e+004  2.5824000e+004
  2.5438000e+004  2.5416000e+004  2.5349000e+004
  2.5379000e+004  2.5438000e+004  2.5349000e+004
  2.5438000e+004  2.5457000e+004  2.5525000e+004
  2.5438000e+004  2.5379000e+004  2.5457000e+004
  2.5958000e+004  2.6024000e+004  2.5934000e+004
  2.5471000e+004  2.5411000e+004  2.5416000e+004
  2.5560000e+004  2.5632000e+004  2.5639000e+004
  2.5785000e+004  2.5860000e+004  2.5799000e+004
  2.3689000e+004  2.3421000e+004  2.3710000e+004
  2.3421000e+004  2.3689000e+004  2.3392000e+004
  2.2982000e+004  2.2816000e+004  2.3017000e+004
  2.2816000e+004  2.2819000e+004  2.3017000e+004
  2.2816000e+004  2.2734000e+004  2.2585000e+004
  2.2734000e+004  2.2816000e+004  2.2982000e+004
  2.5168000e+004  2.5263000e+004  2.5169000e+004
  2.5263000e+004  2.5262000e+004  2.5345000e+004
  2.5263000e+004  2.5168000e+004  2.5262000e+004
  2.5379000e+004  2.5289000e+004  2.5316000e+004
  2.5289000e+004  2.5379000e+004  2.5349000e+004
  2.5251000e+004  2.5289000e+004  2.5349000e+004
  2.5180000e+004  2.5100000e+004  2.5101000e+004
  2.5100000e+004  2.5180000e+004  2.5179000e+004
  2.5315000e+004  2.5292000e+004  2.5211000e+004
  2.5292000e+004  2.5191000e+004  2.5211000e+004
  2.5261000e+004  2.5170000e+004  2.5169000e+004
  2.5263000e+004  2.5261000e+004  2.5169000e+004
  2.5423000e+004  2.5348000e+004  2.5347000e+004
  2.4345000e+004  2.4128000e+004  2.4157000e+004
  2.4199000e+004  2.4157000e+004  2.4017000e+004
  2.4429000e+004  2.4291000e+004  2.4507000e+004
  2.4429000e+004  2.4199000e+004  2.4291000e+004
  2.5278000e+004  2.5180000e+004  2.5191000e+004
  2.5292000e+004  2.5278000e+004  2.5191000e+004
  2.5278000e+004  2.5292000e+004  2.5364000e+004
  2.5180000e+004  2.5274000e+004  2.5179000e+004
  2.5274000e+004  2.5278000e+004  2.5357000e+004
  2.5278000e+004  2.5274000e+004  2.5180000e+004
  2.5363000e+004  2.5435000e+004  2.5374000e+004
  2.5435000e+004  2.5363000e+004  2.5448000e+004
  2.4360000e+004  2.4522000e+004  2.4392000e+004
  2.4522000e+004  2.4360000e+004  2.4521000e+004
  2.4250000e+004  2.4082000e+004  2.4076000e+004
  2.4082000e+004  2.4250000e+004  2.4302000e+004
  2.4179000e+004  2.4426000e+004  2.4337000e+004
  2.5330000e+004  2.5401000e+004  2.5312000e+004
  2.5256000e+004  2.5172000e+004  2.5153000e+004
  2.5256000e+004  2.5348000e+004  2.5346000e+004
  2.5256000e+004  2.5247000e+004  2.5172000e+004
  2.5247000e+004  2.5134000e+004  2.5172000e+004
  2.4782000e+004  2.4916000e+004  2.5020000e+004
  2.5172000e+004  2.5082000e+004  2.5153000e+004
  2.5082000e+004  2.5034000e+004  2.5153000e+004
  2.5082000e+004  2.4916000e+004  2.5034000e+004
  2.4916000e+004  2.5082000e+004  2.5020000e+004
  2.5082000e+004  2.5134000e+004  2.5020000e+004
  2.5134000e+004  2.5082000e+004  2.5172000e+004
  2.5857000e+004  2.5824000e+004  2.5769000e+004
  2.6272000e+004  2.6367000e+004  2.6320000e+004
  2.6363000e+004  2.6367000e+004  2.6277000e+004
  2.6274000e+004  2.6309000e+004  2.6371000e+004
  2.6371000e+004  2.6309000e+004  2.6381000e+004
  2.6378000e+004  2.6487000e+004  2.6440000e+004
  2.7266000e+004  2.7145000e+004  2.7252000e+004
  2.7145000e+004  2.7147000e+004  2.7252000e+004
  2.7145000e+004  2.7022000e+004  2.7037000e+004
  2.7022000e+004  2.7145000e+004  2.7073000e+004
  2.7575000e+004  2.7669000e+004  2.7637000e+004
  2.7669000e+004  2.7575000e+004  2.7645000e+004
  2.7575000e+004  2.7530000e+004  2.7645000e+004
  2.7241000e+004  2.7339000e+004  2.7360000e+004
  2.7241000e+004  2.7360000e+004  2.7252000e+004
  2.6910000e+004  2.6801000e+004  2.6837000e+004
  2.6918000e+004  2.6910000e+004  2.6837000e+004
  2.6801000e+004  2.6910000e+004  2.6835000e+004
  2.6769000e+004  2.6730000e+004  2.6835000e+004
  2.6730000e+004  2.6801000e+004  2.6835000e+004
  2.6801000e+004  2.6730000e+004  2.6738000e+004
  2.6931000e+004  2.6819000e+004  2.6846000e+004
  2.6931000e+004  2.6918000e+004  2.6819000e+004
  2.6931000e+004  2.6846000e+004  2.6932000e+004
  2.7022000e+004  2.6931000e+004  2.6932000e+004
  2.6931000e+004  2.7022000e+004  2.7073000e+004
  2.7477000e+004  2.7405000e+004  2.7378000e+004
  2.7405000e+004  2.7477000e+004  2.7530000e+004
  2.7121000e+004  2.7189000e+004  2.7245000e+004
  2.6892000e+004  2.6769000e+004  2.6835000e+004
  2.6892000e+004  2.6840000e+004  2.6769000e+004
  2.6318000e+004  2.6405000e+004  2.6329000e+004
  2.6405000e+004  2.6318000e+004  2.6411000e+004
  2.6405000e+004  2.6411000e+004  2.6499000e+004
  2.6159000e+004  2.6239000e+004  2.6150000e+004
  2.6075000e+004  2.6159000e+004  2.6150000e+004
  2.6127000e+004  2.6159000e+004  2.6075000e+004
  2.6106000e+004  2.6101000e+004  2.6191000e+004
  2.6203000e+004  2.6281000e+004  2.6193000e+004
  2.6203000e+004  2.6272000e+004  2.6320000e+004
  2.6116000e+004  2.6203000e+004  2.6193000e+004
  2.6203000e+004  2.6116000e+004  2.6115000e+004
  2.6736000e+004  2.6684000e+004  2.6779000e+004
  2.6684000e+004  2.6736000e+004  2.6623000e+004
  2.6592000e+004  2.6696000e+004  2.6660000e+004
  2.6317000e+004  2.6262000e+004  2.6227000e+004
  2.7516000e+004  2.7462000e+004  2.7406000e+004
  2.7425000e+004  2.7516000e+004  2.7406000e+004
  2.8359000e+004  2.8483000e+004  2.8459000e+004
  2.8459000e+004  2.8483000e+004  2.8588000e+004
  2.8498000e+004  2.8483000e+004  2.8385000e+004
  2.8483000e+004  2.8359000e+004  2.8385000e+004
  2.8483000e+004  2.8604000e+004  2.8588000e+004
  2.8483000e+004  2.8498000e+004  2.8604000e+004
  2.8580000e+004  2.8448000e+004  2.8459000e+004
  2.8144000e+004  2.8217000e+004  2.8282000e+004
  2.8448000e+004  2.8335000e+004  2.8315000e+004
  2.8335000e+004  2.8217000e+004  2.8315000e+004
  2.8217000e+004  2.8335000e+004  2.8282000e+004
  2.6340000e+004  2.6392000e+004  2.6311000e+004
  2.6246000e+004  2.6340000e+004  2.6311000e+004
  2.6847000e+004  2.6736000e+004  2.6779000e+004
  2.6736000e+004  2.6847000e+004  2.6831000e+004
  2.7461000e+004  2.7336000e+004  2.7404000e+004
  2.6346000e+004  2.6219000e+004  2.6259000e+004
  2.8343000e+004  2.8188000e+004  2.8279000e+004
  2.8188000e+004  2.8152000e+004  2.8279000e+004
  2.8058000e+004  2.8188000e+004  2.8084000e+004
  2.8188000e+004  2.8058000e+004  2.8152000e+004
  2.8359000e+004  2.8266000e+004  2.8385000e+004
  2.6399000e+004  2.6315000e+004  2.6291000e+004
  2.6475000e+004  2.6399000e+004  2.6506000e+004
  2.6399000e+004  2.6475000e+004  2.6395000e+004
  2.6315000e+004  2.6399000e+004  2.6395000e+004
  2.6210000e+004  2.6294000e+004  2.6291000e+004
  2.6198000e+004  2.6210000e+004  2.6291000e+004
  2.6253000e+004  2.6210000e+004  2.6162000e+004
  2.5987000e+004  2.5899000e+004  2.5971000e+004
  2.6061000e+004  2.5987000e+004  2.5971000e+004
  2.5987000e+004  2.6061000e+004  2.6082000e+004
  2.6003000e+004  2.5987000e+004  2.6082000e+004
  2.6123000e+004  2.6210000e+004  2.6198000e+004
  2.6210000e+004  2.6123000e+004  2.6162000e+004
  2.6133000e+004  2.6149000e+004  2.6061000e+004
  2.6046000e+004  2.6133000e+004  2.6061000e+004
  2.6133000e+004  2.6198000e+004  2.6229000e+004
  2.6149000e+004  2.6133000e+004  2.6229000e+004
  2.6133000e+004  2.6123000e+004  2.6198000e+004
  2.5759000e+004  2.5832000e+004  2.5814000e+004
  2.5899000e+004  2.5832000e+004  2.5803000e+004
  2.5832000e+004  2.5731000e+004  2.5803000e+004
  2.5832000e+004  2.5759000e+004  2.5731000e+004
  2.5759000e+004  2.5713000e+004  2.5668000e+004
  2.6067000e+004  2.6103000e+004  2.6020000e+004
  2.5976000e+004  2.6067000e+004  2.6020000e+004
  2.6067000e+004  2.5976000e+004  2.6025000e+004
  2.6103000e+004  2.6067000e+004  2.6155000e+004
  2.6067000e+004  2.6128000e+004  2.6155000e+004
  2.6067000e+004  2.6025000e+004  2.6128000e+004
  2.7222000e+004  2.7323000e+004  2.7226000e+004
  2.7323000e+004  2.7222000e+004  2.7306000e+004
  2.7111000e+004  2.7222000e+004  2.7226000e+004
  2.7144000e+004  2.7222000e+004  2.7111000e+004
  2.7354000e+004  2.7483000e+004  2.7382000e+004
  2.7483000e+004  2.7504000e+004  2.7382000e+004
  2.7292000e+004  2.7270000e+004  2.7382000e+004
  2.7270000e+004  2.7354000e+004  2.7382000e+004
  2.7178000e+004  2.7067000e+004  2.7160000e+004
  2.7270000e+004  2.7178000e+004  2.7160000e+004
  2.6695000e+004  2.6696000e+004  2.6599000e+004
  2.6683000e+004  2.6750000e+004  2.6646000e+004
  2.6750000e+004  2.6768000e+004  2.6850000e+004
  2.6750000e+004  2.6683000e+004  2.6768000e+004
  2.6750000e+004  2.6667000e+004  2.6646000e+004
  2.6667000e+004  2.6559000e+004  2.6646000e+004
  2.7169000e+004  2.7251000e+004  2.7146000e+004
  2.7251000e+004  2.7169000e+004  2.7290000e+004
  2.7367000e+004  2.7251000e+004  2.7290000e+004
  2.6953000e+004  2.6946000e+004  2.6850000e+004
  2.7053000e+004  2.6946000e+004  2.6953000e+004
  2.7414000e+004  2.7323000e+004  2.7306000e+004
  2.5660000e+004  2.5724000e+004  2.5764000e+004
  2.5740000e+004  2.5724000e+004  2.5652000e+004
  2.5764000e+004  2.5724000e+004  2.5840000e+004
  2.5724000e+004  2.5820000e+004  2.5840000e+004
  2.5191000e+004  2.5111000e+004  2.5211000e+004
  2.5004000e+004  2.5111000e+004  2.5101000e+004
  2.5111000e+004  2.5191000e+004  2.5101000e+004
  2.5578000e+004  2.5547000e+004  2.5628000e+004
  2.5628000e+004  2.5547000e+004  2.5588000e+004
  2.5547000e+004  2.5472000e+004  2.5588000e+004
  2.5713000e+004  2.5625000e+004  2.5668000e+004
  2.5473000e+004  2.5547000e+004  2.5578000e+004
  2.5547000e+004  2.5473000e+004  2.5472000e+004
  2.5817000e+004  2.5818000e+004  2.5908000e+004
  2.5818000e+004  2.5883000e+004  2.5908000e+004
  2.5883000e+004  2.5818000e+004  2.5800000e+004
  2.5818000e+004  2.5734000e+004  2.5800000e+004
  2.6702000e+004  2.6608000e+004  2.6627000e+004
  2.6702000e+004  2.6798000e+004  2.6782000e+004
  2.6702000e+004  2.6782000e+004  2.6681000e+004
  2.6608000e+004  2.6702000e+004  2.6681000e+004
  2.6642000e+004  2.6584000e+004  2.6711000e+004
  2.6642000e+004  2.6711000e+004  2.6724000e+004
  2.5750000e+004  2.5726000e+004  2.5817000e+004
  2.5726000e+004  2.5750000e+004  2.5637000e+004
  2.5726000e+004  2.5818000e+004  2.5817000e+004
  2.5818000e+004  2.5726000e+004  2.5734000e+004
  2.5647000e+004  2.5637000e+004  2.5559000e+004
  2.5647000e+004  2.5726000e+004  2.5637000e+004
  2.5726000e+004  2.5647000e+004  2.5734000e+004
  2.5679000e+004  2.5680000e+004  2.5590000e+004
  2.5680000e+004  2.5647000e+004  2.5587000e+004
  2.5647000e+004  2.5680000e+004  2.5734000e+004
  2.5770000e+004  2.5680000e+004  2.5679000e+004
  2.5680000e+004  2.5770000e+004  2.5800000e+004
  2.5734000e+004  2.5680000e+004  2.5800000e+004
  2.6072000e+004  2.6006000e+004  2.5978000e+004
  2.6006000e+004  2.5919000e+004  2.5978000e+004
  2.6006000e+004  2.6100000e+004  2.6028000e+004
  2.6006000e+004  2.6072000e+004  2.6100000e+004
  2.5919000e+004  2.6006000e+004  2.5935000e+004
  2.6243000e+004  2.6264000e+004  2.6338000e+004
  2.6685000e+004  2.6757000e+004  2.6675000e+004
  2.6589000e+004  2.6685000e+004  2.6675000e+004
  2.6875000e+004  2.6864000e+004  2.6975000e+004
  2.6864000e+004  2.6951000e+004  2.6975000e+004
  2.6521000e+004  2.6435000e+004  2.6438000e+004
  2.6810000e+004  2.6808000e+004  2.6715000e+004
  2.6018000e+004  2.6027000e+004  2.5939000e+004
  2.5942000e+004  2.6018000e+004  2.5939000e+004
  2.6018000e+004  2.5942000e+004  2.5994000e+004
  2.6104000e+004  2.6018000e+004  2.6079000e+004
  2.6321000e+004  2.6394000e+004  2.6382000e+004
  2.6394000e+004  2.6463000e+004  2.6382000e+004
  2.6312000e+004  2.6394000e+004  2.6321000e+004
  2.6463000e+004  2.6476000e+004  2.6382000e+004
  2.5955000e+004  2.5979000e+004  2.6041000e+004
  2.6728000e+004  2.6804000e+004  2.6731000e+004
  2.6804000e+004  2.6856000e+004  2.6907000e+004
  2.6804000e+004  2.6907000e+004  2.6818000e+004
  2.6731000e+004  2.6804000e+004  2.6818000e+004
  2.6645000e+004  2.6690000e+004  2.6579000e+004
  2.7874000e+004  2.7956000e+004  2.7830000e+004
  2.6736000e+004  2.6624000e+004  2.6623000e+004
  2.6624000e+004  2.6542000e+004  2.6623000e+004
  2.6624000e+004  2.6577000e+004  2.6517000e+004
  2.6542000e+004  2.6624000e+004  2.6517000e+004
  2.5245000e+004  2.5238000e+004  2.5146000e+004
  2.5238000e+004  2.5245000e+004  2.5341000e+004
  2.5045000e+004  2.5137000e+004  2.5146000e+004
  2.5137000e+004  2.5245000e+004  2.5146000e+004
  2.5592000e+004  2.5509000e+004  2.5497000e+004
  2.5045000e+004  2.5073000e+004  2.4892000e+004
  2.5073000e+004  2.5045000e+004  2.5146000e+004
  2.5432000e+004  2.5370000e+004  2.5372000e+004
  2.5442000e+004  2.5370000e+004  2.5432000e+004
  2.5065000e+004  2.5157000e+004  2.5158000e+004
  2.5157000e+004  2.5065000e+004  2.5075000e+004
  2.5157000e+004  2.5075000e+004  2.5163000e+004
  2.5230000e+004  2.5228000e+004  2.5270000e+004
  2.5228000e+004  2.5264000e+004  2.5270000e+004
  2.5333000e+004  2.5304000e+004  2.5352000e+004
  2.5352000e+004  2.5304000e+004  2.5288000e+004
  2.5304000e+004  2.5264000e+004  2.5288000e+004
  2.5264000e+004  2.5304000e+004  2.5270000e+004
  2.5164000e+004  2.5127000e+004  2.5184000e+004
  2.5138000e+004  2.5188000e+004  2.5184000e+004
  2.5188000e+004  2.5138000e+004  2.5117000e+004
  2.3109000e+004  2.3192000e+004  2.2949000e+004
  2.2929000e+004  2.3109000e+004  2.2949000e+004
  2.3109000e+004  2.3072000e+004  2.3278000e+004
  2.3072000e+004  2.3109000e+004  2.2929000e+004
  2.4458000e+004  2.4466000e+004  2.4263000e+004
  2.4458000e+004  2.4439000e+004  2.4576000e+004
  2.3945000e+004  2.4086000e+004  2.3977000e+004
  2.4086000e+004  2.3945000e+004  2.4068000e+004
  2.4640000e+004  2.4506000e+004  2.4500000e+004
  2.4425000e+004  2.4244000e+004  2.4282000e+004
  2.3072000e+004  2.3102000e+004  2.3258000e+004
  2.3252000e+004  2.3342000e+004  2.3107000e+004
  2.2891000e+004  2.2743000e+004  2.3025000e+004
  2.2489000e+004  2.2743000e+004  2.2548000e+004
  2.2683000e+004  2.2743000e+004  2.2489000e+004
  2.2933000e+004  2.2683000e+004  2.2677000e+004
  2.2292000e+004  2.2471000e+004  2.2503000e+004
  2.2489000e+004  2.2292000e+004  2.2503000e+004
  2.2238000e+004  2.2292000e+004  2.2489000e+004
  2.2292000e+004  2.2034000e+004  2.2127000e+004
  2.2034000e+004  2.2292000e+004  2.2238000e+004
  2.3004000e+004  2.3007000e+004  2.2790000e+004
  2.1890000e+004  2.1696000e+004  2.1816000e+004
  2.1316000e+004  2.1520000e+004  2.1401000e+004
  2.0334000e+004  2.0331000e+004  2.0493000e+004
  2.5596000e+004  2.5540000e+004  2.5626000e+004
  2.5867000e+004  2.5909000e+004  2.5946000e+004
  2.5847000e+004  2.5867000e+004  2.5946000e+004
  2.6068000e+004  2.6010000e+004  2.5946000e+004
  2.4516000e+004  2.4567000e+004  2.4385000e+004
  2.4667000e+004  2.4567000e+004  2.4516000e+004
  2.4567000e+004  2.4667000e+004  2.4729000e+004
  2.4667000e+004  2.4819000e+004  2.4729000e+004
  2.6219000e+004  2.6214000e+004  2.6140000e+004
  2.6084000e+004  2.6156000e+004  2.6165000e+004
  2.6093000e+004  2.5992000e+004  2.6056000e+004
  2.6037000e+004  2.6093000e+004  2.6122000e+004
  2.6093000e+004  2.6037000e+004  2.5992000e+004
  2.5977000e+004  2.5992000e+004  2.5903000e+004
  2.5185000e+004  2.5089000e+004  2.5166000e+004
  2.5089000e+004  2.5185000e+004  2.5109000e+004
  2.1520000e+004  2.1626000e+004  2.1401000e+004
  2.1052000e+004  2.0803000e+004  2.0801000e+004
  2.1056000e+004  2.1052000e+004  2.0801000e+004
  2.1052000e+004  2.1299000e+004  2.1273000e+004
  2.1299000e+004  2.1052000e+004  2.1056000e+004
  2.1192000e+004  2.1316000e+004  2.1401000e+004
  2.1192000e+004  2.1299000e+004  2.1056000e+004
  2.1316000e+004  2.1192000e+004  2.1036000e+004
  2.0863000e+004  2.1056000e+004  2.0801000e+004
  2.0863000e+004  2.1192000e+004  2.1056000e+004
  2.3881000e+004  2.4004000e+004  2.4063000e+004
  2.3881000e+004  2.3595000e+004  2.3604000e+004
  2.3833000e+004  2.3881000e+004  2.3604000e+004
  2.4925000e+004  2.4759000e+004  2.4725000e+004
  2.3456000e+004  2.3551000e+004  2.3723000e+004
  2.3866000e+004  2.3961000e+004  2.3723000e+004
  2.3551000e+004  2.3866000e+004  2.3723000e+004
  2.3866000e+004  2.3551000e+004  2.3635000e+004
  2.3738000e+004  2.3456000e+004  2.3723000e+004
  2.5072000e+004  2.5131000e+004  2.5019000e+004
  2.4871000e+004  2.4710000e+004  2.4801000e+004
  2.5103000e+004  2.5212000e+004  2.5102000e+004
  2.5103000e+004  2.5173000e+004  2.5212000e+004
  2.5173000e+004  2.5103000e+004  2.5067000e+004
  2.5131000e+004  2.5173000e+004  2.5067000e+004
  2.2514000e+004  2.2636000e+004  2.2781000e+004
  2.2458000e+004  2.2514000e+004  2.2287000e+004
  1.9980000e+004  2.0118000e+004  1.9877000e+004
  2.0338000e+004  2.0219000e+004  2.0387000e+004
  2.0219000e+004  1.9964000e+004  2.0147000e+004
  2.0300000e+004  2.0452000e+004  2.0331000e+004
  2.1052000e+004  2.1064000e+004  2.0803000e+004
  2.2614000e+004  2.2897000e+004  2.2749000e+004
  2.2897000e+004  2.2614000e+004  2.2736000e+004
  2.3219000e+004  2.2964000e+004  2.3088000e+004
  2.3219000e+004  2.3456000e+004  2.3300000e+004
  2.3087000e+004  2.3219000e+004  2.3300000e+004
  1.9594000e+004  1.9575000e+004  1.9756000e+004
  1.9594000e+004  1.9424000e+004  1.9575000e+004
  1.9424000e+004  1.9594000e+004  1.9340000e+004
  1.9146000e+004  1.8896000e+004  1.9022000e+004
  1.9424000e+004  1.9361000e+004  1.9575000e+004
  1.9575000e+004  1.9361000e+004  1.9522000e+004
  1.9247000e+004  1.9319000e+004  1.9144000e+004
  1.8531000e+004  1.8269000e+004  1.8522000e+004
  1.8964000e+004  1.8990000e+004  1.9144000e+004
  1.8890000e+004  1.8647000e+004  1.8777000e+004
  1.8647000e+004  1.8890000e+004  1.8666000e+004
  1.8403000e+004  1.8647000e+004  1.8666000e+004
  1.8647000e+004  1.8478000e+004  1.8777000e+004
  1.8647000e+004  1.8403000e+004  1.8478000e+004
  1.9146000e+004  1.9013000e+004  1.8896000e+004
  1.8896000e+004  1.9013000e+004  1.8777000e+004
  1.9013000e+004  1.8890000e+004  1.8777000e+004
  1.9118000e+004  1.9013000e+004  1.9236000e+004
  1.8334000e+004  1.8269000e+004  1.8055000e+004
  1.8269000e+004  1.8334000e+004  1.8522000e+004
  1.8334000e+004  1.8666000e+004  1.8522000e+004
  1.8334000e+004  1.8403000e+004  1.8666000e+004
  2.0350000e+004  2.0167000e+004  2.0291000e+004
  2.0502000e+004  2.0358000e+004  2.0487000e+004
  2.0358000e+004  2.0350000e+004  2.0487000e+004
  2.0469000e+004  2.0350000e+004  2.0291000e+004
  1.9157000e+004  1.8991000e+004  1.9021000e+004
  1.8991000e+004  1.9157000e+004  1.9060000e+004
  1.9255000e+004  1.9157000e+004  1.9344000e+004
  1.9157000e+004  1.9255000e+004  1.9060000e+004
  1.9057000e+004  1.8883000e+004  1.9060000e+004
  1.7550000e+004  1.7424000e+004  1.7751000e+004
  1.7496000e+004  1.7550000e+004  1.7752000e+004
  1.7676000e+004  1.7496000e+004  1.7752000e+004
  1.7496000e+004  1.7676000e+004  1.7378000e+004
  1.7864000e+004  1.7611000e+004  1.7676000e+004
  1.7143000e+004  1.7114000e+004  1.7378000e+004
  1.8639000e+004  1.8432000e+004  1.8740000e+004
  1.8432000e+004  1.8639000e+004  1.8478000e+004
  1.8478000e+004  1.8639000e+004  1.8777000e+004
  1.8639000e+004  1.8896000e+004  1.8777000e+004
  1.8896000e+004  1.8639000e+004  1.8740000e+004
  1.8255000e+004  1.8432000e+004  1.8478000e+004
  2.1281000e+004  2.1341000e+004  2.1150000e+004
  2.1281000e+004  2.1453000e+004  2.1341000e+004
  2.0975000e+004  2.1281000e+004  2.1150000e+004
  2.0975000e+004  2.0722000e+004  2.0813000e+004
  2.0722000e+004  2.0975000e+004  2.0881000e+004
  2.0599000e+004  2.0722000e+004  2.0562000e+004
  2.0722000e+004  2.0599000e+004  2.0813000e+004
  2.0437000e+004  2.0599000e+004  2.0562000e+004
  2.0330000e+004  2.0219000e+004  2.0147000e+004
  2.0082000e+004  2.0285000e+004  2.0270000e+004
  2.0437000e+004  2.0285000e+004  2.0284000e+004
  2.0285000e+004  2.0091000e+004  2.0284000e+004
  2.0285000e+004  2.0082000e+004  2.0091000e+004
  2.0285000e+004  2.0437000e+004  2.0420000e+004
  2.0048000e+004  2.0264000e+004  2.0284000e+004
  2.0264000e+004  2.0048000e+004  2.0019000e+004
  1.9875000e+004  2.0048000e+004  2.0091000e+004
  2.2471000e+004  2.2223000e+004  2.2449000e+004
  2.2223000e+004  2.2292000e+004  2.2127000e+004
  2.2292000e+004  2.2223000e+004  2.2471000e+004
  2.2044000e+004  2.1807000e+004  2.1817000e+004
  2.2223000e+004  2.2218000e+004  2.2449000e+004
  2.2218000e+004  2.2223000e+004  2.2044000e+004
  1.9348000e+004  1.9251000e+004  1.9185000e+004
  6.4300000e+002  6.4000000e+002  5.4600000e+002
  6.4000000e+002  5.8800000e+002  5.4600000e+002
  6.8600000e+002  6.4000000e+002  7.2100000e+002
  6.4000000e+002  6.8600000e+002  5.8800000e+002
  6.5400000e+002  6.3500000e+002  5.5700000e+002
  4.5800000e+002  4.4300000e+002  5.5700000e+002
  4.5800000e+002  4.5300000e+002  3.2500000e+002
  3.1800000e+002  4.5800000e+002  3.2500000e+002
  4.5800000e+002  3.1800000e+002  4.4300000e+002
  4.5800000e+002  5.3900000e+002  4.5300000e+002
  5.3900000e+002  4.5800000e+002  5.5700000e+002
  6.3500000e+002  5.3900000e+002  5.5700000e+002
  2.6800000e+002  1.8600000e+002  1.7800000e+002
  2.9800000e+002  2.6800000e+002  1.7800000e+002
  2.1100000e+002  1.8600000e+002  3.2000000e+002
  3.5200000e+002  2.1100000e+002  3.2000000e+002
  2.8000000e+001  1.1300000e+002  1.3500000e+002
  1.1300000e+002  2.1100000e+002  1.3500000e+002
  3.0100000e+002  3.6800000e+002  2.0600000e+002
  1.1900000e+002  2.4000000e+001  1.1800000e+002
  1.7300000e+002  1.1900000e+002  1.1800000e+002
  2.4000000e+001  1.1900000e+002  2.5000000e+001
  1.1900000e+002  1.7300000e+002  1.9600000e+002
  1.1900000e+002  1.1100000e+002  2.5000000e+001
  1.1900000e+002  1.9600000e+002  1.1100000e+002
  1.0370000e+003  1.1340000e+003  1.0380000e+003
  9.5400000e+002  1.0370000e+003  1.0380000e+003
  1.0370000e+003  9.5400000e+002  9.6300000e+002
  1.0370000e+003  9.6300000e+002  1.0520000e+003
  6.2800000e+002  6.7400000e+002  5.7100000e+002
  6.7400000e+002  7.0400000e+002  7.8200000e+002
  6.7400000e+002  6.2800000e+002  7.0400000e+002
  2.0820000e+003  2.0240000e+003  2.1020000e+003
  2.0240000e+003  2.0820000e+003  2.0060000e+003
  2.1250000e+003  2.2050000e+003  2.1300000e+003
  2.1300000e+003  2.2050000e+003  2.2150000e+003
  2.2050000e+003  2.2900000e+003  2.2150000e+003
  2.1320000e+003  2.2080000e+003  2.1130000e+003
  1.9900000e+003  2.0590000e+003  2.0530000e+003
  2.0590000e+003  2.1320000e+003  2.0530000e+003
  1.6120000e+003  1.4660000e+003  1.4630000e+003
  1.4660000e+003  1.6120000e+003  1.6350000e+003
  1.6560000e+003  1.6120000e+003  1.4630000e+003
  1.6120000e+003  1.7250000e+003  1.6350000e+003
  1.7250000e+003  1.6120000e+003  1.6560000e+003
  1.5110000e+003  1.4660000e+003  1.6350000e+003
  1.4810000e+003  1.5430000e+003  1.6390000e+003
  1.4810000e+003  1.6390000e+003  1.5950000e+003
  2.0080000e+003  2.0100000e+003  1.9070000e+003
  2.3450000e+003  2.3990000e+003  2.4520000e+003
  2.0490000e+003  2.1370000e+003  2.1110000e+003
  2.1370000e+003  2.0490000e+003  2.0810000e+003
  1.8620000e+003  1.7650000e+003  1.8430000e+003
  1.9370000e+003  1.9360000e+003  1.8430000e+003
  1.9360000e+003  1.8620000e+003  1.8430000e+003
  2.0170000e+003  1.9360000e+003  1.9370000e+003
  2.3990000e+003  2.4790000e+003  2.4520000e+003
  2.4790000e+003  2.5360000e+003  2.4520000e+003
  2.5360000e+003  2.4790000e+003  2.5930000e+003
  8.4500000e+002  7.4400000e+002  7.3200000e+002
  7.4400000e+002  6.5300000e+002  7.3200000e+002
  7.4400000e+002  7.0800000e+002  6.5300000e+002
  9.2200000e+002  8.2400000e+002  9.4000000e+002
  8.2400000e+002  8.4500000e+002  9.4000000e+002
  8.2400000e+002  9.2200000e+002  8.3400000e+002
  8.2400000e+002  7.4400000e+002  8.4500000e+002
  7.4400000e+002  8.2400000e+002  7.0800000e+002
  7.3500000e+002  8.2400000e+002  8.3400000e+002
  1.9820000e+003  1.8830000e+003  1.9270000e+003
  1.8830000e+003  1.9820000e+003  1.9520000e+003
  1.9820000e+003  2.0350000e+003  2.0630000e+003
  2.0350000e+003  1.9820000e+003  1.9270000e+003
  2.0400000e+003  1.9820000e+003  2.0630000e+003
  1.9520000e+003  1.9820000e+003  2.0400000e+003
  9.1000000e+002  8.1400000e+002  9.0500000e+002
  9.8600000e+002  1.0540000e+003  9.8400000e+002
  5.6380000e+003  5.8060000e+003  5.5290000e+003
  5.5290000e+003  5.8060000e+003  5.7470000e+003
  5.9810000e+003  5.8060000e+003  5.8900000e+003
  5.7470000e+003  5.8060000e+003  5.9700000e+003
  5.8060000e+003  5.9810000e+003  5.9700000e+003
  5.4050000e+003  5.6380000e+003  5.5290000e+003
  5.4050000e+003  5.5290000e+003  5.3340000e+003
  5.4050000e+003  5.3340000e+003  5.2450000e+003
  5.3500000e+003  5.4050000e+003  5.2450000e+003
  5.4870000e+003  5.5500000e+003  5.7720000e+003
  5.4050000e+003  5.4870000e+003  5.6380000e+003
  4.9480000e+003  4.8300000e+003  4.9690000e+003
  3.7670000e+003  3.8330000e+003  3.8810000e+003
  4.8780000e+003  4.9380000e+003  5.0350000e+003
  4.8780000e+003  4.7640000e+003  4.9380000e+003
  4.6030000e+003  4.5420000e+003  4.4720000e+003
  4.5420000e+003  4.6030000e+003  4.6530000e+003
  3.5020000e+003  3.6270000e+003  3.5510000e+003
  3.6480000e+003  3.6270000e+003  3.5020000e+003
  3.6270000e+003  3.6480000e+003  3.7560000e+003
  3.6980000e+003  3.6270000e+003  3.7560000e+003
  3.6130000e+003  3.7330000e+003  3.7100000e+003
  3.5760000e+003  3.6130000e+003  3.7100000e+003
  3.6130000e+003  3.5760000e+003  3.4820000e+003
  3.7330000e+003  3.6130000e+003  3.6590000e+003
  3.6870000e+003  3.6670000e+003  3.5530000e+003
  2.6720000e+003  2.5980000e+003  2.5770000e+003
  2.5980000e+003  2.4940000e+003  2.5770000e+003
  2.4940000e+003  2.5980000e+003  2.5400000e+003
  2.7450000e+003  2.6720000e+003  2.7860000e+003
  2.6200000e+003  2.5240000e+003  2.5210000e+003
  2.4590000e+003  2.4940000e+003  2.5400000e+003
  2.4940000e+003  2.4180000e+003  2.4870000e+003
  2.2530000e+003  2.2490000e+003  2.1710000e+003
  2.2490000e+003  2.2530000e+003  2.3360000e+003
  2.1560000e+003  2.1610000e+003  2.2360000e+003
  2.1610000e+003  2.2390000e+003  2.2360000e+003
  2.0830000e+003  2.1610000e+003  2.1560000e+003
  2.1610000e+003  2.0830000e+003  2.0820000e+003
  2.4360000e+003  2.4610000e+003  2.5210000e+003
  2.4360000e+003  2.3860000e+003  2.4610000e+003
  2.5240000e+003  2.4360000e+003  2.5210000e+003
  2.4360000e+003  2.5240000e+003  2.4870000e+003
  3.1710000e+003  3.3410000e+003  3.2760000e+003
  3.3410000e+003  3.2200000e+003  3.3860000e+003
  3.2200000e+003  3.3410000e+003  3.1710000e+003
  3.4890000e+003  3.3410000e+003  3.3860000e+003
  3.8250000e+003  3.7990000e+003  3.9120000e+003
  3.9120000e+003  3.7990000e+003  3.8640000e+003
  3.7990000e+003  3.7590000e+003  3.8640000e+003
  3.6350000e+003  3.5030000e+003  3.5850000e+003
  3.5030000e+003  3.4420000e+003  3.3560000e+003
  3.8040000e+003  3.7530000e+003  3.8800000e+003
  3.7530000e+003  3.8250000e+003  3.8800000e+003
  3.7530000e+003  3.8040000e+003  3.6590000e+003
  3.0280000e+003  2.9590000e+003  3.0660000e+003
  3.1650000e+003  3.0280000e+003  3.0660000e+003
  2.9210000e+003  3.0280000e+003  2.9740000e+003
  3.0280000e+003  2.9210000e+003  2.9590000e+003
  2.8570000e+003  2.9210000e+003  2.8150000e+003
  2.9210000e+003  2.8570000e+003  2.9590000e+003
  3.2600000e+003  3.3510000e+003  3.4270000e+003
  2.9590000e+003  3.0160000e+003  3.0660000e+003
  3.0160000e+003  3.1290000e+003  3.0660000e+003
  3.0160000e+003  2.9590000e+003  2.9120000e+003
  3.1290000e+003  3.0160000e+003  3.0510000e+003
  2.5010000e+003  2.5790000e+003  2.5890000e+003
  2.5220000e+003  2.5010000e+003  2.5890000e+003
  2.5010000e+003  2.5220000e+003  2.4400000e+003
  2.4020000e+003  2.5010000e+003  2.4400000e+003
  3.1060000e+003  2.9970000e+003  3.0290000e+003
  2.9970000e+003  2.9410000e+003  3.0290000e+003
  2.9390000e+003  3.0120000e+003  3.0290000e+003
  2.9410000e+003  2.9390000e+003  3.0290000e+003
  2.6770000e+003  2.6780000e+003  2.7580000e+003
  2.7130000e+003  2.8110000e+003  2.7440000e+003
  2.8110000e+003  2.8570000e+003  2.7440000e+003
  2.8570000e+003  2.8110000e+003  2.9120000e+003
  2.9610000e+003  3.0160000e+003  2.9120000e+003
  3.0160000e+003  2.9610000e+003  3.0510000e+003
  2.7010000e+003  2.6180000e+003  2.6230000e+003
  2.6180000e+003  2.7010000e+003  2.7130000e+003
  3.0510000e+003  3.0750000e+003  3.1890000e+003
  6.1830000e+003  5.9770000e+003  6.1020000e+003
  5.9770000e+003  6.1830000e+003  6.1280000e+003
  6.3170000e+003  6.1830000e+003  6.1020000e+003
  7.7830000e+003  7.8710000e+003  7.5990000e+003
  7.8710000e+003  7.7830000e+003  8.0640000e+003
  1.0900000e+002  2.0000000e+000  1.0000000e+000
  6.7800000e+002  6.9800000e+002  6.0800000e+002
  7.8800000e+002  6.9800000e+002  7.8100000e+002
  6.9800000e+002  6.7800000e+002  7.8100000e+002
  5.1900000e+002  4.9100000e+002  5.8700000e+002
  4.3600000e+002  5.1900000e+002  5.2500000e+002
  5.1900000e+002  6.0800000e+002  5.2500000e+002
  5.1900000e+002  5.8700000e+002  6.0800000e+002
  1.4610000e+003  1.5450000e+003  1.3810000e+003
  1.5450000e+003  1.4610000e+003  1.6310000e+003
  1.2490000e+003  1.1460000e+003  1.1480000e+003
  1.1460000e+003  1.1690000e+003  1.0630000e+003
  1.0440000e+003  1.1460000e+003  1.0630000e+003
  1.1460000e+003  1.0440000e+003  1.1480000e+003
  1.3410000e+003  1.2490000e+003  1.3430000e+003
  1.3410000e+003  1.4610000e+003  1.3810000e+003
  1.4610000e+003  1.3410000e+003  1.3430000e+003
  1.2580000e+003  1.2890000e+003  1.1690000e+003
  1.1460000e+003  1.2580000e+003  1.1690000e+003
  1.2580000e+003  1.1460000e+003  1.2490000e+003
  1.3410000e+003  1.2580000e+003  1.2490000e+003
  1.2890000e+003  1.2580000e+003  1.3810000e+003
  1.2580000e+003  1.3410000e+003  1.3810000e+003
  1.1530000e+003  1.2620000e+003  1.2530000e+003
  1.2620000e+003  1.3550000e+003  1.2530000e+003
  1.3550000e+003  1.2620000e+003  1.3560000e+003
  1.2620000e+003  1.2450000e+003  1.3560000e+003
  1.0150000e+003  1.1150000e+003  1.0550000e+003
  6.5100000e+002  6.8800000e+002  5.9700000e+002
  8.3900000e+002  8.0000000e+002  7.2600000e+002
  8.0000000e+002  8.3900000e+002  8.9300000e+002
  8.3900000e+002  7.9000000e+002  9.0000000e+002
  8.3900000e+002  9.5000000e+002  8.9300000e+002
  8.3900000e+002  9.0000000e+002  9.5000000e+002
  1.4280000e+003  1.5470000e+003  1.4060000e+003
  1.5470000e+003  1.4280000e+003  1.5980000e+003
  1.7070000e+003  1.6990000e+003  1.6310000e+003
  1.6990000e+003  1.5450000e+003  1.6310000e+003
  1.1930000e+003  1.2890000e+003  1.3070000e+003
  1.2130000e+003  1.1930000e+003  1.3070000e+003
  1.2890000e+003  1.1930000e+003  1.1690000e+003
  1.1690000e+003  1.1930000e+003  1.0880000e+003
  1.3000000e+003  1.2910000e+003  1.4060000e+003
  1.2910000e+003  1.2130000e+003  1.3070000e+003
  1.2130000e+003  1.2910000e+003  1.1560000e+003
  1.2910000e+003  1.4280000e+003  1.4060000e+003
  1.4280000e+003  1.2910000e+003  1.3070000e+003
  8.4100000e+002  7.6300000e+002  7.5400000e+002
  7.6300000e+002  8.4000000e+002  7.3300000e+002
  7.6300000e+002  8.4100000e+002  8.4000000e+002
  4.4490000e+003  4.5150000e+003  4.5800000e+003
  4.5150000e+003  4.4490000e+003  4.3930000e+003
  3.6260000e+003  3.5180000e+003  3.6210000e+003
  3.6260000e+003  3.7410000e+003  3.6680000e+003
  3.7410000e+003  3.6260000e+003  3.6210000e+003
  3.5180000e+003  3.4930000e+003  3.6210000e+003
  3.4930000e+003  3.5180000e+003  3.3840000e+003
  3.3340000e+003  3.4930000e+003  3.3840000e+003
  3.4930000e+003  3.3340000e+003  3.4390000e+003
  4.1220000e+003  4.1230000e+003  4.2500000e+003
  4.0290000e+003  4.1250000e+003  3.9990000e+003
  4.1250000e+003  4.0290000e+003  4.1110000e+003
  4.2450000e+003  4.1250000e+003  4.2230000e+003
  4.2450000e+003  4.3570000e+003  4.3610000e+003
  3.7410000e+003  3.7970000e+003  3.6680000e+003
  3.7970000e+003  3.7310000e+003  3.6680000e+003
  4.6480000e+003  4.5180000e+003  4.6460000e+003
  4.7740000e+003  4.6480000e+003  4.6460000e+003
  3.5280000e+003  3.6030000e+003  3.4650000e+003
  3.8210000e+003  3.7250000e+003  3.8370000e+003
  3.7210000e+003  3.7250000e+003  3.8210000e+003
  4.2860000e+003  4.4200000e+003  4.3950000e+003
  4.2860000e+003  4.1470000e+003  4.1980000e+003
  4.3200000e+003  4.2860000e+003  4.1980000e+003
  3.9830000e+003  4.0100000e+003  4.1220000e+003
  4.1230000e+003  4.0100000e+003  4.0050000e+003
  4.0100000e+003  4.1230000e+003  4.1220000e+003
  4.9540000e+003  4.9890000e+003  5.1160000e+003
  4.3290000e+003  4.2050000e+003  4.1970000e+003
  4.4570000e+003  4.3290000e+003  4.4620000e+003
  4.5090000e+003  4.6290000e+003  4.5810000e+003
  4.4610000e+003  4.5090000e+003  4.5810000e+003
  4.3850000e+003  4.5090000e+003  4.4610000e+003
  3.5570000e+003  3.4750000e+003  3.3870000e+003
  3.3180000e+003  3.4750000e+003  3.4390000e+003
  3.6580000e+003  3.5570000e+003  3.7280000e+003
  2.8850000e+003  2.7940000e+003  2.8620000e+003
  2.7940000e+003  2.7670000e+003  2.8620000e+003
  2.7940000e+003  2.8850000e+003  2.8320000e+003
  2.8850000e+003  2.9380000e+003  2.8320000e+003
  2.3310000e+003  2.4160000e+003  2.3500000e+003
  2.4160000e+003  2.4490000e+003  2.3500000e+003
  2.4160000e+003  2.3310000e+003  2.3880000e+003
  2.5080000e+003  2.4160000e+003  2.4680000e+003
  2.3130000e+003  2.2100000e+003  2.2970000e+003
  2.6280000e+003  2.6380000e+003  2.7200000e+003
  2.6280000e+003  2.5440000e+003  2.6380000e+003
  2.5130000e+003  2.5520000e+003  2.4560000e+003
  2.3530000e+003  2.3340000e+003  2.2620000e+003
  2.3760000e+003  2.3130000e+003  2.4100000e+003
  2.3530000e+003  2.3760000e+003  2.4380000e+003
  2.0620000e+003  2.1500000e+003  2.0900000e+003
  1.8730000e+003  1.9380000e+003  1.8320000e+003
  1.9380000e+003  1.8730000e+003  1.9510000e+003
  1.9510000e+003  1.8730000e+003  1.8460000e+003
  2.0280000e+003  1.9380000e+003  1.9510000e+003
  2.0280000e+003  2.1100000e+003  2.1170000e+003
  2.0270000e+003  2.0280000e+003  1.9510000e+003
  2.1100000e+003  2.0280000e+003  2.0270000e+003
  3.9640000e+003  3.8480000e+003  4.0120000e+003
  3.8480000e+003  3.9640000e+003  3.8580000e+003
  4.1010000e+003  3.9640000e+003  4.0120000e+003
  1.0810000e+003  1.0540000e+003  9.8600000e+002
  9.0600000e+002  1.0030000e+003  9.6900000e+002
  3.1520000e+003  3.0190000e+003  3.0550000e+003
  3.0630000e+003  3.0190000e+003  3.1520000e+003
  3.4970000e+003  3.5980000e+003  3.4570000e+003
  3.4970000e+003  3.6090000e+003  3.5980000e+003
  3.3640000e+003  3.4970000e+003  3.4570000e+003
  3.4970000e+003  3.3640000e+003  3.4080000e+003
  3.5360000e+003  3.4970000e+003  3.4080000e+003
  3.6090000e+003  3.4970000e+003  3.5360000e+003
  2.7960000e+003  2.7140000e+003  2.7780000e+003
  3.3920000e+003  3.2180000e+003  3.2100000e+003
  3.2350000e+003  3.3360000e+003  3.4230000e+003
  3.3360000e+003  3.5020000e+003  3.4230000e+003
  3.3010000e+003  3.3360000e+003  3.1520000e+003
  3.3360000e+003  3.2350000e+003  3.1520000e+003
  3.5020000e+003  3.3360000e+003  3.4570000e+003
  3.3360000e+003  3.3010000e+003  3.4570000e+003
  2.4700000e+003  2.5390000e+003  2.5280000e+003
  2.5360000e+003  2.5390000e+003  2.4520000e+003
  2.5390000e+003  2.4700000e+003  2.4520000e+003
  1.6100000e+002  2.8000000e+002  1.7400000e+002
  2.8000000e+002  3.1800000e+002  1.7400000e+002
  2.8000000e+002  1.6100000e+002  2.5800000e+002
  2.8000000e+002  2.5800000e+002  4.2700000e+002
  4.4300000e+002  2.8000000e+002  4.2700000e+002
  3.1800000e+002  2.8000000e+002  4.4300000e+002
  1.2700000e+002  4.0000000e+000  3.0000000e+000
  9.7000000e+001  9.9000000e+001  5.0000000e+000
  4.0000000e+000  9.7000000e+001  5.0000000e+000
  4.3600000e+002  3.2400000e+002  3.0200000e+002
  1.4500000e+002  1.2700000e+002  3.0000000e+000
  1.2700000e+002  1.4500000e+002  2.2400000e+002
  1.4500000e+002  2.4900000e+002  2.2400000e+002
  5.3300000e+002  6.5100000e+002  5.9700000e+002
  5.3300000e+002  5.6400000e+002  6.5100000e+002
  5.1700000e+002  5.3300000e+002  5.9700000e+002
  7.3000000e+001  1.0000000e+001  9.0000000e+000
  1.4100000e+002  7.3000000e+001  9.0000000e+000
  2.5500000e+002  2.3300000e+002  3.9200000e+002
  2.3300000e+002  2.5500000e+002  1.5300000e+002
  1.8800000e+002  3.4200000e+002  2.3400000e+002
  1.4100000e+002  1.8800000e+002  2.3400000e+002
  1.8800000e+002  1.4100000e+002  8.0000000e+001
  1.8800000e+002  2.5500000e+002  3.4200000e+002
  2.5500000e+002  1.8800000e+002  1.5300000e+002
  6.1300000e+002  5.1700000e+002  5.9700000e+002
  6.8800000e+002  6.1300000e+002  5.9700000e+002
  6.1400000e+002  6.1300000e+002  7.2600000e+002
  2.3300000e+002  4.1700000e+002  3.9200000e+002
  4.1700000e+002  2.3300000e+002  2.7900000e+002
  5.8500000e+002  6.3700000e+002  5.2800000e+002
  6.8900000e+002  6.3700000e+002  7.3300000e+002
  5.7000000e+002  6.3700000e+002  6.8900000e+002
  3.4200000e+002  4.8600000e+002  4.0300000e+002
  4.8600000e+002  5.8500000e+002  5.2800000e+002
  4.8600000e+002  5.5500000e+002  5.8500000e+002
  5.8900000e+002  5.0500000e+002  5.0900000e+002
  5.8900000e+002  5.0900000e+002  5.9400000e+002
  6.7200000e+002  5.8900000e+002  5.9400000e+002
  6.6100000e+002  5.8900000e+002  6.7200000e+002
  1.0120000e+003  9.2300000e+002  9.2400000e+002
  1.0120000e+003  9.9100000e+002  1.0880000e+003
  9.9100000e+002  1.0120000e+003  9.2400000e+002
  1.1110000e+003  1.2130000e+003  1.1560000e+003
  1.0760000e+003  1.1110000e+003  1.1560000e+003
  1.1110000e+003  1.1930000e+003  1.2130000e+003
  1.1930000e+003  1.1110000e+003  1.0880000e+003
  1.1110000e+003  1.0120000e+003  1.0880000e+003
  1.0120000e+003  1.1110000e+003  1.0760000e+003
  8.7000000e+002  8.7100000e+002  9.6000000e+002
  5.3000000e+002  4.4300000e+002  4.2700000e+002
  9.3900000e+002  8.5300000e+002  9.1600000e+002
  7.1070000e+003  6.7460000e+003  6.9610000e+003
  7.2260000e+003  7.1070000e+003  6.9610000e+003
  6.5020000e+003  6.4060000e+003  6.2980000e+003
  7.3740000e+003  7.1300000e+003  7.1330000e+003
  7.3740000e+003  7.3060000e+003  7.5670000e+003
  7.3060000e+003  7.3740000e+003  7.1330000e+003
  8.3320000e+003  8.5170000e+003  8.7260000e+003
  8.5170000e+003  8.8560000e+003  8.7260000e+003
  8.8560000e+003  9.0000000e+003  9.1120000e+003
  8.7260000e+003  8.8560000e+003  8.9550000e+003
  8.4770000e+003  8.6540000e+003  8.7970000e+003
  8.4770000e+003  8.1880000e+003  8.3910000e+003
  8.6540000e+003  8.4770000e+003  8.3910000e+003
  6.2200000e+003  6.1940000e+003  6.3680000e+003
  6.1130000e+003  6.2200000e+003  6.2980000e+003
  6.2200000e+003  6.1130000e+003  6.0330000e+003
  6.3250000e+003  6.3100000e+003  6.1600000e+003
  1.4518000e+004  1.4387000e+004  1.4710000e+004
  1.4387000e+004  1.4240000e+004  1.4551000e+004
  1.4710000e+004  1.4387000e+004  1.4551000e+004
  1.4059000e+004  1.4387000e+004  1.4206000e+004
  1.3556000e+004  1.3743000e+004  1.3883000e+004
  1.3743000e+004  1.3556000e+004  1.3325000e+004
  1.3325000e+004  1.3556000e+004  1.2401000e+004
  1.7280000e+004  1.7092000e+004  1.7051000e+004
  1.7092000e+004  1.7280000e+004  1.7194000e+004
  1.6027000e+004  1.6202000e+004  1.5928000e+004
  1.6467000e+004  1.6368000e+004  1.6618000e+004
  1.6636000e+004  1.6368000e+004  1.6412000e+004
  1.6634000e+004  1.6851000e+004  1.6845000e+004
  1.6634000e+004  1.6636000e+004  1.6412000e+004
  1.5736000e+004  1.5708000e+004  1.5928000e+004
  1.4340000e+004  1.4412000e+004  1.4608000e+004
  1.4340000e+004  1.4173000e+004  1.4412000e+004
  1.4682000e+004  1.4914000e+004  1.4608000e+004
  1.5678000e+004  1.5658000e+004  1.5929000e+004
  1.5658000e+004  1.5678000e+004  1.5446000e+004
  1.5658000e+004  1.5446000e+004  1.5392000e+004
  1.4897000e+004  1.4952000e+004  1.5197000e+004
  1.4539000e+004  1.4795000e+004  1.4496000e+004
  1.4539000e+004  1.4245000e+004  1.4425000e+004
  1.4245000e+004  1.4539000e+004  1.4496000e+004
  1.6973000e+004  1.6732000e+004  1.6934000e+004
  1.6732000e+004  1.6973000e+004  1.6787000e+004
  1.5683000e+004  1.5532000e+004  1.5845000e+004
  1.5532000e+004  1.5683000e+004  1.5435000e+004
  1.5899000e+004  1.5683000e+004  1.5845000e+004
  1.5683000e+004  1.5899000e+004  1.5582000e+004
  1.5435000e+004  1.5683000e+004  1.5582000e+004
  1.5496000e+004  1.5521000e+004  1.5281000e+004
  1.6912000e+004  1.6767000e+004  1.6717000e+004
  1.6808000e+004  1.6912000e+004  1.6717000e+004
  1.7590000e+004  1.7818000e+004  1.7627000e+004
  1.7376000e+004  1.7590000e+004  1.7627000e+004
  1.7590000e+004  1.7376000e+004  1.7389000e+004
  1.7818000e+004  1.7590000e+004  1.7790000e+004
  1.7449000e+004  1.7376000e+004  1.7627000e+004
  1.7376000e+004  1.7449000e+004  1.7204000e+004
  1.7449000e+004  1.7548000e+004  1.7302000e+004
  1.7204000e+004  1.7449000e+004  1.7302000e+004
  1.7064000e+004  1.7006000e+004  1.6845000e+004
  1.6857000e+004  1.7006000e+004  1.7128000e+004
  1.9467000e+004  1.9560000e+004  1.9671000e+004
  1.8234000e+004  1.8373000e+004  1.8506000e+004
  1.7979000e+004  1.7713000e+004  1.7858000e+004
  1.7543000e+004  1.7710000e+004  1.7732000e+004
  1.7710000e+004  1.7543000e+004  1.7371000e+004
  1.7543000e+004  1.7280000e+004  1.7371000e+004
  1.7543000e+004  1.7456000e+004  1.7280000e+004
  1.7623000e+004  1.7713000e+004  1.7474000e+004
  4.1230000e+003  4.2560000e+003  4.2500000e+003
  4.2560000e+003  4.1230000e+003  4.1330000e+003
  8.1320000e+003  8.3280000e+003  8.0610000e+003
  8.0610000e+003  8.0130000e+003  7.8170000e+003
  6.7960000e+003  7.0230000e+003  7.1770000e+003
  6.4810000e+003  6.7960000e+003  6.5950000e+003
  7.0230000e+003  7.2540000e+003  7.1770000e+003
  7.5170000e+003  7.2540000e+003  7.3660000e+003
  7.2540000e+003  7.5170000e+003  7.5420000e+003
  9.9280000e+003  1.0213000e+004  1.0040000e+004
  9.9880000e+003  9.9150000e+003  9.7600000e+003
  9.7110000e+003  9.9280000e+003  9.7980000e+003
  9.6930000e+003  9.7110000e+003  9.4690000e+003
  7.7820000e+003  7.8520000e+003  8.0630000e+003
  7.6460000e+003  7.9140000e+003  7.7650000e+003
  7.6460000e+003  7.4340000e+003  7.6540000e+003
  7.6460000e+003  7.4850000e+003  7.3470000e+003
  8.0100000e+003  7.8520000e+003  7.7650000e+003
  7.0080000e+003  6.6540000e+003  6.7900000e+003
  6.4640000e+003  6.5950000e+003  6.7900000e+003
  6.6540000e+003  6.4640000e+003  6.7900000e+003
  7.7060000e+003  7.6250000e+003  7.8570000e+003
  7.6250000e+003  7.6580000e+003  7.8570000e+003
  5.9900000e+003  5.8210000e+003  6.0360000e+003
  6.1780000e+003  5.9900000e+003  6.0360000e+003
  5.3010000e+003  5.4260000e+003  5.3150000e+003
  1.2052000e+004  1.1754000e+004  1.1756000e+004
  1.5763000e+004  1.6026000e+004  1.5845000e+004
  1.4634000e+004  1.4494000e+004  1.4345000e+004
  1.4634000e+004  1.4943000e+004  1.4825000e+004
  1.4494000e+004  1.4634000e+004  1.4825000e+004
  1.4943000e+004  1.4634000e+004  1.4845000e+004
  1.4634000e+004  1.4518000e+004  1.4845000e+004
  1.4714000e+004  1.4423000e+004  1.4494000e+004
  1.4985000e+004  1.4759000e+004  1.4697000e+004
  1.4478000e+004  1.4193000e+004  1.4251000e+004
  1.4475000e+004  1.4478000e+004  1.4251000e+004
  1.1510000e+004  1.1237000e+004  1.1374000e+004
  1.1392000e+004  1.1237000e+004  1.1510000e+004
  1.0727000e+004  1.0579000e+004  1.0847000e+004
  1.0579000e+004  1.0727000e+004  1.0467000e+004
  1.0589000e+004  1.0329000e+004  1.0467000e+004
  1.0727000e+004  1.0589000e+004  1.0467000e+004
  1.0589000e+004  1.0727000e+004  1.0850000e+004
  9.0480000e+003  8.8390000e+003  9.0510000e+003
  8.8390000e+003  8.8470000e+003  9.0510000e+003
  9.8740000e+003  1.0099000e+004  1.0136000e+004
  1.9740000e+003  1.9850000e+003  1.9570000e+003
  1.9740000e+003  1.9670000e+003  2.0110000e+003
  2.0140000e+003  1.9740000e+003  2.0110000e+003
  1.9850000e+003  1.9740000e+003  2.0140000e+003
  2.1840000e+003  2.1550000e+003  2.2600000e+003
  2.1840000e+003  2.2760000e+003  2.2040000e+003
  2.0790000e+003  1.9960000e+003  2.0610000e+003
  1.7610000e+003  1.8110000e+003  1.7220000e+003
  1.8110000e+003  1.7560000e+003  1.7220000e+003
  1.8110000e+003  1.8570000e+003  1.9030000e+003
  1.8570000e+003  1.8110000e+003  1.7610000e+003
  1.7560000e+003  1.8110000e+003  1.8230000e+003
  1.8110000e+003  1.9010000e+003  1.8230000e+003
  1.9010000e+003  1.8110000e+003  1.9030000e+003
  1.4970000e+003  1.5720000e+003  1.4690000e+003
  1.6330000e+003  1.5390000e+003  1.5720000e+003
  1.6770000e+003  1.5760000e+003  1.6960000e+003
  1.5760000e+003  1.4290000e+003  1.4210000e+003
  9.4800000e+002  9.0800000e+002  9.2500000e+002
  1.0740000e+003  1.0420000e+003  1.0840000e+003
  9.8300000e+002  9.8200000e+002  9.4800000e+002
  9.5100000e+002  1.0070000e+003  9.8300000e+002
  1.1840000e+003  1.1890000e+003  1.1490000e+003
  1.1890000e+003  1.2320000e+003  1.2310000e+003
  1.2320000e+003  1.2770000e+003  1.2310000e+003
  1.2770000e+003  1.3040000e+003  1.3150000e+003
  1.2320000e+003  1.3040000e+003  1.2770000e+003
  1.0070000e+003  1.0410000e+003  9.8300000e+002
  1.1520000e+003  1.2230000e+003  1.2030000e+003
  1.1550000e+003  1.1520000e+003  1.2030000e+003
  1.1520000e+003  1.1550000e+003  1.1010000e+003
  1.0640000e+003  1.1360000e+003  1.0830000e+003
  1.1360000e+003  1.1520000e+003  1.0830000e+003
  7.1300000e+002  7.1200000e+002  6.8200000e+002
  7.3700000e+002  7.1200000e+002  7.4200000e+002
  7.6700000e+002  8.0700000e+002  8.0200000e+002
  8.0700000e+002  8.3800000e+002  8.0200000e+002
  8.3800000e+002  8.3200000e+002  8.0200000e+002
  8.1600000e+002  8.3200000e+002  8.3600000e+002
  8.3200000e+002  8.7500000e+002  8.6700000e+002
  8.7500000e+002  9.0800000e+002  8.6700000e+002
  9.0800000e+002  8.7500000e+002  9.2500000e+002
  8.3800000e+002  8.7500000e+002  8.3200000e+002
  9.2500000e+002  8.7500000e+002  8.8000000e+002
  8.7500000e+002  8.3800000e+002  8.8000000e+002
  1.8770000e+003  1.8840000e+003  1.8510000e+003
  1.8840000e+003  1.8770000e+003  1.9120000e+003
  1.8770000e+003  1.8510000e+003  1.8410000e+003
  1.9340000e+003  1.9160000e+003  1.9670000e+003
  1.9740000e+003  1.9340000e+003  1.9670000e+003
  1.4410000e+003  1.4770000e+003  1.4430000e+003
  1.4770000e+003  1.4410000e+003  1.4750000e+003
  1.6810000e+003  1.6830000e+003  1.7120000e+003
  1.7560000e+003  1.6910000e+003  1.7220000e+003
  1.6910000e+003  1.6330000e+003  1.7220000e+003
  1.4140000e+003  1.4410000e+003  1.4430000e+003
  1.4410000e+003  1.4140000e+003  1.3800000e+003
  2.3200000e+002  2.4200000e+002  2.4600000e+002
  2.3500000e+002  2.4200000e+002  2.3200000e+002
  6.4200000e+002  6.0500000e+002  6.8000000e+002
  6.0500000e+002  5.2000000e+002  5.5600000e+002
  6.0500000e+002  6.9900000e+002  6.8000000e+002
  6.9900000e+002  6.0500000e+002  6.4700000e+002
  2.1700000e+002  3.4100000e+002  2.3800000e+002
  6.6000000e+001  6.8000000e+001  6.7000000e+001
  1.3400000e+002  7.1000000e+001  1.4000000e+002
  6.8000000e+001  7.1000000e+001  1.3400000e+002
  6.6000000e+001  7.1000000e+001  6.8000000e+001
  7.1000000e+001  6.6000000e+001  6.5000000e+001
  2.3900000e+002  2.2800000e+002  2.4000000e+002
  1.5500000e+002  1.4900000e+002  1.3400000e+002
  1.9800000e+002  1.5500000e+002  1.9300000e+002
  8.7000000e+001  6.2000000e+001  6.1000000e+001
  1.3100000e+002  6.2000000e+001  8.7000000e+001
  1.6300000e+002  2.2000000e+002  1.9300000e+002
  1.6300000e+002  1.5500000e+002  1.4000000e+002
  1.5500000e+002  1.6300000e+002  1.9300000e+002
  2.2000000e+002  2.4100000e+002  2.4000000e+002
  6.4000000e+001  7.1000000e+001  6.5000000e+001
  7.7200000e+002  7.1100000e+002  6.6400000e+002
  1.0480000e+003  1.0100000e+003  1.1290000e+003
  7.9800000e+002  8.8100000e+002  7.7200000e+002
  6.9300000e+002  7.4300000e+002  8.0400000e+002
  8.0400000e+002  7.4300000e+002  8.5000000e+002
  6.1500000e+002  6.4400000e+002  5.6100000e+002
  7.4300000e+002  6.4400000e+002  6.9000000e+002
  6.4400000e+002  7.4300000e+002  6.9300000e+002
  1.8690000e+003  1.9240000e+003  1.8160000e+003
  1.9240000e+003  1.8610000e+003  1.8160000e+003
  2.4960000e+003  2.5100000e+003  2.4240000e+003
  3.0370000e+003  3.1010000e+003  3.1640000e+003
  2.7260000e+003  2.6460000e+003  2.7480000e+003
  2.8210000e+003  2.7260000e+003  2.7480000e+003
  2.7210000e+003  2.7500000e+003  2.7290000e+003
  2.7500000e+003  2.7210000e+003  2.7650000e+003
  2.6660000e+003  2.6340000e+003  2.6080000e+003
  2.5040000e+003  2.4530000e+003  2.4300000e+003
  2.5100000e+003  2.5040000e+003  2.4300000e+003
  3.3400000e+003  3.2480000e+003  3.1570000e+003
  1.4530000e+003  1.3270000e+003  1.3490000e+003
  1.2240000e+003  1.2210000e+003  1.1270000e+003
  1.2920000e+003  1.2420000e+003  1.3310000e+003
  2.2870000e+003  2.3590000e+003  2.2810000e+003
  2.2870000e+003  2.2030000e+003  2.1880000e+003
  2.2870000e+003  2.3420000e+003  2.3980000e+003
  2.3590000e+003  2.2870000e+003  2.3980000e+003
  2.4230000e+003  2.3590000e+003  2.4630000e+003
  2.0320000e+003  2.1040000e+003  2.0160000e+003
  2.1040000e+003  2.1080000e+003  2.1880000e+003
  2.2030000e+003  2.1040000e+003  2.1880000e+003
  1.0060000e+003  9.1200000e+002  9.3800000e+002
  7.9300000e+002  9.1200000e+002  8.4700000e+002
  1.1510000e+003  1.2430000e+003  1.1140000e+003
  1.1340000e+003  1.1510000e+003  1.0380000e+003
  4.5500000e+002  5.5900000e+002  5.0300000e+002
  1.5900000e+002  2.2700000e+002  2.5000000e+002
  1.7200000e+002  1.5900000e+002  2.5000000e+002
  1.5900000e+002  1.7200000e+002  8.3000000e+001
  1.5900000e+002  8.3000000e+001  1.2800000e+002
  2.2700000e+002  1.5900000e+002  1.2800000e+002
  2.9600000e+002  1.7200000e+002  2.5000000e+002
  4.1600000e+002  2.9600000e+002  2.5000000e+002
  4.3000000e+001  1.0500000e+002  1.2200000e+002
  1.0500000e+002  4.3000000e+001  4.2000000e+001
  8.3000000e+001  1.0500000e+002  4.2000000e+001
  1.7200000e+002  1.0500000e+002  8.3000000e+001
  1.0400000e+002  1.8300000e+002  1.8400000e+002
  6.4100000e+002  6.3900000e+002  7.2000000e+002
  5.6500000e+002  6.3900000e+002  6.4100000e+002
  6.9600000e+002  6.3900000e+002  6.1600000e+002
  6.9600000e+002  8.1200000e+002  7.2000000e+002
  6.3900000e+002  6.9600000e+002  7.2000000e+002
  1.0110000e+003  1.0800000e+003  9.7600000e+002
  1.2400000e+002  5.1000000e+001  5.0000000e+001
  9.1000000e+001  5.1000000e+001  1.2400000e+002
  1.2250000e+003  1.1130000e+003  1.1970000e+003
  2.1000000e+002  2.9500000e+002  1.6500000e+002
  2.8200000e+002  2.1000000e+002  1.7600000e+002
  9.8000000e+001  2.1000000e+002  1.6500000e+002
  2.1000000e+002  1.0300000e+002  1.7600000e+002
  2.1000000e+002  9.8000000e+001  1.0300000e+002
  8.4200000e+002  9.1200000e+002  7.9300000e+002
  7.7700000e+002  7.6900000e+002  6.7700000e+002
  8.7200000e+002  7.7700000e+002  7.8200000e+002
  7.7700000e+002  8.7200000e+002  8.6200000e+002
  7.6900000e+002  7.7700000e+002  8.6200000e+002
  7.7700000e+002  6.7400000e+002  7.8200000e+002
  6.7400000e+002  7.7700000e+002  6.7700000e+002
  7.6900000e+002  6.7500000e+002  6.7700000e+002
  6.7500000e+002  5.9500000e+002  6.7700000e+002
  5.9500000e+002  5.9200000e+002  6.7700000e+002
  5.9200000e+002  6.7400000e+002  6.7700000e+002
  9.4600000e+002  8.5500000e+002  8.9400000e+002
  1.0790000e+003  1.0140000e+003  9.8500000e+002
  1.0140000e+003  1.0320000e+003  9.5700000e+002
  9.5600000e+002  1.0320000e+003  1.0430000e+003
  1.0320000e+003  9.5600000e+002  9.5700000e+002
  6.2700000e+002  6.3200000e+002  6.9700000e+002
  6.2700000e+002  6.9700000e+002  6.9200000e+002
  6.2700000e+002  5.4900000e+002  5.3200000e+002
  6.3200000e+002  6.2700000e+002  5.3200000e+002
  5.9900000e+002  6.2700000e+002  6.9200000e+002
  6.2700000e+002  5.9900000e+002  5.4900000e+002
  5.0400000e+002  5.6200000e+002  4.6300000e+002
  5.6200000e+002  6.3200000e+002  5.3200000e+002
  6.3200000e+002  5.6200000e+002  6.3100000e+002
  7.4000000e+001  3.8000000e+001  3.7000000e+001
  3.5000000e+001  1.2100000e+002  3.6000000e+001
  3.5000000e+001  3.4000000e+001  1.3200000e+002
  1.2100000e+002  3.5000000e+001  1.3200000e+002
  5.4900000e+002  4.6200000e+002  5.3200000e+002
  4.6200000e+002  5.4900000e+002  5.0000000e+002
  1.7950000e+003  1.8300000e+003  1.7300000e+003
  2.1410000e+003  2.0660000e+003  2.0670000e+003
  2.0660000e+003  1.9870000e+003  2.0670000e+003
  1.2480000e+003  1.1280000e+003  1.1870000e+003
  1.1280000e+003  1.2480000e+003  1.1340000e+003
  1.1870000e+003  1.1280000e+003  1.0520000e+003
  1.1280000e+003  1.0370000e+003  1.0520000e+003
  1.0370000e+003  1.1280000e+003  1.1340000e+003
  2.0690000e+003  2.0070000e+003  1.9680000e+003
  2.2540000e+003  2.1890000e+003  2.2520000e+003
  2.3270000e+003  2.2540000e+003  2.2520000e+003
  2.2540000e+003  2.3270000e+003  2.3460000e+003
  2.1980000e+003  2.2670000e+003  2.1740000e+003
  2.9930000e+003  3.1200000e+003  3.0260000e+003
  3.7020000e+003  3.5810000e+003  3.6000000e+003
  4.9990000e+003  5.0060000e+003  5.0190000e+003
  5.1360000e+003  5.1210000e+003  4.9860000e+003
  2.8192000e+004  2.8247000e+004  2.8300000e+004
  2.8192000e+004  2.8203000e+004  2.8108000e+004
  2.8063000e+004  2.8153000e+004  2.8187000e+004
  2.8153000e+004  2.8271000e+004  2.8187000e+004
  2.8247000e+004  2.8107000e+004  2.8187000e+004
  2.8107000e+004  2.8063000e+004  2.8187000e+004
  2.8192000e+004  2.8107000e+004  2.8247000e+004
  2.8107000e+004  2.8192000e+004  2.8108000e+004
  2.8063000e+004  2.7974000e+004  2.7940000e+004
  2.7847000e+004  2.7974000e+004  2.7884000e+004
  2.7974000e+004  2.7847000e+004  2.7940000e+004
  2.8107000e+004  2.7974000e+004  2.8063000e+004
  2.7519000e+004  2.7494000e+004  2.7411000e+004
  2.7494000e+004  2.7374000e+004  2.7411000e+004
  2.7374000e+004  2.7494000e+004  2.7489000e+004
  2.7494000e+004  2.7594000e+004  2.7489000e+004
  2.7494000e+004  2.7519000e+004  2.7614000e+004
  2.7594000e+004  2.7494000e+004  2.7614000e+004
  4.8120000e+003  4.9100000e+003  4.9120000e+003
  4.7650000e+003  4.8120000e+003  4.9120000e+003
  3.6780000e+003  3.5540000e+003  3.6520000e+003
  3.5540000e+003  3.4620000e+003  3.4370000e+003
  4.6900000e+003  4.6470000e+003  4.7930000e+003
  4.6900000e+003  4.5820000e+003  4.6470000e+003
  4.7920000e+003  4.6900000e+003  4.7930000e+003
  4.5820000e+003  4.6900000e+003  4.6600000e+003
  4.4310000e+003  4.3390000e+003  4.4360000e+003
  5.0120000e+003  5.0500000e+003  4.8910000e+003
  4.9390000e+003  4.8880000e+003  5.0420000e+003
  4.9830000e+003  5.1550000e+003  5.0420000e+003
  5.1550000e+003  5.1890000e+003  5.0420000e+003
  5.0500000e+003  5.1550000e+003  4.9830000e+003
  5.2870000e+003  5.1550000e+003  5.1610000e+003
  5.1550000e+003  5.0500000e+003  5.1610000e+003
  4.2430000e+003  4.2510000e+003  4.3540000e+003
  4.1160000e+003  4.2430000e+003  4.2470000e+003
  4.3470000e+003  4.2770000e+003  4.2170000e+003
  4.2770000e+003  4.3260000e+003  4.2090000e+003
  4.3260000e+003  4.2810000e+003  4.2090000e+003
  4.3260000e+003  4.2770000e+003  4.4160000e+003
  4.4330000e+003  4.3260000e+003  4.4160000e+003
  4.3260000e+003  4.4330000e+003  4.4030000e+003
  3.9020000e+003  3.8010000e+003  3.9000000e+003
  3.9980000e+003  3.9020000e+003  3.9000000e+003
  3.5730000e+003  3.5610000e+003  3.6710000e+003
  3.6660000e+003  3.7570000e+003  3.6710000e+003
  3.5610000e+003  3.6660000e+003  3.6710000e+003
  2.7120000e+003  2.7930000e+003  2.6870000e+003
  2.6200000e+003  2.7120000e+003  2.6870000e+003
  2.7120000e+003  2.6200000e+003  2.6840000e+003
  2.7120000e+003  2.6840000e+003  2.7890000e+003
  5.4560000e+003  5.6560000e+003  5.6700000e+003
  5.6560000e+003  5.8880000e+003  5.6700000e+003
  5.8880000e+003  5.8590000e+003  5.6700000e+003
  4.3680000e+003  4.2430000e+003  4.3540000e+003
  3.9660000e+003  3.8510000e+003  3.9100000e+003
  3.8510000e+003  3.9660000e+003  3.9260000e+003
  4.2210000e+003  4.1040000e+003  4.1500000e+003
  4.1040000e+003  4.2210000e+003  4.2510000e+003
  4.2810000e+003  4.2210000e+003  4.1500000e+003
  4.2510000e+003  4.2210000e+003  4.3580000e+003
  4.1390000e+003  4.1040000e+003  4.2510000e+003
  4.2430000e+003  4.1390000e+003  4.2510000e+003
  4.1390000e+003  4.2430000e+003  4.1160000e+003
  3.9060000e+003  3.8280000e+003  3.9420000e+003
  4.3190000e+003  4.2730000e+003  4.2030000e+003
  4.2200000e+003  4.3190000e+003  4.2030000e+003
  4.3190000e+003  4.2200000e+003  4.3520000e+003
  4.9590000e+003  4.9450000e+003  4.8360000e+003
  4.8930000e+003  4.7490000e+003  4.8080000e+003
  4.7490000e+003  4.6220000e+003  4.6910000e+003
  7.7200000e+003  7.9180000e+003  7.9760000e+003
  7.2250000e+003  7.2670000e+003  7.4770000e+003
  7.5210000e+003  7.2250000e+003  7.4770000e+003
  9.2750000e+003  9.5020000e+003  9.4280000e+003
  9.4090000e+003  9.5020000e+003  9.2750000e+003
  9.5020000e+003  9.4090000e+003  9.6970000e+003
  9.4090000e+003  9.6040000e+003  9.6970000e+003
  9.8720000e+003  9.6040000e+003  9.7520000e+003
  9.6970000e+003  9.6040000e+003  9.8720000e+003
  9.6040000e+003  9.4090000e+003  9.4200000e+003
  9.6040000e+003  9.5780000e+003  9.7520000e+003
  9.6040000e+003  9.4200000e+003  9.5780000e+003
  9.4140000e+003  9.6470000e+003  9.4910000e+003
  9.2460000e+003  9.4140000e+003  9.4910000e+003
  1.0160000e+004  1.0435000e+004  1.0316000e+004
  9.7800000e+003  9.7590000e+003  9.9940000e+003
  9.7590000e+003  9.9750000e+003  9.9940000e+003
  9.9750000e+003  9.7590000e+003  9.7360000e+003
  9.7590000e+003  9.5270000e+003  9.7360000e+003
  9.7590000e+003  9.7800000e+003  9.5520000e+003
  8.8000000e+003  8.9960000e+003  9.0730000e+003
  8.7870000e+003  8.9960000e+003  8.8000000e+003
  8.9960000e+003  9.2460000e+003  9.0730000e+003
  7.0590000e+003  6.7330000e+003  6.9290000e+003
  6.7330000e+003  7.0590000e+003  6.9510000e+003
  7.0590000e+003  7.2250000e+003  6.9510000e+003
  7.2250000e+003  7.0590000e+003  7.2670000e+003
  6.3250000e+003  6.2420000e+003  6.4430000e+003
  6.2420000e+003  6.3250000e+003  6.1190000e+003
  6.4430000e+003  6.2420000e+003  6.3450000e+003
  6.2420000e+003  6.1670000e+003  6.3450000e+003
  6.1670000e+003  6.2420000e+003  6.0380000e+003
  6.2420000e+003  6.1190000e+003  6.0380000e+003
  2.8510000e+004  2.8386000e+004  2.8401000e+004
  2.8386000e+004  2.8271000e+004  2.8401000e+004
  2.8271000e+004  2.8386000e+004  2.8308000e+004
  2.8782000e+004  2.8634000e+004  2.8718000e+004
  2.8634000e+004  2.8573000e+004  2.8718000e+004
  2.8867000e+004  2.8858000e+004  2.8978000e+004
  2.8867000e+004  2.8771000e+004  2.8858000e+004
  2.9001000e+004  2.8867000e+004  2.8978000e+004
  2.8867000e+004  2.9001000e+004  2.8931000e+004
  2.8782000e+004  2.8867000e+004  2.8931000e+004
  2.8771000e+004  2.8867000e+004  2.8718000e+004
  2.8867000e+004  2.8782000e+004  2.8718000e+004
  2.9088000e+004  2.9097000e+004  2.8978000e+004
  2.9001000e+004  2.9097000e+004  2.9136000e+004
  2.9097000e+004  2.9001000e+004  2.8978000e+004
  2.9097000e+004  2.9088000e+004  2.9207000e+004
  2.9097000e+004  2.9225000e+004  2.9136000e+004
  2.9225000e+004  2.9097000e+004  2.9207000e+004
  2.9195000e+004  2.9077000e+004  2.9199000e+004
  2.9195000e+004  2.9088000e+004  2.9077000e+004
  2.9088000e+004  2.9195000e+004  2.9207000e+004
  2.9314000e+004  2.9195000e+004  2.9199000e+004
  2.9195000e+004  2.9314000e+004  2.9328000e+004
  2.9207000e+004  2.9195000e+004  2.9328000e+004
  2.7706000e+004  2.7838000e+004  2.7805000e+004
  2.7787000e+004  2.7838000e+004  2.7706000e+004
  2.7838000e+004  2.7787000e+004  2.7904000e+004
  2.7966000e+004  2.7838000e+004  2.7904000e+004
  2.7695000e+004  2.7594000e+004  2.7709000e+004
  2.7695000e+004  2.7709000e+004  2.7833000e+004
  2.7787000e+004  2.7695000e+004  2.7833000e+004
  2.7594000e+004  2.7695000e+004  2.7587000e+004
  2.7695000e+004  2.7706000e+004  2.7587000e+004
  2.7695000e+004  2.7787000e+004  2.7706000e+004
  2.9283000e+004  2.9149000e+004  2.9201000e+004
  2.9236000e+004  2.9283000e+004  2.9381000e+004
  2.9236000e+004  2.9149000e+004  2.9283000e+004
  2.9096000e+004  2.9236000e+004  2.9199000e+004
  2.9149000e+004  2.9236000e+004  2.9096000e+004
  2.9876000e+004  2.9684000e+004  2.9875000e+004
  2.9744000e+004  2.9642000e+004  2.9594000e+004
  2.9674000e+004  2.9744000e+004  2.9594000e+004
  2.9642000e+004  2.9744000e+004  2.9733000e+004
  2.9886000e+004  2.9744000e+004  2.9885000e+004
  2.9744000e+004  2.9886000e+004  2.9733000e+004
  2.9874000e+004  2.9747000e+004  2.9873000e+004
  2.9747000e+004  2.9874000e+004  2.9696000e+004
  2.9747000e+004  2.9687000e+004  2.9873000e+004
  2.9687000e+004  2.9576000e+004  2.9715000e+004
  2.8610000e+004  2.8689000e+004  2.8581000e+004
  2.8497000e+004  2.8610000e+004  2.8581000e+004
  2.8689000e+004  2.8810000e+004  2.8764000e+004
  2.8810000e+004  2.8888000e+004  2.8764000e+004
  2.9300000e+004  2.9406000e+004  2.9442000e+004
  2.9406000e+004  2.9521000e+004  2.9442000e+004
  2.9406000e+004  2.9272000e+004  2.9384000e+004
  2.9272000e+004  2.9406000e+004  2.9300000e+004
  2.9521000e+004  2.9528000e+004  2.9640000e+004
  2.9528000e+004  2.9452000e+004  2.9577000e+004
  2.9452000e+004  2.9528000e+004  2.9384000e+004
  2.9670000e+004  2.9528000e+004  2.9577000e+004
  2.9640000e+004  2.9528000e+004  2.9670000e+004
  2.9528000e+004  2.9406000e+004  2.9384000e+004
  2.9406000e+004  2.9528000e+004  2.9521000e+004
  2.9153000e+004  2.9278000e+004  2.9239000e+004
  2.9153000e+004  2.9033000e+004  2.9063000e+004
  2.9115000e+004  2.9153000e+004  2.9239000e+004
  2.9033000e+004  2.9153000e+004  2.9115000e+004
  2.9534000e+004  2.9628000e+004  2.9510000e+004
  2.9628000e+004  2.9576000e+004  2.9510000e+004
  2.9576000e+004  2.9628000e+004  2.9715000e+004
  2.9628000e+004  2.9666000e+004  2.9715000e+004
  2.9628000e+004  2.9534000e+004  2.9666000e+004
  2.9396000e+004  2.9534000e+004  2.9510000e+004
  2.9534000e+004  2.9396000e+004  2.9434000e+004
  2.9576000e+004  2.9427000e+004  2.9510000e+004
  2.9427000e+004  2.9576000e+004  2.9499000e+004
  2.9427000e+004  2.9396000e+004  2.9510000e+004
  2.9165000e+004  2.9298000e+004  2.9215000e+004
  2.7966000e+004  2.8035000e+004  2.8103000e+004
  2.8035000e+004  2.7966000e+004  2.7904000e+004
  2.8081000e+004  2.7984000e+004  2.7957000e+004
  2.7984000e+004  2.7873000e+004  2.7957000e+004
  2.9106000e+004  2.9065000e+004  2.8981000e+004
  2.9208000e+004  2.9106000e+004  2.9227000e+004
  2.9065000e+004  2.9106000e+004  2.9208000e+004
  2.9113000e+004  2.8963000e+004  2.9027000e+004
  2.8963000e+004  2.8906000e+004  2.9027000e+004
  2.8906000e+004  2.8830000e+004  2.8787000e+004
  2.8830000e+004  2.8691000e+004  2.8787000e+004
  2.8691000e+004  2.8830000e+004  2.8706000e+004
  2.9691000e+004  2.9706000e+004  2.9879000e+004
  2.9706000e+004  2.9691000e+004  2.9568000e+004
  2.9631000e+004  2.9706000e+004  2.9568000e+004
  2.9672000e+004  2.9631000e+004  2.9545000e+004
  2.9564000e+004  2.9672000e+004  2.9545000e+004
  2.9672000e+004  2.9564000e+004  2.9684000e+004
  2.9672000e+004  2.9876000e+004  2.9877000e+004
  2.9876000e+004  2.9672000e+004  2.9684000e+004
  2.9672000e+004  2.9706000e+004  2.9631000e+004
  2.9065000e+004  2.9142000e+004  2.9004000e+004
  2.9142000e+004  2.9065000e+004  2.9208000e+004
  2.8479000e+004  2.8585000e+004  2.8478000e+004
  2.8585000e+004  2.8691000e+004  2.8706000e+004
  2.8691000e+004  2.8585000e+004  2.8571000e+004
  2.8306000e+004  2.8383000e+004  2.8478000e+004
  2.8383000e+004  2.8479000e+004  2.8478000e+004
  2.8181000e+004  2.8054000e+004  2.8158000e+004
  2.8181000e+004  2.8081000e+004  2.8054000e+004
  2.9073000e+004  2.9103000e+004  2.8995000e+004
  2.9103000e+004  2.9073000e+004  2.9192000e+004
  2.9173000e+004  2.9272000e+004  2.9300000e+004
  2.9073000e+004  2.9173000e+004  2.9192000e+004
  2.9272000e+004  2.9173000e+004  2.9158000e+004
  2.6597000e+004  2.6620000e+004  2.6528000e+004
  2.6982000e+004  2.6882000e+004  2.6919000e+004
  2.7008000e+004  2.6982000e+004  2.6919000e+004
  2.5585000e+004  2.5581000e+004  2.5509000e+004
  2.5592000e+004  2.5585000e+004  2.5509000e+004
  2.5514000e+004  2.5495000e+004  2.5443000e+004
  2.5495000e+004  2.5538000e+004  2.5534000e+004
  2.5538000e+004  2.5495000e+004  2.5514000e+004
  2.9542000e+004  2.9663000e+004  2.9572000e+004
  2.9765000e+004  2.9663000e+004  2.9643000e+004
  2.9459000e+004  2.9494000e+004  2.9605000e+004
  2.8482000e+004  2.8427000e+004  2.8353000e+004
  2.8427000e+004  2.8476000e+004  2.8354000e+004
  2.8476000e+004  2.8411000e+004  2.8354000e+004
  2.8411000e+004  2.8476000e+004  2.8552000e+004
  2.8476000e+004  2.8427000e+004  2.8586000e+004
  2.8277000e+004  2.8237000e+004  2.8354000e+004
  2.8237000e+004  2.8303000e+004  2.8354000e+004
  2.7996000e+004  2.7874000e+004  2.7973000e+004
  2.9204000e+004  2.9138000e+004  2.9083000e+004
  2.8940000e+004  2.8831000e+004  2.8823000e+004
  2.9061000e+004  2.8940000e+004  2.9060000e+004
  2.8694000e+004  2.8566000e+004  2.8598000e+004
  2.9399000e+004  2.9422000e+004  2.9509000e+004
  2.9513000e+004  2.9399000e+004  2.9509000e+004
  2.8960000e+004  2.9006000e+004  2.8868000e+004
  2.9006000e+004  2.8960000e+004  2.9101000e+004
  2.8946000e+004  2.9002000e+004  2.9075000e+004
  2.9002000e+004  2.9137000e+004  2.9075000e+004
  2.8802000e+004  2.8891000e+004  2.8775000e+004
  2.8775000e+004  2.8891000e+004  2.8801000e+004
  2.8891000e+004  2.8946000e+004  2.8801000e+004
  2.8891000e+004  2.9002000e+004  2.8946000e+004
  2.8112000e+004  2.8195000e+004  2.8053000e+004
  2.8112000e+004  2.8053000e+004  2.7961000e+004
  2.8195000e+004  2.8112000e+004  2.8244000e+004
  2.8244000e+004  2.8112000e+004  2.8148000e+004
  2.8112000e+004  2.8026000e+004  2.8148000e+004
  2.7875000e+004  2.7824000e+004  2.7959000e+004
  2.7316000e+004  2.7275000e+004  2.7392000e+004
  2.7437000e+004  2.7316000e+004  2.7392000e+004
  2.7316000e+004  2.7437000e+004  2.7363000e+004
  2.7316000e+004  2.7202000e+004  2.7275000e+004
  2.7316000e+004  2.7363000e+004  2.7234000e+004
  2.7763000e+004  2.7642000e+004  2.7670000e+004
  2.7824000e+004  2.7763000e+004  2.7879000e+004
  2.7879000e+004  2.7763000e+004  2.7781000e+004
  2.7763000e+004  2.7670000e+004  2.7781000e+004
  2.6879000e+004  2.6947000e+004  2.6977000e+004
  2.6669000e+004  2.6597000e+004  2.6583000e+004
  2.6669000e+004  2.6733000e+004  2.6756000e+004
  2.7436000e+004  2.7548000e+004  2.7560000e+004
  2.7945000e+004  2.7826000e+004  2.7890000e+004
  2.9544000e+004  2.9626000e+004  2.9664000e+004
  2.9570000e+004  2.9544000e+004  2.9664000e+004
  2.9544000e+004  2.9464000e+004  2.9626000e+004
  2.9544000e+004  2.9570000e+004  2.9430000e+004
  2.9464000e+004  2.9544000e+004  2.9430000e+004
  2.9410000e+004  2.9513000e+004  2.9541000e+004
  2.9410000e+004  2.9464000e+004  2.9360000e+004
  2.9464000e+004  2.9410000e+004  2.9541000e+004
  2.9410000e+004  2.9399000e+004  2.9513000e+004
  2.8728000e+004  2.8557000e+004  2.8648000e+004
  2.9394000e+004  2.9305000e+004  2.9264000e+004
  2.9305000e+004  2.9394000e+004  2.9450000e+004
  2.9475000e+004  2.9618000e+004  2.9577000e+004
  2.9618000e+004  2.9712000e+004  2.9577000e+004
  2.9618000e+004  2.9738000e+004  2.9712000e+004
  2.8176000e+004  2.8110000e+004  2.8061000e+004
  2.8110000e+004  2.8176000e+004  2.8231000e+004
  2.8102000e+004  2.7988000e+004  2.8110000e+004
  2.7466000e+004  2.7567000e+004  2.7591000e+004
  2.7567000e+004  2.7672000e+004  2.7591000e+004
  2.7740000e+004  2.7864000e+004  2.7800000e+004
  2.7714000e+004  2.7740000e+004  2.7800000e+004
  2.7672000e+004  2.7740000e+004  2.7591000e+004
  2.7740000e+004  2.7672000e+004  2.7775000e+004
  2.7921000e+004  2.7987000e+004  2.8061000e+004
  2.7827000e+004  2.7921000e+004  2.7770000e+004
  2.7987000e+004  2.7876000e+004  2.8011000e+004
  2.7876000e+004  2.7921000e+004  2.7827000e+004
  2.7921000e+004  2.7876000e+004  2.7987000e+004
  2.7876000e+004  2.7742000e+004  2.7780000e+004
  2.7742000e+004  2.7876000e+004  2.7827000e+004
  2.8124000e+004  2.7987000e+004  2.8011000e+004
  2.8252000e+004  2.8124000e+004  2.8250000e+004
  2.7987000e+004  2.8124000e+004  2.8061000e+004
  2.8124000e+004  2.8176000e+004  2.8061000e+004
  2.8124000e+004  2.8252000e+004  2.8176000e+004
  2.7819000e+004  2.7780000e+004  2.7682000e+004
  2.7769000e+004  2.7819000e+004  2.7682000e+004
  2.7075000e+004  2.7185000e+004  2.7176000e+004
  2.7072000e+004  2.7155000e+004  2.7193000e+004
  2.7155000e+004  2.7072000e+004  2.7051000e+004
  2.7028000e+004  2.7104000e+004  2.7129000e+004
  2.7104000e+004  2.7028000e+004  2.7020000e+004
  2.7104000e+004  2.7020000e+004  2.7176000e+004
  2.7203000e+004  2.7104000e+004  2.7176000e+004
  2.7028000e+004  2.6923000e+004  2.7020000e+004
  2.6923000e+004  2.6899000e+004  2.7020000e+004
  2.6844000e+004  2.6923000e+004  2.6949000e+004
  2.6923000e+004  2.7028000e+004  2.6949000e+004
  2.6923000e+004  2.6844000e+004  2.6817000e+004
  2.6899000e+004  2.6923000e+004  2.6817000e+004
  2.7520000e+004  2.7578000e+004  2.7653000e+004
  2.7578000e+004  2.7520000e+004  2.7471000e+004
  2.7471000e+004  2.7520000e+004  2.7394000e+004
  2.7418000e+004  2.7539000e+004  2.7471000e+004
  2.7539000e+004  2.7578000e+004  2.7471000e+004
  2.7539000e+004  2.7418000e+004  2.7413000e+004
  2.7539000e+004  2.7638000e+004  2.7682000e+004
  2.7578000e+004  2.7539000e+004  2.7682000e+004
  2.7481000e+004  2.7335000e+004  2.7357000e+004
  2.7481000e+004  2.7420000e+004  2.7335000e+004
  2.7466000e+004  2.7481000e+004  2.7357000e+004
  2.7481000e+004  2.7466000e+004  2.7591000e+004
  2.7455000e+004  2.7522000e+004  2.7553000e+004
  2.7420000e+004  2.7522000e+004  2.7455000e+004
  2.7481000e+004  2.7522000e+004  2.7420000e+004
  2.9196000e+004  2.9091000e+004  2.9107000e+004
  2.9584000e+004  2.9702000e+004  2.9585000e+004
  2.9702000e+004  2.9584000e+004  2.9676000e+004
  2.9407000e+004  2.9357000e+004  2.9279000e+004
  2.9357000e+004  2.9231000e+004  2.9279000e+004
  2.8894000e+004  2.9010000e+004  2.8971000e+004
  2.8789000e+004  2.8894000e+004  2.8772000e+004
  2.9010000e+004  2.8894000e+004  2.8997000e+004
  2.8742000e+004  2.8794000e+004  2.8671000e+004
  2.8794000e+004  2.8789000e+004  2.8671000e+004
  2.8794000e+004  2.8742000e+004  2.8871000e+004
  2.8674000e+004  2.8789000e+004  2.8772000e+004
  2.8674000e+004  2.8576000e+004  2.8671000e+004
  2.8789000e+004  2.8674000e+004  2.8671000e+004
  2.8674000e+004  2.8543000e+004  2.8576000e+004
  2.8543000e+004  2.8439000e+004  2.8449000e+004
  2.8576000e+004  2.8543000e+004  2.8449000e+004
  2.8733000e+004  2.8730000e+004  2.8844000e+004
  2.8730000e+004  2.8733000e+004  2.8605000e+004
  2.8323000e+004  2.8388000e+004  2.8261000e+004
  2.9087000e+004  2.8990000e+004  2.8962000e+004
  2.9087000e+004  2.8962000e+004  2.9035000e+004
  2.7589000e+004  2.7710000e+004  2.7623000e+004
  2.7710000e+004  2.7589000e+004  2.7681000e+004
  2.7681000e+004  2.7771000e+004  2.7809000e+004
  2.7771000e+004  2.7892000e+004  2.7809000e+004
  2.7892000e+004  2.7771000e+004  2.7854000e+004
  2.7854000e+004  2.7771000e+004  2.7679000e+004
  2.7771000e+004  2.7681000e+004  2.7679000e+004
  2.7552000e+004  2.7480000e+004  2.7428000e+004
  2.7510000e+004  2.7552000e+004  2.7428000e+004
  2.7574000e+004  2.7435000e+004  2.7480000e+004
  2.7574000e+004  2.7705000e+004  2.7698000e+004
  2.7932000e+004  2.7960000e+004  2.7829000e+004
  2.7435000e+004  2.7344000e+004  2.7480000e+004
  2.7344000e+004  2.7367000e+004  2.7480000e+004
  2.7344000e+004  2.7251000e+004  2.7367000e+004
  2.7083000e+004  2.7099000e+004  2.7200000e+004
  2.7099000e+004  2.7083000e+004  2.6991000e+004
  2.6895000e+004  2.7000000e+004  2.6991000e+004
  2.7000000e+004  2.7099000e+004  2.6991000e+004
  2.7099000e+004  2.7000000e+004  2.7106000e+004
  2.7106000e+004  2.7000000e+004  2.7006000e+004
  2.7006000e+004  2.7000000e+004  2.6902000e+004
  2.7000000e+004  2.6895000e+004  2.6902000e+004
  2.6885000e+004  2.6973000e+004  2.6870000e+004
  2.6798000e+004  2.6885000e+004  2.6782000e+004
  2.6895000e+004  2.6885000e+004  2.6798000e+004
  2.6885000e+004  2.6895000e+004  2.6991000e+004
  2.6973000e+004  2.6885000e+004  2.6991000e+004
  2.9378000e+004  2.9486000e+004  2.9487000e+004
  2.9382000e+004  2.9378000e+004  2.9487000e+004
  2.7103000e+004  2.7106000e+004  2.7006000e+004
  2.7208000e+004  2.7103000e+004  2.7205000e+004
  2.7103000e+004  2.7208000e+004  2.7106000e+004
  2.7057000e+004  2.7093000e+004  2.6970000e+004
  2.7093000e+004  2.7016000e+004  2.6970000e+004
  2.7093000e+004  2.7057000e+004  2.7179000e+004
  2.7211000e+004  2.7093000e+004  2.7179000e+004
  2.7093000e+004  2.7211000e+004  2.7130000e+004
  2.7016000e+004  2.7093000e+004  2.7130000e+004
  2.7702000e+004  2.7564000e+004  2.7623000e+004
  2.7465000e+004  2.7500000e+004  2.7373000e+004
  2.7500000e+004  2.7433000e+004  2.7373000e+004
  2.7500000e+004  2.7589000e+004  2.7623000e+004
  2.7564000e+004  2.7500000e+004  2.7623000e+004
  2.7311000e+004  2.7331000e+004  2.7430000e+004
  2.7311000e+004  2.7208000e+004  2.7331000e+004
  2.7349000e+004  2.7470000e+004  2.7393000e+004
  2.7349000e+004  2.7265000e+004  2.7228000e+004
  2.7265000e+004  2.7349000e+004  2.7393000e+004
  2.7302000e+004  2.7211000e+004  2.7179000e+004
  2.7265000e+004  2.7302000e+004  2.7179000e+004
  2.7211000e+004  2.7302000e+004  2.7347000e+004
  2.7302000e+004  2.7265000e+004  2.7393000e+004
  2.7302000e+004  2.7432000e+004  2.7347000e+004
  2.7302000e+004  2.7393000e+004  2.7432000e+004
  2.8682000e+004  2.8696000e+004  2.8578000e+004
  2.8696000e+004  2.8682000e+004  2.8806000e+004
  2.8682000e+004  2.8781000e+004  2.8806000e+004
  2.8781000e+004  2.8682000e+004  2.8658000e+004
  2.8560000e+004  2.8572000e+004  2.8658000e+004
  2.8560000e+004  2.8578000e+004  2.8461000e+004
  2.8560000e+004  2.8682000e+004  2.8578000e+004
  2.8682000e+004  2.8560000e+004  2.8658000e+004
  2.9015000e+004  2.9146000e+004  2.9047000e+004
  2.8911000e+004  2.9015000e+004  2.9047000e+004
  2.8938000e+004  2.9015000e+004  2.8911000e+004
  2.9163000e+004  2.9258000e+004  2.9146000e+004
  2.9258000e+004  2.9163000e+004  2.9275000e+004
  2.7177000e+004  2.7083000e+004  2.7200000e+004
  2.7274000e+004  2.7177000e+004  2.7200000e+004
  2.7083000e+004  2.7177000e+004  2.7065000e+004
  2.7177000e+004  2.7169000e+004  2.7065000e+004
  2.7169000e+004  2.7177000e+004  2.7290000e+004
  2.7177000e+004  2.7274000e+004  2.7290000e+004
  2.7584000e+004  2.7633000e+004  2.7510000e+004
  2.7633000e+004  2.7552000e+004  2.7510000e+004
  2.7792000e+004  2.7687000e+004  2.7774000e+004
  2.8040000e+004  2.7936000e+004  2.7916000e+004
  2.7916000e+004  2.7936000e+004  2.7792000e+004
  2.7936000e+004  2.7798000e+004  2.7792000e+004
  2.7936000e+004  2.7856000e+004  2.7798000e+004
  2.7856000e+004  2.7936000e+004  2.7991000e+004
  2.7936000e+004  2.8083000e+004  2.7991000e+004
  2.8640000e+004  2.8636000e+004  2.8752000e+004
  2.8641000e+004  2.8516000e+004  2.8600000e+004
  2.8516000e+004  2.8528000e+004  2.8400000e+004
  2.8516000e+004  2.8477000e+004  2.8600000e+004
  2.8516000e+004  2.8400000e+004  2.8477000e+004
  2.8529000e+004  2.8640000e+004  2.8643000e+004
  2.8529000e+004  2.8521000e+004  2.8416000e+004
  2.8529000e+004  2.8643000e+004  2.8521000e+004
  2.8422000e+004  2.8529000e+004  2.8416000e+004
  2.8640000e+004  2.8529000e+004  2.8527000e+004
  2.8529000e+004  2.8422000e+004  2.8527000e+004
  2.8422000e+004  2.8332000e+004  2.8423000e+004
  2.9681000e+004  2.9750000e+004  2.9782000e+004
  2.9750000e+004  2.9681000e+004  2.9627000e+004
  2.9681000e+004  2.9619000e+004  2.9627000e+004
  2.9619000e+004  2.9681000e+004  2.9707000e+004
  2.9783000e+004  2.9681000e+004  2.9782000e+004
  2.9681000e+004  2.9783000e+004  2.9707000e+004
  2.8512000e+004  2.8406000e+004  2.8404000e+004
  2.8515000e+004  2.8512000e+004  2.8404000e+004
  2.7926000e+004  2.7850000e+004  2.7964000e+004
  2.7886000e+004  2.7850000e+004  2.7748000e+004
  2.8134000e+004  2.8240000e+004  2.8152000e+004
  2.7736000e+004  2.7624000e+004  2.7724000e+004
  2.7504000e+004  2.7624000e+004  2.7533000e+004
  2.7624000e+004  2.7655000e+004  2.7533000e+004
  2.7655000e+004  2.7624000e+004  2.7736000e+004
  2.8060000e+004  2.8105000e+004  2.8185000e+004
  2.8060000e+004  2.8134000e+004  2.8010000e+004
  2.8134000e+004  2.8060000e+004  2.8185000e+004
  2.7933000e+004  2.8060000e+004  2.8010000e+004
  2.8060000e+004  2.7933000e+004  2.7981000e+004
  2.8105000e+004  2.8060000e+004  2.7981000e+004
  2.8236000e+004  2.8320000e+004  2.8373000e+004
  2.8236000e+004  2.8125000e+004  2.8205000e+004
  2.8320000e+004  2.8236000e+004  2.8205000e+004
  2.8105000e+004  2.8080000e+004  2.8202000e+004
  2.8080000e+004  2.8236000e+004  2.8202000e+004
  2.7888000e+004  2.8010000e+004  2.8029000e+004
  2.7888000e+004  2.7933000e+004  2.8010000e+004
  2.7655000e+004  2.7544000e+004  2.7533000e+004
  2.7544000e+004  2.7426000e+004  2.7533000e+004
  2.7434000e+004  2.7544000e+004  2.7565000e+004
  2.7544000e+004  2.7434000e+004  2.7426000e+004
  2.7426000e+004  2.7319000e+004  2.7412000e+004
  2.8274000e+004  2.8211000e+004  2.8310000e+004
  2.8151000e+004  2.8211000e+004  2.8274000e+004
  2.8200000e+004  2.8211000e+004  2.8090000e+004
  2.9536000e+004  2.9437000e+004  2.9388000e+004
  2.9128000e+004  2.9190000e+004  2.9081000e+004
  2.9659000e+004  2.9614000e+004  2.9740000e+004
  2.9740000e+004  2.9614000e+004  2.9611000e+004
  2.9614000e+004  2.9469000e+004  2.9611000e+004
  2.9469000e+004  2.9614000e+004  2.9540000e+004
  2.8406000e+004  2.8487000e+004  2.8355000e+004
  2.8355000e+004  2.8487000e+004  2.8403000e+004
  2.9432000e+004  2.9377000e+004  2.9293000e+004
  2.9310000e+004  2.9175000e+004  2.9292000e+004
  2.9042000e+004  2.9175000e+004  2.9080000e+004
  2.9080000e+004  2.9175000e+004  2.9202000e+004
  2.9423000e+004  2.9310000e+004  2.9292000e+004
  2.9423000e+004  2.9524000e+004  2.9555000e+004
  2.8956000e+004  2.9042000e+004  2.9080000e+004
  2.9217000e+004  2.9117000e+004  2.9268000e+004
  2.9217000e+004  2.9111000e+004  2.9117000e+004
  2.9366000e+004  2.9217000e+004  2.9268000e+004
  2.9269000e+004  2.9217000e+004  2.9366000e+004
  2.9111000e+004  2.9147000e+004  2.9026000e+004
  2.9217000e+004  2.9147000e+004  2.9111000e+004
  2.9147000e+004  2.9043000e+004  2.9026000e+004
  2.8824000e+004  2.8757000e+004  2.8697000e+004
  2.8824000e+004  2.8774000e+004  2.8898000e+004
  2.9043000e+004  2.8937000e+004  2.9026000e+004
  2.8937000e+004  2.8824000e+004  2.8898000e+004
  2.1794000e+004  2.2014000e+004  2.1991000e+004
  2.2014000e+004  2.2213000e+004  2.1991000e+004
  2.2869000e+004  2.3009000e+004  2.2773000e+004
  2.3009000e+004  2.2870000e+004  2.2773000e+004
  2.2982000e+004  2.3128000e+004  2.2915000e+004
  2.3065000e+004  2.2869000e+004  2.2915000e+004
  2.3065000e+004  2.3009000e+004  2.2869000e+004
  2.2734000e+004  2.2623000e+004  2.2494000e+004
  2.2494000e+004  2.2623000e+004  2.2393000e+004
  2.2623000e+004  2.2734000e+004  2.2915000e+004
  2.2623000e+004  2.2459000e+004  2.2393000e+004
  2.2869000e+004  2.2623000e+004  2.2915000e+004
  2.2623000e+004  2.2869000e+004  2.2635000e+004
  2.2868000e+004  2.3045000e+004  2.2819000e+004
  2.3022000e+004  2.2996000e+004  2.3171000e+004
  2.2646000e+004  2.2816000e+004  2.2585000e+004
  2.4239000e+004  2.4059000e+004  2.4226000e+004
  2.4418000e+004  2.4239000e+004  2.4226000e+004
  2.4059000e+004  2.4152000e+004  2.3967000e+004
  2.4239000e+004  2.4152000e+004  2.4059000e+004
  2.3606000e+004  2.3715000e+004  2.3908000e+004
  2.3954000e+004  2.4041000e+004  2.3908000e+004
  2.4736000e+004  2.4577000e+004  2.4765000e+004
  2.4618000e+004  2.4577000e+004  2.4736000e+004
  2.4577000e+004  2.4404000e+004  2.4542000e+004
  2.4404000e+004  2.4577000e+004  2.4362000e+004
  2.4577000e+004  2.4481000e+004  2.4362000e+004
  2.4577000e+004  2.4618000e+004  2.4481000e+004
  2.5051000e+004  2.5058000e+004  2.4875000e+004
  2.5058000e+004  2.4848000e+004  2.4875000e+004
  2.4848000e+004  2.5058000e+004  2.5011000e+004
  2.5058000e+004  2.5051000e+004  2.5144000e+004
  2.5174000e+004  2.5058000e+004  2.5144000e+004
  2.4618000e+004  2.4587000e+004  2.4481000e+004
  2.4587000e+004  2.4618000e+004  2.4715000e+004
  2.4696000e+004  2.4587000e+004  2.4715000e+004
  2.4904000e+004  2.4952000e+004  2.4750000e+004
  2.4952000e+004  2.4904000e+004  2.5077000e+004
  2.4822000e+004  2.4848000e+004  2.5011000e+004
  2.4848000e+004  2.4822000e+004  2.4696000e+004
  2.0410000e+004  2.0421000e+004  2.0573000e+004
  2.0244000e+004  2.0410000e+004  2.0360000e+004
  2.0421000e+004  2.0410000e+004  2.0256000e+004
  2.1473000e+004  2.1479000e+004  2.1333000e+004
  2.1473000e+004  2.1700000e+004  2.1479000e+004
  2.1551000e+004  2.1473000e+004  2.1351000e+004
  2.1739000e+004  2.1473000e+004  2.1551000e+004
  2.1473000e+004  2.1739000e+004  2.1700000e+004
  2.1249000e+004  2.1473000e+004  2.1333000e+004
  2.2578000e+004  2.2805000e+004  2.2787000e+004
  2.2805000e+004  2.2578000e+004  2.2591000e+004
  2.2578000e+004  2.2445000e+004  2.2591000e+004
  2.2578000e+004  2.2555000e+004  2.2361000e+004
  2.2445000e+004  2.2578000e+004  2.2361000e+004
  2.3608000e+004  2.3873000e+004  2.3741000e+004
  2.3608000e+004  2.3741000e+004  2.3407000e+004
  2.3383000e+004  2.3608000e+004  2.3407000e+004
  2.3608000e+004  2.3383000e+004  2.3625000e+004
  2.3873000e+004  2.3608000e+004  2.3625000e+004
  2.1070000e+004  2.1288000e+004  2.1311000e+004
  2.2336000e+004  2.2095000e+004  2.2124000e+004
  2.2234000e+004  2.2336000e+004  2.2124000e+004
  2.1929000e+004  2.2095000e+004  2.2160000e+004
  2.2059000e+004  2.1929000e+004  2.2160000e+004
  2.1427000e+004  2.1677000e+004  2.1606000e+004
  2.1677000e+004  2.1427000e+004  2.1504000e+004
  2.2005000e+004  2.2027000e+004  2.1787000e+004
  2.2027000e+004  2.2005000e+004  2.2230000e+004
  2.1519000e+004  2.1386000e+004  2.1603000e+004
  2.0986000e+004  2.0764000e+004  2.1005000e+004
  2.0986000e+004  2.1239000e+004  2.1197000e+004
  2.1239000e+004  2.0986000e+004  2.1005000e+004
  2.1239000e+004  2.1386000e+004  2.1197000e+004
  2.1386000e+004  2.1239000e+004  2.1392000e+004
  2.0485000e+004  2.0448000e+004  2.0348000e+004
  2.0485000e+004  2.0502000e+004  2.0631000e+004
  2.0485000e+004  2.0358000e+004  2.0502000e+004
  2.0764000e+004  2.0615000e+004  2.0631000e+004
  2.0615000e+004  2.0485000e+004  2.0631000e+004
  2.0485000e+004  2.0615000e+004  2.0448000e+004
  2.1131000e+004  2.1244000e+004  2.1350000e+004
  2.1244000e+004  2.1386000e+004  2.1350000e+004
  2.1386000e+004  2.1244000e+004  2.1197000e+004
  2.1788000e+004  2.1599000e+004  2.1694000e+004
  2.1449000e+004  2.1599000e+004  2.1407000e+004
  2.1625000e+004  2.1599000e+004  2.1788000e+004
  2.0440000e+004  2.0466000e+004  2.0319000e+004
  2.0273000e+004  2.0440000e+004  2.0319000e+004
  2.0440000e+004  2.0273000e+004  2.0378000e+004
  2.0343000e+004  2.0378000e+004  2.0209000e+004
  2.0343000e+004  2.0209000e+004  2.0133000e+004
  2.0314000e+004  2.0343000e+004  2.0133000e+004
  2.0343000e+004  2.0314000e+004  2.0471000e+004
  2.0176000e+004  2.0173000e+004  1.9953000e+004
  2.0173000e+004  1.9926000e+004  1.9953000e+004
  2.0173000e+004  2.0176000e+004  2.0351000e+004
  2.0594000e+004  2.0742000e+004  2.0776000e+004
  2.5885000e+004  2.5954000e+004  2.5890000e+004
  2.5890000e+004  2.5954000e+004  2.5982000e+004
  2.5954000e+004  2.6032000e+004  2.5982000e+004
  2.6465000e+004  2.6501000e+004  2.6396000e+004
  2.6501000e+004  2.6413000e+004  2.6396000e+004
  2.6563000e+004  2.6501000e+004  2.6465000e+004
  2.6501000e+004  2.6486000e+004  2.6413000e+004
  2.6584000e+004  2.6501000e+004  2.6639000e+004
  2.6501000e+004  2.6563000e+004  2.6639000e+004
  2.6601000e+004  2.6648000e+004  2.6533000e+004
  2.6601000e+004  2.6704000e+004  2.6648000e+004
  2.6406000e+004  2.6510000e+004  2.6443000e+004
  2.6443000e+004  2.6510000e+004  2.6533000e+004
  2.6510000e+004  2.6601000e+004  2.6533000e+004
  2.6406000e+004  2.6293000e+004  2.6329000e+004
  2.6293000e+004  2.6212000e+004  2.6329000e+004
  2.5663000e+004  2.5644000e+004  2.5747000e+004
  2.5743000e+004  2.5663000e+004  2.5747000e+004
  2.5743000e+004  2.5823000e+004  2.5789000e+004
  2.5823000e+004  2.5743000e+004  2.5747000e+004
  2.5823000e+004  2.5875000e+004  2.5789000e+004
  2.5928000e+004  2.5875000e+004  2.5965000e+004
  2.5875000e+004  2.5911000e+004  2.5965000e+004
  2.5875000e+004  2.5823000e+004  2.5911000e+004
  2.5860000e+004  2.5871000e+004  2.5934000e+004
  2.5504000e+004  2.5471000e+004  2.5416000e+004
  2.5504000e+004  2.5438000e+004  2.5525000e+004
  2.5438000e+004  2.5504000e+004  2.5416000e+004
  2.5389000e+004  2.5449000e+004  2.5383000e+004
  2.5449000e+004  2.5522000e+004  2.5457000e+004
  2.5383000e+004  2.5449000e+004  2.5457000e+004
  2.5490000e+004  2.5565000e+004  2.5493000e+004
  2.5624000e+004  2.5724000e+004  2.5660000e+004
  2.3460000e+004  2.3711000e+004  2.3710000e+004
  2.3711000e+004  2.3460000e+004  2.3490000e+004
  2.4363000e+004  2.4549000e+004  2.4422000e+004
  2.4191000e+004  2.4036000e+004  2.4135000e+004
  2.4800000e+004  2.4681000e+004  2.4668000e+004
  2.4681000e+004  2.4800000e+004  2.4802000e+004
  2.4681000e+004  2.4688000e+004  2.4576000e+004
  2.4688000e+004  2.4681000e+004  2.4802000e+004
  2.4800000e+004  2.5002000e+004  2.4802000e+004
  2.5100000e+004  2.5002000e+004  2.5101000e+004
  2.5002000e+004  2.5004000e+004  2.5101000e+004
  2.5002000e+004  2.4800000e+004  2.5004000e+004
  2.4817000e+004  2.4688000e+004  2.4802000e+004
  2.5007000e+004  2.4817000e+004  2.4802000e+004
  2.5002000e+004  2.5007000e+004  2.4802000e+004
  2.5344000e+004  2.5261000e+004  2.5263000e+004
  2.5411000e+004  2.5344000e+004  2.5345000e+004
  2.5344000e+004  2.5263000e+004  2.5345000e+004
  2.5419000e+004  2.5344000e+004  2.5411000e+004
  2.5344000e+004  2.5419000e+004  2.5347000e+004
  2.5261000e+004  2.5344000e+004  2.5347000e+004
  2.3936000e+004  2.4078000e+004  2.4017000e+004
  2.4078000e+004  2.4199000e+004  2.4017000e+004
  2.4199000e+004  2.4078000e+004  2.4291000e+004
  2.4365000e+004  2.4345000e+004  2.4157000e+004
  2.4199000e+004  2.4365000e+004  2.4157000e+004
  2.4429000e+004  2.4365000e+004  2.4199000e+004
  2.4365000e+004  2.4429000e+004  2.4538000e+004
  2.4400000e+004  2.4271000e+004  2.4449000e+004
  2.4400000e+004  2.4557000e+004  2.4507000e+004
  2.4557000e+004  2.4400000e+004  2.4449000e+004
  2.4458000e+004  2.4604000e+004  2.4466000e+004
  2.4604000e+004  2.4458000e+004  2.4576000e+004
  2.5359000e+004  2.5363000e+004  2.5271000e+004
  2.5363000e+004  2.5359000e+004  2.5448000e+004
  2.5359000e+004  2.5470000e+004  2.5448000e+004
  2.3926000e+004  2.3957000e+004  2.4082000e+004
  2.4032000e+004  2.3882000e+004  2.3902000e+004
  2.3882000e+004  2.4032000e+004  2.4011000e+004
  2.3858000e+004  2.3882000e+004  2.4011000e+004
  2.3882000e+004  2.3858000e+004  2.3586000e+004
  2.4210000e+004  2.4032000e+004  2.4156000e+004
  2.4210000e+004  2.4360000e+004  2.4392000e+004
  2.4319000e+004  2.4210000e+004  2.4392000e+004
  2.4721000e+004  2.4916000e+004  2.4782000e+004
  2.5254000e+004  2.5256000e+004  2.5153000e+004
  2.5254000e+004  2.5261000e+004  2.5347000e+004
  2.5261000e+004  2.5254000e+004  2.5170000e+004
  2.5348000e+004  2.5254000e+004  2.5347000e+004
  2.5256000e+004  2.5254000e+004  2.5348000e+004
  2.5167000e+004  2.5085000e+004  2.5227000e+004
  2.5085000e+004  2.5134000e+004  2.5227000e+004
  2.5134000e+004  2.5085000e+004  2.5020000e+004
  2.4955000e+004  2.5086000e+004  2.5034000e+004
  2.5174000e+004  2.5257000e+004  2.5269000e+004
  2.5257000e+004  2.5144000e+004  2.5209000e+004
  2.5257000e+004  2.5174000e+004  2.5144000e+004
  2.5295000e+004  2.5257000e+004  2.5209000e+004
  2.5257000e+004  2.5295000e+004  2.5358000e+004
  2.6367000e+004  2.6408000e+004  2.6320000e+004
  2.6408000e+004  2.6367000e+004  2.6477000e+004
  2.6487000e+004  2.6408000e+004  2.6477000e+004
  2.6378000e+004  2.6408000e+004  2.6487000e+004
  2.6367000e+004  2.6456000e+004  2.6477000e+004
  2.6541000e+004  2.6456000e+004  2.6451000e+004
  2.6456000e+004  2.6363000e+004  2.6451000e+004
  2.6456000e+004  2.6367000e+004  2.6363000e+004
  2.6456000e+004  2.6541000e+004  2.6554000e+004
  2.6477000e+004  2.6456000e+004  2.6554000e+004
  2.7523000e+004  2.7575000e+004  2.7637000e+004
  2.7599000e+004  2.7523000e+004  2.7637000e+004
  2.7024000e+004  2.7121000e+004  2.7105000e+004
  2.6629000e+004  2.6663000e+004  2.6562000e+004
  2.6663000e+004  2.6629000e+004  2.6738000e+004
  2.6730000e+004  2.6663000e+004  2.6738000e+004
  2.7003000e+004  2.6931000e+004  2.7073000e+004
  2.6931000e+004  2.7003000e+004  2.6918000e+004
  2.6918000e+004  2.7003000e+004  2.7010000e+004
  2.7575000e+004  2.7464000e+004  2.7530000e+004
  2.7464000e+004  2.7405000e+004  2.7530000e+004
  2.7523000e+004  2.7464000e+004  2.7575000e+004
  2.7182000e+004  2.7145000e+004  2.7266000e+004
  2.7145000e+004  2.7182000e+004  2.7073000e+004
  2.7189000e+004  2.7288000e+004  2.7245000e+004
  2.7405000e+004  2.7288000e+004  2.7378000e+004
  2.7182000e+004  2.7288000e+004  2.7189000e+004
  2.7378000e+004  2.7288000e+004  2.7266000e+004
  2.7288000e+004  2.7182000e+004  2.7266000e+004
  2.6704000e+004  2.6755000e+004  2.6849000e+004
  2.6755000e+004  2.6840000e+004  2.6849000e+004
  2.6755000e+004  2.6704000e+004  2.6672000e+004
  2.6840000e+004  2.6755000e+004  2.6769000e+004
  2.7191000e+004  2.7121000e+004  2.7245000e+004
  2.7105000e+004  2.7191000e+004  2.7228000e+004
  2.7121000e+004  2.7191000e+004  2.7105000e+004
  2.6467000e+004  2.6406000e+004  2.6329000e+004
  2.6405000e+004  2.6467000e+004  2.6329000e+004
  2.6510000e+004  2.6467000e+004  2.6560000e+004
  2.6467000e+004  2.6510000e+004  2.6406000e+004
  2.6467000e+004  2.6567000e+004  2.6560000e+004
  2.6567000e+004  2.6467000e+004  2.6499000e+004
  2.6467000e+004  2.6405000e+004  2.6499000e+004
  2.6196000e+004  2.6226000e+004  2.6127000e+004
  2.6226000e+004  2.6159000e+004  2.6127000e+004
  2.6226000e+004  2.6196000e+004  2.6288000e+004
  2.6318000e+004  2.6226000e+004  2.6288000e+004
  2.6226000e+004  2.6318000e+004  2.6239000e+004
  2.6159000e+004  2.6226000e+004  2.6239000e+004
  2.6055000e+004  2.6109000e+004  2.6017000e+004
  2.6192000e+004  2.6106000e+004  2.6191000e+004
  2.6106000e+004  2.6192000e+004  2.6115000e+004
  2.6192000e+004  2.6203000e+004  2.6115000e+004
  2.6116000e+004  2.6047000e+004  2.6115000e+004
  2.6047000e+004  2.6116000e+004  2.6026000e+004
  2.6300000e+004  2.6333000e+004  2.6237000e+004
  2.7877000e+004  2.7772000e+004  2.7737000e+004
  2.7772000e+004  2.7648000e+004  2.7737000e+004
  2.7585000e+004  2.7516000e+004  2.7635000e+004
  2.7516000e+004  2.7585000e+004  2.7462000e+004
  2.7701000e+004  2.7585000e+004  2.7635000e+004
  2.8357000e+004  2.8241000e+004  2.8295000e+004
  2.8241000e+004  2.8357000e+004  2.8317000e+004
  2.8006000e+004  2.8086000e+004  2.7949000e+004
  2.8006000e+004  2.7877000e+004  2.8014000e+004
  2.8144000e+004  2.8006000e+004  2.8014000e+004
  2.8006000e+004  2.8144000e+004  2.8086000e+004
  2.8144000e+004  2.8224000e+004  2.8086000e+004
  2.8224000e+004  2.8144000e+004  2.8282000e+004
  2.8381000e+004  2.8224000e+004  2.8282000e+004
  2.8412000e+004  2.8381000e+004  2.8282000e+004
  2.8335000e+004  2.8412000e+004  2.8282000e+004
  2.8412000e+004  2.8335000e+004  2.8448000e+004
  2.7675000e+004  2.7767000e+004  2.7786000e+004
  2.8266000e+004  2.8302000e+004  2.8385000e+004
  2.8302000e+004  2.8426000e+004  2.8385000e+004
  2.6033000e+004  2.5952000e+004  2.5982000e+004
  2.5916000e+004  2.5887000e+004  2.5814000e+004
  2.5832000e+004  2.5916000e+004  2.5814000e+004
  2.5916000e+004  2.5832000e+004  2.5899000e+004
  2.5987000e+004  2.5916000e+004  2.5899000e+004
  2.7604000e+004  2.7483000e+004  2.7583000e+004
  2.7624000e+004  2.7604000e+004  2.7724000e+004
  2.7483000e+004  2.7604000e+004  2.7504000e+004
  2.7604000e+004  2.7624000e+004  2.7504000e+004
  2.4843000e+004  2.4782000e+004  2.5020000e+004
  2.5085000e+004  2.4843000e+004  2.5020000e+004
  2.4843000e+004  2.5085000e+004  2.4965000e+004
  2.4843000e+004  2.4682000e+004  2.4782000e+004
  2.4843000e+004  2.4732000e+004  2.4682000e+004
  2.5062000e+004  2.5085000e+004  2.5167000e+004
  2.6100000e+004  2.6110000e+004  2.6028000e+004
  2.6807000e+004  2.6686000e+004  2.6751000e+004
  2.6864000e+004  2.6773000e+004  2.6762000e+004
  2.6773000e+004  2.6864000e+004  2.6875000e+004
  2.6394000e+004  2.6495000e+004  2.6463000e+004
  2.7163000e+004  2.7289000e+004  2.7187000e+004
  2.6488000e+004  2.6433000e+004  2.6517000e+004
  2.6433000e+004  2.6488000e+004  2.6392000e+004
  2.6340000e+004  2.6433000e+004  2.6392000e+004
  2.6387000e+004  2.6433000e+004  2.6340000e+004
  2.6739000e+004  2.6624000e+004  2.6736000e+004
  2.5187000e+004  2.5238000e+004  2.5294000e+004
  2.5218000e+004  2.5187000e+004  2.5305000e+004
  2.5238000e+004  2.5187000e+004  2.5146000e+004
  2.5187000e+004  2.5073000e+004  2.5146000e+004
  2.5045000e+004  2.4859000e+004  2.5049000e+004
  2.4859000e+004  2.4892000e+004  2.4714000e+004
  2.4859000e+004  2.5045000e+004  2.4892000e+004
  2.4704000e+004  2.4859000e+004  2.4714000e+004
  2.5103000e+004  2.4982000e+004  2.4990000e+004
  2.4871000e+004  2.4762000e+004  2.4710000e+004
  2.5228000e+004  2.5232000e+004  2.5264000e+004
  2.5253000e+004  2.5232000e+004  2.5188000e+004
  2.5188000e+004  2.5232000e+004  2.5184000e+004
  2.5232000e+004  2.5228000e+004  2.5184000e+004
  2.5264000e+004  2.5232000e+004  2.5288000e+004
  2.5304000e+004  2.5300000e+004  2.5270000e+004
  2.5300000e+004  2.5304000e+004  2.5333000e+004
  2.5228000e+004  2.5202000e+004  2.5184000e+004
  2.5202000e+004  2.5164000e+004  2.5184000e+004
  2.5164000e+004  2.5202000e+004  2.5196000e+004
  2.5202000e+004  2.5230000e+004  2.5196000e+004
  2.5202000e+004  2.5228000e+004  2.5230000e+004
  2.2720000e+004  2.2516000e+004  2.2511000e+004
  2.2720000e+004  2.2929000e+004  2.2949000e+004
  2.2663000e+004  2.2720000e+004  2.2949000e+004
  2.2829000e+004  2.2626000e+004  2.2559000e+004
  2.3066000e+004  2.2841000e+004  2.2949000e+004
  2.2841000e+004  2.2663000e+004  2.2949000e+004
  2.2841000e+004  2.2829000e+004  2.2559000e+004
  2.2820000e+004  2.2626000e+004  2.2829000e+004
  2.4681000e+004  2.4563000e+004  2.4668000e+004
  2.4563000e+004  2.4681000e+004  2.4576000e+004
  2.4062000e+004  2.3960000e+004  2.4087000e+004
  2.4248000e+004  2.4458000e+004  2.4263000e+004
  2.4458000e+004  2.4248000e+004  2.4439000e+004
  2.2619000e+004  2.2870000e+004  2.2684000e+004
  2.2870000e+004  2.2619000e+004  2.2773000e+004
  2.2914000e+004  2.3072000e+004  2.2929000e+004
  2.2914000e+004  2.3102000e+004  2.3072000e+004
  2.3127000e+004  2.3346000e+004  2.3327000e+004
  2.3346000e+004  2.3127000e+004  2.3140000e+004
  2.2930000e+004  2.2686000e+004  2.2759000e+004
  2.2930000e+004  2.2914000e+004  2.2686000e+004
  2.2914000e+004  2.2930000e+004  2.3102000e+004
  2.3261000e+004  2.3147000e+004  2.3025000e+004
  2.4197000e+004  2.4078000e+004  2.4049000e+004
  2.3939000e+004  2.3936000e+004  2.3684000e+004
  2.3939000e+004  2.4078000e+004  2.3936000e+004
  2.4078000e+004  2.3939000e+004  2.4049000e+004
  2.2743000e+004  2.2917000e+004  2.3025000e+004
  2.2917000e+004  2.2743000e+004  2.2683000e+004
  2.2933000e+004  2.2917000e+004  2.2683000e+004
  2.2894000e+004  2.2677000e+004  2.2669000e+004
  2.2828000e+004  2.3004000e+004  2.2790000e+004
  2.3004000e+004  2.2828000e+004  2.3061000e+004
  2.3291000e+004  2.3210000e+004  2.3061000e+004
  2.3210000e+004  2.3004000e+004  2.3061000e+004
  2.0150000e+004  1.9942000e+004  1.9923000e+004
  2.0118000e+004  2.0150000e+004  1.9923000e+004
  2.0150000e+004  2.0118000e+004  2.0331000e+004
  2.0334000e+004  2.0150000e+004  2.0331000e+004
  2.0467000e+004  2.0340000e+004  2.0334000e+004
  2.5986000e+004  2.5909000e+004  2.5915000e+004
  2.5925000e+004  2.5847000e+004  2.5946000e+004
  2.6071000e+004  2.5986000e+004  2.6064000e+004
  2.6064000e+004  2.6099000e+004  2.6140000e+004
  2.6219000e+004  2.6099000e+004  2.6167000e+004
  2.6099000e+004  2.6219000e+004  2.6140000e+004
  2.5997000e+004  2.5986000e+004  2.5915000e+004
  2.5986000e+004  2.5997000e+004  2.6064000e+004
  2.5997000e+004  2.6099000e+004  2.6064000e+004
  2.6099000e+004  2.5997000e+004  2.6019000e+004
  2.5977000e+004  2.5905000e+004  2.5966000e+004
  2.6037000e+004  2.5941000e+004  2.5992000e+004
  2.5776000e+004  2.5694000e+004  2.5704000e+004
  2.5618000e+004  2.5694000e+004  2.5615000e+004
  2.5299000e+004  2.5363000e+004  2.5374000e+004
  2.4764000e+004  2.4819000e+004  2.4667000e+004
  2.5120000e+004  2.5203000e+004  2.5223000e+004
  2.5120000e+004  2.5036000e+004  2.4966000e+004
  2.1493000e+004  2.1744000e+004  2.1679000e+004
  2.1626000e+004  2.1744000e+004  2.1493000e+004
  2.2224000e+004  2.2458000e+004  2.2287000e+004
  2.4009000e+004  2.3866000e+004  2.3998000e+004
  2.4009000e+004  2.3998000e+004  2.4144000e+004
  2.4113000e+004  2.4009000e+004  2.4144000e+004
  2.3866000e+004  2.4009000e+004  2.3961000e+004
  2.5331000e+004  2.5280000e+004  2.5237000e+004
  2.5280000e+004  2.5173000e+004  2.5237000e+004
  2.2328000e+004  2.2514000e+004  2.2545000e+004
  2.2514000e+004  2.2328000e+004  2.2287000e+004
  2.2328000e+004  2.2293000e+004  2.2070000e+004
  2.2125000e+004  2.2328000e+004  2.2070000e+004
  2.0412000e+004  2.0300000e+004  2.0277000e+004
  2.0412000e+004  2.0452000e+004  2.0300000e+004
  2.3303000e+004  2.3551000e+004  2.3456000e+004
  2.3219000e+004  2.3303000e+004  2.3456000e+004
  2.3303000e+004  2.3219000e+004  2.3088000e+004
  2.3551000e+004  2.3303000e+004  2.3376000e+004
  1.9787000e+004  1.9594000e+004  1.9756000e+004
  1.9342000e+004  1.9409000e+004  1.9216000e+004
  1.9409000e+004  1.9221000e+004  1.9216000e+004
  1.9157000e+004  1.9221000e+004  1.9344000e+004
  1.9216000e+004  1.9221000e+004  1.9021000e+004
  1.9221000e+004  1.9157000e+004  1.9021000e+004
  1.9879000e+004  1.9924000e+004  2.0106000e+004
  1.9518000e+004  1.9743000e+004  1.9535000e+004
  1.9342000e+004  1.9518000e+004  1.9535000e+004
  1.9518000e+004  1.9342000e+004  1.9319000e+004
  1.8991000e+004  1.8794000e+004  1.9021000e+004
  1.8794000e+004  1.8652000e+004  1.8583000e+004
  1.9255000e+004  1.9184000e+004  1.9060000e+004
  1.8883000e+004  1.8657000e+004  1.8652000e+004
  1.8657000e+004  1.8883000e+004  1.8837000e+004
  1.7424000e+004  1.7262000e+004  1.7090000e+004
  1.6964000e+004  1.7262000e+004  1.7114000e+004
  1.7114000e+004  1.7262000e+004  1.7378000e+004
  1.7262000e+004  1.7496000e+004  1.7378000e+004
  1.7262000e+004  1.7424000e+004  1.7550000e+004
  1.7496000e+004  1.7262000e+004  1.7550000e+004
  1.7864000e+004  1.8118000e+004  1.8055000e+004
  1.8118000e+004  1.8334000e+004  1.8055000e+004
  1.8334000e+004  1.8118000e+004  1.8403000e+004
  1.7114000e+004  1.6899000e+004  1.6871000e+004
  1.7143000e+004  1.6899000e+004  1.7114000e+004
  1.8987000e+004  1.8928000e+004  1.8746000e+004
  1.7495000e+004  1.7710000e+004  1.7371000e+004
  1.7142000e+004  1.6973000e+004  1.6934000e+004
  1.9667000e+004  1.9588000e+004  1.9457000e+004
  1.9667000e+004  1.9534000e+004  1.9742000e+004
  1.9870000e+004  1.9667000e+004  1.9742000e+004
  2.0264000e+004  2.0438000e+004  2.0284000e+004
  2.0438000e+004  2.0437000e+004  2.0284000e+004
  2.0437000e+004  2.0438000e+004  2.0599000e+004
  1.9831000e+004  1.9979000e+004  2.0019000e+004
  2.2034000e+004  2.1905000e+004  2.2127000e+004
  2.1807000e+004  2.1585000e+004  2.1817000e+004
  2.2218000e+004  2.2436000e+004  2.2449000e+004
  2.2605000e+004  2.2436000e+004  2.2609000e+004
  2.2436000e+004  2.2605000e+004  2.2449000e+004
  2.1677000e+004  2.1813000e+004  2.1606000e+004
  1.9142000e+004  1.8984000e+004  1.8957000e+004
  1.8984000e+004  1.8782000e+004  1.8957000e+004
  1.8984000e+004  1.9161000e+004  1.9031000e+004
  1.9161000e+004  1.8984000e+004  1.9142000e+004
  1.9350000e+004  1.9348000e+004  1.9185000e+004
  1.9122000e+004  1.9142000e+004  1.8957000e+004
  1.8734000e+004  1.8716000e+004  1.8506000e+004
  1.9904000e+004  2.0148000e+004  2.0097000e+004
  2.0092000e+004  2.0317000e+004  2.0259000e+004
  2.0317000e+004  2.0092000e+004  2.0097000e+004
  2.0290000e+004  2.0317000e+004  2.0097000e+004
  2.0148000e+004  2.0290000e+004  2.0097000e+004
  1.9600000e+002  3.9300000e+002  2.9800000e+002
  2.9800000e+002  3.9300000e+002  4.7500000e+002
  3.9300000e+002  5.2400000e+002  4.7500000e+002
  3.9300000e+002  4.3800000e+002  5.2400000e+002
  3.9300000e+002  2.6900000e+002  4.3800000e+002
  1.7300000e+002  2.6900000e+002  1.9600000e+002
  2.6900000e+002  3.9300000e+002  1.9600000e+002
  2.0240000e+003  1.9590000e+003  1.9430000e+003
  1.9590000e+003  1.8650000e+003  1.9430000e+003
  1.7250000e+003  1.7270000e+003  1.6350000e+003
  2.0230000e+003  2.0240000e+003  1.9430000e+003
  1.9410000e+003  2.0230000e+003  1.9430000e+003
  2.0230000e+003  2.0910000e+003  2.1020000e+003
  2.0240000e+003  2.0230000e+003  2.1020000e+003
  2.0230000e+003  1.9990000e+003  2.0910000e+003
  2.0230000e+003  1.9410000e+003  1.9990000e+003
  2.5220000e+003  2.4470000e+003  2.4400000e+003
  2.4470000e+003  2.3610000e+003  2.4400000e+003
  2.3540000e+003  2.4020000e+003  2.4400000e+003
  2.4740000e+003  2.3800000e+003  2.4510000e+003
  2.6220000e+003  2.5470000e+003  2.5280000e+003
  2.2050000e+003  2.2010000e+003  2.2780000e+003
  1.9830000e+003  2.0590000e+003  1.9900000e+003
  2.0590000e+003  2.1360000e+003  2.1320000e+003
  1.3710000e+003  1.4480000e+003  1.5050000e+003
  1.6780000e+003  1.6220000e+003  1.5560000e+003
  1.6220000e+003  1.4480000e+003  1.5560000e+003
  1.4480000e+003  1.6220000e+003  1.5050000e+003
  1.6220000e+003  1.6290000e+003  1.5050000e+003
  1.6860000e+003  1.6780000e+003  1.5560000e+003
  1.5110000e+003  1.6860000e+003  1.5560000e+003
  1.6860000e+003  1.5110000e+003  1.6350000e+003
  1.7270000e+003  1.6860000e+003  1.6350000e+003
  1.4080000e+003  1.5110000e+003  1.5560000e+003
  1.4480000e+003  1.4080000e+003  1.5560000e+003
  1.4050000e+003  1.3440000e+003  1.2800000e+003
  1.3250000e+003  1.4050000e+003  1.2800000e+003
  1.4810000e+003  1.4050000e+003  1.5430000e+003
  1.5430000e+003  1.4050000e+003  1.4540000e+003
  2.2630000e+003  2.1770000e+003  2.1900000e+003
  2.2630000e+003  2.2330000e+003  2.1770000e+003
  1.8660000e+003  1.9630000e+003  1.9370000e+003
  2.0960000e+003  2.1770000e+003  2.1480000e+003
  2.1770000e+003  2.0960000e+003  2.1110000e+003
  1.7650000e+003  1.7990000e+003  1.7020000e+003
  1.7990000e+003  1.7650000e+003  1.8620000e+003
  1.7650000e+003  1.7000000e+003  1.8430000e+003
  2.3940000e+003  2.3450000e+003  2.4520000e+003
  2.4700000e+003  2.3940000e+003  2.4520000e+003
  1.6380000e+003  1.5780000e+003  1.7020000e+003
  9.1000000e+002  9.8700000e+002  9.8600000e+002
  9.8700000e+002  1.0810000e+003  9.8600000e+002
  1.0810000e+003  9.8700000e+002  1.0450000e+003
  9.8700000e+002  9.1000000e+002  9.0500000e+002
  9.8700000e+002  9.5900000e+002  1.0450000e+003
  1.1400000e+003  1.0460000e+003  1.0650000e+003
  1.0460000e+003  1.1370000e+003  1.0250000e+003
  3.7080000e+003  3.8330000e+003  3.7670000e+003
  3.7080000e+003  3.7670000e+003  3.6760000e+003
  3.8330000e+003  3.7080000e+003  3.7690000e+003
  3.6490000e+003  3.7080000e+003  3.5900000e+003
  4.7010000e+003  4.8010000e+003  4.8020000e+003
  4.7130000e+003  4.8010000e+003  4.6530000e+003
  4.5300000e+003  4.6440000e+003  4.4820000e+003
  4.4070000e+003  4.5300000e+003  4.4820000e+003
  4.4830000e+003  4.5300000e+003  4.4070000e+003
  3.5240000e+003  3.5440000e+003  3.6590000e+003
  3.6130000e+003  3.5240000e+003  3.6590000e+003
  3.3890000e+003  3.5240000e+003  3.4820000e+003
  3.5240000e+003  3.6130000e+003  3.4820000e+003
  3.5500000e+003  3.5410000e+003  3.4550000e+003
  3.6670000e+003  3.5500000e+003  3.5530000e+003
  2.6740000e+003  2.5980000e+003  2.6720000e+003
  2.7450000e+003  2.6740000e+003  2.6720000e+003
  2.5900000e+003  2.6870000e+003  2.5770000e+003
  2.5900000e+003  2.6200000e+003  2.6870000e+003
  2.6200000e+003  2.5900000e+003  2.5240000e+003
  2.4870000e+003  2.5900000e+003  2.5770000e+003
  2.5240000e+003  2.5900000e+003  2.4870000e+003
  2.5410000e+003  2.5970000e+003  2.5210000e+003
  2.5970000e+003  2.6330000e+003  2.6840000e+003
  2.5970000e+003  2.6200000e+003  2.5210000e+003
  2.6200000e+003  2.5970000e+003  2.6840000e+003
  2.0740000e+003  2.1560000e+003  2.1490000e+003
  2.0740000e+003  2.1490000e+003  2.0670000e+003
  2.2340000e+003  2.3280000e+003  2.3020000e+003
  2.3280000e+003  2.4250000e+003  2.3850000e+003
  2.3020000e+003  2.3280000e+003  2.3850000e+003
  2.3750000e+003  2.3280000e+003  2.3070000e+003
  2.2390000e+003  2.3230000e+003  2.2360000e+003
  2.1710000e+003  2.1680000e+003  2.1020000e+003
  2.2490000e+003  2.1680000e+003  2.1710000e+003
  2.1680000e+003  2.2490000e+003  2.2390000e+003
  2.1610000e+003  2.1680000e+003  2.2390000e+003
  2.1680000e+003  2.0820000e+003  2.1020000e+003
  2.1680000e+003  2.1610000e+003  2.0820000e+003
  2.3140000e+003  2.2490000e+003  2.3360000e+003
  2.2490000e+003  2.3140000e+003  2.2390000e+003
  2.3140000e+003  2.3230000e+003  2.2390000e+003
  3.3410000e+003  3.4290000e+003  3.2760000e+003
  3.4290000e+003  3.4890000e+003  3.5440000e+003
  3.4890000e+003  3.4290000e+003  3.3410000e+003
  3.4290000e+003  3.5240000e+003  3.3890000e+003
  3.5240000e+003  3.4290000e+003  3.5440000e+003
  3.0940000e+003  3.0120000e+003  2.9740000e+003
  3.0280000e+003  3.0940000e+003  2.9740000e+003
  3.6350000e+003  3.5600000e+003  3.5030000e+003
  3.5600000e+003  3.4420000e+003  3.5030000e+003
  3.7160000e+003  3.6350000e+003  3.5850000e+003
  3.7160000e+003  3.6770000e+003  3.8160000e+003
  3.7590000e+003  3.7160000e+003  3.8160000e+003
  3.4890000e+003  3.6280000e+003  3.5440000e+003
  3.5440000e+003  3.6280000e+003  3.6590000e+003
  3.6280000e+003  3.7530000e+003  3.6590000e+003
  2.8450000e+003  2.7430000e+003  2.8150000e+003
  2.9210000e+003  2.8450000e+003  2.8150000e+003
  2.8450000e+003  2.9210000e+003  2.9740000e+003
  3.1650000e+003  3.2080000e+003  3.3560000e+003
  3.2080000e+003  3.1650000e+003  3.0660000e+003
  3.1290000e+003  3.2080000e+003  3.0660000e+003
  2.5010000e+003  2.4890000e+003  2.5790000e+003
  2.4890000e+003  2.5630000e+003  2.5790000e+003
  2.4890000e+003  2.5010000e+003  2.4020000e+003
  2.6770000e+003  2.7750000e+003  2.7340000e+003
  2.8670000e+003  2.9970000e+003  2.9490000e+003
  2.9970000e+003  2.8670000e+003  2.9410000e+003
  2.9410000e+003  2.8670000e+003  2.8510000e+003
  2.8670000e+003  2.8410000e+003  2.7340000e+003
  2.7750000e+003  2.8670000e+003  2.7340000e+003
  2.6630000e+003  2.6780000e+003  2.5890000e+003
  2.5790000e+003  2.6630000e+003  2.5890000e+003
  2.6630000e+003  2.5790000e+003  2.6600000e+003
  2.7430000e+003  2.6630000e+003  2.6600000e+003
  2.6150000e+003  2.5220000e+003  2.5890000e+003
  2.6780000e+003  2.6150000e+003  2.5890000e+003
  2.5660000e+003  2.6150000e+003  2.6770000e+003
  2.6150000e+003  2.6780000e+003  2.6770000e+003
  3.7080000e+003  3.6060000e+003  3.5900000e+003
  2.7010000e+003  2.7910000e+003  2.7130000e+003
  6.3730000e+003  6.2480000e+003  6.4520000e+003
  6.2480000e+003  6.3880000e+003  6.4520000e+003
  6.2500000e+003  6.3730000e+003  6.4650000e+003
  6.2500000e+003  6.2480000e+003  6.3730000e+003
  6.2480000e+003  6.2500000e+003  6.0840000e+003
  6.2500000e+003  6.3870000e+003  6.2070000e+003
  6.3290000e+003  6.1830000e+003  6.3170000e+003
  8.2700000e+003  8.0290000e+003  8.0630000e+003
  7.6000000e+002  6.7100000e+002  7.8800000e+002
  6.7100000e+002  6.9800000e+002  7.8800000e+002
  5.7900000e+002  6.7100000e+002  6.2200000e+002
  6.7100000e+002  5.7900000e+002  6.0800000e+002
  6.9800000e+002  6.7100000e+002  6.0800000e+002
  6.7100000e+002  7.0600000e+002  6.2200000e+002
  6.7100000e+002  7.6000000e+002  7.0600000e+002
  4.2800000e+002  5.1900000e+002  4.3600000e+002
  5.1900000e+002  4.2800000e+002  4.9100000e+002
  4.2800000e+002  4.3600000e+002  3.0200000e+002
  4.9100000e+002  4.2800000e+002  3.2300000e+002
  3.2300000e+002  4.2800000e+002  3.0200000e+002
  1.5260000e+003  1.4280000e+003  1.3920000e+003
  1.1570000e+003  1.2620000e+003  1.1530000e+003
  1.2620000e+003  1.1570000e+003  1.2450000e+003
  1.1570000e+003  1.1530000e+003  1.0550000e+003
  1.1150000e+003  1.1570000e+003  1.0550000e+003
  1.5470000e+003  1.5140000e+003  1.4060000e+003
  1.3830000e+003  1.5140000e+003  1.4950000e+003
  1.5140000e+003  1.3830000e+003  1.4060000e+003
  1.5140000e+003  1.5470000e+003  1.6680000e+003
  1.5470000e+003  1.7010000e+003  1.6680000e+003
  7.6300000e+002  6.7600000e+002  7.5400000e+002
  6.7600000e+002  6.3700000e+002  5.8500000e+002
  6.7600000e+002  7.6300000e+002  7.3300000e+002
  6.3700000e+002  6.7600000e+002  7.3300000e+002
  3.9570000e+003  3.8770000e+003  4.0280000e+003
  3.8770000e+003  3.7890000e+003  3.7280000e+003
  3.6580000e+003  3.7890000e+003  3.7270000e+003
  3.7890000e+003  3.6580000e+003  3.7280000e+003
  3.7310000e+003  3.5800000e+003  3.6680000e+003
  3.5800000e+003  3.7310000e+003  3.6810000e+003
  3.5180000e+003  3.4160000e+003  3.3840000e+003
  3.9270000e+003  4.0290000e+003  3.9990000e+003
  4.0290000e+003  3.9270000e+003  3.9940000e+003
  4.5240000e+003  4.4200000e+003  4.5410000e+003
  4.5180000e+003  4.5240000e+003  4.6460000e+003
  4.4200000e+003  4.5240000e+003  4.3950000e+003
  4.6360000e+003  4.5240000e+003  4.5410000e+003
  3.3910000e+003  3.5280000e+003  3.4650000e+003
  3.5280000e+003  3.3910000e+003  3.4470000e+003
  3.5930000e+003  3.5280000e+003  3.4470000e+003
  3.5050000e+003  3.5930000e+003  3.4470000e+003
  3.5930000e+003  3.5050000e+003  3.6250000e+003
  3.5930000e+003  3.7250000e+003  3.7210000e+003
  3.7250000e+003  3.5930000e+003  3.6250000e+003
  3.5930000e+003  3.7210000e+003  3.6620000e+003
  3.5280000e+003  3.5930000e+003  3.6620000e+003
  4.2860000e+003  4.2630000e+003  4.1470000e+003
  3.8940000e+003  4.0100000e+003  3.9830000e+003
  3.3530000e+003  3.5050000e+003  3.4470000e+003
  4.9350000e+003  5.0640000e+003  5.1170000e+003
  4.9540000e+003  5.0640000e+003  4.9350000e+003
  5.1170000e+003  5.0640000e+003  5.2010000e+003
  5.0640000e+003  4.9540000e+003  5.1160000e+003
  4.2950000e+003  4.4260000e+003  4.3850000e+003
  4.4260000e+003  4.5090000e+003  4.3850000e+003
  4.3290000e+003  4.3310000e+003  4.2050000e+003
  4.3310000e+003  4.2950000e+003  4.2050000e+003
  4.3310000e+003  4.4260000e+003  4.2950000e+003
  4.3310000e+003  4.3290000e+003  4.4570000e+003
  4.4260000e+003  4.3310000e+003  4.4570000e+003
  4.5090000e+003  4.5610000e+003  4.6290000e+003
  4.4260000e+003  4.5610000e+003  4.5090000e+003
  4.5610000e+003  4.4260000e+003  4.4570000e+003
  4.5750000e+003  4.5610000e+003  4.4570000e+003
  4.5610000e+003  4.6880000e+003  4.6820000e+003
  4.5610000e+003  4.5750000e+003  4.6880000e+003
  3.5740000e+003  3.4750000e+003  3.5570000e+003
  3.6580000e+003  3.5740000e+003  3.5570000e+003
  3.4750000e+003  3.5740000e+003  3.4390000e+003
  3.5740000e+003  3.4930000e+003  3.4390000e+003
  3.4930000e+003  3.5740000e+003  3.6210000e+003
  3.6210000e+003  3.5740000e+003  3.7270000e+003
  3.5740000e+003  3.6580000e+003  3.7270000e+003
  2.8790000e+003  2.9080000e+003  2.8040000e+003
  2.1100000e+003  2.1960000e+003  2.1170000e+003
  2.1960000e+003  2.2100000e+003  2.1170000e+003
  2.1960000e+003  2.1100000e+003  2.1870000e+003
  2.2770000e+003  2.1960000e+003  2.1870000e+003
  2.1960000e+003  2.2770000e+003  2.2970000e+003
  2.2100000e+003  2.1960000e+003  2.2970000e+003
  2.4410000e+003  2.3530000e+003  2.4380000e+003
  2.4410000e+003  2.3340000e+003  2.3530000e+003
  2.4410000e+003  2.4000000e+003  2.3340000e+003
  2.5440000e+003  2.5260000e+003  2.6380000e+003
  2.5260000e+003  2.4410000e+003  2.4380000e+003
  2.3760000e+003  2.4780000e+003  2.4380000e+003
  2.4780000e+003  2.3760000e+003  2.4100000e+003
  2.4920000e+003  2.3820000e+003  2.4560000e+003
  2.3820000e+003  2.4920000e+003  2.4100000e+003
  2.3340000e+003  2.2250000e+003  2.2620000e+003
  2.2250000e+003  2.1570000e+003  2.2620000e+003
  2.1570000e+003  2.2250000e+003  2.1260000e+003
  2.2240000e+003  2.3080000e+003  2.3150000e+003
  2.1520000e+003  2.2210000e+003  2.1390000e+003
  2.2210000e+003  2.2240000e+003  2.1390000e+003
  2.3080000e+003  2.2210000e+003  2.3000000e+003
  2.2210000e+003  2.3080000e+003  2.2240000e+003
  2.0600000e+003  2.1570000e+003  2.1260000e+003
  2.0250000e+003  2.0600000e+003  2.1260000e+003
  2.1570000e+003  2.0600000e+003  2.0900000e+003
  2.2940000e+003  2.3530000e+003  2.2620000e+003
  2.2940000e+003  2.3760000e+003  2.3530000e+003
  2.3760000e+003  2.2940000e+003  2.3130000e+003
  2.1940000e+003  2.1570000e+003  2.0900000e+003
  2.1500000e+003  2.1940000e+003  2.0900000e+003
  2.1570000e+003  2.1940000e+003  2.2620000e+003
  2.1940000e+003  2.2940000e+003  2.2620000e+003
  2.1230000e+003  2.1500000e+003  2.0620000e+003
  2.2100000e+003  2.1230000e+003  2.1170000e+003
  2.8080000e+003  2.9130000e+003  2.8760000e+003
  2.8080000e+003  2.7760000e+003  2.7030000e+003
  2.7760000e+003  2.8080000e+003  2.8760000e+003
  1.3540000e+003  1.2640000e+003  1.2810000e+003
  2.1800000e+003  2.1370000e+003  2.0810000e+003
  1.9380000e+003  1.8760000e+003  1.8320000e+003
  1.8760000e+003  1.7700000e+003  1.8320000e+003
  2.2240000e+003  2.1340000e+003  2.1390000e+003
  2.1340000e+003  2.0510000e+003  2.1390000e+003
  2.0510000e+003  2.1340000e+003  2.0680000e+003
  2.6980000e+003  2.8010000e+003  2.7840000e+003
  1.0810000e+003  1.1330000e+003  1.2010000e+003
  1.1330000e+003  1.0810000e+003  1.0450000e+003
  1.1320000e+003  1.1330000e+003  1.0450000e+003
  1.0490000e+003  9.5900000e+002  9.7700000e+002
  9.5900000e+002  1.0490000e+003  1.0450000e+003
  1.0490000e+003  1.1320000e+003  1.0450000e+003
  1.2910000e+003  1.1960000e+003  1.1560000e+003
  1.1960000e+003  1.2910000e+003  1.3000000e+003
  1.2680000e+003  1.3000000e+003  1.3830000e+003
  1.2680000e+003  1.1960000e+003  1.3000000e+003
  1.1960000e+003  1.2680000e+003  1.1390000e+003
  1.0580000e+003  1.0760000e+003  1.1560000e+003
  1.1960000e+003  1.0580000e+003  1.1560000e+003
  1.0580000e+003  1.1960000e+003  1.1390000e+003
  9.3700000e+002  1.0580000e+003  9.6000000e+002
  1.4190000e+003  1.4380000e+003  1.3260000e+003
  1.7310000e+003  1.7970000e+003  1.6970000e+003
  3.0190000e+003  2.9430000e+003  3.0550000e+003
  2.9500000e+003  3.0190000e+003  3.0630000e+003
  3.1510000e+003  3.0140000e+003  3.0400000e+003
  2.9130000e+003  3.0140000e+003  2.9780000e+003
  2.7020000e+003  2.7140000e+003  2.7960000e+003
  2.7020000e+003  2.7010000e+003  2.6230000e+003
  2.6220000e+003  2.7020000e+003  2.6230000e+003
  2.7140000e+003  2.7020000e+003  2.6220000e+003
  2.6790000e+003  2.7140000e+003  2.6220000e+003
  2.7140000e+003  2.6790000e+003  2.7780000e+003
  3.3710000e+003  3.3920000e+003  3.4940000e+003
  2.6190000e+003  2.5390000e+003  2.5360000e+003
  5.3300000e+002  4.6700000e+002  5.6400000e+002
  9.9000000e+001  2.0800000e+002  1.6600000e+002
  9.7000000e+001  2.0800000e+002  9.9000000e+001
  2.0800000e+002  2.7900000e+002  1.6600000e+002
  1.8900000e+002  2.0900000e+002  3.0200000e+002
  3.2400000e+002  1.8900000e+002  3.0200000e+002
  1.8900000e+002  1.0900000e+002  2.0900000e+002
  1.8900000e+002  3.2400000e+002  2.4900000e+002
  1.4500000e+002  1.8900000e+002  2.4900000e+002
  3.2400000e+002  4.4400000e+002  2.4900000e+002
  4.4400000e+002  4.3600000e+002  5.2500000e+002
  4.4400000e+002  3.2400000e+002  4.3600000e+002
  5.7900000e+002  4.4400000e+002  5.2500000e+002
  2.0000000e+000  8.2000000e+001  3.0000000e+000
  8.2000000e+001  1.4500000e+002  3.0000000e+000
  8.2000000e+001  1.8900000e+002  1.4500000e+002
  8.2000000e+001  2.0000000e+000  1.0900000e+002
  1.8900000e+002  8.2000000e+001  1.0900000e+002
  8.5000000e+001  1.8800000e+002  8.0000000e+001
  1.8800000e+002  8.5000000e+001  1.5300000e+002
  8.0000000e+000  8.5000000e+001  8.0000000e+001
  8.5000000e+001  8.0000000e+000  7.0000000e+000
  1.5300000e+002  8.5000000e+001  7.0000000e+000
  4.1200000e+002  5.3300000e+002  5.1700000e+002
  4.1700000e+002  4.1200000e+002  5.1700000e+002
  4.1200000e+002  4.1700000e+002  2.7900000e+002
  4.1200000e+002  4.6700000e+002  5.3300000e+002
  4.6700000e+002  4.1200000e+002  3.0700000e+002
  2.0800000e+002  4.1200000e+002  2.7900000e+002
  4.1200000e+002  2.0800000e+002  3.0700000e+002
  5.5500000e+002  5.1300000e+002  6.1400000e+002
  4.1700000e+002  5.1300000e+002  3.9200000e+002
  5.1300000e+002  4.1700000e+002  5.1700000e+002
  5.1300000e+002  6.1300000e+002  6.1400000e+002
  6.1300000e+002  5.1300000e+002  5.1700000e+002
  4.4500000e+002  4.8600000e+002  3.4200000e+002
  4.4500000e+002  2.5500000e+002  3.9200000e+002
  2.5500000e+002  4.4500000e+002  3.4200000e+002
  4.8600000e+002  4.4500000e+002  5.5500000e+002
  5.1300000e+002  4.4500000e+002  3.9200000e+002
  4.4500000e+002  5.1300000e+002  5.5500000e+002
  1.0120000e+003  1.0040000e+003  9.2300000e+002
  1.0040000e+003  1.0120000e+003  1.0760000e+003
  9.2300000e+002  1.0040000e+003  9.3700000e+002
  1.0040000e+003  1.0580000e+003  9.3700000e+002
  1.0580000e+003  1.0040000e+003  1.0760000e+003
  8.2500000e+002  8.8300000e+002  9.2600000e+002
  6.9200000e+003  7.1070000e+003  7.1710000e+003
  6.9610000e+003  6.6960000e+003  7.0660000e+003
  8.2500000e+003  8.3160000e+003  8.5170000e+003
  8.3320000e+003  8.2500000e+003  8.5170000e+003
  8.5780000e+003  8.3320000e+003  8.7260000e+003
  8.8350000e+003  8.5780000e+003  8.7260000e+003
  8.3320000e+003  8.5780000e+003  8.3300000e+003
  8.6230000e+003  8.8560000e+003  8.5170000e+003
  8.3160000e+003  8.6230000e+003  8.5170000e+003
  8.1880000e+003  8.2630000e+003  7.9760000e+003
  8.4770000e+003  8.2630000e+003  8.1880000e+003
  6.5650000e+003  6.3250000e+003  6.4430000e+003
  1.6262000e+004  1.6202000e+004  1.6027000e+004
  1.6121000e+004  1.6262000e+004  1.6027000e+004
  1.5199000e+004  1.5457000e+004  1.5212000e+004
  1.5984000e+004  1.6202000e+004  1.6222000e+004
  1.6202000e+004  1.5984000e+004  1.5928000e+004
  1.4173000e+004  1.4179000e+004  1.4412000e+004
  1.5259000e+004  1.4990000e+004  1.5193000e+004
  1.4914000e+004  1.5189000e+004  1.5199000e+004
  1.4946000e+004  1.5199000e+004  1.5212000e+004
  1.4946000e+004  1.4914000e+004  1.5199000e+004
  1.4595000e+004  1.4946000e+004  1.4767000e+004
  1.4914000e+004  1.4595000e+004  1.4608000e+004
  1.4946000e+004  1.4595000e+004  1.4914000e+004
  1.4098000e+004  1.4193000e+004  1.4425000e+004
  1.4245000e+004  1.4098000e+004  1.4425000e+004
  1.4840000e+004  1.5153000e+004  1.5067000e+004
  1.4840000e+004  1.4795000e+004  1.4539000e+004
  1.4840000e+004  1.4539000e+004  1.4425000e+004
  1.5875000e+004  1.5622000e+004  1.5762000e+004
  1.6551000e+004  1.6808000e+004  1.6717000e+004
  1.6527000e+004  1.6551000e+004  1.6717000e+004
  1.6614000e+004  1.6551000e+004  1.6353000e+004
  1.7006000e+004  1.7184000e+004  1.7128000e+004
  1.7584000e+004  1.7836000e+004  1.7790000e+004
  1.7590000e+004  1.7584000e+004  1.7790000e+004
  1.7584000e+004  1.7590000e+004  1.7389000e+004
  1.7712000e+004  1.7449000e+004  1.7627000e+004
  1.7449000e+004  1.7712000e+004  1.7548000e+004
  1.6368000e+004  1.6203000e+004  1.6076000e+004
  1.6203000e+004  1.6368000e+004  1.6467000e+004
  1.6203000e+004  1.5911000e+004  1.6076000e+004
  1.5911000e+004  1.6203000e+004  1.6067000e+004
  1.9543000e+004  1.9717000e+004  1.9688000e+004
  1.7755000e+004  1.7584000e+004  1.7504000e+004
  1.8373000e+004  1.8073000e+004  1.8250000e+004
  1.8234000e+004  1.8073000e+004  1.8373000e+004
  1.7836000e+004  1.8073000e+004  1.7790000e+004
  4.5830000e+003  4.4690000e+003  4.5590000e+003
  4.4690000e+003  4.5830000e+003  4.4970000e+003
  4.6660000e+003  4.5830000e+003  4.5590000e+003
  4.7330000e+003  4.6660000e+003  4.7840000e+003
  4.3590000e+003  4.2490000e+003  4.3610000e+003
  6.7960000e+003  6.9870000e+003  6.5950000e+003
  9.9470000e+003  1.0045000e+004  1.0216000e+004
  1.0121000e+004  9.9470000e+003  1.0216000e+004
  9.4490000e+003  9.5770000e+003  9.3290000e+003
  9.2150000e+003  9.4490000e+003  9.3290000e+003
  9.2150000e+003  9.0620000e+003  9.0020000e+003
  9.4490000e+003  9.2150000e+003  9.3180000e+003
  9.2150000e+003  9.0970000e+003  9.3180000e+003
  9.0970000e+003  9.2150000e+003  9.0020000e+003
  6.4640000e+003  6.3620000e+003  6.5950000e+003
  6.3620000e+003  6.4810000e+003  6.5950000e+003
  6.3620000e+003  6.1770000e+003  6.2810000e+003
  7.4350000e+003  7.6250000e+003  7.7060000e+003
  7.1920000e+003  7.4350000e+003  7.2380000e+003
  7.4350000e+003  7.1920000e+003  7.3870000e+003
  7.6250000e+003  7.4350000e+003  7.3870000e+003
  5.5180000e+003  5.3350000e+003  5.4040000e+003
  5.3350000e+003  5.2490000e+003  5.4040000e+003
  5.2490000e+003  5.3040000e+003  5.4040000e+003
  5.3040000e+003  5.2490000e+003  5.1640000e+003
  5.2490000e+003  5.0990000e+003  5.1640000e+003
  5.2490000e+003  5.3350000e+003  5.1840000e+003
  4.8390000e+003  5.0210000e+003  4.9440000e+003
  5.0210000e+003  4.8390000e+003  4.8900000e+003
  5.0540000e+003  5.0210000e+003  4.8900000e+003
  5.0990000e+003  5.0210000e+003  5.1640000e+003
  5.0210000e+003  5.0540000e+003  5.1640000e+003
  6.0970000e+003  5.9900000e+003  6.1780000e+003
  5.3540000e+003  5.2390000e+003  5.2120000e+003
  5.3150000e+003  5.3540000e+003  5.2120000e+003
  5.3970000e+003  5.5380000e+003  5.5840000e+003
  5.2890000e+003  5.3970000e+003  5.4240000e+003
  5.3970000e+003  5.3540000e+003  5.5380000e+003
  5.3970000e+003  5.2890000e+003  5.2390000e+003
  5.3540000e+003  5.3970000e+003  5.2390000e+003
  5.9770000e+003  5.7690000e+003  5.9070000e+003
  1.3981000e+004  1.4027000e+004  1.4252000e+004
  1.4027000e+004  1.4245000e+004  1.4252000e+004
  1.4027000e+004  1.3918000e+004  1.4245000e+004
  1.6318000e+004  1.6168000e+004  1.6423000e+004
  1.5943000e+004  1.6168000e+004  1.6026000e+004
  1.4423000e+004  1.4267000e+004  1.4494000e+004
  1.4494000e+004  1.4267000e+004  1.4165000e+004
  1.4267000e+004  1.3968000e+004  1.4165000e+004
  1.3968000e+004  1.4267000e+004  1.4088000e+004
  1.0979000e+004  1.0727000e+004  1.0847000e+004
  1.0727000e+004  1.0979000e+004  1.0850000e+004
  1.0589000e+004  1.0456000e+004  1.0329000e+004
  9.0510000e+003  9.3200000e+003  9.2520000e+003
  8.8670000e+003  8.8870000e+003  8.6890000e+003
  1.4320000e+003  1.4970000e+003  1.4690000e+003
  1.6330000e+003  1.6700000e+003  1.7220000e+003
  1.6700000e+003  1.6330000e+003  1.5720000e+003
  1.6700000e+003  1.7610000e+003  1.7220000e+003
  1.5320000e+003  1.6330000e+003  1.5870000e+003
  1.5320000e+003  1.5390000e+003  1.6330000e+003
  1.4240000e+003  1.4320000e+003  1.4690000e+003
  1.4710000e+003  1.5320000e+003  1.4750000e+003
  1.4410000e+003  1.4400000e+003  1.4750000e+003
  1.7510000e+003  1.6800000e+003  1.7690000e+003
  1.7510000e+003  1.8490000e+003  1.8530000e+003
  1.8490000e+003  1.7510000e+003  1.7690000e+003
  1.5530000e+003  1.5760000e+003  1.6770000e+003
  1.6770000e+003  1.7380000e+003  1.6360000e+003
  1.7380000e+003  1.6800000e+003  1.6360000e+003
  1.7790000e+003  1.7660000e+003  1.8610000e+003
  1.7790000e+003  1.6770000e+003  1.6960000e+003
  1.7790000e+003  1.7380000e+003  1.6770000e+003
  1.5410000e+003  1.6800000e+003  1.6440000e+003
  1.6800000e+003  1.5410000e+003  1.6360000e+003
  1.4500000e+003  1.5410000e+003  1.3750000e+003
  1.0420000e+003  1.0350000e+003  1.0130000e+003
  1.0350000e+003  1.0420000e+003  1.0740000e+003
  1.2870000e+003  1.2510000e+003  1.3010000e+003
  1.2510000e+003  1.2470000e+003  1.2170000e+003
  1.2470000e+003  1.2510000e+003  1.2870000e+003
  1.2140000e+003  1.1550000e+003  1.2030000e+003
  1.1640000e+003  1.2140000e+003  1.2100000e+003
  1.2140000e+003  1.1640000e+003  1.1550000e+003
  1.2140000e+003  1.2610000e+003  1.2100000e+003
  1.2140000e+003  1.2700000e+003  1.2610000e+003
  1.0410000e+003  1.0160000e+003  9.8300000e+002
  1.0160000e+003  1.0410000e+003  1.0420000e+003
  1.0160000e+003  9.8200000e+002  9.8300000e+002
  1.0160000e+003  1.0420000e+003  1.0130000e+003
  9.8200000e+002  1.0160000e+003  1.0130000e+003
  1.1220000e+003  1.0660000e+003  1.1210000e+003
  1.1220000e+003  1.1360000e+003  1.0640000e+003
  1.1520000e+003  1.2000000e+003  1.2230000e+003
  1.1360000e+003  1.2000000e+003  1.1520000e+003
  7.5500000e+002  7.3700000e+002  7.4200000e+002
  7.7300000e+002  7.5500000e+002  7.6100000e+002
  7.4100000e+002  7.6700000e+002  7.1900000e+002
  1.8600000e+003  1.8770000e+003  1.8410000e+003
  1.8150000e+003  1.8600000e+003  1.8410000e+003
  1.8720000e+003  1.8600000e+003  1.8240000e+003
  1.9160000e+003  1.8600000e+003  1.8720000e+003
  1.9340000e+003  1.8970000e+003  1.9160000e+003
  1.8970000e+003  1.8600000e+003  1.9160000e+003
  1.8600000e+003  1.8970000e+003  1.8770000e+003
  1.8770000e+003  1.8970000e+003  1.9120000e+003
  1.8970000e+003  1.9340000e+003  1.9120000e+003
  1.9450000e+003  1.9340000e+003  1.9740000e+003
  1.4770000e+003  1.4580000e+003  1.4430000e+003
  1.6370000e+003  1.6300000e+003  1.6640000e+003
  1.7060000e+003  1.6910000e+003  1.7560000e+003
  1.6830000e+003  1.7060000e+003  1.7120000e+003
  1.7060000e+003  1.6830000e+003  1.6640000e+003
  1.6910000e+003  1.7060000e+003  1.6640000e+003
  1.7060000e+003  1.7470000e+003  1.7120000e+003
  1.7470000e+003  1.7060000e+003  1.7560000e+003
  2.4100000e+002  2.7700000e+002  2.4000000e+002
  4.6600000e+002  4.9600000e+002  4.9700000e+002
  4.6600000e+002  4.5900000e+002  4.9600000e+002
  4.9600000e+002  5.5400000e+002  4.9700000e+002
  5.5400000e+002  5.7800000e+002  4.9700000e+002
  6.0700000e+002  6.6700000e+002  6.4600000e+002
  5.7800000e+002  6.0700000e+002  6.4600000e+002
  5.5400000e+002  6.0700000e+002  5.7800000e+002
  4.2900000e+002  4.6000000e+002  5.2000000e+002
  4.2900000e+002  3.4100000e+002  4.6000000e+002
  3.4100000e+002  4.2900000e+002  3.3100000e+002
  1.7000000e+002  1.9800000e+002  2.0200000e+002
  1.7000000e+002  1.4900000e+002  1.5500000e+002
  1.9800000e+002  1.7000000e+002  1.5500000e+002
  1.4700000e+002  7.1000000e+001  8.8000000e+001
  7.1000000e+001  1.4700000e+002  1.4000000e+002
  1.4700000e+002  1.6300000e+002  1.4000000e+002
  2.1900000e+002  1.4700000e+002  1.5700000e+002
  9.2000000e+001  1.0000000e+002  5.6000000e+001
  1.0000000e+002  1.7700000e+002  1.2600000e+002
  1.7700000e+002  1.0000000e+002  2.0500000e+002
  5.6000000e+001  1.0000000e+002  5.7000000e+001
  5.7000000e+001  1.0000000e+002  1.2600000e+002
  7.1100000e+002  5.8400000e+002  6.6400000e+002
  5.8400000e+002  6.0200000e+002  6.6400000e+002
  5.8400000e+002  6.1500000e+002  5.1500000e+002
  4.7700000e+002  5.8400000e+002  5.1500000e+002
  8.8100000e+002  9.7100000e+002  9.3400000e+002
  6.4400000e+002  5.3700000e+002  5.6100000e+002
  5.3700000e+002  4.6400000e+002  5.6100000e+002
  1.9240000e+003  1.9980000e+003  1.8610000e+003
  2.1400000e+003  2.0550000e+003  2.1430000e+003
  2.2270000e+003  2.1400000e+003  2.1430000e+003
  3.8540000e+003  3.9010000e+003  3.7720000e+003
  2.1580000e+003  2.0790000e+003  2.0610000e+003
  2.6290000e+003  2.6460000e+003  2.7260000e+003
  2.6460000e+003  2.6290000e+003  2.5330000e+003
  3.0410000e+003  3.0240000e+003  2.9510000e+003
  3.1680000e+003  3.1610000e+003  3.1180000e+003
  3.1610000e+003  3.0800000e+003  3.1180000e+003
  2.2560000e+003  2.2870000e+003  2.1880000e+003
  2.2870000e+003  2.2560000e+003  2.3420000e+003
  2.1620000e+003  2.2560000e+003  2.1880000e+003
  2.2560000e+003  2.1620000e+003  2.2180000e+003
  2.3020000e+003  2.2560000e+003  2.2180000e+003
  2.3420000e+003  2.2560000e+003  2.3020000e+003
  2.1040000e+003  2.0580000e+003  2.0160000e+003
  1.2430000e+003  1.2440000e+003  1.3370000e+003
  1.1510000e+003  1.2440000e+003  1.2430000e+003
  1.2440000e+003  1.3320000e+003  1.3370000e+003
  1.2440000e+003  1.1510000e+003  1.1340000e+003
  1.2480000e+003  1.2440000e+003  1.1340000e+003
  5.9000000e+002  5.2100000e+002  4.9300000e+002
  4.5500000e+002  4.1800000e+002  5.1600000e+002
  1.0500000e+002  1.9700000e+002  1.2200000e+002
  1.9700000e+002  1.0500000e+002  1.7200000e+002
  2.9600000e+002  1.9700000e+002  1.7200000e+002
  1.9700000e+002  2.9600000e+002  3.5500000e+002
  2.5700000e+002  1.9700000e+002  3.5500000e+002
  1.9700000e+002  1.7100000e+002  1.2200000e+002
  1.9700000e+002  2.5700000e+002  1.7100000e+002
  1.0400000e+002  4.6000000e+001  4.5000000e+001
  3.1300000e+002  2.2100000e+002  1.8400000e+002
  9.3000000e+001  1.0400000e+002  4.5000000e+001
  9.3000000e+001  1.8300000e+002  1.0400000e+002
  1.8300000e+002  9.3000000e+001  1.7100000e+002
  4.4000000e+001  9.3000000e+001  4.5000000e+001
  1.7100000e+002  9.3000000e+001  1.2200000e+002
  9.3000000e+001  4.4000000e+001  1.2200000e+002
  4.1900000e+002  2.5700000e+002  3.5500000e+002
  1.0990000e+003  1.0800000e+003  1.0110000e+003
  1.0260000e+003  1.0990000e+003  1.0110000e+003
  8.2900000e+002  7.3000000e+002  7.2900000e+002
  5.4800000e+002  5.4300000e+002  4.4600000e+002
  5.4300000e+002  5.4800000e+002  6.2900000e+002
  8.1200000e+002  8.0900000e+002  7.2000000e+002
  7.1400000e+002  8.1100000e+002  8.0300000e+002
  8.1100000e+002  8.8500000e+002  8.0300000e+002
  8.8500000e+002  8.9500000e+002  8.0300000e+002
  5.4000000e+001  5.3000000e+001  7.7000000e+001
  5.7200000e+002  4.8400000e+002  5.5000000e+002
  3.7300000e+002  2.1000000e+002  2.8200000e+002
  2.1000000e+002  3.7300000e+002  2.9500000e+002
  7.3100000e+002  8.4200000e+002  7.9300000e+002
  8.4200000e+002  7.3100000e+002  7.6900000e+002
  7.3100000e+002  6.7500000e+002  7.6900000e+002
  5.1000000e+002  5.9200000e+002  5.9500000e+002
  3.9000000e+002  5.1000000e+002  4.4200000e+002
  5.2600000e+002  5.1000000e+002  5.9500000e+002
  5.2600000e+002  6.2600000e+002  5.8300000e+002
  7.3100000e+002  6.2600000e+002  6.7500000e+002
  6.7500000e+002  6.2600000e+002  5.9500000e+002
  6.2600000e+002  5.2600000e+002  5.9500000e+002
  9.8900000e+002  9.1200000e+002  1.0060000e+003
  1.0780000e+003  1.0710000e+003  1.1720000e+003
  1.0320000e+003  1.1170000e+003  1.0430000e+003
  1.1170000e+003  1.1940000e+003  1.2260000e+003
  1.3930000e+003  1.3340000e+003  1.4590000e+003
  1.2710000e+003  1.3340000e+003  1.3930000e+003
  7.6400000e+002  7.0300000e+002  7.9600000e+002
  6.5800000e+002  7.0300000e+002  6.1900000e+002
  7.0300000e+002  6.5800000e+002  7.4600000e+002
  7.9600000e+002  7.0300000e+002  7.4600000e+002
  5.7300000e+002  5.9900000e+002  6.5800000e+002
  1.9400000e+002  1.9900000e+002  1.2100000e+002
  1.9400000e+002  1.2100000e+002  1.3200000e+002
  3.3200000e+002  1.9400000e+002  2.3000000e+002
  3.3200000e+002  3.9800000e+002  4.6200000e+002
  1.1770000e+003  1.2780000e+003  1.2660000e+003
  1.1770000e+003  1.0770000e+003  1.0800000e+003
  1.6410000e+003  1.4370000e+003  1.5240000e+003
  1.4370000e+003  1.6410000e+003  1.5270000e+003
  1.8910000e+003  1.9050000e+003  1.9870000e+003
  1.6220000e+003  1.7240000e+003  1.7150000e+003
  1.7240000e+003  1.6220000e+003  1.6780000e+003
  1.7290000e+003  1.8190000e+003  1.7950000e+003
  1.8190000e+003  1.7290000e+003  1.7410000e+003
  1.9290000e+003  1.8680000e+003  1.8300000e+003
  1.5640000e+003  1.6430000e+003  1.6850000e+003
  1.6470000e+003  1.5640000e+003  1.6850000e+003
  2.0390000e+003  2.0690000e+003  1.9680000e+003
  2.1310000e+003  2.1890000e+003  2.2540000e+003
  2.1890000e+003  2.1310000e+003  2.1190000e+003
  2.1310000e+003  2.0390000e+003  2.1190000e+003
  2.0390000e+003  2.1310000e+003  2.0690000e+003
  2.0070000e+003  2.1000000e+003  2.0380000e+003
  2.0690000e+003  2.1000000e+003  2.0070000e+003
  2.3270000e+003  2.4210000e+003  2.3460000e+003
  1.9060000e+003  1.8640000e+003  1.9730000e+003
  2.0390000e+003  1.9320000e+003  2.0050000e+003
  2.4340000e+003  2.3670000e+003  2.4480000e+003
  2.3670000e+003  2.4340000e+003  2.3380000e+003
  2.2850000e+003  2.2860000e+003  2.3710000e+003
  2.2140000e+003  2.1980000e+003  2.1460000e+003
  2.0710000e+003  2.1280000e+003  2.1460000e+003
  2.1280000e+003  2.2140000e+003  2.1460000e+003
  2.5020000e+003  2.5860000e+003  2.5620000e+003
  3.6960000e+003  3.5630000e+003  3.6220000e+003
  3.6220000e+003  3.5630000e+003  3.4960000e+003
  3.5630000e+003  3.4540000e+003  3.4960000e+003
  3.5630000e+003  3.4830000e+003  3.4540000e+003
  3.3430000e+003  3.4140000e+003  3.4960000e+003
  3.4540000e+003  3.3430000e+003  3.4960000e+003
  2.9580000e+003  3.0200000e+003  3.0540000e+003
  5.0060000e+003  5.0250000e+003  5.0190000e+003
  5.0000000e+003  5.0200000e+003  5.0060000e+003
  5.0250000e+003  5.0200000e+003  5.0340000e+003
  5.0200000e+003  5.0250000e+003  5.0060000e+003
  5.0200000e+003  5.0000000e+003  5.0240000e+003
  5.5670000e+003  5.5650000e+003  5.5520000e+003
  5.5460000e+003  5.5670000e+003  5.5520000e+003
  5.4590000e+003  5.4570000e+003  5.4750000e+003
  3.7580000e+003  3.7980000e+003  3.8120000e+003
  4.1960000e+003  4.2390000e+003  4.2290000e+003
  2.7683000e+004  2.7727000e+004  2.7593000e+004
  2.7727000e+004  2.7640000e+004  2.7593000e+004
  2.8031000e+004  2.8153000e+004  2.8063000e+004
  2.8031000e+004  2.8063000e+004  2.7940000e+004
  2.8031000e+004  2.7966000e+004  2.8103000e+004
  2.8153000e+004  2.8031000e+004  2.8103000e+004
  2.7989000e+004  2.8107000e+004  2.8108000e+004
  2.7989000e+004  2.7974000e+004  2.8107000e+004
  2.7974000e+004  2.7989000e+004  2.7884000e+004
  2.7989000e+004  2.8108000e+004  2.8056000e+004
  2.7909000e+004  2.7989000e+004  2.8056000e+004
  2.7989000e+004  2.7909000e+004  2.7884000e+004
  5.0810000e+003  5.1710000e+003  5.0370000e+003
  5.2480000e+003  5.0810000e+003  5.1780000e+003
  5.1710000e+003  5.0780000e+003  5.0370000e+003
  5.2410000e+003  5.1710000e+003  5.3310000e+003
  5.2410000e+003  5.0780000e+003  5.1710000e+003
  4.7750000e+003  4.9010000e+003  4.7760000e+003
  5.0780000e+003  4.9010000e+003  5.0370000e+003
  4.6580000e+003  4.7750000e+003  4.7760000e+003
  4.7750000e+003  4.6580000e+003  4.6550000e+003
  3.8080000e+003  3.8420000e+003  3.7320000e+003
  4.0030000e+003  3.9060000e+003  3.9420000e+003
  3.0990000e+003  3.0870000e+003  3.0040000e+003
  3.0870000e+003  2.9930000e+003  3.0040000e+003
  3.7640000e+003  3.8930000e+003  3.8450000e+003
  3.7550000e+003  3.7640000e+003  3.8450000e+003
  3.7640000e+003  3.8420000e+003  3.8930000e+003
  4.1120000e+003  4.0630000e+003  4.1870000e+003
  4.1120000e+003  4.0040000e+003  4.0630000e+003
  4.1120000e+003  4.1510000e+003  4.0500000e+003
  4.1120000e+003  4.2380000e+003  4.1510000e+003
  4.2380000e+003  4.1120000e+003  4.1870000e+003
  4.3080000e+003  4.2380000e+003  4.1870000e+003
  4.3390000e+003  4.2380000e+003  4.3080000e+003
  4.3480000e+003  4.3390000e+003  4.4310000e+003
  4.3480000e+003  4.4310000e+003  4.4710000e+003
  4.3480000e+003  4.2380000e+003  4.3390000e+003
  4.3480000e+003  4.4710000e+003  4.4140000e+003
  4.6990000e+003  4.8120000e+003  4.7650000e+003
  4.7770000e+003  4.6990000e+003  4.6570000e+003
  4.6990000e+003  4.7770000e+003  4.8120000e+003
  4.2370000e+003  4.3500000e+003  4.2660000e+003
  4.3270000e+003  4.3500000e+003  4.2370000e+003
  3.4360000e+003  3.4260000e+003  3.2570000e+003
  3.4260000e+003  3.2590000e+003  3.2570000e+003
  3.4260000e+003  3.4360000e+003  3.5530000e+003
  3.5500000e+003  3.4260000e+003  3.5530000e+003
  3.4260000e+003  3.5500000e+003  3.4550000e+003
  3.3470000e+003  3.4260000e+003  3.4550000e+003
  2.7900000e+003  2.8840000e+003  2.8130000e+003
  2.8840000e+003  2.9660000e+003  2.9990000e+003
  4.0310000e+003  4.1390000e+003  4.0360000e+003
  4.1390000e+003  4.0310000e+003  4.1040000e+003
  3.9660000e+003  4.0310000e+003  3.9260000e+003
  3.7170000e+003  3.8280000e+003  3.7020000e+003
  3.7170000e+003  3.7020000e+003  3.6000000e+003
  3.8280000e+003  3.7930000e+003  3.7020000e+003
  3.7930000e+003  3.8280000e+003  3.9060000e+003
  3.8080000e+003  3.7930000e+003  3.9060000e+003
  3.8310000e+003  3.7170000e+003  3.7180000e+003
  3.7170000e+003  3.8310000e+003  3.8280000e+003
  3.9380000e+003  3.8310000e+003  3.8340000e+003
  3.8280000e+003  3.8310000e+003  3.9420000e+003
  3.7500000e+003  3.6860000e+003  3.8070000e+003
  4.4120000e+003  4.3190000e+003  4.4440000e+003
  4.4120000e+003  4.5390000e+003  4.4900000e+003
  4.3190000e+003  4.4120000e+003  4.2730000e+003
  4.7490000e+003  4.6310000e+003  4.6220000e+003
  4.8660000e+003  4.7490000e+003  4.8930000e+003
  4.9560000e+003  4.8660000e+003  5.0270000e+003
  4.8660000e+003  4.8930000e+003  5.0270000e+003
  7.7200000e+003  7.7350000e+003  7.4770000e+003
  7.7350000e+003  7.5210000e+003  7.4770000e+003
  7.7350000e+003  7.7200000e+003  7.9760000e+003
  7.2670000e+003  7.4440000e+003  7.4770000e+003
  7.4440000e+003  7.7200000e+003  7.4770000e+003
  9.1620000e+003  9.4140000e+003  9.2460000e+003
  8.9960000e+003  9.1620000e+003  9.2460000e+003
  2.9595000e+004  2.9526000e+004  2.9662000e+004
  2.9595000e+004  2.9466000e+004  2.9526000e+004
  2.8442000e+004  2.8376000e+004  2.8308000e+004
  2.8386000e+004  2.8442000e+004  2.8308000e+004
  2.8632000e+004  2.8575000e+004  2.8711000e+004
  2.8573000e+004  2.8632000e+004  2.8718000e+004
  2.8771000e+004  2.8632000e+004  2.8711000e+004
  2.8632000e+004  2.8771000e+004  2.8718000e+004
  2.9016000e+004  2.9149000e+004  2.9096000e+004
  2.9074000e+004  2.8943000e+004  2.9004000e+004
  2.9149000e+004  2.9074000e+004  2.9201000e+004
  2.9074000e+004  2.9016000e+004  2.8943000e+004
  2.9016000e+004  2.9074000e+004  2.9149000e+004
  2.9142000e+004  2.9074000e+004  2.9004000e+004
  2.9330000e+004  2.9314000e+004  2.9199000e+004
  2.9236000e+004  2.9330000e+004  2.9199000e+004
  2.9330000e+004  2.9236000e+004  2.9381000e+004
  2.9314000e+004  2.9330000e+004  2.9431000e+004
  2.9330000e+004  2.9466000e+004  2.9431000e+004
  2.9466000e+004  2.9330000e+004  2.9381000e+004
  2.9412000e+004  2.9438000e+004  2.9545000e+004
  2.9165000e+004  2.9084000e+004  2.9030000e+004
  2.9084000e+004  2.9165000e+004  2.9215000e+004
  2.9141000e+004  2.9084000e+004  2.9215000e+004
  2.9095000e+004  2.9181000e+004  2.9063000e+004
  2.9181000e+004  2.9153000e+004  2.9063000e+004
  2.9153000e+004  2.9181000e+004  2.9278000e+004
  2.9216000e+004  2.9181000e+004  2.9095000e+004
  2.9278000e+004  2.9181000e+004  2.9311000e+004
  2.9396000e+004  2.9329000e+004  2.9434000e+004
  2.9329000e+004  2.9319000e+004  2.9434000e+004
  2.9427000e+004  2.9362000e+004  2.9298000e+004
  2.9362000e+004  2.9265000e+004  2.9215000e+004
  2.9298000e+004  2.9362000e+004  2.9215000e+004
  2.9362000e+004  2.9427000e+004  2.9499000e+004
  2.9485000e+004  2.9362000e+004  2.9499000e+004
  2.7962000e+004  2.7904000e+004  2.7833000e+004
  2.8239000e+004  2.8153000e+004  2.8103000e+004
  2.8153000e+004  2.8239000e+004  2.8271000e+004
  2.8271000e+004  2.8239000e+004  2.8401000e+004
  2.8265000e+004  2.8155000e+004  2.8221000e+004
  2.8035000e+004  2.8155000e+004  2.8103000e+004
  2.8155000e+004  2.8239000e+004  2.8103000e+004
  2.8239000e+004  2.8155000e+004  2.8265000e+004
  2.9106000e+004  2.9152000e+004  2.9227000e+004
  2.9152000e+004  2.9106000e+004  2.9037000e+004
  2.9152000e+004  2.9251000e+004  2.9227000e+004
  2.9152000e+004  2.9037000e+004  2.9113000e+004
  2.9251000e+004  2.9152000e+004  2.9113000e+004
  2.8686000e+004  2.8635000e+004  2.8745000e+004
  2.8686000e+004  2.8584000e+004  2.8635000e+004
  2.8686000e+004  2.8767000e+004  2.8664000e+004
  2.8767000e+004  2.8686000e+004  2.8822000e+004
  2.9706000e+004  2.9878000e+004  2.9879000e+004
  2.9878000e+004  2.9672000e+004  2.9877000e+004
  2.9672000e+004  2.9878000e+004  2.9706000e+004
  2.8607000e+004  2.8585000e+004  2.8706000e+004
  2.8731000e+004  2.8607000e+004  2.8706000e+004
  2.8607000e+004  2.8731000e+004  2.8635000e+004
  2.8585000e+004  2.8607000e+004  2.8478000e+004
  2.8272000e+004  2.8181000e+004  2.8158000e+004
  2.8256000e+004  2.8272000e+004  2.8158000e+004
  2.8272000e+004  2.8383000e+004  2.8306000e+004
  2.8181000e+004  2.8272000e+004  2.8306000e+004
  2.8272000e+004  2.8256000e+004  2.8372000e+004
  2.8383000e+004  2.8272000e+004  2.8372000e+004
  2.9132000e+004  2.9165000e+004  2.9030000e+004
  2.9132000e+004  2.9103000e+004  2.9213000e+004
  2.9064000e+004  2.9173000e+004  2.9073000e+004
  2.9158000e+004  2.9064000e+004  2.9023000e+004
  2.9173000e+004  2.9064000e+004  2.9158000e+004
  2.5534000e+004  2.5573000e+004  2.5558000e+004
  2.5538000e+004  2.5573000e+004  2.5534000e+004
  2.8190000e+004  2.8237000e+004  2.8093000e+004
  2.7654000e+004  2.7688000e+004  2.7549000e+004
  2.9062000e+004  2.9098000e+004  2.8972000e+004
  2.9062000e+004  2.9168000e+004  2.9098000e+004
  2.9062000e+004  2.9167000e+004  2.9168000e+004
  2.9281000e+004  2.9410000e+004  2.9360000e+004
  2.9410000e+004  2.9281000e+004  2.9286000e+004
  2.9167000e+004  2.9281000e+004  2.9168000e+004
  2.9246000e+004  2.9281000e+004  2.9360000e+004
  2.9281000e+004  2.9246000e+004  2.9168000e+004
  2.8926000e+004  2.8796000e+004  2.8868000e+004
  2.9006000e+004  2.8926000e+004  2.8868000e+004
  2.9017000e+004  2.8891000e+004  2.8917000e+004
  2.8891000e+004  2.9017000e+004  2.9002000e+004
  2.7674000e+004  2.7763000e+004  2.7824000e+004
  2.7763000e+004  2.7674000e+004  2.7642000e+004
  2.7875000e+004  2.7753000e+004  2.7824000e+004
  2.7753000e+004  2.7674000e+004  2.7824000e+004
  2.7642000e+004  2.7542000e+004  2.7512000e+004
  2.7527000e+004  2.7413000e+004  2.7400000e+004
  2.7539000e+004  2.7527000e+004  2.7638000e+004
  2.7527000e+004  2.7539000e+004  2.7413000e+004
  2.6632000e+004  2.6570000e+004  2.6640000e+004
  2.6570000e+004  2.6632000e+004  2.6530000e+004
  2.6632000e+004  2.6669000e+004  2.6583000e+004
  2.6669000e+004  2.6632000e+004  2.6733000e+004
  2.6746000e+004  2.6710000e+004  2.6640000e+004
  2.6710000e+004  2.6632000e+004  2.6640000e+004
  2.6632000e+004  2.6710000e+004  2.6733000e+004
  2.6978000e+004  2.6879000e+004  2.6977000e+004
  2.6669000e+004  2.6689000e+004  2.6597000e+004
  2.7543000e+004  2.7545000e+004  2.7449000e+004
  2.8970000e+004  2.9073000e+004  2.8995000e+004
  2.8892000e+004  2.8970000e+004  2.8995000e+004
  2.9064000e+004  2.8970000e+004  2.8935000e+004
  2.8970000e+004  2.9064000e+004  2.9073000e+004
  2.8901000e+004  2.8920000e+004  2.8799000e+004
  2.8785000e+004  2.8901000e+004  2.8799000e+004
  2.8901000e+004  2.8892000e+004  2.8995000e+004
  2.8901000e+004  2.8785000e+004  2.8892000e+004
  2.8799000e+004  2.8808000e+004  2.8700000e+004
  2.8920000e+004  2.8808000e+004  2.8799000e+004
  2.8808000e+004  2.8727000e+004  2.8700000e+004
  2.8970000e+004  2.8851000e+004  2.8935000e+004
  2.8851000e+004  2.8970000e+004  2.8892000e+004
  2.9500000e+004  2.9618000e+004  2.9475000e+004
  2.8110000e+004  2.7994000e+004  2.8061000e+004
  2.7988000e+004  2.7994000e+004  2.8110000e+004
  2.7994000e+004  2.7921000e+004  2.8061000e+004
  2.7864000e+004  2.7978000e+004  2.7967000e+004
  2.7978000e+004  2.7988000e+004  2.8102000e+004
  2.7967000e+004  2.7978000e+004  2.8082000e+004
  2.7978000e+004  2.8102000e+004  2.8082000e+004
  2.8345000e+004  2.8378000e+004  2.8457000e+004
  2.8345000e+004  2.8250000e+004  2.8378000e+004
  2.8345000e+004  2.8252000e+004  2.8250000e+004
  2.8124000e+004  2.8119000e+004  2.8250000e+004
  2.8119000e+004  2.8124000e+004  2.8011000e+004
  2.7876000e+004  2.7917000e+004  2.8011000e+004
  2.7917000e+004  2.7876000e+004  2.7780000e+004
  2.7819000e+004  2.7917000e+004  2.7780000e+004
  2.7920000e+004  2.7917000e+004  2.7819000e+004
  2.7522000e+004  2.7618000e+004  2.7553000e+004
  2.7553000e+004  2.7618000e+004  2.7673000e+004
  2.7618000e+004  2.7714000e+004  2.7673000e+004
  2.9440000e+004  2.9303000e+004  2.9415000e+004
  2.9303000e+004  2.9317000e+004  2.9415000e+004
  2.9209000e+004  2.9196000e+004  2.9107000e+004
  2.9209000e+004  2.9107000e+004  2.9099000e+004
  2.9303000e+004  2.9209000e+004  2.9317000e+004
  2.9209000e+004  2.9303000e+004  2.9196000e+004
  2.9166000e+004  2.9209000e+004  2.9099000e+004
  2.9209000e+004  2.9166000e+004  2.9296000e+004
  2.9317000e+004  2.9209000e+004  2.9296000e+004
  2.9196000e+004  2.9193000e+004  2.9091000e+004
  2.8857000e+004  2.8894000e+004  2.8971000e+004
  2.8894000e+004  2.8857000e+004  2.8772000e+004
  2.8857000e+004  2.8734000e+004  2.8772000e+004
  2.8912000e+004  2.8857000e+004  2.8971000e+004
  2.8794000e+004  2.8904000e+004  2.8789000e+004
  2.8894000e+004  2.8904000e+004  2.8997000e+004
  2.8904000e+004  2.8894000e+004  2.8789000e+004
  2.8904000e+004  2.9020000e+004  2.8997000e+004
  2.9020000e+004  2.8904000e+004  2.8871000e+004
  2.8904000e+004  2.8794000e+004  2.8871000e+004
  2.8734000e+004  2.8644000e+004  2.8772000e+004
  2.8644000e+004  2.8674000e+004  2.8772000e+004
  2.8644000e+004  2.8543000e+004  2.8674000e+004
  2.8791000e+004  2.8912000e+004  2.8844000e+004
  2.8791000e+004  2.8857000e+004  2.8912000e+004
  2.8518000e+004  2.8657000e+004  2.8605000e+004
  2.8781000e+004  2.8865000e+004  2.8903000e+004
  2.8865000e+004  2.8990000e+004  2.8903000e+004
  2.8865000e+004  2.8733000e+004  2.8844000e+004
  2.8865000e+004  2.8781000e+004  2.8733000e+004
  2.8962000e+004  2.8865000e+004  2.8844000e+004
  2.8990000e+004  2.8865000e+004  2.8962000e+004
  2.9162000e+004  2.9087000e+004  2.9035000e+004
  2.9162000e+004  2.9193000e+004  2.9279000e+004
  2.9231000e+004  2.9162000e+004  2.9279000e+004
  2.9091000e+004  2.9162000e+004  2.9035000e+004
  2.9193000e+004  2.9162000e+004  2.9091000e+004
  2.7552000e+004  2.7605000e+004  2.7480000e+004
  2.7705000e+004  2.7605000e+004  2.7718000e+004
  2.7605000e+004  2.7552000e+004  2.7671000e+004
  2.7605000e+004  2.7574000e+004  2.7480000e+004
  2.7574000e+004  2.7605000e+004  2.7705000e+004
  2.7251000e+004  2.7184000e+004  2.7146000e+004
  2.7344000e+004  2.7184000e+004  2.7251000e+004
  2.7133000e+004  2.7144000e+004  2.7034000e+004
  2.7038000e+004  2.7133000e+004  2.7034000e+004
  2.7208000e+004  2.7219000e+004  2.7106000e+004
  2.7219000e+004  2.7099000e+004  2.7106000e+004
  2.7311000e+004  2.7219000e+004  2.7208000e+004
  2.7099000e+004  2.7219000e+004  2.7200000e+004
  2.7011000e+004  2.7006000e+004  2.6908000e+004
  2.7011000e+004  2.7103000e+004  2.7006000e+004
  2.6909000e+004  2.7011000e+004  2.6908000e+004
  2.7103000e+004  2.7011000e+004  2.7116000e+004
  2.6999000e+004  2.7011000e+004  2.6909000e+004
  2.7116000e+004  2.7011000e+004  2.6999000e+004
  2.7634000e+004  2.7569000e+004  2.7496000e+004
  2.7634000e+004  2.7564000e+004  2.7702000e+004
  2.7634000e+004  2.7702000e+004  2.7774000e+004
  2.7687000e+004  2.7634000e+004  2.7774000e+004
  2.7362000e+004  2.7219000e+004  2.7311000e+004
  2.7362000e+004  2.7321000e+004  2.7200000e+004
  2.7219000e+004  2.7362000e+004  2.7200000e+004
  2.8560000e+004  2.8451000e+004  2.8572000e+004
  2.8572000e+004  2.8451000e+004  2.8462000e+004
  2.8362000e+004  2.8451000e+004  2.8461000e+004
  2.8451000e+004  2.8560000e+004  2.8461000e+004
  2.8462000e+004  2.8451000e+004  2.8305000e+004
  2.8451000e+004  2.8362000e+004  2.8305000e+004
  2.9032000e+004  2.8938000e+004  2.8903000e+004
  2.8990000e+004  2.9032000e+004  2.8903000e+004
  2.9619000e+004  2.9527000e+004  2.9627000e+004
  2.9527000e+004  2.9505000e+004  2.9627000e+004
  2.8236000e+004  2.8316000e+004  2.8202000e+004
  2.8316000e+004  2.8236000e+004  2.8373000e+004
  2.8316000e+004  2.8373000e+004  2.8407000e+004
  2.8291000e+004  2.8316000e+004  2.8407000e+004
  2.8316000e+004  2.8291000e+004  2.8202000e+004
  2.7888000e+004  2.7816000e+004  2.7933000e+004
  2.7933000e+004  2.7816000e+004  2.7848000e+004
  2.7816000e+004  2.7736000e+004  2.7848000e+004
  2.7816000e+004  2.7655000e+004  2.7736000e+004
  2.7664000e+004  2.7544000e+004  2.7655000e+004
  2.7544000e+004  2.7664000e+004  2.7565000e+004
  2.8097000e+004  2.8144000e+004  2.8014000e+004
  2.8144000e+004  2.8097000e+004  2.8217000e+004
  2.9315000e+004  2.9437000e+004  2.9341000e+004
  2.9437000e+004  2.9315000e+004  2.9388000e+004
  2.9229000e+004  2.9315000e+004  2.9212000e+004
  2.9326000e+004  2.9190000e+004  2.9244000e+004
  2.9326000e+004  2.9244000e+004  2.9322000e+004
  2.9455000e+004  2.9423000e+004  2.9555000e+004
  2.8889000e+004  2.9043000e+004  2.8957000e+004
  2.8889000e+004  2.8937000e+004  2.9043000e+004
  2.8757000e+004  2.8889000e+004  2.8843000e+004
  2.8824000e+004  2.8889000e+004  2.8757000e+004
  2.8937000e+004  2.8889000e+004  2.8824000e+004
  2.1775000e+004  2.1794000e+004  2.1608000e+004
  2.1538000e+004  2.1775000e+004  2.1608000e+004
  2.2014000e+004  2.1775000e+004  2.1968000e+004
  2.1794000e+004  2.1775000e+004  2.2014000e+004
  2.1976000e+004  2.1769000e+004  2.1991000e+004
  2.1769000e+004  2.1794000e+004  2.1991000e+004
  2.2144000e+004  2.1976000e+004  2.1991000e+004
  2.4024000e+004  2.4152000e+004  2.4135000e+004
  2.3973000e+004  2.4024000e+004  2.4135000e+004
  2.4673000e+004  2.4577000e+004  2.4542000e+004
  2.4577000e+004  2.4673000e+004  2.4765000e+004
  2.4612000e+004  2.4673000e+004  2.4542000e+004
  2.4673000e+004  2.4612000e+004  2.4799000e+004
  2.4765000e+004  2.4673000e+004  2.4799000e+004
  2.5286000e+004  2.5383000e+004  2.5316000e+004
  2.4816000e+004  2.5037000e+004  2.5006000e+004
  2.5037000e+004  2.4822000e+004  2.5011000e+004
  2.4822000e+004  2.5037000e+004  2.4816000e+004
  2.4735000e+004  2.4904000e+004  2.4750000e+004
  2.4645000e+004  2.4623000e+004  2.4750000e+004
  2.4623000e+004  2.4735000e+004  2.4750000e+004
  2.5162000e+004  2.5168000e+004  2.5077000e+004
  2.5168000e+004  2.5162000e+004  2.5262000e+004
  2.5162000e+004  2.5251000e+004  2.5262000e+004
  2.4152000e+004  2.4339000e+004  2.4135000e+004
  2.4822000e+004  2.4683000e+004  2.4696000e+004
  2.4696000e+004  2.4683000e+004  2.4565000e+004
  2.4683000e+004  2.4550000e+004  2.4565000e+004
  2.4683000e+004  2.4822000e+004  2.4816000e+004
  2.0360000e+004  2.0505000e+004  2.0547000e+004
  2.0410000e+004  2.0505000e+004  2.0360000e+004
  2.2368000e+004  2.2445000e+004  2.2204000e+004
  2.2135000e+004  2.2368000e+004  2.2204000e+004
  2.2135000e+004  2.1961000e+004  2.1979000e+004
  2.1961000e+004  2.2135000e+004  2.2204000e+004
  2.2686000e+004  2.2527000e+004  2.2474000e+004
  2.2527000e+004  2.2336000e+004  2.2474000e+004
  2.2303000e+004  2.2322000e+004  2.2511000e+004
  2.2160000e+004  2.2322000e+004  2.2303000e+004
  2.2322000e+004  2.2527000e+004  2.2511000e+004
  2.2527000e+004  2.2322000e+004  2.2336000e+004
  2.2095000e+004  2.2322000e+004  2.2160000e+004
  2.2336000e+004  2.2322000e+004  2.2095000e+004
  2.1063000e+004  2.1070000e+004  2.1311000e+004
  2.2005000e+004  2.1783000e+004  2.1976000e+004
  2.1783000e+004  2.1769000e+004  2.1976000e+004
  2.1603000e+004  2.1783000e+004  2.1787000e+004
  2.1783000e+004  2.2005000e+004  2.1787000e+004
  2.1235000e+004  2.1239000e+004  2.1005000e+004
  2.1235000e+004  2.1227000e+004  2.1400000e+004
  2.1392000e+004  2.1235000e+004  2.1400000e+004
  2.1239000e+004  2.1235000e+004  2.1392000e+004
  2.1227000e+004  2.1235000e+004  2.1003000e+004
  2.1235000e+004  2.1005000e+004  2.1003000e+004
  2.0186000e+004  2.0072000e+004  1.9951000e+004
  2.0276000e+004  2.0072000e+004  2.0186000e+004
  1.9951000e+004  2.0072000e+004  1.9847000e+004
  2.0986000e+004  2.0787000e+004  2.0764000e+004
  2.0787000e+004  2.0615000e+004  2.0764000e+004
  2.0742000e+004  2.0966000e+004  2.0776000e+004
  2.1268000e+004  2.1131000e+004  2.1350000e+004
  2.1268000e+004  2.0966000e+004  2.1131000e+004
  2.1268000e+004  2.1449000e+004  2.1407000e+004
  2.1255000e+004  2.1268000e+004  2.1407000e+004
  2.0363000e+004  2.0290000e+004  2.0148000e+004
  2.0363000e+004  2.0533000e+004  2.0446000e+004
  2.0290000e+004  2.0363000e+004  2.0446000e+004
  2.0440000e+004  2.0582000e+004  2.0466000e+004
  2.0600000e+004  2.0594000e+004  2.0776000e+004
  2.0343000e+004  2.0490000e+004  2.0378000e+004
  2.0439000e+004  2.0314000e+004  2.0183000e+004
  2.0335000e+004  2.0439000e+004  2.0183000e+004
  2.0314000e+004  2.0439000e+004  2.0471000e+004
  2.0439000e+004  2.0600000e+004  2.0471000e+004
  2.0600000e+004  2.0439000e+004  2.0594000e+004
  2.0439000e+004  2.0483000e+004  2.0594000e+004
  2.6059000e+004  2.6117000e+004  2.6032000e+004
  2.6032000e+004  2.6117000e+004  2.6076000e+004
  2.6059000e+004  2.5972000e+004  2.5990000e+004
  2.5972000e+004  2.6059000e+004  2.6032000e+004
  2.5954000e+004  2.5972000e+004  2.6032000e+004
  2.6284000e+004  2.6189000e+004  2.6202000e+004
  2.6396000e+004  2.6284000e+004  2.6369000e+004
  2.6322000e+004  2.6284000e+004  2.6396000e+004
  2.6189000e+004  2.6240000e+004  2.6152000e+004
  2.6328000e+004  2.6240000e+004  2.6322000e+004
  2.6204000e+004  2.6240000e+004  2.6297000e+004
  2.6240000e+004  2.6284000e+004  2.6322000e+004
  2.6284000e+004  2.6240000e+004  2.6189000e+004
  2.6189000e+004  2.6114000e+004  2.6202000e+004
  2.6114000e+004  2.6134000e+004  2.6202000e+004
  2.6048000e+004  2.6114000e+004  2.6024000e+004
  2.6134000e+004  2.6114000e+004  2.6048000e+004
  2.6672000e+004  2.6617000e+004  2.6560000e+004
  2.6617000e+004  2.6510000e+004  2.6560000e+004
  2.6510000e+004  2.6617000e+004  2.6601000e+004
  2.6704000e+004  2.6617000e+004  2.6672000e+004
  2.6601000e+004  2.6617000e+004  2.6704000e+004
  2.6284000e+004  2.6286000e+004  2.6369000e+004
  2.5644000e+004  2.5733000e+004  2.5747000e+004
  2.5824000e+004  2.5733000e+004  2.5769000e+004
  2.5747000e+004  2.5733000e+004  2.5824000e+004
  2.5663000e+004  2.5690000e+004  2.5606000e+004
  2.5743000e+004  2.5690000e+004  2.5663000e+004
  2.5690000e+004  2.5743000e+004  2.5789000e+004
  2.6109000e+004  2.6070000e+004  2.6017000e+004
  2.6134000e+004  2.6070000e+004  2.6153000e+004
  2.6070000e+004  2.6134000e+004  2.6048000e+004
  2.3931000e+004  2.3972000e+004  2.3710000e+004
  2.3972000e+004  2.3689000e+004  2.3710000e+004
  2.4276000e+004  2.4066000e+004  2.4234000e+004
  2.4549000e+004  2.4513000e+004  2.4645000e+004
  2.4513000e+004  2.4623000e+004  2.4645000e+004
  2.4066000e+004  2.4065000e+004  2.4234000e+004
  2.4065000e+004  2.4191000e+004  2.4234000e+004
  2.4065000e+004  2.4036000e+004  2.4191000e+004
  2.1857000e+004  2.1709000e+004  2.1660000e+004
  2.1998000e+004  2.1751000e+004  2.1871000e+004
  2.1857000e+004  2.1998000e+004  2.2094000e+004
  2.1998000e+004  2.1857000e+004  2.1751000e+004
  2.2118000e+004  2.1998000e+004  2.1871000e+004
  2.4098000e+004  2.4197000e+004  2.4049000e+004
  2.4907000e+004  2.4842000e+004  2.4719000e+004
  2.4466000e+004  2.4595000e+004  2.4449000e+004
  2.4604000e+004  2.4595000e+004  2.4466000e+004
  2.4595000e+004  2.4557000e+004  2.4449000e+004
  2.4749000e+004  2.4817000e+004  2.4985000e+004
  2.4907000e+004  2.4749000e+004  2.4985000e+004
  2.4530000e+004  2.4365000e+004  2.4538000e+004
  2.4365000e+004  2.4530000e+004  2.4345000e+004
  2.5027000e+004  2.4895000e+004  2.4769000e+004
  2.3926000e+004  2.4022000e+004  2.3902000e+004
  2.4022000e+004  2.4032000e+004  2.3902000e+004
  2.4032000e+004  2.4022000e+004  2.4156000e+004
  2.4022000e+004  2.4082000e+004  2.4156000e+004
  2.4022000e+004  2.3926000e+004  2.4082000e+004
  2.4326000e+004  2.4142000e+004  2.4337000e+004
  2.4500000e+004  2.4326000e+004  2.4337000e+004
  2.4506000e+004  2.4326000e+004  2.4500000e+004
  2.4326000e+004  2.4506000e+004  2.4282000e+004
  2.4326000e+004  2.4114000e+004  2.4142000e+004
  2.3688000e+004  2.3926000e+004  2.3902000e+004
  2.3926000e+004  2.3688000e+004  2.3699000e+004
  2.3652000e+004  2.3882000e+004  2.3586000e+004
  2.3390000e+004  2.3652000e+004  2.3586000e+004
  2.3882000e+004  2.3652000e+004  2.3902000e+004
  2.3652000e+004  2.3688000e+004  2.3902000e+004
  2.3318000e+004  2.3140000e+004  2.3134000e+004
  2.3318000e+004  2.3346000e+004  2.3140000e+004
  2.3318000e+004  2.3390000e+004  2.3586000e+004
  2.3346000e+004  2.3318000e+004  2.3586000e+004
  2.4032000e+004  2.4124000e+004  2.4011000e+004
  2.4210000e+004  2.4124000e+004  2.4032000e+004
  2.4522000e+004  2.4536000e+004  2.4392000e+004
  2.4536000e+004  2.4319000e+004  2.4392000e+004
  2.4319000e+004  2.4536000e+004  2.4426000e+004
  2.4682000e+004  2.4636000e+004  2.4782000e+004
  2.4636000e+004  2.4721000e+004  2.4782000e+004
  2.4636000e+004  2.4536000e+004  2.4522000e+004
  2.4636000e+004  2.4522000e+004  2.4521000e+004
  2.4656000e+004  2.4636000e+004  2.4521000e+004
  2.5956000e+004  2.6045000e+004  2.5989000e+004
  2.5956000e+004  2.5932000e+004  2.6026000e+004
  2.5932000e+004  2.5956000e+004  2.5882000e+004
  2.5793000e+004  2.5882000e+004  2.5857000e+004
  2.5178000e+004  2.5107000e+004  2.5174000e+004
  2.5058000e+004  2.5107000e+004  2.5011000e+004
  2.5107000e+004  2.5058000e+004  2.5174000e+004
  2.5107000e+004  2.5037000e+004  2.5011000e+004
  2.5037000e+004  2.5107000e+004  2.5178000e+004
  2.7349000e+004  2.7409000e+004  2.7470000e+004
  2.7409000e+004  2.7523000e+004  2.7470000e+004
  2.7409000e+004  2.7464000e+004  2.7523000e+004
  2.7015000e+004  2.7024000e+004  2.7105000e+004
  2.7057000e+004  2.7015000e+004  2.7140000e+004
  2.7015000e+004  2.7105000e+004  2.7140000e+004
  2.6671000e+004  2.6609000e+004  2.6730000e+004
  2.6609000e+004  2.6663000e+004  2.6730000e+004
  2.6609000e+004  2.6671000e+004  2.6567000e+004
  2.6663000e+004  2.6609000e+004  2.6562000e+004
  2.6609000e+004  2.6567000e+004  2.6499000e+004
  2.7094000e+004  2.7003000e+004  2.7073000e+004
  2.7182000e+004  2.7094000e+004  2.7073000e+004
  2.7094000e+004  2.7182000e+004  2.7189000e+004
  2.7003000e+004  2.7094000e+004  2.7010000e+004
  2.7094000e+004  2.7121000e+004  2.7010000e+004
  2.7121000e+004  2.7094000e+004  2.7189000e+004
  2.7464000e+004  2.7356000e+004  2.7405000e+004
  2.7288000e+004  2.7356000e+004  2.7245000e+004
  2.7356000e+004  2.7288000e+004  2.7405000e+004
  2.7409000e+004  2.7356000e+004  2.7464000e+004
  2.6023000e+004  2.6106000e+004  2.6115000e+004
  2.6047000e+004  2.6023000e+004  2.6115000e+004
  2.6987000e+004  2.6896000e+004  2.6976000e+004
  2.6896000e+004  2.6869000e+004  2.6799000e+004
  2.6976000e+004  2.6896000e+004  2.6884000e+004
  2.6524000e+004  2.6542000e+004  2.6448000e+004
  2.7284000e+004  2.7408000e+004  2.7351000e+004
  2.7408000e+004  2.7467000e+004  2.7541000e+004
  2.5966000e+004  2.6034000e+004  2.6050000e+004
  2.6126000e+004  2.6034000e+004  2.6097000e+004
  2.5940000e+004  2.6034000e+004  2.5966000e+004
  2.6034000e+004  2.5940000e+004  2.6009000e+004
  2.7877000e+004  2.7958000e+004  2.8014000e+004
  2.7958000e+004  2.8097000e+004  2.8014000e+004
  2.7958000e+004  2.8047000e+004  2.8097000e+004
  2.7648000e+004  2.7606000e+004  2.7737000e+004
  2.7648000e+004  2.7582000e+004  2.7529000e+004
  2.7585000e+004  2.7525000e+004  2.7462000e+004
  2.8241000e+004  2.8168000e+004  2.8295000e+004
  2.8168000e+004  2.8224000e+004  2.8295000e+004
  2.8224000e+004  2.8168000e+004  2.8086000e+004
  2.8006000e+004  2.7881000e+004  2.7877000e+004
  2.7767000e+004  2.7896000e+004  2.7786000e+004
  2.8036000e+004  2.7896000e+004  2.7998000e+004
  2.8118000e+004  2.8036000e+004  2.7998000e+004
  2.8038000e+004  2.8118000e+004  2.7998000e+004
  2.8234000e+004  2.8118000e+004  2.8238000e+004
  2.8165000e+004  2.8302000e+004  2.8266000e+004
  2.8165000e+004  2.8118000e+004  2.8234000e+004
  2.8118000e+004  2.8165000e+004  2.8036000e+004
  2.6536000e+004  2.6461000e+004  2.6548000e+004
  2.6536000e+004  2.6608000e+004  2.6506000e+004
  2.6608000e+004  2.6536000e+004  2.6627000e+004
  2.6464000e+004  2.6461000e+004  2.6370000e+004
  2.6294000e+004  2.6365000e+004  2.6291000e+004
  2.6845000e+004  2.6843000e+004  2.6754000e+004
  2.6946000e+004  2.6845000e+004  2.6850000e+004
  2.6845000e+004  2.6750000e+004  2.6850000e+004
  2.6750000e+004  2.6845000e+004  2.6754000e+004
  2.6758000e+004  2.6843000e+004  2.6854000e+004
  2.6929000e+004  2.7034000e+004  2.6986000e+004
  2.6854000e+004  2.6929000e+004  2.6986000e+004
  2.6843000e+004  2.6929000e+004  2.6854000e+004
  2.5128000e+004  2.5167000e+004  2.5226000e+004
  2.5128000e+004  2.5062000e+004  2.5167000e+004
  2.5128000e+004  2.5226000e+004  2.5211000e+004
  2.5111000e+004  2.5128000e+004  2.5211000e+004
  2.5021000e+004  2.5128000e+004  2.5111000e+004
  2.5128000e+004  2.5021000e+004  2.5062000e+004
  2.6423000e+004  2.6332000e+004  2.6435000e+004
  2.6332000e+004  2.6326000e+004  2.6234000e+004
  2.6326000e+004  2.6250000e+004  2.6234000e+004
  2.6423000e+004  2.6326000e+004  2.6332000e+004
  2.6686000e+004  2.6649000e+004  2.6751000e+004
  2.6502000e+004  2.6424000e+004  2.6508000e+004
  2.6492000e+004  2.6557000e+004  2.6460000e+004
  2.8129000e+004  2.8168000e+004  2.8241000e+004
  2.2820000e+004  2.2852000e+004  2.2609000e+004
  2.2852000e+004  2.2605000e+004  2.2609000e+004
  2.2605000e+004  2.2852000e+004  2.2669000e+004
  2.2841000e+004  2.3015000e+004  2.2829000e+004
  2.3461000e+004  2.3431000e+004  2.3684000e+004
  2.3068000e+004  2.3044000e+004  2.3264000e+004
  2.3044000e+004  2.2852000e+004  2.2820000e+004
  2.3816000e+004  2.3739000e+004  2.3977000e+004
  2.3739000e+004  2.3945000e+004  2.3977000e+004
  2.3739000e+004  2.3675000e+004  2.3945000e+004
  2.3675000e+004  2.3914000e+004  2.3945000e+004
  2.3945000e+004  2.3914000e+004  2.4068000e+004
  2.3914000e+004  2.3735000e+004  2.3960000e+004
  2.4062000e+004  2.3914000e+004  2.3960000e+004
  2.2928000e+004  2.2967000e+004  2.2732000e+004
  2.2967000e+004  2.2777000e+004  2.2732000e+004
  2.3140000e+004  2.2967000e+004  2.3134000e+004
  2.3127000e+004  2.2989000e+004  2.3140000e+004
  2.2989000e+004  2.2967000e+004  2.3140000e+004
  2.3127000e+004  2.3097000e+004  2.2912000e+004
  2.3097000e+004  2.2930000e+004  2.2912000e+004
  2.2930000e+004  2.3097000e+004  2.3102000e+004
  2.3097000e+004  2.3127000e+004  2.3327000e+004
  2.3114000e+004  2.3261000e+004  2.3025000e+004
  2.2917000e+004  2.3114000e+004  2.3025000e+004
  2.3659000e+004  2.3585000e+004  2.3860000e+004
  2.3585000e+004  2.3836000e+004  2.3860000e+004
  2.3939000e+004  2.3963000e+004  2.4049000e+004
  2.3963000e+004  2.4098000e+004  2.4049000e+004
  2.3963000e+004  2.3816000e+004  2.3977000e+004
  2.4098000e+004  2.3963000e+004  2.3977000e+004
  2.0135000e+004  2.0340000e+004  2.0286000e+004
  1.9881000e+004  2.0135000e+004  2.0087000e+004
  2.0160000e+004  2.0150000e+004  2.0334000e+004
  2.0340000e+004  2.0160000e+004  2.0334000e+004
  2.0150000e+004  2.0160000e+004  1.9942000e+004
  2.0160000e+004  2.0135000e+004  1.9952000e+004
  2.0135000e+004  2.0160000e+004  2.0340000e+004
  2.0340000e+004  2.0523000e+004  2.0423000e+004
  2.0467000e+004  2.0523000e+004  2.0340000e+004
  2.0523000e+004  2.0635000e+004  2.0674000e+004
  2.4348000e+004  2.4518000e+004  2.4440000e+004
  2.4372000e+004  2.4149000e+004  2.4190000e+004
  2.4372000e+004  2.4348000e+004  2.4149000e+004
  2.4518000e+004  2.4372000e+004  2.4548000e+004
  2.4372000e+004  2.4518000e+004  2.4348000e+004
  2.4824000e+004  2.4699000e+004  2.4966000e+004
  2.5036000e+004  2.4824000e+004  2.4966000e+004
  2.4873000e+004  2.4824000e+004  2.5036000e+004
  2.5083000e+004  2.5120000e+004  2.4966000e+004
  2.5120000e+004  2.5083000e+004  2.5203000e+004
  2.5909000e+004  2.5999000e+004  2.5946000e+004
  2.5986000e+004  2.5999000e+004  2.5909000e+004
  2.6071000e+004  2.5999000e+004  2.5986000e+004
  2.5273000e+004  2.5365000e+004  2.5283000e+004
  2.5185000e+004  2.5273000e+004  2.5283000e+004
  2.5273000e+004  2.5185000e+004  2.5166000e+004
  2.5243000e+004  2.5273000e+004  2.5166000e+004
  2.5869000e+004  2.5776000e+004  2.5791000e+004
  2.5905000e+004  2.5869000e+004  2.5966000e+004
  2.5776000e+004  2.5869000e+004  2.5828000e+004
  2.5869000e+004  2.5940000e+004  2.5966000e+004
  2.5940000e+004  2.5869000e+004  2.5852000e+004
  2.5694000e+004  2.5703000e+004  2.5615000e+004
  2.5776000e+004  2.5703000e+004  2.5694000e+004
  2.5459000e+004  2.5543000e+004  2.5526000e+004
  2.5543000e+004  2.5618000e+004  2.5615000e+004
  2.5327000e+004  2.5299000e+004  2.5374000e+004
  2.5063000e+004  2.4873000e+004  2.5036000e+004
  2.5089000e+004  2.5063000e+004  2.5166000e+004
  2.5063000e+004  2.5089000e+004  2.4942000e+004
  2.5804000e+004  2.5909000e+004  2.5867000e+004
  2.2736000e+004  2.2709000e+004  2.2964000e+004
  2.2897000e+004  2.2961000e+004  2.2749000e+004
  1.9138000e+004  1.8926000e+004  1.8964000e+004
  1.9138000e+004  1.8964000e+004  1.9144000e+004
  1.9138000e+004  1.9216000e+004  1.9021000e+004
  1.9138000e+004  1.9342000e+004  1.9216000e+004
  1.9319000e+004  1.9138000e+004  1.9144000e+004
  1.9342000e+004  1.9138000e+004  1.9319000e+004
  1.9950000e+004  2.0106000e+004  2.0197000e+004
  1.9950000e+004  1.9879000e+004  2.0106000e+004
  2.0049000e+004  1.9950000e+004  2.0197000e+004
  1.9879000e+004  1.9950000e+004  1.9743000e+004
  1.9950000e+004  1.9849000e+004  1.9743000e+004
  1.9471000e+004  1.9518000e+004  1.9319000e+004
  1.9716000e+004  1.9879000e+004  1.9743000e+004
  1.9518000e+004  1.9716000e+004  1.9743000e+004
  1.8794000e+004  1.8861000e+004  1.8652000e+004
  1.8861000e+004  1.8794000e+004  1.8991000e+004
  1.8861000e+004  1.8883000e+004  1.8652000e+004
  1.8861000e+004  1.8991000e+004  1.9060000e+004
  1.8883000e+004  1.8861000e+004  1.9060000e+004
  1.7930000e+004  1.8118000e+004  1.7864000e+004
  1.7930000e+004  1.7864000e+004  1.7676000e+004
  1.8118000e+004  1.8188000e+004  1.8403000e+004
  1.8403000e+004  1.8188000e+004  1.8478000e+004
  1.8188000e+004  1.8255000e+004  1.8478000e+004
  1.7930000e+004  1.8188000e+004  1.8118000e+004
  1.7702000e+004  1.7799000e+004  1.7554000e+004
  1.9979000e+004  2.0191000e+004  2.0019000e+004
  2.0191000e+004  1.9979000e+004  2.0078000e+004
  2.1905000e+004  2.1992000e+004  2.2127000e+004
  2.1992000e+004  2.2223000e+004  2.2127000e+004
  2.2223000e+004  2.1992000e+004  2.2044000e+004
  2.1992000e+004  2.1807000e+004  2.2044000e+004
  2.1518000e+004  2.1388000e+004  2.1325000e+004
  2.1349000e+004  2.1419000e+004  2.1585000e+004
  2.2567000e+004  2.2820000e+004  2.2609000e+004
  2.2820000e+004  2.2567000e+004  2.2626000e+004
  2.2208000e+004  2.2436000e+004  2.2218000e+004
  2.2182000e+004  2.2059000e+004  2.2303000e+004
  2.2432000e+004  2.2182000e+004  2.2303000e+004
  2.2182000e+004  2.2432000e+004  2.2265000e+004
  1.9306000e+004  1.9142000e+004  1.9296000e+004
  1.9306000e+004  1.9161000e+004  1.9142000e+004
  1.9161000e+004  1.9306000e+004  1.9311000e+004
  1.8840000e+004  1.8984000e+004  1.9031000e+004
  1.8984000e+004  1.8840000e+004  1.8782000e+004
  1.9697000e+004  1.9818000e+004  1.9882000e+004
  1.9818000e+004  1.9697000e+004  1.9590000e+004
  1.9697000e+004  1.9807000e+004  1.9606000e+004
  1.9926000e+004  1.9785000e+004  1.9953000e+004
  1.9807000e+004  1.9785000e+004  1.9606000e+004
  1.9606000e+004  1.9785000e+004  1.9463000e+004
  1.8373000e+004  1.8632000e+004  1.8506000e+004
  1.8632000e+004  1.8734000e+004  1.8506000e+004
  1.8632000e+004  1.8373000e+004  1.8509000e+004
  1.8763000e+004  1.8632000e+004  1.8509000e+004
  1.8877000e+004  1.8632000e+004  1.8763000e+004
  1.8734000e+004  1.8632000e+004  1.8877000e+004
  1.8900000e+004  1.9092000e+004  1.9020000e+004
  2.8100000e+002  2.6900000e+002  1.7300000e+002
  2.8100000e+002  1.7300000e+002  2.0600000e+002
  1.8200000e+003  1.7250000e+003  1.8500000e+003
  1.8200000e+003  1.7270000e+003  1.7250000e+003
  1.9460000e+003  1.8200000e+003  1.8500000e+003
  2.4010000e+003  2.4020000e+003  2.3100000e+003
  2.3800000e+003  2.4010000e+003  2.3100000e+003
  2.4010000e+003  2.3800000e+003  2.4740000e+003
  2.4010000e+003  2.4890000e+003  2.4020000e+003
  2.4890000e+003  2.4010000e+003  2.4740000e+003
  2.4690000e+003  2.4290000e+003  2.3840000e+003
  2.4290000e+003  2.3290000e+003  2.3840000e+003
  2.0640000e+003  2.1210000e+003  2.1660000e+003
  2.0640000e+003  1.9830000e+003  1.9580000e+003
  1.9830000e+003  2.0640000e+003  2.0590000e+003
  2.0640000e+003  2.1360000e+003  2.0590000e+003
  2.0640000e+003  2.0260000e+003  2.1210000e+003
  2.1210000e+003  2.2260000e+003  2.1660000e+003
  1.7930000e+003  1.6860000e+003  1.7270000e+003
  1.8200000e+003  1.7930000e+003  1.7270000e+003
  1.3610000e+003  1.2430000e+003  1.3370000e+003
  1.4080000e+003  1.3610000e+003  1.5110000e+003
  1.4660000e+003  1.3610000e+003  1.3370000e+003
  1.5110000e+003  1.3610000e+003  1.4660000e+003
  2.2630000e+003  2.3090000e+003  2.3450000e+003
  2.3450000e+003  2.3090000e+003  2.3990000e+003
  2.0290000e+003  2.0170000e+003  1.9370000e+003
  1.9630000e+003  2.0290000e+003  1.9370000e+003
  2.0960000e+003  2.0290000e+003  2.1110000e+003
  2.0290000e+003  2.0960000e+003  2.0170000e+003
  2.0290000e+003  2.0490000e+003  2.1110000e+003
  2.0290000e+003  1.9630000e+003  2.0490000e+003
  1.7480000e+003  1.6380000e+003  1.7020000e+003
  1.7990000e+003  1.7480000e+003  1.7020000e+003
  1.7480000e+003  1.7990000e+003  1.8480000e+003
  1.9360000e+003  1.9660000e+003  1.8620000e+003
  1.8370000e+003  1.8950000e+003  1.8170000e+003
  1.8950000e+003  1.9630000e+003  1.8660000e+003
  2.4190000e+003  2.3940000e+003  2.4700000e+003
  2.3550000e+003  2.4190000e+003  2.4540000e+003
  2.4540000e+003  2.4190000e+003  2.5280000e+003
  2.4190000e+003  2.4700000e+003  2.5280000e+003
  2.3210000e+003  2.2630000e+003  2.3450000e+003
  2.3940000e+003  2.3210000e+003  2.3450000e+003
  2.4190000e+003  2.3210000e+003  2.3940000e+003
  1.0810000e+003  1.1630000e+003  1.0540000e+003
  1.2190000e+003  1.1320000e+003  1.1420000e+003
  4.5890000e+003  4.5300000e+003  4.4830000e+003
  4.5890000e+003  4.4830000e+003  4.5420000e+003
  3.0940000e+003  3.0910000e+003  3.0120000e+003
  3.0120000e+003  3.0910000e+003  3.0290000e+003
  3.0910000e+003  3.1710000e+003  3.0290000e+003
  3.0910000e+003  3.2200000e+003  3.1710000e+003
  3.4420000e+003  3.2810000e+003  3.3560000e+003
  3.2810000e+003  3.4420000e+003  3.3860000e+003
  3.7990000e+003  3.7110000e+003  3.6820000e+003
  3.7110000e+003  3.7990000e+003  3.8250000e+003
  3.7530000e+003  3.7110000e+003  3.8250000e+003
  3.6280000e+003  3.7110000e+003  3.7530000e+003
  3.5750000e+003  3.6280000e+003  3.4890000e+003
  3.5600000e+003  3.5750000e+003  3.4420000e+003
  3.5750000e+003  3.7110000e+003  3.6280000e+003
  3.5750000e+003  3.4890000e+003  3.3860000e+003
  3.4420000e+003  3.5750000e+003  3.3860000e+003
  3.5750000e+003  3.5600000e+003  3.6820000e+003
  3.7110000e+003  3.5750000e+003  3.6820000e+003
  2.9200000e+003  2.8450000e+003  2.9740000e+003
  3.0120000e+003  2.9200000e+003  2.9740000e+003
  2.9390000e+003  2.9200000e+003  3.0120000e+003
  2.6780000e+003  2.7570000e+003  2.7580000e+003
  2.8450000e+003  2.7570000e+003  2.7430000e+003
  2.7570000e+003  2.6630000e+003  2.7430000e+003
  2.6630000e+003  2.7570000e+003  2.6780000e+003
  3.3540000e+003  3.4670000e+003  3.3560000e+003
  3.2080000e+003  3.3540000e+003  3.3560000e+003
  3.3540000e+003  3.2080000e+003  3.2600000e+003
  3.4670000e+003  3.3540000e+003  3.4270000e+003
  3.3540000e+003  3.2600000e+003  3.4270000e+003
  2.8820000e+003  2.9610000e+003  2.9120000e+003
  2.9750000e+003  3.0690000e+003  3.0750000e+003
  2.9680000e+003  2.9750000e+003  2.8830000e+003
  6.2480000e+003  6.0690000e+003  6.2280000e+003
  6.0690000e+003  6.2480000e+003  6.0840000e+003
  6.0690000e+003  5.9790000e+003  6.1280000e+003
  5.9010000e+003  5.8780000e+003  5.7010000e+003
  5.8550000e+003  5.9010000e+003  5.7010000e+003
  5.9320000e+003  6.0690000e+003  6.0840000e+003
  6.4800000e+003  6.3170000e+003  6.5760000e+003
  6.4800000e+003  6.3290000e+003  6.3170000e+003
  1.4880000e+003  1.3920000e+003  1.3810000e+003
  1.7010000e+003  1.7680000e+003  1.6680000e+003
  1.7680000e+003  1.7310000e+003  1.6680000e+003
  1.7310000e+003  1.7680000e+003  1.8130000e+003
  7.5400000e+002  6.5000000e+002  7.0100000e+002
  6.7600000e+002  6.5000000e+002  7.5400000e+002
  6.5000000e+002  6.7600000e+002  5.8500000e+002
  5.5500000e+002  6.5000000e+002  5.8500000e+002
  6.5000000e+002  6.1400000e+002  7.0100000e+002
  6.5000000e+002  5.5500000e+002  6.1400000e+002
  3.9570000e+003  3.8680000e+003  3.8770000e+003
  3.8680000e+003  3.7890000e+003  3.8770000e+003
  3.9270000e+003  3.8680000e+003  3.9940000e+003
  3.7890000e+003  3.8680000e+003  3.7270000e+003
  3.5800000e+003  3.5390000e+003  3.6680000e+003
  3.5390000e+003  3.5800000e+003  3.4460000e+003
  3.5390000e+003  3.6260000e+003  3.6680000e+003
  3.4160000e+003  3.5390000e+003  3.4460000e+003
  3.6260000e+003  3.5390000e+003  3.5180000e+003
  3.5390000e+003  3.4160000e+003  3.5180000e+003
  2.9270000e+003  2.9550000e+003  2.8500000e+003
  2.9550000e+003  2.8790000e+003  2.8500000e+003
  2.9550000e+003  3.0590000e+003  2.9920000e+003
  2.8790000e+003  2.9550000e+003  2.9920000e+003
  3.8170000e+003  3.7410000e+003  3.7270000e+003
  3.8680000e+003  3.8170000e+003  3.7270000e+003
  3.8170000e+003  3.8680000e+003  3.9270000e+003
  3.8650000e+003  3.8170000e+003  3.9270000e+003
  3.8650000e+003  3.9270000e+003  3.9990000e+003
  3.8650000e+003  3.7970000e+003  3.7410000e+003
  3.8170000e+003  3.8650000e+003  3.7410000e+003
  3.0560000e+003  3.1760000e+003  3.0400000e+003
  3.3690000e+003  3.3550000e+003  3.4900000e+003
  3.0810000e+003  3.1090000e+003  3.0070000e+003
  3.3310000e+003  3.3550000e+003  3.1960000e+003
  4.0100000e+003  3.9190000e+003  4.0050000e+003
  3.8940000e+003  3.9190000e+003  4.0100000e+003
  3.8940000e+003  3.8490000e+003  3.7650000e+003
  2.4000000e+003  2.4660000e+003  2.3740000e+003
  2.4660000e+003  2.4000000e+003  2.4840000e+003
  2.5650000e+003  2.5440000e+003  2.6280000e+003
  2.5650000e+003  2.4660000e+003  2.4840000e+003
  2.4660000e+003  2.5650000e+003  2.5510000e+003
  2.5510000e+003  2.5650000e+003  2.6410000e+003
  2.7420000e+003  2.6450000e+003  2.6930000e+003
  3.2000000e+003  3.3550000e+003  3.3690000e+003
  2.8220000e+003  2.9230000e+003  2.8880000e+003
  2.7830000e+003  2.8220000e+003  2.8880000e+003
  3.3530000e+003  3.2770000e+003  3.1360000e+003
  3.3910000e+003  3.2770000e+003  3.4470000e+003
  3.2770000e+003  3.3530000e+003  3.4470000e+003
  3.3530000e+003  3.4150000e+003  3.5050000e+003
  3.4150000e+003  3.5690000e+003  3.5050000e+003
  2.6490000e+003  2.6810000e+003  2.7350000e+003
  2.7180000e+003  2.6490000e+003  2.7350000e+003
  2.5940000e+003  2.5520000e+003  2.5130000e+003
  2.5940000e+003  2.6490000e+003  2.5520000e+003
  2.6490000e+003  2.5940000e+003  2.6810000e+003
  2.3000000e+003  2.3060000e+003  2.3740000e+003
  2.3060000e+003  2.2250000e+003  2.3340000e+003
  2.3060000e+003  2.4000000e+003  2.3740000e+003
  2.4000000e+003  2.3060000e+003  2.3340000e+003
  2.2170000e+003  2.1520000e+003  2.1260000e+003
  2.2250000e+003  2.2170000e+003  2.1260000e+003
  2.3060000e+003  2.2170000e+003  2.2250000e+003
  2.2170000e+003  2.3060000e+003  2.3000000e+003
  2.2210000e+003  2.2170000e+003  2.3000000e+003
  2.2170000e+003  2.2210000e+003  2.1520000e+003
  2.0700000e+003  2.0510000e+003  1.9790000e+003
  2.1520000e+003  2.0700000e+003  2.1260000e+003
  2.0700000e+003  2.0250000e+003  2.1260000e+003
  2.0700000e+003  2.1520000e+003  2.1390000e+003
  2.0510000e+003  2.0700000e+003  2.1390000e+003
  2.2450000e+003  2.1940000e+003  2.1500000e+003
  2.1940000e+003  2.2450000e+003  2.2940000e+003
  2.2940000e+003  2.2450000e+003  2.3130000e+003
  2.0360000e+003  2.0280000e+003  2.1170000e+003
  2.1230000e+003  2.0360000e+003  2.1170000e+003
  1.9380000e+003  2.0360000e+003  1.9650000e+003
  2.0280000e+003  2.0360000e+003  1.9380000e+003
  2.0360000e+003  2.0620000e+003  1.9650000e+003
  2.0360000e+003  2.1230000e+003  2.0620000e+003
  2.7070000e+003  2.7370000e+003  2.6370000e+003
  2.8140000e+003  2.7370000e+003  2.7070000e+003
  2.5560000e+003  2.6320000e+003  2.5370000e+003
  2.7230000e+003  2.7830000e+003  2.6540000e+003
  2.6450000e+003  2.7230000e+003  2.6540000e+003
  2.7230000e+003  2.6450000e+003  2.7420000e+003
  2.8220000e+003  2.7230000e+003  2.7420000e+003
  2.7230000e+003  2.8220000e+003  2.7830000e+003
  2.9520000e+003  3.0560000e+003  3.0400000e+003
  3.0140000e+003  2.9520000e+003  3.0400000e+003
  2.9520000e+003  3.0140000e+003  2.9130000e+003
  2.8460000e+003  2.9130000e+003  2.8080000e+003
  2.8460000e+003  2.7830000e+003  2.8880000e+003
  2.9520000e+003  2.8460000e+003  2.8880000e+003
  2.8460000e+003  2.9520000e+003  2.9130000e+003
  2.7760000e+003  2.6730000e+003  2.7030000e+003
  2.8560000e+003  2.7760000e+003  2.8760000e+003
  2.9430000e+003  2.8560000e+003  2.9540000e+003
  2.8560000e+003  2.9430000e+003  2.8140000e+003
  1.3540000e+003  1.4090000e+003  1.2640000e+003
  1.4090000e+003  1.4960000e+003  1.3530000e+003
  1.4090000e+003  1.3540000e+003  1.4700000e+003
  2.0970000e+003  2.0100000e+003  2.0080000e+003
  2.0870000e+003  2.0970000e+003  2.0080000e+003
  2.0100000e+003  2.0970000e+003  2.0810000e+003
  2.0970000e+003  2.1800000e+003  2.0810000e+003
  2.1990000e+003  2.1340000e+003  2.2240000e+003
  9.1600000e+002  1.0090000e+003  1.0210000e+003
  1.0090000e+003  1.1000000e+003  1.0210000e+003
  1.1000000e+003  1.0090000e+003  1.0930000e+003
  1.3820000e+003  1.2680000e+003  1.3830000e+003
  1.3820000e+003  1.3830000e+003  1.4950000e+003
  1.5570000e+003  1.3820000e+003  1.4950000e+003
  1.4190000e+003  1.3820000e+003  1.5570000e+003
  1.0580000e+003  1.0300000e+003  9.6000000e+002
  1.0090000e+003  1.0300000e+003  1.0930000e+003
  1.0930000e+003  1.0300000e+003  1.1390000e+003
  1.0300000e+003  1.0580000e+003  1.1390000e+003
  1.6420000e+003  1.5140000e+003  1.6680000e+003
  1.7310000e+003  1.6420000e+003  1.6680000e+003
  1.5140000e+003  1.6420000e+003  1.4950000e+003
  1.6420000e+003  1.7310000e+003  1.6970000e+003
  1.6420000e+003  1.5570000e+003  1.4950000e+003
  1.6420000e+003  1.6970000e+003  1.5570000e+003
  2.9070000e+003  2.9430000e+003  3.0190000e+003
  2.9500000e+003  2.9070000e+003  3.0190000e+003
  2.9070000e+003  2.9500000e+003  2.8330000e+003
  2.8140000e+003  2.9070000e+003  2.8330000e+003
  2.9430000e+003  2.9070000e+003  2.8140000e+003
  2.9790000e+003  2.9500000e+003  3.0630000e+003
  3.0900000e+003  3.0140000e+003  3.1510000e+003
  3.0900000e+003  3.1510000e+003  3.2540000e+003
  3.0140000e+003  3.0900000e+003  2.9780000e+003
  3.1870000e+003  3.0900000e+003  3.2540000e+003
  2.7020000e+003  2.7870000e+003  2.7010000e+003
  2.7870000e+003  2.7020000e+003  2.7960000e+003
  2.5390000e+003  2.6050000e+003  2.5280000e+003
  2.6050000e+003  2.6220000e+003  2.5280000e+003
  2.6050000e+003  2.6790000e+003  2.6220000e+003
  2.6190000e+003  2.6050000e+003  2.5390000e+003
  2.6790000e+003  2.6050000e+003  2.7060000e+003
  3.0700000e+002  1.7500000e+002  2.2400000e+002
  2.0800000e+002  1.7500000e+002  3.0700000e+002
  2.4900000e+002  3.8000000e+002  2.2400000e+002
  4.4400000e+002  3.8000000e+002  2.4900000e+002
  3.8000000e+002  3.0700000e+002  2.2400000e+002
  3.8000000e+002  4.6700000e+002  3.0700000e+002
  5.0600000e+002  4.4400000e+002  5.7900000e+002
  5.0600000e+002  5.7900000e+002  6.2200000e+002
  5.6400000e+002  5.0600000e+002  6.2200000e+002
  4.6700000e+002  5.0600000e+002  5.6400000e+002
  3.8000000e+002  5.0600000e+002  4.6700000e+002
  5.0600000e+002  3.8000000e+002  4.4400000e+002
  4.1500000e+002  2.5400000e+002  4.2200000e+002
  4.1500000e+002  2.8300000e+002  2.5400000e+002
  4.1500000e+002  4.2200000e+002  5.0900000e+002
  5.0500000e+002  4.1500000e+002  5.0900000e+002
  6.4040000e+003  6.2200000e+003  6.3680000e+003
  6.2200000e+003  6.4040000e+003  6.2980000e+003
  6.4040000e+003  6.5020000e+003  6.2980000e+003
  8.2500000e+003  8.0580000e+003  8.0190000e+003
  8.4540000e+003  8.2630000e+003  8.4770000e+003
  8.4540000e+003  8.5440000e+003  8.3190000e+003
  8.5440000e+003  8.4540000e+003  8.7440000e+003
  8.1680000e+003  8.4540000e+003  8.3190000e+003
  8.4540000e+003  8.1680000e+003  8.2630000e+003
  8.9270000e+003  9.0420000e+003  9.1810000e+003
  8.9870000e+003  8.9270000e+003  9.1810000e+003
  9.0420000e+003  8.9270000e+003  8.7970000e+003
  8.9270000e+003  8.9870000e+003  8.7440000e+003
  8.9870000e+003  8.8270000e+003  8.7440000e+003
  8.8270000e+003  8.5440000e+003  8.7440000e+003
  6.7380000e+003  6.5650000e+003  6.4430000e+003
  6.7380000e+003  6.5690000e+003  6.9510000e+003
  6.5690000e+003  6.7380000e+003  6.4430000e+003
  1.6262000e+004  1.6477000e+004  1.6202000e+004
  1.6477000e+004  1.6673000e+004  1.6758000e+004
  1.6409000e+004  1.6634000e+004  1.6412000e+004
  1.6409000e+004  1.6624000e+004  1.6634000e+004
  1.6409000e+004  1.6477000e+004  1.6624000e+004
  1.6202000e+004  1.6409000e+004  1.6222000e+004
  1.6477000e+004  1.6409000e+004  1.6202000e+004
  1.5470000e+004  1.5457000e+004  1.5199000e+004
  1.4176000e+004  1.3792000e+004  1.3910000e+004
  1.3792000e+004  1.4176000e+004  1.4057000e+004
  1.5911000e+004  1.5796000e+004  1.5635000e+004
  1.5796000e+004  1.5911000e+004  1.6067000e+004
  1.5910000e+004  1.5796000e+004  1.6067000e+004
  1.5074000e+004  1.4946000e+004  1.5212000e+004
  1.4946000e+004  1.5074000e+004  1.4767000e+004
  1.7584000e+004  1.7325000e+004  1.7504000e+004
  1.8716000e+004  1.8507000e+004  1.8506000e+004
  1.7797000e+004  1.7553000e+004  1.7548000e+004
  1.7712000e+004  1.7797000e+004  1.7548000e+004
  1.7797000e+004  1.7712000e+004  1.7962000e+004
  1.8106000e+004  1.7797000e+004  1.7962000e+004
  1.7797000e+004  1.8106000e+004  1.7945000e+004
  1.6319000e+004  1.6203000e+004  1.6467000e+004
  1.8046000e+004  1.7867000e+004  1.7818000e+004
  1.7712000e+004  1.7867000e+004  1.7962000e+004
  1.7818000e+004  1.7867000e+004  1.7627000e+004
  1.7867000e+004  1.7712000e+004  1.7627000e+004
  1.8046000e+004  1.7991000e+004  1.8234000e+004
  1.7991000e+004  1.8073000e+004  1.8234000e+004
  1.8073000e+004  1.7991000e+004  1.7790000e+004
  1.7991000e+004  1.7818000e+004  1.7790000e+004
  1.7991000e+004  1.8046000e+004  1.7818000e+004
  1.7325000e+004  1.7249000e+004  1.7504000e+004
  6.2550000e+003  6.3620000e+003  6.4640000e+003
  6.1770000e+003  6.2550000e+003  6.0660000e+003
  6.3620000e+003  6.2550000e+003  6.1770000e+003
  6.0660000e+003  6.2550000e+003  6.0910000e+003
  5.5180000e+003  5.4190000e+003  5.3350000e+003
  5.4190000e+003  5.2710000e+003  5.3350000e+003
  5.4260000e+003  5.4860000e+003  5.3150000e+003
  5.4860000e+003  5.3540000e+003  5.3150000e+003
  5.4860000e+003  5.4260000e+003  5.6810000e+003
  5.3540000e+003  5.4860000e+003  5.5380000e+003
  5.7690000e+003  5.4860000e+003  5.6810000e+003
  5.4860000e+003  5.7690000e+003  5.5380000e+003
  5.7690000e+003  5.8080000e+003  5.5380000e+003
  6.1510000e+003  6.1690000e+003  6.3280000e+003
  1.4091000e+004  1.4304000e+004  1.4388000e+004
  1.4304000e+004  1.4498000e+004  1.4622000e+004
  1.4304000e+004  1.3981000e+004  1.4252000e+004
  1.4304000e+004  1.4091000e+004  1.3981000e+004
  1.0729000e+004  1.0456000e+004  1.0589000e+004
  8.6360000e+003  8.8670000e+003  8.6890000e+003
  1.5250000e+003  1.4770000e+003  1.4750000e+003
  1.5320000e+003  1.5250000e+003  1.4750000e+003
  1.5250000e+003  1.5190000e+003  1.4770000e+003
  1.5250000e+003  1.5320000e+003  1.5870000e+003
  1.4240000e+003  1.4100000e+003  1.3720000e+003
  1.3740000e+003  1.3650000e+003  1.4320000e+003
  1.4240000e+003  1.3740000e+003  1.4320000e+003
  1.3740000e+003  1.3390000e+003  1.3240000e+003
  1.3740000e+003  1.4240000e+003  1.3720000e+003
  1.3390000e+003  1.3740000e+003  1.3720000e+003
  1.4130000e+003  1.4410000e+003  1.3800000e+003
  1.4130000e+003  1.4400000e+003  1.4410000e+003
  1.8700000e+003  1.8610000e+003  1.9530000e+003
  1.8700000e+003  1.7790000e+003  1.8610000e+003
  1.7790000e+003  1.8700000e+003  1.8340000e+003
  1.2820000e+003  1.2470000e+003  1.2870000e+003
  1.2370000e+003  1.2330000e+003  1.2050000e+003
  1.1410000e+003  1.1640000e+003  1.1840000e+003
  1.1410000e+003  1.1840000e+003  1.1490000e+003
  1.1050000e+003  1.1410000e+003  1.1490000e+003
  1.1640000e+003  1.1230000e+003  1.1550000e+003
  1.1550000e+003  1.1230000e+003  1.1010000e+003
  1.1730000e+003  1.1220000e+003  1.1210000e+003
  1.1220000e+003  1.1820000e+003  1.1360000e+003
  1.1820000e+003  1.2000000e+003  1.1360000e+003
  1.2000000e+003  1.1820000e+003  1.2200000e+003
  1.1730000e+003  1.1820000e+003  1.1220000e+003
  1.1820000e+003  1.1730000e+003  1.2050000e+003
  1.2330000e+003  1.1820000e+003  1.2050000e+003
  1.1820000e+003  1.2330000e+003  1.2200000e+003
  7.6700000e+002  7.7800000e+002  7.4800000e+002
  7.7800000e+002  7.6700000e+002  8.0200000e+002
  1.6450000e+003  1.6910000e+003  1.6640000e+003
  1.6910000e+003  1.6450000e+003  1.6330000e+003
  1.6830000e+003  1.6550000e+003  1.6640000e+003
  1.6550000e+003  1.6370000e+003  1.6640000e+003
  1.6550000e+003  1.6830000e+003  1.6810000e+003
  1.6500000e+003  1.6550000e+003  1.6810000e+003
  2.4700000e+002  2.3500000e+002  2.3600000e+002
  2.4700000e+002  2.4200000e+002  2.3500000e+002
  2.6000000e+002  2.9000000e+002  2.7500000e+002
  2.6000000e+002  2.3900000e+002  2.4000000e+002
  2.7700000e+002  2.6000000e+002  2.4000000e+002
  2.9000000e+002  2.6000000e+002  2.7700000e+002
  4.0900000e+002  3.8200000e+002  3.7700000e+002
  4.2300000e+002  4.5900000e+002  4.6600000e+002
  4.0900000e+002  4.2300000e+002  3.8200000e+002
  4.2300000e+002  4.0900000e+002  4.5900000e+002
  1.6300000e+002  2.1300000e+002  2.2000000e+002
  2.1300000e+002  2.4100000e+002  2.2000000e+002
  1.4700000e+002  2.1300000e+002  1.6300000e+002
  2.1300000e+002  1.4700000e+002  2.1900000e+002
  5.9000000e+001  7.9000000e+001  6.0000000e+001
  7.9000000e+001  5.9000000e+001  1.4200000e+002
  7.9000000e+001  1.1200000e+002  6.0000000e+001
  8.1000000e+001  5.9000000e+001  5.8000000e+001
  4.0400000e+002  2.3100000e+002  3.3700000e+002
  2.3100000e+002  4.0400000e+002  3.2200000e+002
  3.1000000e+002  4.6400000e+002  4.3700000e+002
  3.1000000e+002  3.2200000e+002  4.6400000e+002
  3.1700000e+002  3.1000000e+002  4.3700000e+002
  2.0000000e+002  3.1000000e+002  3.1700000e+002
  1.4400000e+002  5.4000000e+001  7.7000000e+001
  8.8100000e+002  8.3300000e+002  7.7200000e+002
  8.3300000e+002  8.8100000e+002  9.3400000e+002
  9.7100000e+002  1.0220000e+003  9.3400000e+002
  1.0220000e+003  1.0100000e+003  9.3400000e+002
  1.0100000e+003  1.0220000e+003  1.1020000e+003
  1.8420000e+003  1.9400000e+003  1.9020000e+003
  1.8420000e+003  1.8260000e+003  1.7500000e+003
  1.6760000e+003  1.7500000e+003  1.6590000e+003
  2.5490000e+003  2.6290000e+003  2.6270000e+003
  2.6290000e+003  2.5490000e+003  2.5330000e+003
  2.1790000e+003  2.1540000e+003  2.0930000e+003
  2.2700000e+003  2.1540000e+003  2.2550000e+003
  2.0550000e+003  2.1030000e+003  2.0150000e+003
  2.1400000e+003  2.1030000e+003  2.0550000e+003
  3.1010000e+003  3.2750000e+003  3.1640000e+003
  2.6290000e+003  2.7090000e+003  2.6270000e+003
  2.7090000e+003  2.6290000e+003  2.7260000e+003
  2.8730000e+003  2.9820000e+003  2.9150000e+003
  2.9820000e+003  2.9910000e+003  2.9150000e+003
  2.9890000e+003  2.9220000e+003  3.0300000e+003
  3.1390000e+003  3.0370000e+003  3.1640000e+003
  3.3130000e+003  3.1390000e+003  3.1640000e+003
  2.8240000e+003  2.7490000e+003  2.7190000e+003
  2.8200000e+003  2.8240000e+003  2.9220000e+003
  2.9280000e+003  2.9710000e+003  3.0370000e+003
  3.0370000e+003  2.9710000e+003  3.1010000e+003
  2.9710000e+003  3.0050000e+003  3.1010000e+003
  2.9710000e+003  2.8660000e+003  2.9020000e+003
  2.8660000e+003  2.9710000e+003  2.9280000e+003
  3.0410000e+003  3.1560000e+003  3.1570000e+003
  3.3980000e+003  3.2510000e+003  3.3210000e+003
  2.7210000e+003  2.7360000e+003  2.7650000e+003
  2.4960000e+003  2.5830000e+003  2.5100000e+003
  2.5910000e+003  2.5040000e+003  2.5100000e+003
  2.5830000e+003  2.5910000e+003  2.5100000e+003
  3.2300000e+003  3.1610000e+003  3.1680000e+003
  3.1610000e+003  3.2300000e+003  3.3000000e+003
  1.3160000e+003  1.4290000e+003  1.3230000e+003
  2.9600000e+002  4.5400000e+002  3.5500000e+002
  4.5400000e+002  2.9600000e+002  4.1600000e+002
  5.2100000e+002  4.5400000e+002  4.1600000e+002
  1.3700000e+002  1.2400000e+002  5.0000000e+001
  1.3700000e+002  2.1800000e+002  1.2400000e+002
  7.8000000e+001  4.6000000e+001  1.0400000e+002
  1.8300000e+002  2.9900000e+002  1.8400000e+002
  2.9900000e+002  3.1300000e+002  1.8400000e+002
  5.3600000e+002  5.6500000e+002  6.4100000e+002
  4.1900000e+002  5.3600000e+002  4.4600000e+002
  5.3600000e+002  5.4800000e+002  4.4600000e+002
  7.1400000e+002  7.1800000e+002  8.1100000e+002
  7.1800000e+002  8.0900000e+002  8.1100000e+002
  7.1800000e+002  6.4100000e+002  7.2000000e+002
  8.0900000e+002  7.1800000e+002  7.2000000e+002
  6.3300000e+002  5.3600000e+002  6.4100000e+002
  5.3600000e+002  6.3300000e+002  5.4800000e+002
  7.1800000e+002  6.3300000e+002  6.4100000e+002
  6.3300000e+002  7.1800000e+002  7.1400000e+002
  5.4800000e+002  6.3300000e+002  6.2900000e+002
  6.3300000e+002  7.1400000e+002  6.2900000e+002
  8.0900000e+002  8.9700000e+002  8.1100000e+002
  8.9700000e+002  8.8500000e+002  8.1100000e+002
  1.6400000e+002  9.1000000e+001  1.2400000e+002
  2.1800000e+002  1.6400000e+002  1.2400000e+002
  4.3300000e+002  5.2200000e+002  5.5800000e+002
  3.3000000e+002  4.3300000e+002  2.4800000e+002
  1.1130000e+003  1.0330000e+003  1.0190000e+003
  6.2400000e+002  5.6700000e+002  6.5200000e+002
  6.2600000e+002  6.8300000e+002  5.8300000e+002
  6.8300000e+002  6.2600000e+002  7.3100000e+002
  7.5800000e+002  6.8300000e+002  7.9300000e+002
  6.8300000e+002  7.3100000e+002  7.9300000e+002
  1.1170000e+003  1.0970000e+003  1.1940000e+003
  1.0790000e+003  1.0970000e+003  1.0140000e+003
  1.0970000e+003  1.0320000e+003  1.0140000e+003
  1.0970000e+003  1.1170000e+003  1.0320000e+003
  1.0970000e+003  1.0790000e+003  1.1780000e+003
  1.1940000e+003  1.0970000e+003  1.1780000e+003
  1.1940000e+003  1.2930000e+003  1.2260000e+003
  1.2930000e+003  1.3340000e+003  1.2260000e+003
  3.3200000e+002  3.6100000e+002  1.9400000e+002
  3.6100000e+002  3.3200000e+002  4.6200000e+002
  1.9290000e+003  1.9750000e+003  2.0310000e+003
  1.1770000e+003  1.1800000e+003  1.2780000e+003
  1.1800000e+003  1.2270000e+003  1.2780000e+003
  1.2270000e+003  1.1800000e+003  1.0990000e+003
  1.0990000e+003  1.1800000e+003  1.0800000e+003
  1.1800000e+003  1.1770000e+003  1.0800000e+003
  1.8030000e+003  1.7200000e+003  1.7360000e+003
  2.1780000e+003  2.1310000e+003  2.2540000e+003
  2.2740000e+003  2.1780000e+003  2.2540000e+003
  2.1000000e+003  2.1780000e+003  2.1860000e+003
  2.1310000e+003  2.1780000e+003  2.0690000e+003
  2.1780000e+003  2.1000000e+003  2.0690000e+003
  2.9530000e+003  2.8810000e+003  2.8540000e+003
  2.8810000e+003  2.7800000e+003  2.8540000e+003
  2.3650000e+003  2.2920000e+003  2.3700000e+003
  3.4830000e+003  3.3650000e+003  3.4540000e+003
  3.3650000e+003  3.3430000e+003  3.4540000e+003
  3.3430000e+003  3.1630000e+003  3.2550000e+003
  5.0200000e+003  5.0510000e+003  5.0340000e+003
  5.0510000e+003  5.0200000e+003  5.0240000e+003
  5.0940000e+003  5.0840000e+003  5.1220000e+003
  5.1560000e+003  5.1800000e+003  5.1590000e+003
  5.1410000e+003  5.1560000e+003  5.1590000e+003
  5.2620000e+003  5.2140000e+003  5.1210000e+003
  5.1360000e+003  5.2620000e+003  5.1210000e+003
  5.4590000e+003  5.4130000e+003  5.4570000e+003
  5.4570000e+003  5.4130000e+003  5.4380000e+003
  4.4640000e+003  4.4080000e+003  4.4600000e+003
  4.4240000e+003  4.4080000e+003  4.4640000e+003
  3.4350000e+003  3.4910000e+003  3.4190000e+003
  3.7580000e+003  3.7290000e+003  3.7980000e+003
  3.5670000e+003  3.5480000e+003  3.5990000e+003
  3.4980000e+003  3.4450000e+003  3.5080000e+003
  4.1960000e+003  4.1930000e+003  4.2390000e+003
  4.2390000e+003  4.1930000e+003  4.2480000e+003
  4.1930000e+003  4.1960000e+003  4.1610000e+003
  2.7910000e+004  2.8031000e+004  2.7940000e+004
  2.8031000e+004  2.7910000e+004  2.7966000e+004
  2.7910000e+004  2.7838000e+004  2.7966000e+004
  2.7910000e+004  2.7940000e+004  2.7805000e+004
  2.7838000e+004  2.7910000e+004  2.7805000e+004
  4.9210000e+003  4.7650000e+003  4.9120000e+003
  5.0570000e+003  4.9210000e+003  4.9120000e+003
  5.0810000e+003  4.9210000e+003  5.0570000e+003
  4.6540000e+003  4.6580000e+003  4.7760000e+003
  3.6920000e+003  3.7930000e+003  3.8080000e+003
  3.6180000e+003  3.6920000e+003  3.7320000e+003
  3.6920000e+003  3.8080000e+003  3.7320000e+003
  3.6920000e+003  3.5810000e+003  3.7020000e+003
  3.7930000e+003  3.6920000e+003  3.7020000e+003
  3.9130000e+003  3.8080000e+003  3.9060000e+003
  3.8420000e+003  3.9130000e+003  3.9550000e+003
  3.8080000e+003  3.9130000e+003  3.8420000e+003
  3.6920000e+003  3.5430000e+003  3.5810000e+003
  3.5430000e+003  3.6920000e+003  3.6180000e+003
  3.6410000e+003  3.5160000e+003  3.6180000e+003
  3.5160000e+003  3.5430000e+003  3.6180000e+003
  4.2380000e+003  4.2350000e+003  4.1510000e+003
  4.3480000e+003  4.2350000e+003  4.2380000e+003
  4.3270000e+003  4.3090000e+003  4.4350000e+003
  4.1850000e+003  4.3090000e+003  4.3270000e+003
  4.2020000e+003  4.1850000e+003  4.3270000e+003
  4.4110000e+003  4.3090000e+003  4.3040000e+003
  2.7610000e+003  2.6740000e+003  2.7450000e+003
  2.8290000e+003  2.7610000e+003  2.7450000e+003
  2.8840000e+003  2.9260000e+003  2.9660000e+003
  2.9260000e+003  2.8840000e+003  2.8170000e+003
  2.9660000e+003  2.9260000e+003  3.0180000e+003
  2.9260000e+003  2.9810000e+003  3.0180000e+003
  4.3550000e+003  4.4900000e+003  4.4230000e+003
  4.3550000e+003  4.4120000e+003  4.4900000e+003
  4.4120000e+003  4.3550000e+003  4.2730000e+003
  4.7360000e+003  4.8660000e+003  4.8380000e+003
  4.7360000e+003  4.6310000e+003  4.7490000e+003
  4.8660000e+003  4.7360000e+003  4.7490000e+003
  7.1830000e+003  7.4440000e+003  7.2670000e+003
  7.1300000e+003  7.1830000e+003  6.9290000e+003
  7.1830000e+003  7.0590000e+003  6.9290000e+003
  7.0590000e+003  7.1830000e+003  7.2670000e+003
  7.7200000e+003  7.6330000e+003  7.9180000e+003
  7.4440000e+003  7.6330000e+003  7.7200000e+003
  8.2580000e+003  8.0570000e+003  8.3190000e+003
  8.5440000e+003  8.2580000e+003  8.3190000e+003
  8.2580000e+003  8.5440000e+003  8.3840000e+003
  2.8964000e+004  2.9096000e+004  2.9077000e+004
  2.8964000e+004  2.9016000e+004  2.9096000e+004
  2.8975000e+004  2.8964000e+004  2.9077000e+004
  2.8703000e+004  2.8820000e+004  2.8768000e+004
  2.9747000e+004  2.9622000e+004  2.9687000e+004
  2.9576000e+004  2.9622000e+004  2.9499000e+004
  2.9622000e+004  2.9576000e+004  2.9687000e+004
  2.8155000e+004  2.8091000e+004  2.8221000e+004
  2.7713000e+004  2.7837000e+004  2.7790000e+004
  2.7837000e+004  2.7713000e+004  2.7703000e+004
  2.7811000e+004  2.7837000e+004  2.7703000e+004
  2.7873000e+004  2.7924000e+004  2.7811000e+004
  2.7984000e+004  2.7924000e+004  2.7873000e+004
  2.7924000e+004  2.7837000e+004  2.7811000e+004
  2.7837000e+004  2.7924000e+004  2.7963000e+004
  2.7790000e+004  2.7902000e+004  2.7833000e+004
  2.7837000e+004  2.7902000e+004  2.7790000e+004
  2.8574000e+004  2.8686000e+004  2.8664000e+004
  2.8686000e+004  2.8574000e+004  2.8584000e+004
  2.8807000e+004  2.8668000e+004  2.8664000e+004
  2.8767000e+004  2.8807000e+004  2.8664000e+004
  2.8668000e+004  2.8807000e+004  2.8755000e+004
  2.8943000e+004  2.8881000e+004  2.9004000e+004
  2.8881000e+004  2.8767000e+004  2.8822000e+004
  2.8807000e+004  2.8881000e+004  2.8943000e+004
  2.8881000e+004  2.8807000e+004  2.8767000e+004
  2.8881000e+004  2.8934000e+004  2.9004000e+004
  2.8881000e+004  2.8822000e+004  2.8934000e+004
  2.8607000e+004  2.8514000e+004  2.8478000e+004
  2.8514000e+004  2.8607000e+004  2.8635000e+004
  2.8584000e+004  2.8514000e+004  2.8635000e+004
  2.9018000e+004  2.8901000e+004  2.8995000e+004
  2.8901000e+004  2.9018000e+004  2.8920000e+004
  2.9103000e+004  2.9018000e+004  2.8995000e+004
  2.9132000e+004  2.9018000e+004  2.9103000e+004
  2.8920000e+004  2.9018000e+004  2.9030000e+004
  2.9018000e+004  2.9132000e+004  2.9030000e+004
  2.9132000e+004  2.9257000e+004  2.9165000e+004
  2.9329000e+004  2.9257000e+004  2.9213000e+004
  2.9257000e+004  2.9132000e+004  2.9213000e+004
  2.7230000e+004  2.7334000e+004  2.7332000e+004
  2.8950000e+004  2.8940000e+004  2.9061000e+004
  2.9062000e+004  2.8950000e+004  2.9061000e+004
  2.9044000e+004  2.8926000e+004  2.9006000e+004
  2.9127000e+004  2.9044000e+004  2.9197000e+004
  2.8926000e+004  2.9044000e+004  2.8917000e+004
  2.9044000e+004  2.9017000e+004  2.8917000e+004
  2.7732000e+004  2.7753000e+004  2.7849000e+004
  2.7506000e+004  2.7527000e+004  2.7400000e+004
  2.6802000e+004  2.6710000e+004  2.6746000e+004
  2.6733000e+004  2.6802000e+004  2.6830000e+004
  2.6710000e+004  2.6802000e+004  2.6733000e+004
  2.8886000e+004  2.8920000e+004  2.9030000e+004
  2.8886000e+004  2.8808000e+004  2.8920000e+004
  2.7878000e+004  2.7994000e+004  2.7988000e+004
  2.7878000e+004  2.7775000e+004  2.7770000e+004
  2.7921000e+004  2.7878000e+004  2.7770000e+004
  2.7994000e+004  2.7878000e+004  2.7921000e+004
  2.7870000e+004  2.7978000e+004  2.7864000e+004
  2.7870000e+004  2.7740000e+004  2.7775000e+004
  2.7740000e+004  2.7870000e+004  2.7864000e+004
  2.7978000e+004  2.7870000e+004  2.7988000e+004
  2.7878000e+004  2.7870000e+004  2.7775000e+004
  2.7870000e+004  2.7878000e+004  2.7988000e+004
  2.8345000e+004  2.8325000e+004  2.8252000e+004
  2.8252000e+004  2.8325000e+004  2.8176000e+004
  2.8045000e+004  2.8119000e+004  2.8011000e+004
  2.7917000e+004  2.8045000e+004  2.8011000e+004
  2.8119000e+004  2.8045000e+004  2.8177000e+004
  2.7920000e+004  2.8045000e+004  2.7917000e+004
  2.8177000e+004  2.8045000e+004  2.8183000e+004
  2.7617000e+004  2.7618000e+004  2.7522000e+004
  2.7617000e+004  2.7481000e+004  2.7591000e+004
  2.7617000e+004  2.7522000e+004  2.7481000e+004
  2.7618000e+004  2.7617000e+004  2.7714000e+004
  2.7740000e+004  2.7617000e+004  2.7591000e+004
  2.7617000e+004  2.7740000e+004  2.7714000e+004
  2.9306000e+004  2.9407000e+004  2.9279000e+004
  2.9193000e+004  2.9306000e+004  2.9279000e+004
  2.9306000e+004  2.9440000e+004  2.9407000e+004
  2.9306000e+004  2.9303000e+004  2.9440000e+004
  2.9303000e+004  2.9306000e+004  2.9196000e+004
  2.9306000e+004  2.9193000e+004  2.9196000e+004
  2.8617000e+004  2.8657000e+004  2.8518000e+004
  2.8617000e+004  2.8644000e+004  2.8734000e+004
  2.7133000e+004  2.7238000e+004  2.7144000e+004
  2.7222000e+004  2.7238000e+004  2.7306000e+004
  2.7238000e+004  2.7222000e+004  2.7144000e+004
  2.7238000e+004  2.7379000e+004  2.7306000e+004
  2.7238000e+004  2.7133000e+004  2.7184000e+004
  2.9015000e+004  2.9066000e+004  2.9146000e+004
  2.9066000e+004  2.9163000e+004  2.9146000e+004
  2.9066000e+004  2.9015000e+004  2.8938000e+004
  2.9032000e+004  2.9066000e+004  2.8938000e+004
  2.9501000e+004  2.9527000e+004  2.9619000e+004
  2.8974000e+004  2.8987000e+004  2.9089000e+004
  2.8770000e+004  2.8759000e+004  2.8643000e+004
  2.8877000e+004  2.8759000e+004  2.8770000e+004
  2.8643000e+004  2.8638000e+004  2.8521000e+004
  2.8759000e+004  2.8638000e+004  2.8643000e+004
  2.7756000e+004  2.7816000e+004  2.7888000e+004
  2.7816000e+004  2.7756000e+004  2.7655000e+004
  2.7756000e+004  2.7664000e+004  2.7655000e+004
  2.7165000e+004  2.7296000e+004  2.7201000e+004
  2.1386000e+004  2.1564000e+004  2.1603000e+004
  2.1564000e+004  2.1386000e+004  2.1392000e+004
  2.1564000e+004  2.1783000e+004  2.1603000e+004
  2.1783000e+004  2.1564000e+004  2.1769000e+004
  2.2183000e+004  2.2005000e+004  2.1976000e+004
  2.4443000e+004  2.4276000e+004  2.4234000e+004
  2.5162000e+004  2.5190000e+004  2.5251000e+004
  2.5190000e+004  2.5289000e+004  2.5251000e+004
  2.4904000e+004  2.5060000e+004  2.5077000e+004
  2.5060000e+004  2.5162000e+004  2.5077000e+004
  2.4383000e+004  2.4152000e+004  2.4239000e+004
  2.4383000e+004  2.4339000e+004  2.4152000e+004
  2.4339000e+004  2.4383000e+004  2.4531000e+004
  2.4531000e+004  2.4383000e+004  2.4550000e+004
  2.4550000e+004  2.4383000e+004  2.4418000e+004
  2.4383000e+004  2.4239000e+004  2.4418000e+004
  2.4443000e+004  2.4377000e+004  2.4554000e+004
  2.4191000e+004  2.4377000e+004  2.4234000e+004
  2.4377000e+004  2.4443000e+004  2.4234000e+004
  2.4510000e+004  2.4339000e+004  2.4531000e+004
  2.4669000e+004  2.4816000e+004  2.4779000e+004
  2.4669000e+004  2.4683000e+004  2.4816000e+004
  2.4669000e+004  2.4531000e+004  2.4550000e+004
  2.4683000e+004  2.4669000e+004  2.4550000e+004
  2.2717000e+004  2.2914000e+004  2.2929000e+004
  2.2527000e+004  2.2717000e+004  2.2511000e+004
  2.2914000e+004  2.2717000e+004  2.2686000e+004
  2.2717000e+004  2.2527000e+004  2.2686000e+004
  2.2717000e+004  2.2720000e+004  2.2511000e+004
  2.2720000e+004  2.2717000e+004  2.2929000e+004
  2.0968000e+004  2.0986000e+004  2.1197000e+004
  2.1244000e+004  2.0968000e+004  2.1197000e+004
  2.1062000e+004  2.1268000e+004  2.1255000e+004
  2.1268000e+004  2.1062000e+004  2.0966000e+004
  2.0988000e+004  2.1062000e+004  2.1255000e+004
  2.0966000e+004  2.1062000e+004  2.0776000e+004
  2.0600000e+004  2.0750000e+004  2.0622000e+004
  2.1391000e+004  2.1207000e+004  2.1255000e+004
  2.1207000e+004  2.0988000e+004  2.1255000e+004
  2.0516000e+004  2.0440000e+004  2.0378000e+004
  2.6085000e+004  2.6189000e+004  2.6152000e+004
  2.6085000e+004  2.6114000e+004  2.6189000e+004
  2.6059000e+004  2.6085000e+004  2.6152000e+004
  2.6114000e+004  2.6085000e+004  2.6024000e+004
  2.6024000e+004  2.6085000e+004  2.5990000e+004
  2.6085000e+004  2.6059000e+004  2.5990000e+004
  2.6357000e+004  2.6443000e+004  2.6369000e+004
  2.6286000e+004  2.6357000e+004  2.6369000e+004
  2.6357000e+004  2.6286000e+004  2.6293000e+004
  2.6357000e+004  2.6406000e+004  2.6443000e+004
  2.6357000e+004  2.6293000e+004  2.6406000e+004
  2.3934000e+004  2.4065000e+004  2.4066000e+004
  2.4842000e+004  2.4687000e+004  2.4719000e+004
  2.4687000e+004  2.4595000e+004  2.4719000e+004
  2.4595000e+004  2.4687000e+004  2.4557000e+004
  2.4771000e+004  2.4842000e+004  2.5017000e+004
  2.5057000e+004  2.5161000e+004  2.5148000e+004
  2.4842000e+004  2.5057000e+004  2.5017000e+004
  2.5057000e+004  2.4842000e+004  2.4907000e+004
  2.5248000e+004  2.5359000e+004  2.5271000e+004
  2.5148000e+004  2.5248000e+004  2.5271000e+004
  2.5161000e+004  2.5248000e+004  2.5148000e+004
  2.5274000e+004  2.5268000e+004  2.5179000e+004
  2.5268000e+004  2.5274000e+004  2.5355000e+004
  2.4895000e+004  2.4748000e+004  2.4769000e+004
  2.5056000e+004  2.4895000e+004  2.5027000e+004
  2.5042000e+004  2.5056000e+004  2.5132000e+004
  2.3346000e+004  2.3582000e+004  2.3327000e+004
  2.3582000e+004  2.3346000e+004  2.3586000e+004
  2.4013000e+004  2.3858000e+004  2.4011000e+004
  2.4590000e+004  2.4549000e+004  2.4686000e+004
  2.4451000e+004  2.4590000e+004  2.4521000e+004
  2.4590000e+004  2.4656000e+004  2.4521000e+004
  2.4549000e+004  2.4590000e+004  2.4422000e+004
  2.4590000e+004  2.4451000e+004  2.4422000e+004
  2.4809000e+004  2.4955000e+004  2.5034000e+004
  2.4916000e+004  2.4809000e+004  2.5034000e+004
  2.5973000e+004  2.6047000e+004  2.6026000e+004
  2.5932000e+004  2.5973000e+004  2.6026000e+004
  2.5973000e+004  2.6023000e+004  2.6047000e+004
  2.5973000e+004  2.5932000e+004  2.5879000e+004
  2.5839000e+004  2.5932000e+004  2.5882000e+004
  2.7015000e+004  2.6943000e+004  2.7024000e+004
  2.6910000e+004  2.6943000e+004  2.6835000e+004
  2.6943000e+004  2.6892000e+004  2.6835000e+004
  2.7297000e+004  2.7191000e+004  2.7245000e+004
  2.7356000e+004  2.7297000e+004  2.7245000e+004
  2.7297000e+004  2.7356000e+004  2.7409000e+004
  2.7297000e+004  2.7409000e+004  2.7349000e+004
  2.7297000e+004  2.7349000e+004  2.7228000e+004
  2.7191000e+004  2.7297000e+004  2.7228000e+004
  2.7085000e+004  2.6988000e+004  2.7077000e+004
  2.6981000e+004  2.7069000e+004  2.7077000e+004
  2.7267000e+004  2.7151000e+004  2.7186000e+004
  2.8232000e+004  2.8266000e+004  2.8359000e+004
  2.8097000e+004  2.8173000e+004  2.8217000e+004
  2.7773000e+004  2.7701000e+004  2.7635000e+004
  2.8553000e+004  2.8412000e+004  2.8448000e+004
  2.8553000e+004  2.8505000e+004  2.8412000e+004
  2.7872000e+004  2.7939000e+004  2.7998000e+004
  2.7896000e+004  2.7872000e+004  2.7998000e+004
  2.7872000e+004  2.7896000e+004  2.7767000e+004
  2.6446000e+004  2.6536000e+004  2.6506000e+004
  2.6940000e+004  2.6845000e+004  2.6946000e+004
  2.7038000e+004  2.6940000e+004  2.6946000e+004
  2.6845000e+004  2.6940000e+004  2.6843000e+004
  2.6940000e+004  2.6929000e+004  2.6843000e+004
  2.6940000e+004  2.7038000e+004  2.7034000e+004
  2.6929000e+004  2.6940000e+004  2.7034000e+004
  2.6778000e+004  2.6695000e+004  2.6772000e+004
  2.6778000e+004  2.6876000e+004  2.6824000e+004
  2.6695000e+004  2.6778000e+004  2.6696000e+004
  2.6778000e+004  2.6824000e+004  2.6696000e+004
  2.6187000e+004  2.6179000e+004  2.6110000e+004
  2.6187000e+004  2.6110000e+004  2.6100000e+004
  2.6285000e+004  2.6187000e+004  2.6243000e+004
  2.6187000e+004  2.6100000e+004  2.6169000e+004
  2.6243000e+004  2.6187000e+004  2.6169000e+004
  2.6179000e+004  2.6137000e+004  2.6110000e+004
  2.6137000e+004  2.6179000e+004  2.6234000e+004
  2.6107000e+004  2.6182000e+004  2.6124000e+004
  2.6124000e+004  2.6182000e+004  2.6194000e+004
  2.6794000e+004  2.6741000e+004  2.6659000e+004
  2.6741000e+004  2.6770000e+004  2.6665000e+004
  2.6598000e+004  2.6691000e+004  2.6645000e+004
  2.6691000e+004  2.6745000e+004  2.6645000e+004
  2.6745000e+004  2.6691000e+004  2.6788000e+004
  2.6557000e+004  2.6615000e+004  2.6525000e+004
  2.6615000e+004  2.6557000e+004  2.6665000e+004
  2.5187000e+004  2.5113000e+004  2.5073000e+004
  2.5087000e+004  2.5050000e+004  2.5088000e+004
  1.7078000e+004  1.7188000e+004  1.6931000e+004
  2.3431000e+004  2.3719000e+004  2.3684000e+004
  2.3719000e+004  2.3939000e+004  2.3684000e+004
  2.3963000e+004  2.3719000e+004  2.3816000e+004
  2.3719000e+004  2.3963000e+004  2.3939000e+004
  2.3243000e+004  2.3431000e+004  2.3461000e+004
  2.3044000e+004  2.3243000e+004  2.3264000e+004
  2.3545000e+004  2.3739000e+004  2.3816000e+004
  2.3719000e+004  2.3545000e+004  2.3816000e+004
  2.3301000e+004  2.3097000e+004  2.3327000e+004
  2.3097000e+004  2.3301000e+004  2.3102000e+004
  2.4114000e+004  2.3983000e+004  2.3995000e+004
  2.3114000e+004  2.3357000e+004  2.3261000e+004
  2.3357000e+004  2.3585000e+004  2.3659000e+004
  2.3342000e+004  2.3357000e+004  2.3107000e+004
  2.4407000e+004  2.4432000e+004  2.4247000e+004
  2.5056000e+004  2.5126000e+004  2.5155000e+004
  2.5141000e+004  2.5063000e+004  2.5036000e+004
  2.5141000e+004  2.5120000e+004  2.5223000e+004
  2.5120000e+004  2.5141000e+004  2.5036000e+004
  2.5243000e+004  2.5141000e+004  2.5223000e+004
  2.5141000e+004  2.5243000e+004  2.5166000e+004
  2.5063000e+004  2.5141000e+004  2.5166000e+004
  2.5318000e+004  2.5203000e+004  2.5308000e+004
  2.5203000e+004  2.5318000e+004  2.5223000e+004
  2.5909000e+004  2.5831000e+004  2.5915000e+004
  2.5804000e+004  2.5831000e+004  2.5909000e+004
  2.5758000e+004  2.5831000e+004  2.5735000e+004
  2.5831000e+004  2.5758000e+004  2.5842000e+004
  2.5638000e+004  2.5561000e+004  2.5674000e+004
  2.5400000e+004  2.5318000e+004  2.5308000e+004
  2.5318000e+004  2.5400000e+004  2.5404000e+004
  1.9445000e+004  1.9255000e+004  1.9344000e+004
  1.9255000e+004  1.9445000e+004  1.9371000e+004
  1.8209000e+004  1.8133000e+004  1.8414000e+004
  1.8209000e+004  1.8414000e+004  1.8442000e+004
  1.7161000e+004  1.7384000e+004  1.7142000e+004
  1.7495000e+004  1.7719000e+004  1.7710000e+004
  1.7719000e+004  1.7916000e+004  1.7710000e+004
  1.7719000e+004  1.7645000e+004  1.7926000e+004
  2.0482000e+004  2.0531000e+004  2.0377000e+004
  2.0531000e+004  2.0414000e+004  2.0377000e+004
  2.0339000e+004  2.0482000e+004  2.0377000e+004
  2.0207000e+004  2.0339000e+004  2.0377000e+004
  2.0191000e+004  2.0247000e+004  2.0019000e+004
  2.1447000e+004  2.1518000e+004  2.1325000e+004
  2.1447000e+004  2.1349000e+004  2.1585000e+004
  2.1789000e+004  2.1855000e+004  2.2039000e+004
  2.1855000e+004  2.2063000e+004  2.2039000e+004
  2.1636000e+004  2.1789000e+004  2.1817000e+004
  2.1585000e+004  2.1636000e+004  2.1817000e+004
  2.1419000e+004  2.1636000e+004  2.1585000e+004
  2.2019000e+004  2.2044000e+004  2.1817000e+004
  2.2208000e+004  2.2019000e+004  2.2039000e+004
  2.2019000e+004  2.2218000e+004  2.2044000e+004
  2.2019000e+004  2.2208000e+004  2.2218000e+004
  2.1789000e+004  2.2019000e+004  2.1817000e+004
  2.2019000e+004  2.1789000e+004  2.2039000e+004
  2.2208000e+004  2.2418000e+004  2.2436000e+004
  2.2436000e+004  2.2418000e+004  2.2609000e+004
  2.2418000e+004  2.2567000e+004  2.2609000e+004
  2.2182000e+004  2.1939000e+004  2.2059000e+004
  2.2059000e+004  2.1939000e+004  2.1785000e+004
  2.1939000e+004  2.1677000e+004  2.1785000e+004
  2.1939000e+004  2.1813000e+004  2.1677000e+004
  2.1211000e+004  2.1206000e+004  2.0924000e+004
  2.1402000e+004  2.1560000e+004  2.1653000e+004
  1.7961000e+004  1.7882000e+004  1.8131000e+004
  1.8749000e+004  1.8656000e+004  1.8893000e+004
  1.8656000e+004  1.8786000e+004  1.8893000e+004
  1.8656000e+004  1.8408000e+004  1.8579000e+004
  1.9001000e+004  1.9173000e+004  1.9122000e+004
  1.9001000e+004  1.8749000e+004  1.8893000e+004
  1.9001000e+004  1.8893000e+004  1.9114000e+004
  1.9173000e+004  1.9001000e+004  1.9114000e+004
  1.9329000e+004  1.9492000e+004  1.9284000e+004
  1.9707000e+004  1.9492000e+004  1.9529000e+004
  1.9492000e+004  1.9707000e+004  1.9653000e+004
  1.9354000e+004  1.9447000e+004  1.9590000e+004
  1.9590000e+004  1.9447000e+004  1.9688000e+004
  1.9447000e+004  1.9543000e+004  1.9688000e+004
  1.9543000e+004  1.9447000e+004  1.9343000e+004
  1.9245000e+004  1.9447000e+004  1.9354000e+004
  1.9491000e+004  1.9697000e+004  1.9606000e+004
  1.9697000e+004  1.9491000e+004  1.9590000e+004
  1.9491000e+004  1.9354000e+004  1.9590000e+004
  1.8940000e+004  1.8734000e+004  1.8877000e+004
  1.8734000e+004  1.8940000e+004  1.8716000e+004
  1.8940000e+004  1.8900000e+004  1.8716000e+004
  2.0533000e+004  2.0618000e+004  2.0446000e+004
  2.0618000e+004  2.0533000e+004  2.0725000e+004
  2.0317000e+004  2.0418000e+004  2.0259000e+004
  2.0418000e+004  2.0521000e+004  2.0566000e+004
  2.0417000e+004  2.0418000e+004  2.0566000e+004
  2.3570000e+003  2.2960000e+003  2.2680000e+003
  2.4290000e+003  2.3570000e+003  2.3290000e+003
  2.3570000e+003  2.4290000e+003  2.4510000e+003
  2.3800000e+003  2.3570000e+003  2.4510000e+003
  2.2960000e+003  2.3570000e+003  2.3800000e+003
  2.4290000e+003  2.5170000e+003  2.4510000e+003
  2.5170000e+003  2.4290000e+003  2.5420000e+003
  1.8890000e+003  1.7930000e+003  1.8200000e+003
  1.8890000e+003  1.8200000e+003  1.9460000e+003
  1.9990000e+003  1.8890000e+003  1.9460000e+003
  1.9410000e+003  1.8890000e+003  1.9990000e+003
  1.8560000e+003  1.9410000e+003  1.9430000e+003
  1.8650000e+003  1.8560000e+003  1.9430000e+003
  1.8560000e+003  1.8890000e+003  1.9410000e+003
  1.8890000e+003  1.8560000e+003  1.7930000e+003
  1.7860000e+003  1.7480000e+003  1.8480000e+003
  1.7480000e+003  1.7860000e+003  1.6950000e+003
  1.7050000e+003  1.7860000e+003  1.8010000e+003
  2.0480000e+003  1.9360000e+003  2.0170000e+003
  2.0480000e+003  1.9660000e+003  1.9360000e+003
  1.9660000e+003  2.0480000e+003  2.0260000e+003
  2.0480000e+003  2.1050000e+003  2.0260000e+003
  2.0480000e+003  2.0960000e+003  2.1480000e+003
  2.0960000e+003  2.0480000e+003  2.0170000e+003
  1.9130000e+003  1.7990000e+003  1.8620000e+003
  1.9660000e+003  1.9130000e+003  1.8620000e+003
  1.7990000e+003  1.9130000e+003  1.8480000e+003
  1.9710000e+003  2.0100000e+003  2.0810000e+003
  2.0490000e+003  1.9710000e+003  2.0810000e+003
  1.9630000e+003  1.9710000e+003  2.0490000e+003
  1.8950000e+003  1.9710000e+003  1.9630000e+003
  1.5070000e+003  1.4390000e+003  1.5900000e+003
  1.4960000e+003  1.4390000e+003  1.3530000e+003
  1.5780000e+003  1.6580000e+003  1.7020000e+003
  1.5070000e+003  1.6580000e+003  1.5780000e+003
  1.6580000e+003  1.7650000e+003  1.7020000e+003
  1.6580000e+003  1.7000000e+003  1.7650000e+003
  1.7000000e+003  1.6580000e+003  1.5900000e+003
  1.6580000e+003  1.5070000e+003  1.5900000e+003
  9.8400000e+002  1.1090000e+003  1.0650000e+003
  1.0540000e+003  1.1090000e+003  9.8400000e+002
  1.2400000e+003  1.1330000e+003  1.1320000e+003
  1.2190000e+003  1.2400000e+003  1.1320000e+003
  1.1330000e+003  1.2400000e+003  1.2010000e+003
  2.9200000e+003  2.8350000e+003  2.8450000e+003
  2.8350000e+003  2.7570000e+003  2.8450000e+003
  2.9750000e+003  2.9700000e+003  2.8800000e+003
  2.8820000e+003  2.9700000e+003  2.9610000e+003
  2.9700000e+003  2.9750000e+003  3.0750000e+003
  2.9610000e+003  2.9700000e+003  3.0510000e+003
  2.9700000e+003  3.0750000e+003  3.0510000e+003
  6.0590000e+003  5.8550000e+003  6.0840000e+003
  6.0590000e+003  5.9010000e+003  5.8550000e+003
  6.2500000e+003  6.0590000e+003  6.0840000e+003
  6.0590000e+003  6.2500000e+003  6.2070000e+003
  6.0880000e+003  6.0590000e+003  6.2070000e+003
  6.0590000e+003  6.0880000e+003  5.8780000e+003
  5.9010000e+003  6.0590000e+003  5.8780000e+003
  1.8210000e+003  1.7680000e+003  1.7010000e+003
  1.7680000e+003  1.8210000e+003  1.8780000e+003
  2.9230000e+003  2.9860000e+003  2.8880000e+003
  2.9860000e+003  2.9520000e+003  2.8880000e+003
  2.9520000e+003  2.9860000e+003  3.0560000e+003
  3.1080000e+003  3.3370000e+003  3.2240000e+003
  3.2230000e+003  3.1080000e+003  3.0590000e+003
  3.4860000e+003  3.3800000e+003  3.3370000e+003
  3.8060000e+003  3.8940000e+003  3.7650000e+003
  3.8060000e+003  3.9190000e+003  3.8940000e+003
  3.9190000e+003  3.8060000e+003  3.8560000e+003
  3.8060000e+003  3.7310000e+003  3.8560000e+003
  3.7310000e+003  3.8060000e+003  3.6810000e+003
  3.8060000e+003  3.7650000e+003  3.6810000e+003
  2.6820000e+003  2.5650000e+003  2.6280000e+003
  2.3080000e+003  2.3920000e+003  2.3150000e+003
  2.5960000e+003  2.6980000e+003  2.6950000e+003
  3.2770000e+003  3.1000000e+003  3.1360000e+003
  2.9860000e+003  3.1000000e+003  3.0560000e+003
  3.2170000e+003  3.1000000e+003  3.2770000e+003
  3.0560000e+003  3.2170000e+003  3.1760000e+003
  3.1000000e+003  3.2170000e+003  3.0560000e+003
  3.2450000e+003  3.4150000e+003  3.3530000e+003
  2.1230000e+003  2.2090000e+003  2.1500000e+003
  2.2090000e+003  2.2450000e+003  2.1500000e+003
  2.2090000e+003  2.1230000e+003  2.2100000e+003
  2.2090000e+003  2.2100000e+003  2.3130000e+003
  2.2450000e+003  2.2090000e+003  2.3130000e+003
  2.7330000e+003  2.8460000e+003  2.8080000e+003
  2.8460000e+003  2.7330000e+003  2.7830000e+003
  2.5370000e+003  2.6070000e+003  2.5120000e+003
  2.6320000e+003  2.6070000e+003  2.5370000e+003
  2.6730000e+003  2.6070000e+003  2.7030000e+003
  2.5690000e+003  2.6450000e+003  2.6540000e+003
  2.6730000e+003  2.7620000e+003  2.7070000e+003
  2.7620000e+003  2.6730000e+003  2.7760000e+003
  2.8560000e+003  2.7620000e+003  2.7760000e+003
  2.7620000e+003  2.8140000e+003  2.7070000e+003
  2.7620000e+003  2.8560000e+003  2.8140000e+003
  1.3090000e+003  1.4090000e+003  1.3530000e+003
  1.2400000e+003  1.3090000e+003  1.3530000e+003
  1.2940000e+003  1.4190000e+003  1.3260000e+003
  1.2940000e+003  1.3820000e+003  1.4190000e+003
  1.3820000e+003  1.2940000e+003  1.2680000e+003
  9.4200000e+002  1.0300000e+003  1.0090000e+003
  8.4900000e+002  9.4200000e+002  9.1600000e+002
  9.4200000e+002  1.0090000e+003  9.1600000e+002
  8.7000000e+002  9.4200000e+002  8.4900000e+002
  9.4200000e+002  8.7000000e+002  9.6000000e+002
  1.0300000e+003  9.4200000e+002  9.6000000e+002
  8.6860000e+003  8.4770000e+003  8.7970000e+003
  8.6860000e+003  8.4540000e+003  8.4770000e+003
  8.4540000e+003  8.6860000e+003  8.7440000e+003
  8.9270000e+003  8.6860000e+003  8.7970000e+003
  8.6860000e+003  8.9270000e+003  8.7440000e+003
  7.5070000e+003  7.2920000e+003  7.4680000e+003
  7.7870000e+003  7.5070000e+003  7.6930000e+003
  7.0810000e+003  6.7380000e+003  6.9510000e+003
  7.2250000e+003  7.0810000e+003  6.9510000e+003
  7.0810000e+003  7.2250000e+003  7.3000000e+003
  6.7380000e+003  7.0810000e+003  6.9470000e+003
  7.0810000e+003  7.3000000e+003  7.2410000e+003
  1.6472000e+004  1.6477000e+004  1.6262000e+004
  1.5726000e+004  1.5752000e+004  1.5915000e+004
  1.5911000e+004  1.5726000e+004  1.6076000e+004
  1.4767000e+004  1.4926000e+004  1.4601000e+004
  1.5074000e+004  1.4926000e+004  1.4767000e+004
  1.5380000e+004  1.5074000e+004  1.5212000e+004
  1.5457000e+004  1.5380000e+004  1.5212000e+004
  1.7172000e+004  1.7254000e+004  1.7444000e+004
  1.7498000e+004  1.7652000e+004  1.7444000e+004
  1.7254000e+004  1.7498000e+004  1.7444000e+004
  1.8292000e+004  1.8106000e+004  1.7962000e+004
  1.8292000e+004  1.8507000e+004  1.8544000e+004
  1.8388000e+004  1.8292000e+004  1.8544000e+004
  1.8292000e+004  1.8388000e+004  1.8106000e+004
  1.8388000e+004  1.8187000e+004  1.8106000e+004
  1.8507000e+004  1.8711000e+004  1.8544000e+004
  1.8711000e+004  1.8835000e+004  1.8544000e+004
  1.8835000e+004  1.8711000e+004  1.8900000e+004
  1.8900000e+004  1.8711000e+004  1.8716000e+004
  1.8711000e+004  1.8507000e+004  1.8716000e+004
  1.8299000e+004  1.8234000e+004  1.8506000e+004
  1.8507000e+004  1.8299000e+004  1.8506000e+004
  1.8299000e+004  1.8046000e+004  1.8234000e+004
  1.8292000e+004  1.8299000e+004  1.8507000e+004
  1.7986000e+004  1.8045000e+004  1.7761000e+004
  1.8045000e+004  1.7882000e+004  1.7761000e+004
  1.7882000e+004  1.8045000e+004  1.8131000e+004
  1.8045000e+004  1.8326000e+004  1.8131000e+004
  1.8045000e+004  1.7986000e+004  1.8264000e+004
  1.8597000e+004  1.8810000e+004  1.8763000e+004
  1.8538000e+004  1.8499000e+004  1.8230000e+004
  1.8499000e+004  1.8810000e+004  1.8597000e+004
  7.4760000e+003  7.4350000e+003  7.7060000e+003
  6.2180000e+003  6.4010000e+003  6.3170000e+003
  6.2180000e+003  6.1510000e+003  6.3280000e+003
  6.4010000e+003  6.2180000e+003  6.3280000e+003
  1.4340000e+003  1.4100000e+003  1.4240000e+003
  1.3700000e+003  1.3800000e+003  1.3500000e+003
  1.2470000e+003  1.2350000e+003  1.2080000e+003
  1.2820000e+003  1.2350000e+003  1.2470000e+003
  1.2650000e+003  1.2330000e+003  1.2370000e+003
  1.1410000e+003  1.1070000e+003  1.1640000e+003
  1.1070000e+003  1.1230000e+003  1.1640000e+003
  1.1070000e+003  1.1410000e+003  1.1050000e+003
  1.1070000e+003  1.1050000e+003  1.0740000e+003
  1.1070000e+003  1.0740000e+003  1.0840000e+003
  1.1230000e+003  1.1070000e+003  1.0840000e+003
  7.7800000e+002  7.9500000e+002  7.7100000e+002
  8.3200000e+002  7.9500000e+002  8.0200000e+002
  7.9500000e+002  7.7800000e+002  8.0200000e+002
  8.1600000e+002  7.9500000e+002  8.3200000e+002
  7.8600000e+002  7.9500000e+002  8.1600000e+002
  1.5840000e+003  1.6040000e+003  1.6130000e+003
  1.4910000e+003  1.5010000e+003  1.4820000e+003
  1.5790000e+003  1.5840000e+003  1.6130000e+003
  1.5840000e+003  1.5790000e+003  1.5580000e+003
  1.4850000e+003  1.5080000e+003  1.5020000e+003
  1.4720000e+003  1.4910000e+003  1.4820000e+003
  1.4650000e+003  1.4720000e+003  1.4820000e+003
  1.5000000e+003  1.4580000e+003  1.4770000e+003
  1.5000000e+003  1.4850000e+003  1.4580000e+003
  1.6240000e+003  1.6550000e+003  1.6500000e+003
  1.6240000e+003  1.6500000e+003  1.6130000e+003
  1.6040000e+003  1.6240000e+003  1.6130000e+003
  2.9000000e+002  3.0500000e+002  2.7500000e+002
  3.2600000e+002  2.9000000e+002  2.7700000e+002
  3.3600000e+002  3.2600000e+002  2.7700000e+002
  3.2600000e+002  3.0500000e+002  2.9000000e+002
  2.4500000e+002  2.4700000e+002  2.3600000e+002
  2.4700000e+002  2.4500000e+002  2.5300000e+002
  4.1400000e+002  4.5000000e+002  4.2100000e+002
  3.9400000e+002  4.1400000e+002  4.2100000e+002
  4.1400000e+002  4.7400000e+002  4.5000000e+002
  1.8700000e+002  2.3100000e+002  3.2200000e+002
  7.9000000e+001  1.8700000e+002  1.1200000e+002
  1.8700000e+002  7.9000000e+001  1.4200000e+002
  2.3100000e+002  1.8700000e+002  1.4200000e+002
  1.8700000e+002  3.1000000e+002  2.0000000e+002
  3.1000000e+002  1.8700000e+002  3.2200000e+002
  1.0500000e+003  1.0220000e+003  9.7100000e+002
  1.0500000e+003  1.0360000e+003  1.1270000e+003
  1.5710000e+003  1.6760000e+003  1.6590000e+003
  1.4490000e+003  1.3580000e+003  1.4930000e+003
  2.2890000e+003  2.3670000e+003  2.3380000e+003
  2.2320000e+003  2.1220000e+003  2.1740000e+003
  2.1220000e+003  2.0760000e+003  2.0220000e+003
  2.4810000e+003  2.5590000e+003  2.4880000e+003
  2.9630000e+003  3.0410000e+003  2.9510000e+003
  3.0410000e+003  2.9630000e+003  3.0500000e+003
  2.9570000e+003  2.9630000e+003  2.8900000e+003
  2.1030000e+003  2.1470000e+003  2.0610000e+003
  4.0410000e+003  4.1620000e+003  4.1570000e+003
  3.7920000e+003  3.6570000e+003  3.7720000e+003
  3.6570000e+003  3.5200000e+003  3.5460000e+003
  3.5200000e+003  3.6570000e+003  3.5960000e+003
  2.7090000e+003  2.6900000e+003  2.6270000e+003
  3.9780000e+003  4.0750000e+003  4.0380000e+003
  4.0750000e+003  4.0770000e+003  4.1800000e+003
  4.0750000e+003  3.9780000e+003  3.9790000e+003
  2.8190000e+003  2.8730000e+003  2.9150000e+003
  2.8190000e+003  2.7730000e+003  2.8730000e+003
  2.7730000e+003  2.8190000e+003  2.7240000e+003
  2.9480000e+003  2.9820000e+003  2.8730000e+003
  3.0850000e+003  2.9820000e+003  3.0460000e+003
  2.9890000e+003  2.8990000e+003  2.9220000e+003
  2.8990000e+003  2.8200000e+003  2.9220000e+003
  2.6860000e+003  2.7360000e+003  2.7210000e+003
  2.6860000e+003  2.6660000e+003  2.6080000e+003
  2.6390000e+003  2.6860000e+003  2.6080000e+003
  2.7360000e+003  2.6860000e+003  2.7280000e+003
  2.6860000e+003  2.6390000e+003  2.7280000e+003
  2.5530000e+003  2.6390000e+003  2.6080000e+003
  2.5150000e+003  2.5530000e+003  2.6080000e+003
  2.5910000e+003  2.5530000e+003  2.5040000e+003
  2.4530000e+003  2.5530000e+003  2.5150000e+003
  2.5040000e+003  2.5530000e+003  2.4530000e+003
  4.5400000e+002  4.8200000e+002  3.5500000e+002
  4.8200000e+002  4.1900000e+002  3.5500000e+002
  5.3600000e+002  4.8200000e+002  5.6500000e+002
  4.8200000e+002  5.3600000e+002  4.1900000e+002
  5.4700000e+002  6.3900000e+002  5.6500000e+002
  4.8200000e+002  5.4700000e+002  5.6500000e+002
  5.4700000e+002  4.8200000e+002  4.5400000e+002
  6.3900000e+002  5.4700000e+002  6.1600000e+002
  5.4700000e+002  5.2100000e+002  6.1600000e+002
  5.4700000e+002  4.5400000e+002  5.2100000e+002
  8.6000000e+001  1.3700000e+002  5.0000000e+001
  7.8000000e+001  4.7000000e+001  4.6000000e+001
  2.8900000e+002  4.1900000e+002  4.4600000e+002
  2.9900000e+002  2.8900000e+002  4.4600000e+002
  2.8900000e+002  2.9900000e+002  1.8300000e+002
  4.1900000e+002  2.8900000e+002  2.5700000e+002
  2.5700000e+002  2.8900000e+002  1.7100000e+002
  2.8900000e+002  1.8300000e+002  1.7100000e+002
  2.9900000e+002  4.4100000e+002  3.1300000e+002
  4.4100000e+002  5.4300000e+002  5.4100000e+002
  5.4300000e+002  4.4100000e+002  4.4600000e+002
  4.4100000e+002  2.9900000e+002  4.4600000e+002
  8.9700000e+002  8.8400000e+002  9.7600000e+002
  8.8400000e+002  8.9700000e+002  8.0900000e+002
  8.9700000e+002  9.6100000e+002  8.8500000e+002
  6.1200000e+002  6.6900000e+002  7.0000000e+002
  6.1200000e+002  5.2200000e+002  5.8100000e+002
  5.2200000e+002  6.1200000e+002  5.5800000e+002
  6.1200000e+002  6.4900000e+002  5.5800000e+002
  6.4900000e+002  6.1200000e+002  7.0000000e+002
  4.3300000e+002  4.7600000e+002  5.2200000e+002
  1.1380000e+003  1.0330000e+003  1.1130000e+003
  1.1380000e+003  1.2250000e+003  1.2420000e+003
  1.1380000e+003  1.1130000e+003  1.2250000e+003
  1.1880000e+003  1.1380000e+003  1.2420000e+003
  1.0240000e+003  1.0010000e+003  9.3200000e+002
  1.0240000e+003  9.4300000e+002  1.0330000e+003
  1.0010000e+003  1.0240000e+003  1.1120000e+003
  1.2740000e+003  1.3580000e+003  1.3460000e+003
  1.2740000e+003  1.1920000e+003  1.1750000e+003
  1.1200000e+003  1.1350000e+003  1.0310000e+003
  1.1350000e+003  1.1200000e+003  1.2300000e+003
  1.8440000e+003  1.9180000e+003  1.8190000e+003
  1.9180000e+003  1.8440000e+003  1.9420000e+003
  1.8440000e+003  1.8190000e+003  1.7410000e+003
  1.8750000e+003  1.8440000e+003  1.7810000e+003
  1.8190000e+003  1.8860000e+003  1.7950000e+003
  1.9180000e+003  1.8860000e+003  1.8190000e+003
  1.8860000e+003  1.9750000e+003  1.9290000e+003
  1.7950000e+003  1.8860000e+003  1.8300000e+003
  1.8860000e+003  1.9290000e+003  1.8300000e+003
  2.9850000e+003  2.9530000e+003  3.0520000e+003
  2.9530000e+003  2.9850000e+003  2.8810000e+003
  2.9320000e+003  2.9530000e+003  2.8540000e+003
  2.8090000e+003  2.7800000e+003  2.8810000e+003
  1.6490000e+003  1.7460000e+003  1.7370000e+003
  2.1980000e+003  2.1120000e+003  2.1460000e+003
  3.1030000e+003  2.9890000e+003  3.0300000e+003
  2.9890000e+003  3.1030000e+003  3.0050000e+003
  3.0050000e+003  3.1030000e+003  3.1010000e+003
  2.9440000e+003  2.9400000e+003  3.0260000e+003
  2.9400000e+003  2.9930000e+003  3.0260000e+003
  2.6710000e+003  2.6560000e+003  2.5860000e+003
  2.5850000e+003  2.5860000e+003  2.5020000e+003
  2.5850000e+003  2.6710000e+003  2.5860000e+003
  2.5850000e+003  2.5720000e+003  2.6670000e+003
  2.6710000e+003  2.5850000e+003  2.6670000e+003
  2.7050000e+003  2.8090000e+003  2.7410000e+003
  2.8090000e+003  2.7050000e+003  2.7800000e+003
  2.5720000e+003  2.6500000e+003  2.6670000e+003
  2.6500000e+003  2.7050000e+003  2.7410000e+003
  2.7050000e+003  2.6500000e+003  2.6020000e+003
  2.8090000e+003  2.9140000e+003  2.8360000e+003
  2.9140000e+003  2.8090000e+003  2.8810000e+003
  2.9850000e+003  2.9140000e+003  2.8810000e+003
  2.9140000e+003  2.9850000e+003  3.0170000e+003
  3.1530000e+003  3.2990000e+003  3.3330000e+003
  3.5920000e+003  3.7170000e+003  3.6000000e+003
  3.5810000e+003  3.4990000e+003  3.6000000e+003
  3.1950000e+003  3.3650000e+003  3.2800000e+003
  3.3650000e+003  3.1950000e+003  3.3430000e+003
  2.7800000e+003  2.7630000e+003  2.8540000e+003
  5.0740000e+003  5.0840000e+003  5.0940000e+003
  5.0740000e+003  5.0510000e+003  5.0240000e+003
  5.1140000e+003  5.1560000e+003  5.1410000e+003
  5.1140000e+003  5.1410000e+003  5.1220000e+003
  5.0840000e+003  5.1140000e+003  5.1220000e+003
  5.6110000e+003  5.5960000e+003  5.6050000e+003
  5.5640000e+003  5.5670000e+003  5.5460000e+003
  5.5640000e+003  5.5880000e+003  5.5670000e+003
  5.5880000e+003  5.5640000e+003  5.6030000e+003
  5.4850000e+003  5.3830000e+003  5.4680000e+003
  5.3880000e+003  5.3960000e+003  5.4180000e+003
  5.4130000e+003  5.3940000e+003  5.4380000e+003
  5.3940000e+003  5.4250000e+003  5.4380000e+003
  5.3640000e+003  5.3960000e+003  5.3880000e+003
  3.4350000e+003  3.5000000e+003  3.4910000e+003
  3.3700000e+003  3.4350000e+003  3.4190000e+003
  3.2220000e+003  3.2300000e+003  3.1680000e+003
  3.2300000e+003  3.2220000e+003  3.3080000e+003
  3.5340000e+003  3.4980000e+003  3.5080000e+003
  3.5670000e+003  3.5340000e+003  3.5080000e+003
  3.5940000e+003  3.5670000e+003  3.5990000e+003
  3.4450000e+003  3.4510000e+003  3.5080000e+003
  4.9010000e+003  4.9110000e+003  5.0370000e+003
  4.9110000e+003  4.9010000e+003  4.7750000e+003
  4.9110000e+003  5.0810000e+003  5.0370000e+003
  4.9110000e+003  4.9210000e+003  5.0810000e+003
  4.0030000e+003  4.0190000e+003  3.9060000e+003
  4.0190000e+003  3.9130000e+003  3.9060000e+003
  4.0190000e+003  4.0630000e+003  3.9550000e+003
  3.9130000e+003  4.0190000e+003  3.9550000e+003
  4.1890000e+003  4.3090000e+003  4.1850000e+003
  5.6960000e+003  5.8710000e+003  5.6680000e+003
  4.0710000e+003  4.0030000e+003  3.9420000e+003
  4.0710000e+003  4.0590000e+003  4.1850000e+003
  4.2020000e+003  4.0710000e+003  4.1850000e+003
  4.0030000e+003  4.0710000e+003  4.1080000e+003
  7.3740000e+003  7.3580000e+003  7.1300000e+003
  7.3580000e+003  7.1830000e+003  7.1300000e+003
  7.1830000e+003  7.3580000e+003  7.4440000e+003
  7.3580000e+003  7.6330000e+003  7.4440000e+003
  7.9180000e+003  7.6920000e+003  7.9330000e+003
  7.6330000e+003  7.6920000e+003  7.9180000e+003
  7.8380000e+003  7.6920000e+003  7.5670000e+003
  7.6920000e+003  7.8380000e+003  7.9330000e+003
  7.6920000e+003  7.3740000e+003  7.5670000e+003
  7.6920000e+003  7.3580000e+003  7.3740000e+003
  7.3580000e+003  7.6920000e+003  7.6330000e+003
  2.8964000e+004  2.8884000e+004  2.9016000e+004
  2.8884000e+004  2.8820000e+004  2.8755000e+004
  2.9016000e+004  2.8884000e+004  2.8943000e+004
  2.8884000e+004  2.8807000e+004  2.8943000e+004
  2.8807000e+004  2.8884000e+004  2.8755000e+004
  2.8239000e+004  2.8360000e+004  2.8401000e+004
  2.8360000e+004  2.8239000e+004  2.8265000e+004
  2.8668000e+004  2.8550000e+004  2.8664000e+004
  2.8550000e+004  2.8574000e+004  2.8664000e+004
  2.8592000e+004  2.8668000e+004  2.8755000e+004
  2.8592000e+004  2.8550000e+004  2.8668000e+004
  2.8042000e+004  2.7924000e+004  2.7984000e+004
  2.7924000e+004  2.8042000e+004  2.7963000e+004
  2.8181000e+004  2.8197000e+004  2.8081000e+004
  2.8197000e+004  2.8181000e+004  2.8306000e+004
  2.8474000e+004  2.8514000e+004  2.8584000e+004
  2.8574000e+004  2.8474000e+004  2.8584000e+004
  2.8474000e+004  2.8574000e+004  2.8463000e+004
  2.5562000e+004  2.5573000e+004  2.5538000e+004
  2.5562000e+004  2.5538000e+004  2.5514000e+004
  2.8841000e+004  2.8928000e+004  2.8967000e+004
  2.8841000e+004  2.8790000e+004  2.8928000e+004
  2.8710000e+004  2.8724000e+004  2.8586000e+004
  2.9116000e+004  2.9206000e+004  2.9197000e+004
  2.9044000e+004  2.9116000e+004  2.9197000e+004
  2.9116000e+004  2.9044000e+004  2.9006000e+004
  2.9206000e+004  2.9116000e+004  2.9101000e+004
  2.9116000e+004  2.9006000e+004  2.9101000e+004
[truncated: 7,218,436 more chars]
