# Supplementary material for: Meta-modeling on detailed geography for accurate prediction of invasive alien species dispersal
Source: Sci Rep. 2019 Nov 7;9:16237. doi: 10.1038/s41598-019-52763-9 (PMC6838098; doi:10.1038/s41598-019-52763-9)
Supplement: Supplementary file 1 — Deterministic model code [file 41598_2019_52763_MOESM1_ESM.zip › U_04august2018.txt]

   0.0000000e+00  2.2554701e-168  5.1383676e-158   0.0000000e+00   0.0000000e+00   0.0000000e+00   0.0000000e+00  6.1141344e-116  1.0270395e-108  9.2640942e-102   1.7598736e-98   3.9124862e-91   1.8695786e-86
   0.0000000e+00   0.0000000e+00   0.0000000e+00  5.2711030e-148  7.7258361e-139  8.7887217e-129  2.6083934e-122  4.5425802e-116  3.9808147e-109   0.0000000e+00   0.0000000e+00   0.0000000e+00   0.0000000e+00
   0.0000000e+00  6.2534265e-169  1.3097697e-158   0.0000000e+00   0.0000000e+00   0.0000000e+00   0.0000000e+00   0.0000000e+00   0.0000000e+00  5.1231504e-103   5.5259548e-99   3.9194078e-92   1.5667923e-87
   0.0000000e+00   0.0000000e+00   0.0000000e+00  2.7868898e-148  4.0772532e-139  5.8070645e-129  1.8984102e-122  9.2168391e-116  6.4216590e-109   0.0000000e+00   0.0000000e+00   0.0000000e+00   0.0000000e+00
   0.0000000e+00   0.0000000e+00   0.0000000e+00  3.1299408e-148  3.9636548e-139  6.3124975e-129  2.0342890e-122  1.0301425e-115   0.0000000e+00  1.8339101e-102   1.2576760e-99   4.6069308e-92   0.0000000e+00
   0.0000000e+00  3.0900695e-169   0.0000000e+00   0.0000000e+00  4.1452875e-139   0.0000000e+00  7.8454826e-123  1.1668244e-115  5.6313800e-108   0.0000000e+00   0.0000000e+00   1.3015108e-91   3.6793851e-86
   0.0000000e+00   0.0000000e+00  5.4630756e-158   0.0000000e+00   0.0000000e+00  1.0797116e-128  1.0504957e-121  6.9792713e-115   0.0000000e+00   0.0000000e+00   2.2850530e-98   0.0000000e+00   0.0000000e+00
   0.0000000e+00   0.0000000e+00  8.4415908e-159  2.4281720e-148  3.3746893e-139  3.4957330e-129   0.0000000e+00   0.0000000e+00   0.0000000e+00  3.7170273e-102   0.0000000e+00   8.1050983e-90   3.6633868e-84
   0.0000000e+00   0.0000000e+00  4.7909984e-158   0.0000000e+00   0.0000000e+00  1.8165243e-128  6.4980585e-121  1.0012767e-113  3.5067570e-107  1.8212438e-101   3.1063798e-96   0.0000000e+00   0.0000000e+00
   0.0000000e+00  3.2975013e-170   0.0000000e+00   0.0000000e+00   0.0000000e+00   0.0000000e+00   0.0000000e+00   0.0000000e+00   0.0000000e+00   0.0000000e+00   0.0000000e+00   1.1300378e-87   5.4036629e-82
   0.0000000e+00  9.3061229e-169  1.2417540e-157  1.4150658e-146  5.1928422e-137  5.5614473e-127  9.9350961e-119  1.6496031e-111  7.0840301e-105   2.5896932e-99   7.2066125e-94   0.0000000e+00   0.0000000e+00
   0.0000000e+00   0.0000000e+00   0.0000000e+00   0.0000000e+00   0.0000000e+00   0.0000000e+00   0.0000000e+00   0.0000000e+00   0.0000000e+00   0.0000000e+00   0.0000000e+00   1.8045082e-85   8.8978579e-80
   0.0000000e+00  9.9775659e-167  2.1416116e-155  2.7182579e-144  1.1240065e-134  6.0800758e-125  1.0781311e-116  1.8192674e-109  8.0383430e-103   3.8176983e-97   3.0905383e-92   0.0000000e+00   0.0000000e+00
   0.0000000e+00   0.0000000e+00   0.0000000e+00  7.2565846e-145  4.4249965e-134   0.0000000e+00   0.0000000e+00   0.0000000e+00   0.0000000e+00   0.0000000e+00   0.0000000e+00   2.8203505e-83   1.3202719e-77
   0.0000000e+00  2.4510100e-164   0.0000000e+00   0.0000000e+00   0.0000000e+00  8.9368159e-123  1.6958142e-114  2.7086188e-107  1.0614492e-100   6.9799125e-96   3.3352723e-89   0.0000000e+00   0.0000000e+00
   0.0000000e+00   0.0000000e+00  2.0985205e-152  3.4635820e-141  1.9395392e-131   0.0000000e+00   0.0000000e+00   0.0000000e+00   0.0000000e+00   1.7859427e-94   0.0000000e+00   2.4487271e-81   1.0611569e-75
   0.0000000e+00  1.5689016e-162   0.0000000e+00   0.0000000e+00   0.0000000e+00  4.5929343e-121  9.1462563e-113  1.4184665e-105   5.1873853e-99   0.0000000e+00   3.1668236e-87   0.0000000e+00   0.0000000e+00
   0.0000000e+00   0.0000000e+00  3.2787388e-150  4.8281088e-139  2.4378470e-129   0.0000000e+00   0.0000000e+00   0.0000000e+00   0.0000000e+00   2.4762171e-92   0.0000000e+00   1.3777243e-79   5.2646681e-74
   0.0000000e+00  8.7948838e-159   0.0000000e+00   0.0000000e+00   0.0000000e+00  2.4146277e-118   0.0000000e+00   0.0000000e+00   0.0000000e+00   0.0000000e+00   1.5667918e-83   0.0000000e+00   1.3347639e-72
   0.0000000e+00   0.0000000e+00  4.7300367e-146  4.1825193e-135  1.4973824e-125   0.0000000e+00  7.8671838e-109  1.2634300e-101   5.5516412e-95   5.3431527e-90   0.0000000e+00   0.0000000e+00   0.0000000e+00
   0.0000000e+00  2.5354100e-157   0.0000000e+00   0.0000000e+00   0.0000000e+00  6.0054021e-117   0.0000000e+00   0.0000000e+00   0.0000000e+00   1.6078827e-88   4.6890958e-82   5.8937310e-77   7.7968798e-71
   0.0000000e+00   0.0000000e+00  2.9051392e-144  2.5666990e-133  9.1302497e-124  7.9805622e-117  4.9218488e-107  7.9562320e-100   3.5548025e-93   1.1295930e-88   0.0000000e+00   0.0000000e+00   0.0000000e+00
   0.0000000e+00  8.5030183e-156   0.0000000e+00   0.0000000e+00   0.0000000e+00  1.5760847e-115   0.0000000e+00   0.0000000e+00   0.0000000e+00   5.2425079e-87   1.8650323e-80   6.4289945e-75   6.4969322e-69
   0.0000000e+00   0.0000000e+00  2.7093693e-143  2.4482098e-132  8.8949056e-123  5.4159928e-115  5.2994663e-106   8.7429459e-99   3.9767384e-92   1.0797408e-86   0.0000000e+00   0.0000000e+00   0.0000000e+00
   0.0000000e+00   0.0000000e+00  1.3040444e-142  1.1727990e-131  4.2395909e-122  2.2081783e-114  2.4638249e-105   4.0843855e-98   1.9036843e-91   2.8826263e-86   0.0000000e+00   3.3401511e-73   3.1373137e-67
   0.0000000e+00   0.0000000e+00  1.3161848e-142  1.1943420e-131  4.3504671e-122  3.9072101e-114  2.7955467e-105   4.5604379e-98   1.7778555e-91   1.2599066e-85   4.4856323e-79   0.0000000e+00   0.0000000e+00
   0.0000000e+00   0.0000000e+00  1.2879907e-142  1.2101211e-131  4.5472037e-122   0.0000000e+00  1.0249152e-105   3.3379677e-98   5.5245224e-91   0.0000000e+00   0.0000000e+00   3.8751234e-71   3.6772489e-65
   0.0000000e+00  9.0923462e-154   0.0000000e+00   0.0000000e+00   0.0000000e+00  1.6328735e-113   0.0000000e+00   0.0000000e+00   0.0000000e+00   9.2385543e-84   6.0101657e-77   0.0000000e+00   0.0000000e+00
   0.0000000e+00  9.1448177e-153   0.0000000e+00   0.0000000e+00   0.0000000e+00   0.0000000e+00   0.0000000e+00   0.0000000e+00   2.4822208e-90   0.0000000e+00   0.0000000e+00   1.6319648e-69   1.5441849e-63
   0.0000000e+00  7.8573428e-153   0.0000000e+00   0.0000000e+00   0.0000000e+00   0.0000000e+00   0.0000000e+00   0.0000000e+00   0.0000000e+00   3.5981402e-82   1.4938891e-75   0.0000000e+00   0.0000000e+00
   0.0000000e+00  3.2799069e-154   0.0000000e+00   0.0000000e+00   0.0000000e+00  7.8686073e-112  2.9488382e-103   2.6606926e-95   7.2411283e-88   0.0000000e+00   0.0000000e+00   5.3134435e-68   4.8132072e-62
   0.0000000e+00   0.0000000e+00  1.9131905e-142  2.3495949e-131  2.4443231e-121   0.0000000e+00   0.0000000e+00   0.0000000e+00   0.0000000e+00   1.3416733e-80   5.1970095e-74   0.0000000e+00   0.0000000e+00
   0.0000000e+00  6.9891641e-155   0.0000000e+00   0.0000000e+00   0.0000000e+00  2.6550246e-110  1.0328709e-101   9.3740734e-94   2.5575049e-86   0.0000000e+00   0.0000000e+00   1.8645899e-66   1.6801673e-60
   0.0000000e+00   0.0000000e+00  2.4309434e-142  1.6375530e-130  4.1836032e-120  7.5579031e-111  1.2680781e-102   0.0000000e+00   0.0000000e+00   1.2945310e-79   1.2893792e-72   0.0000000e+00   0.0000000e+00
   0.0000000e+00   0.0000000e+00   0.0000000e+00   0.0000000e+00   0.0000000e+00  2.4207868e-110  3.0962177e-101   4.8234099e-93   1.8115585e-85   0.0000000e+00   0.0000000e+00   2.1474938e-65   2.0579683e-59
   0.0000000e+00   0.0000000e+00  3.2375448e-140  2.3614081e-128  6.0924077e-118   0.0000000e+00   0.0000000e+00   0.0000000e+00   0.0000000e+00   2.4725456e-77   1.7018781e-70   0.0000000e+00   0.0000000e+00
   0.0000000e+00  1.6114447e-153   0.0000000e+00   0.0000000e+00   0.0000000e+00  4.4311293e-108   4.3691689e-99   6.3478641e-91   2.3283814e-83   0.0000000e+00   0.0000000e+00   2.7422617e-63   2.6459676e-57
   0.0000000e+00   0.0000000e+00  3.8628356e-138  2.7944267e-126  7.1949694e-116   0.0000000e+00   0.0000000e+00   0.0000000e+00   0.0000000e+00   2.6839149e-75   2.0065388e-68   0.0000000e+00   0.0000000e+00
   0.0000000e+00  4.2977355e-149   0.0000000e+00   0.0000000e+00   0.0000000e+00  6.2300139e-104   2.2720158e-95   1.9595548e-87   5.0684979e-80   0.0000000e+00   0.0000000e+00   3.0905881e-60   2.6199017e-54
   0.0000000e+00  6.6909307e-148   0.0000000e+00   0.0000000e+00   0.0000000e+00  1.2430413e-101   4.2727478e-93   3.4301697e-85   8.2915793e-78   0.0000000e+00   0.0000000e+00   4.3591636e-58   3.5701628e-52
   0.0000000e+00   0.0000000e+00  7.2742757e-133  2.9509836e-121  5.4665993e-111   0.0000000e+00   0.0000000e+00   0.0000000e+00   0.0000000e+00   1.7409166e-70   8.6260635e-64   0.0000000e+00   0.0000000e+00
   0.0000000e+00  4.0130487e-146   0.0000000e+00   0.0000000e+00   0.0000000e+00  5.7041518e-101   1.7195758e-92   1.2497715e-84   2.6592655e-77   0.0000000e+00   0.0000000e+00   6.4969034e-58   2.2133758e-52
   0.0000000e+00  1.4067926e-145  5.9886611e-131  2.8045817e-119  5.5067075e-109  3.6818391e-100   1.4725545e-91   1.3983358e-83   3.9890257e-76   9.0655210e-69   3.9288599e-62   3.2974414e-56   3.1081848e-50
   0.0000000e+00   0.0000000e+00   0.0000000e+00   0.0000000e+00   0.0000000e+00   0.0000000e+00   0.0000000e+00   0.0000000e+00   0.0000000e+00   0.0000000e+00   0.0000000e+00   0.0000000e+00   0.0000000e+00
   0.0000000e+00  3.5957325e-143  3.3622081e-129  1.5601597e-117  3.0918347e-107   6.3397204e-98   2.4366536e-89   2.2537621e-81   6.2905706e-74   6.3550275e-67   2.6047301e-60   4.9505436e-54   4.5651119e-48
   0.0000000e+00   0.0000000e+00   0.0000000e+00   0.0000000e+00   0.0000000e+00   0.0000000e+00   0.0000000e+00   0.0000000e+00   0.0000000e+00   0.0000000e+00   0.0000000e+00   0.0000000e+00   0.0000000e+00
   0.0000000e+00  3.6360972e-141  2.5832022e-127  1.2005898e-115  2.4396997e-105   6.3785919e-96   2.4443571e-87   2.2598491e-79   6.3069051e-72   6.0979431e-65   2.5613935e-58   4.9656983e-52   4.5799701e-46
   0.0000000e+00   0.0000000e+00   0.0000000e+00   0.0000000e+00   0.0000000e+00   0.0000000e+00   0.0000000e+00   0.0000000e+00   0.0000000e+00   0.0000000e+00   0.0000000e+00   0.0000000e+00   0.0000000e+00
   0.0000000e+00  3.0196385e-139  2.3335218e-125  1.0897448e-113  2.2022738e-103   5.2480112e-94   2.0141849e-85   1.8612373e-77   5.1929668e-70   5.1353362e-63   2.1206983e-56   4.0939428e-50   3.7800680e-44
   0.0000000e+00   0.0000000e+00   0.0000000e+00   0.0000000e+00   0.0000000e+00   0.0000000e+00   0.0000000e+00   0.0000000e+00   0.0000000e+00   0.0000000e+00   0.0000000e+00   0.0000000e+00   0.0000000e+00
   0.0000000e+00  3.9646005e-137  3.4734789e-123  1.6243486e-111  3.0990848e-101   5.8487945e-92   1.9776109e-83   1.6120733e-75   4.0561822e-68   3.8838293e-61   1.5938460e-54   2.9295188e-48   2.7630653e-42
   0.0000000e+00   0.0000000e+00   0.0000000e+00   0.0000000e+00   0.0000000e+00   0.0000000e+00   0.0000000e+00   0.0000000e+00   0.0000000e+00   8.0848156e-61   6.8919918e-54   1.7379820e-47   1.9055660e-41
   0.0000000e+00  1.0946331e-134  1.0931484e-120  6.1031318e-109   1.3558300e-98   2.9110225e-89   1.0353399e-80   8.5247386e-73   2.0829430e-65   1.8097395e-58   6.4214840e-52   1.0409485e-45   8.4486129e-40
   0.0000000e+00  1.5386907e-134  3.1873873e-120  2.5119850e-108   6.7443901e-98   1.6322493e-88   6.1721159e-80   5.2384298e-72   1.2951956e-64   1.1232535e-57   3.9428284e-51   6.3269511e-45   5.0458149e-39
   0.0000000e+00  1.1636135e-132  9.7328948e-119  4.6580414e-107   8.8227175e-97   1.6442943e-87   5.0025537e-79   3.5580897e-71   7.6042700e-64   5.7969906e-57   1.8314272e-50   2.6879506e-44   1.9759049e-38
   0.0000000e+00   0.0000000e+00   0.0000000e+00   0.0000000e+00   0.0000000e+00   0.0000000e+00   0.0000000e+00   9.9865167e-72   5.4701639e-64   6.4796701e-57   2.6821848e-50   4.7229063e-44   3.9918978e-38
   0.0000000e+00  6.9315549e-131  5.9184053e-117  2.8132863e-105   5.2338402e-95   9.3913469e-86   2.7774419e-77   1.9064121e-69   3.9064603e-62   2.8632215e-55   8.6525718e-49   1.2044940e-42   8.4565596e-37
   0.0000000e+00  3.6080189e-130  2.9279795e-116  1.3109191e-104   2.3212968e-94   3.9790442e-85   1.1371671e-76   7.5734542e-69   1.5106320e-61   1.0814915e-54   3.1998301e-48   4.3631798e-42   3.0097595e-36
   0.0000000e+00  1.1240444e-129  9.2612886e-116  4.1832852e-104   7.4110984e-94   1.2661801e-84   3.5911142e-76   2.3662576e-68   4.6640087e-61   3.2970268e-54   9.6324147e-48   1.2981234e-41   8.8507201e-36
   0.0000000e+00  1.1041977e-128  7.4739012e-115  2.8809314e-103   4.4478321e-93   6.7570346e-84   1.7246083e-75   1.0352399e-67   1.8783733e-60   1.2329468e-53   3.3722725e-47   4.2886247e-41   2.7728811e-35
   0.0000000e+00  2.7440707e-128  1.7609485e-114  6.4707934e-103   9.5648864e-93   1.3969159e-83   3.4405045e-75   1.9988317e-67   3.5199280e-60   2.2483098e-53   5.9986679e-47   7.4602024e-41   4.7258997e-35
   0.0000000e+00  2.9785041e-128  1.9598552e-114  7.3600552e-103   1.1064109e-92   1.6379086e-83   4.0773544e-75   2.3872825e-67   4.2295342e-60   2.7146313e-53   7.2709403e-47   9.0760763e-41   5.7684285e-35
   0.0000000e+00  6.2043501e-128  3.8190518e-114  1.3585293e-102   1.9474726e-92   2.7680862e-83   6.6417301e-75   3.7630337e-67   6.4741102e-60   4.0467962e-53   1.0589475e-46   1.2953501e-40   8.0823097e-35
   0.0000000e+00  5.3699189e-128  3.3458796e-114  1.2049449e-102   1.7467756e-92   2.5093062e-83   6.0807270e-75   3.4758033e-67   6.0299011e-60   3.7986431e-53   1.0017013e-46   1.2348042e-40   7.7627818e-35
   0.0000000e+00  6.3292687e-128  3.8785798e-114  1.3742548e-102   1.9646547e-92   2.7861415e-83   6.6867796e-75   3.7902790e-67   6.5285474e-60   4.0893944e-53   1.0731391e-46   1.3171791e-40   8.2547551e-35
   0.0000000e+00  4.9755467e-128  3.0922956e-114  1.1098524e-102   1.6064756e-92   2.3046900e-83   5.5963915e-75   3.2075392e-67   5.5839871e-60   3.5341625e-53   9.3670019e-47   1.1606038e-40   7.3418496e-35
   0.0000000e+00  5.0394228e-128  3.1196439e-114  1.1158686e-102   1.6107265e-92   2.3055217e-83   5.5889530e-75   3.1991371e-67   5.5640744e-60   3.5193373e-53   9.3242758e-47   1.1550959e-40   7.3072954e-35
   0.0000000e+00  7.8857554e-128  4.7522178e-114  1.6571268e-102   2.3349671e-92   3.2670555e-83   7.7500771e-75   4.3469276e-67   7.4163672e-60   4.6063600e-53   1.1996760e-46   1.4623449e-40   9.1090253e-35
   0.0000000e+00  3.3055764e-141  5.0509194e-128  2.1046237e-116  5.3178696e-106   5.4875395e-96   2.0766870e-87   1.8911961e-79   5.2026122e-72   4.1434176e-65   1.7920581e-58   3.9322406e-52   3.5766362e-46
   0.0000000e+00  1.2646849e-167   0.0000000e+00   0.0000000e+00   0.0000000e+00  3.3386926e-126  1.0389199e-117  1.7693688e-110  6.3289564e-104   0.0000000e+00   6.9290724e-92   0.0000000e+00   0.0000000e+00
   0.0000000e+00  1.1167682e-127  6.6425578e-114  2.2868781e-102   3.1806551e-92   4.3936464e-83   1.0284067e-74   5.6927257e-67   9.5859521e-60   5.8764997e-53   1.5108465e-46   1.8185666e-40   1.1185138e-34
   0.0000000e+00  2.9499082e-148  1.5389051e-136  1.5133571e-124  3.2990046e-114  2.2166186e-103   7.8959710e-95   6.4570073e-87   1.5837833e-79   4.6566090e-73   6.6662986e-67   8.4120011e-60   6.9661415e-54
   0.0000000e+00   0.0000000e+00  1.5761948e-158  2.3957429e-149  1.2659680e-140  4.2311387e-129   0.0000000e+00   0.0000000e+00   0.0000000e+00  7.6401072e-102   0.0000000e+00   6.2071486e-89   3.2537948e-83
   0.0000000e+00  5.1080158e-152   0.0000000e+00   0.0000000e+00   0.0000000e+00  1.0039262e-107   9.0173762e-99   1.2916801e-90   4.7109251e-83   0.0000000e+00   0.0000000e+00   5.4990414e-63   5.2944046e-57
   0.0000000e+00   0.0000000e+00  1.0400042e-153  1.5364448e-142  7.7767972e-133   0.0000000e+00   0.0000000e+00   0.0000000e+00   0.0000000e+00   1.1105212e-95   0.0000000e+00   3.9267075e-83   1.3999101e-77
   0.0000000e+00   0.0000000e+00  4.7453478e-157  6.8791413e-146  3.4043577e-136   0.0000000e+00   0.0000000e+00   0.0000000e+00   0.0000000e+00   4.7575322e-99   0.0000000e+00   1.8436745e-86   8.0665337e-81
   0.0000000e+00  7.3158243e-134  7.2335992e-120  3.9387512e-108   8.4275730e-98   1.7314875e-88   5.8523623e-80   4.5685022e-72   1.0578769e-64   8.7162207e-58   2.9338759e-51   4.5241123e-45   3.4975707e-39
   0.0000000e+00   0.0000000e+00   0.0000000e+00   0.0000000e+00   0.0000000e+00   0.0000000e+00   0.0000000e+00   0.0000000e+00   0.0000000e+00   0.0000000e+00   0.0000000e+00   0.0000000e+00   0.0000000e+00
   0.0000000e+00  1.3173497e-128  9.0344439e-115  3.4996955e-103   5.4082543e-93   8.1923129e-84   2.0809361e-75   1.2412878e-67   2.2348133e-60   1.4540640e-53   3.9384110e-47   4.9545420e-41   3.1674296e-35
   0.0000000e+00  2.3729813e-168   0.0000000e+00  6.1725818e-149  2.5812547e-138   0.0000000e+00   0.0000000e+00   0.0000000e+00  9.7903343e-108   0.0000000e+00   1.7112098e-97   0.0000000e+00   0.0000000e+00
   0.0000000e+00  2.7967068e-129  2.0709742e-115  8.4949921e-104   1.3838480e-93   2.1915386e-84   5.8174269e-76   3.6136317e-68   6.7506042e-61   4.5458882e-54   1.2693543e-47   1.6396234e-41   1.0746990e-35
   0.0000000e+00  2.4129927e-169  5.1277792e-159   0.0000000e+00   0.0000000e+00   0.0000000e+00   0.0000000e+00   0.0000000e+00  1.7902346e-109   0.0000000e+00   3.4094885e-99   7.5722762e-93   4.9219142e-88
   0.0000000e+00  4.1148518e-146  2.0911038e-132  1.0780641e-120  2.1885304e-110  8.2309802e-101   2.9013090e-92   2.3972751e-84   5.9883858e-77   2.3246014e-70   3.4682042e-64   3.5353080e-57   3.0315785e-51
   0.0000000e+00  3.2953416e-164   0.0000000e+00   0.0000000e+00   0.0000000e+00  5.0679269e-123  1.1326831e-114  1.5050150e-107  3.4271409e-101   0.0000000e+00   9.2219768e-89   0.0000000e+00   0.0000000e+00
   0.0000000e+00  2.7292985e-168   0.0000000e+00   0.0000000e+00  2.6585495e-138   0.0000000e+00   0.0000000e+00   0.0000000e+00  7.5930447e-108   0.0000000e+00   0.0000000e+00   3.5528708e-91   2.0262006e-85
   0.0000000e+00  1.8604387e-139  1.1183977e-126  9.9320472e-116  4.3599287e-105   3.1503268e-94   1.1986356e-85   1.0784179e-77   2.9386857e-70   2.0183573e-63   8.2476139e-57   2.2149949e-50   2.0272624e-44
   0.0000000e+00  8.2181833e-128  5.0177222e-114  1.7622584e-102   2.4921512e-92   3.4897631e-83   8.2478057e-75   4.6047963e-67   7.8050998e-60   4.8063155e-53   1.2386590e-46   1.4911153e-40   9.1551997e-35
   0.0000000e+00  1.3098817e-127  7.7899251e-114  2.6832413e-102   3.7280206e-92   5.1435207e-83   1.1989316e-74   6.6058219e-67   1.1063622e-59   6.7385107e-53   1.7207674e-46   2.0568761e-40   1.2550628e-34
   0.0000000e+00   0.0000000e+00   0.0000000e+00   0.0000000e+00   0.0000000e+00   0.0000000e+00   0.0000000e+00   0.0000000e+00   0.0000000e+00   0.0000000e+00   6.6701378e-88   1.8651765e-80   9.7349354e-75
   0.0000000e+00   0.0000000e+00  3.4577595e-143   0.0000000e+00   0.0000000e+00  1.4885450e-110  5.7466417e-102   5.1906794e-94   1.4143979e-86   0.0000000e+00   0.0000000e+00   1.0683582e-66   9.8389826e-61
   0.0000000e+00   0.0000000e+00   0.0000000e+00   0.0000000e+00  3.6843713e-101   1.7605411e-91   9.6633195e-83   1.0786282e-74   3.2960001e-67   3.4689204e-60   1.4311316e-53   2.6128630e-47   2.3708494e-41
   0.0000000e+00  5.1207073e-132  4.2855184e-118  2.0219998e-106   3.7893203e-96   6.9114021e-87   2.0865152e-78   1.4693548e-70   3.0988100e-63   2.3383109e-56   7.2685398e-50   1.0408734e-43   7.5011324e-38
   0.0000000e+00   0.0000000e+00  1.9613807e-131  1.8152329e-119  2.3223493e-109   0.0000000e+00   0.0000000e+00   0.0000000e+00   0.0000000e+00   0.0000000e+00   0.0000000e+00   0.0000000e+00   0.0000000e+00
   0.0000000e+00  4.6815061e-150   0.0000000e+00   0.0000000e+00   0.0000000e+00  2.5200410e-105   8.8955986e-97   7.4548998e-89   1.8796800e-81   0.0000000e+00   1.0355020e-69   1.0796559e-61   9.0516700e-56
   0.0000000e+00  1.8617394e-154   0.0000000e+00   0.0000000e+00   0.0000000e+00   0.0000000e+00   0.0000000e+00   0.0000000e+00   0.0000000e+00   0.0000000e+00   5.4544706e-79   1.8693095e-73   1.6636582e-67
   0.0000000e+00   0.0000000e+00  2.9872355e-140  2.1827944e-128  5.6402093e-118   0.0000000e+00   0.0000000e+00   0.0000000e+00   0.0000000e+00   2.3801348e-77   1.5351220e-70   0.0000000e+00   0.0000000e+00
   0.0000000e+00  2.3916344e-168  7.0943216e-158   0.0000000e+00   0.0000000e+00   0.0000000e+00   0.0000000e+00   0.0000000e+00   0.0000000e+00  9.9512963e-102   4.3770393e-98   2.0064351e-91   4.2275072e-87
   0.0000000e+00   0.0000000e+00  7.8511020e-141  7.5234276e-130  2.8913403e-120   0.0000000e+00  7.5952162e-104   0.0000000e+00   0.0000000e+00   1.0320516e-82   0.0000000e+00   0.0000000e+00   1.3988572e-64
   0.0000000e+00  2.2454411e-168  4.0119191e-158   0.0000000e+00   0.0000000e+00   0.0000000e+00   0.0000000e+00   0.0000000e+00  1.6075003e-108  2.1807654e-102   3.3070395e-98   7.6459370e-92   1.1918983e-86
   0.0000000e+00  7.5534221e-132  1.0305895e-117  6.4573315e-106   1.4443746e-95   2.9602649e-86   9.6747612e-78   7.1728322e-70   1.5628036e-62   1.2035229e-55   3.7827298e-49   5.4403475e-43   3.9214831e-37
   0.0000000e+00  6.8807507e-166   0.0000000e+00   0.0000000e+00   0.0000000e+00  1.7297481e-124  3.3638768e-116  4.9479075e-109  1.6202127e-102   0.0000000e+00   1.2074503e-90   0.0000000e+00   0.0000000e+00
   0.0000000e+00   0.0000000e+00  1.5948324e-142  5.7344848e-131  1.8824383e-120   0.0000000e+00   0.0000000e+00   0.0000000e+00   0.0000000e+00   1.7638241e-79   6.0501679e-73   0.0000000e+00   0.0000000e+00
   0.0000000e+00   0.0000000e+00  3.0258968e-140  2.8870402e-129  1.1056449e-119  5.1608138e-112  5.0124846e-103   8.7985599e-96   3.6880949e-89   3.7744864e-83   2.5544860e-76   0.0000000e+00   0.0000000e+00
   0.0000000e+00  5.7529628e-143  5.4421144e-131   0.0000000e+00  2.0964148e-108   9.5535248e-98   3.6580448e-89   3.3674250e-81   9.3657402e-74   6.6278292e-67   2.7418843e-60   7.3066529e-54   6.7015884e-48
   0.0000000e+00   0.0000000e+00   0.0000000e+00   0.0000000e+00   0.0000000e+00   0.0000000e+00   0.0000000e+00   0.0000000e+00   0.0000000e+00   0.0000000e+00   0.0000000e+00   0.0000000e+00   0.0000000e+00
   0.0000000e+00  1.0823484e-135  1.7230528e-121  1.2644371e-109   3.3298581e-99   8.0298478e-90   3.0749120e-81   2.6849678e-73   6.8564252e-66   6.1568446e-59   2.2406380e-52   3.7085785e-46   3.0581234e-40
   0.0000000e+00  1.5774148e-132  1.3936284e-118  6.9216695e-107   1.3559934e-96   2.5793687e-87   8.0424308e-79   5.8196315e-71   1.2550708e-63   9.6412637e-57   3.0469437e-50   4.4374424e-44   3.2411082e-38
   0.0000000e+00  6.8702956e-156   0.0000000e+00   0.0000000e+00   0.0000000e+00  1.0268089e-115   0.0000000e+00   0.0000000e+00   0.0000000e+00   3.8771982e-87   1.5711221e-80   2.1345741e-75   2.4551478e-69
   0.0000000e+00  1.9658605e-168  4.3007274e-158   0.0000000e+00   0.0000000e+00   0.0000000e+00   0.0000000e+00   0.0000000e+00   0.0000000e+00  6.3394474e-102   1.4958096e-98   2.6532939e-91   1.1662281e-86
   0.0000000e+00   0.0000000e+00  9.1123048e-146  9.5808453e-135  3.9015413e-125  5.3798004e-117  1.9577386e-108  3.6939129e-101   1.7922548e-94   1.5962782e-88   8.9454300e-84   5.1999993e-77   0.0000000e+00
   0.0000000e+00  4.8693564e-154   0.0000000e+00   0.0000000e+00   0.0000000e+00   0.0000000e+00   0.0000000e+00   0.0000000e+00   0.0000000e+00   3.4855504e-86   1.3560930e-78   1.7516496e-73   2.2004519e-67
   0.0000000e+00  5.0568535e-128  3.1437736e-114  1.1206674e-102   1.6082978e-92   2.2832762e-83   5.4670577e-75   3.0918227e-67   5.3042205e-60   3.3024649e-53   8.5972551e-47   1.0438127e-40   6.4569243e-35
   0.0000000e+00   0.0000000e+00  3.6703775e-142  3.2513490e-131  1.1113514e-121   0.0000000e+00  1.0138544e-105   3.9658101e-98   3.9656665e-91   0.0000000e+00   0.0000000e+00   1.5221265e-71   1.5300105e-65
   0.0000000e+00  6.5991170e-160   0.0000000e+00   0.0000000e+00   0.0000000e+00  5.1915357e-120   0.0000000e+00   0.0000000e+00   0.0000000e+00   0.0000000e+00   1.5798867e-84   0.0000000e+00   0.0000000e+00
   0.0000000e+00  5.0588566e-141   0.0000000e+00   0.0000000e+00   0.0000000e+00   9.8973928e-96   4.0465816e-87   3.8719777e-79   1.1185617e-71   6.2970310e-65   2.5346398e-58   9.8038631e-52   9.3584114e-46
   0.0000000e+00   0.0000000e+00  5.1548984e-147  5.3044612e-136  2.2426574e-126  7.5463940e-119  1.2989847e-109  2.2681858e-102   9.5909663e-96   1.1934116e-89   0.0000000e+00   6.6627854e-78   1.3060068e-72
   0.0000000e+00  2.6293888e-158   0.0000000e+00   0.0000000e+00   0.0000000e+00  6.2248472e-118   0.0000000e+00   0.0000000e+00   0.0000000e+00   0.0000000e+00   6.8168475e-83   0.0000000e+00   0.0000000e+00
   0.0000000e+00   0.0000000e+00  6.0964785e-143  5.4872318e-132  1.9861389e-122  1.1178350e-114  1.1742041e-105   1.9407310e-98   8.8706619e-92   1.7678285e-86   0.0000000e+00   0.0000000e+00   0.0000000e+00
   0.0000000e+00  2.3538420e-154   0.0000000e+00   0.0000000e+00   0.0000000e+00  9.7433711e-115   0.0000000e+00   0.0000000e+00   0.0000000e+00   6.6482473e-86   7.1164967e-79   9.2108980e-74   1.1932188e-67
   0.0000000e+00  9.2043124e-154   0.0000000e+00   0.0000000e+00   0.0000000e+00   0.0000000e+00   0.0000000e+00   0.0000000e+00   0.0000000e+00   7.4286689e-82   5.6844823e-75   0.0000000e+00   0.0000000e+00
   0.0000000e+00  1.8033159e-155   0.0000000e+00   0.0000000e+00   0.0000000e+00  2.4538111e-110  2.9395250e-101   4.5487891e-93   1.6928552e-85   0.0000000e+00   0.0000000e+00   1.9414817e-65   1.8391062e-59
   0.0000000e+00  1.4144642e-144   0.0000000e+00   0.0000000e+00   0.0000000e+00   2.0529189e-99   7.5968659e-91   6.7446510e-83   1.8108290e-75   8.7368871e-70   0.0000000e+00   1.2863410e-55   1.1416607e-49
   0.0000000e+00   0.0000000e+00  5.1500140e-152  7.3344326e-141  3.5375251e-131  2.3187909e-122  3.5999350e-114  7.9046592e-107  4.6468600e-100   5.4613819e-94   0.0000000e+00   0.0000000e+00   0.0000000e+00
   0.0000000e+00  2.2377525e-138  3.3456716e-124  2.0017066e-112  5.2573844e-102   1.2822257e-92   6.0159222e-84   6.5652391e-76   2.0691718e-68   2.3453179e-61   1.0494775e-54   2.0281357e-48   1.9811542e-42
   0.0000000e+00   0.0000000e+00  1.9527915e-157  3.4106843e-147  2.9808797e-138  3.4969488e-128   0.0000000e+00   0.0000000e+00   0.0000000e+00  5.6032471e-101   1.4873679e-97   9.7790517e-91   0.0000000e+00
   0.0000000e+00  5.3522360e-130  4.1833870e-116  1.8314727e-104   3.1554106e-94   5.2696340e-85   1.4566235e-76   9.3807078e-69   1.8094515e-61   1.2521028e-54   3.5835865e-48   4.7375659e-42   3.1650507e-36
   0.0000000e+00   0.0000000e+00   0.0000000e+00  1.3454774e-148  2.4157392e-139  1.4908218e-129  1.9723109e-122  1.6429503e-115  6.3628254e-109  5.8532620e-103  2.8189049e-100   1.8322209e-92   2.0937690e-88
   0.0000000e+00  1.3876119e-146   0.0000000e+00   0.0000000e+00   0.0000000e+00   0.0000000e+00   0.0000000e+00   0.0000000e+00   0.0000000e+00   0.0000000e+00   0.0000000e+00   0.0000000e+00   0.0000000e+00
   0.0000000e+00   0.0000000e+00  1.2313637e-140  1.1677033e-129  4.4454417e-120  1.5209633e-112  1.9425047e-103   3.5277642e-96   1.9346397e-89   1.0397094e-83   0.0000000e+00   2.4229798e-70   2.4193037e-64
   0.0000000e+00   0.0000000e+00  1.9468224e-158  1.1185270e-147  5.2458255e-138   0.0000000e+00  5.1264468e-122  1.2078408e-113  5.9744483e-107  3.5106610e-101   0.0000000e+00   2.1762738e-88   1.2171249e-82
   0.0000000e+00  1.5482524e-127  9.1256454e-114  3.1118232e-102   4.2817102e-92   5.8503030e-83   1.3504231e-74   7.3740440e-67   1.2241917e-59   7.3919075e-53   1.8710003e-46   2.2158566e-40   1.3395281e-34
   0.0000000e+00  1.8230630e-154  8.0214228e-142  6.6162316e-130  1.6511905e-119  5.4611053e-110  1.3946854e-101   6.0389303e-94   3.5851847e-88   7.6420048e-79   3.6259114e-72   0.0000000e+00   0.0000000e+00
   0.0000000e+00  1.2187772e-127  7.2570279e-114  2.4855465e-102   3.4336638e-92   4.7028974e-83   1.0883772e-74   5.9596249e-67   9.9164427e-60   5.9986118e-53   1.5198858e-46   1.7993878e-40   1.0867810e-34
   0.0000000e+00  1.7517405e-127  1.0203532e-113  3.4418144e-102   4.6944255e-92   6.3642247e-83   1.4635155e-74   7.9660302e-67   1.3199647e-59   7.9685384e-53   2.0189636e-46   2.3963744e-40   1.4541816e-34
   0.0000000e+00   0.0000000e+00  3.0462824e-142  2.7060391e-131  9.2993172e-122   0.0000000e+00   0.0000000e+00   0.0000000e+00   6.9023577e-92   3.1479383e-85   0.0000000e+00   8.1826748e-73   0.0000000e+00
   0.0000000e+00  1.9224961e-129  1.4456813e-115  6.0661195e-104   1.0068664e-93   1.6224882e-84   4.3548584e-76   2.7296035e-68   5.1343721e-61   3.4726470e-54   9.7259897e-48   1.2588958e-41   8.2504747e-36
   0.0000000e+00  5.4971201e-139  1.9945698e-125  1.0167907e-113  2.5103559e-103   1.2412388e-93   5.2890922e-85   5.6739774e-77   1.8187998e-69   1.9194944e-62   9.3114036e-56   2.0270975e-49   2.0792884e-43
   0.0000000e+00   0.0000000e+00  3.0205673e-129  2.5789118e-117   0.0000000e+00   0.0000000e+00   0.0000000e+00   0.0000000e+00   0.0000000e+00   0.0000000e+00   0.0000000e+00   0.0000000e+00   0.0000000e+00
   0.0000000e+00   0.0000000e+00  1.0785642e-133  4.3476453e-122  8.5750931e-112  2.1123181e-102   7.4711015e-94   6.1614746e-86   1.5339807e-78   1.0799098e-71   3.1208364e-65   8.9476672e-59   7.6860853e-53
   0.0000000e+00  2.6711868e-127  1.5316285e-113  5.0879533e-102   6.8355404e-92   9.1315125e-83   2.0691313e-74   1.1101981e-66   1.8138100e-59   1.0798529e-52   2.6990085e-46   3.1612174e-40   1.8930263e-34
   0.0000000e+00  6.3173969e-168   0.0000000e+00  7.9515643e-148  8.8752172e-138   0.0000000e+00   0.0000000e+00  1.3908649e-114  5.0541524e-107   0.0000000e+00   2.0460320e-97   0.0000000e+00   0.0000000e+00
   0.0000000e+00  1.2815837e-128  9.0919359e-115  3.6015194e-103   5.6601806e-93   8.6676663e-84   2.2191229e-75   1.3303029e-67   2.4002043e-60   1.5616259e-53   4.2195717e-47   5.2834429e-41   3.3574217e-35
   0.0000000e+00  2.1782062e-167   0.0000000e+00   0.0000000e+00   0.0000000e+00  1.4036339e-125  3.5238626e-117  6.3755492e-110  2.7046305e-103   1.5412335e-97   1.3577667e-91   0.0000000e+00   0.0000000e+00
   0.0000000e+00  8.5293002e-133  7.7307396e-119  3.9121425e-107   7.8085660e-97   1.5077106e-87   4.7811989e-79   3.5141281e-71   7.6839725e-64   5.9831470e-57   1.9120076e-50   2.8080174e-44   2.0687109e-38
   0.0000000e+00   0.0000000e+00   0.0000000e+00  2.8096674e-147  4.0950584e-138  4.7928941e-128  2.1166070e-121  1.3849946e-114  4.7336656e-108  2.9973633e-102   0.0000000e+00   0.0000000e+00   0.0000000e+00
   0.0000000e+00   0.0000000e+00   0.0000000e+00  1.4019077e-146  2.1307069e-137  2.1706582e-127  6.6283689e-121   0.0000000e+00  2.7095267e-108   0.0000000e+00   0.0000000e+00   0.0000000e+00   0.0000000e+00
   0.0000000e+00  3.5247067e-127  2.0133159e-113  6.6627174e-102   8.9097344e-92   1.1843761e-82   2.6668846e-74   1.4214769e-66   2.3059684e-59   1.3623981e-52   3.3784673e-46   3.9249908e-40   2.3301262e-34
   0.0000000e+00  1.9644495e-150   0.0000000e+00   0.0000000e+00   0.0000000e+00  5.4005614e-107   1.7821448e-98   1.7750714e-90   5.5294775e-83   0.0000000e+00   0.0000000e+00   5.4509588e-63   5.1430195e-57
   0.0000000e+00  3.0487959e-127  1.7419685e-113  5.7658281e-102   7.7195611e-92   1.0277370e-82   2.3215243e-74   1.2418386e-66   2.0228728e-59   1.2008756e-52   2.9930600e-46   3.4959202e-40   2.0877664e-34
   0.0000000e+00  5.1150550e-169   0.0000000e+00  1.5585612e-147  7.5048749e-138   0.0000000e+00   0.0000000e+00   0.0000000e+00  7.0374376e-108   0.0000000e+00   0.0000000e+00   4.9047202e-88   2.6101375e-82
   0.0000000e+00   0.0000000e+00  5.2503075e-143  3.7255309e-132  3.4297622e-123   0.0000000e+00  1.9592351e-104   1.0413983e-96   0.0000000e+00   8.6909919e-82   1.1825481e-75   0.0000000e+00   0.0000000e+00
   0.0000000e+00   0.0000000e+00  2.0286820e-128  6.5733653e-117  6.2269551e-108   0.0000000e+00   0.0000000e+00   0.0000000e+00   0.0000000e+00   0.0000000e+00   0.0000000e+00   0.0000000e+00   0.0000000e+00
   0.0000000e+00  3.8391704e-168   0.0000000e+00  7.5495784e-147  2.0685285e-137   0.0000000e+00   0.0000000e+00   0.0000000e+00  2.6546862e-107  3.8927580e-102   1.0483443e-97   7.3906177e-91   1.2504660e-86
   0.0000000e+00  2.3720733e-165   0.0000000e+00   0.0000000e+00   0.0000000e+00  5.5568522e-124  1.1233969e-115  1.7231878e-108  5.8116608e-102   4.3271273e-96   5.1918047e-90   0.0000000e+00   0.0000000e+00
   0.0000000e+00  3.7863187e-127  2.1445133e-113  7.0385296e-102   9.3464098e-92   1.2345200e-82   2.7670210e-74   1.4691170e-66   2.3757611e-59   1.4004101e-52   3.4665151e-46   4.0221086e-40   2.3862821e-34
   0.0000000e+00  3.3240579e-156   0.0000000e+00   0.0000000e+00   0.0000000e+00  4.9259093e-116   0.0000000e+00   0.0000000e+00   0.0000000e+00   1.6602749e-88   7.7201730e-81   0.0000000e+00   2.0876898e-70
   0.0000000e+00  4.3960545e-127  2.5090643e-113  8.3002474e-102   1.1080247e-91   1.4699486e-82   3.2947045e-74   1.7473266e-66   2.8183749e-59   1.6539111e-52   4.0726050e-46   4.6960367e-40   2.7644990e-34
   0.0000000e+00   0.0000000e+00  2.9753262e-129  2.0871525e-117  3.5180553e-107   0.0000000e+00   0.0000000e+00   0.0000000e+00   0.0000000e+00   0.0000000e+00   0.0000000e+00   0.0000000e+00   0.0000000e+00
   0.0000000e+00   0.0000000e+00  1.2869717e-132  4.9469427e-121  9.6790170e-111  6.8728658e-102   1.5752369e-93   2.9909902e-86   0.0000000e+00   1.0654422e-70   4.5250644e-64   0.0000000e+00   0.0000000e+00
   0.0000000e+00  3.0211772e-153  7.0741800e-141  2.6368745e-129  5.6746681e-119  1.0226792e-109  2.4341989e-101   2.1109708e-93   6.1879476e-86   5.8261348e-79   2.1089573e-71   6.4479037e-66   6.4112712e-60
   0.0000000e+00   0.0000000e+00  2.6188077e-153  2.6878657e-142  1.0377787e-132   0.0000000e+00   0.0000000e+00   0.0000000e+00   0.0000000e+00   2.1898785e-96   0.0000000e+00   2.7725716e-83   7.2695532e-78
   0.0000000e+00  2.6338227e-131  2.1929634e-117  1.0195308e-105   1.8721565e-95   3.3282859e-86   9.7674046e-78   6.6634789e-70   1.3566249e-62   9.8706816e-56   2.9559553e-49   4.0745326e-43   2.8268055e-37
   0.0000000e+00  5.7812324e-127  3.2327972e-113  1.0477649e-101   1.3738436e-91   1.7921677e-82   3.9661640e-74   2.0796230e-66   3.3214647e-59   1.9337007e-52   4.7283283e-46   5.4201265e-40   3.1766819e-34
   0.0000000e+00  2.4320609e-137  2.9998809e-123  1.8506262e-111  4.4978680e-101   1.0150313e-91   3.9822989e-83   3.8014790e-75   1.0748381e-67   1.1205808e-60   4.6638272e-54   8.6480542e-48   8.0118891e-42
   0.0000000e+00   0.0000000e+00  1.1295579e-140  1.0712841e-129  4.0765270e-120  3.5993085e-112  2.2740610e-103   3.9515511e-96   1.7766783e-89   0.0000000e+00   0.0000000e+00   1.6311414e-71   5.9690838e-65
   0.0000000e+00  6.9204874e-169  1.5396901e-157  4.4015028e-148   0.0000000e+00   0.0000000e+00   0.0000000e+00   0.0000000e+00   0.0000000e+00  4.8040964e-101   1.4478965e-97   1.7447142e-90   3.2879203e-87
   0.0000000e+00  1.4736167e-155   0.0000000e+00   0.0000000e+00   0.0000000e+00  1.5494682e-110  6.0089209e-102   5.5240418e-94   1.5430497e-86   5.3035321e-81   0.0000000e+00   1.3022354e-66   1.2464374e-60
   0.0000000e+00  1.2761257e-168   0.0000000e+00  7.0128705e-148  3.5925239e-138   0.0000000e+00  4.8161507e-120  1.0837332e-112  4.6653065e-106  1.9655798e-100   2.9589147e-94   3.6915817e-88   1.7361406e-82
   0.0000000e+00  2.6276049e-161   0.0000000e+00   0.0000000e+00   0.0000000e+00  6.1102782e-120  1.2425126e-111  1.9827781e-104   9.0363942e-98   0.0000000e+00   4.7618839e-86   0.0000000e+00   0.0000000e+00
   0.0000000e+00  3.3911716e-127  1.9337922e-113  6.3876913e-102   8.5343374e-92   1.1337896e-82   2.5555748e-74   1.3640562e-66   2.2170168e-59   1.3131586e-52   3.2654041e-46   3.8051403e-40   2.2670111e-34
   0.0000000e+00   0.0000000e+00   0.0000000e+00   0.0000000e+00   0.0000000e+00   0.0000000e+00   0.0000000e+00   0.0000000e+00   0.0000000e+00   0.0000000e+00   0.0000000e+00   0.0000000e+00   7.6178658e-52
   0.0000000e+00   0.0000000e+00   0.0000000e+00   0.0000000e+00   0.0000000e+00   0.0000000e+00   0.0000000e+00   0.0000000e+00   0.0000000e+00   0.0000000e+00   0.0000000e+00   6.9473627e-58   1.2205757e-51
   0.0000000e+00  3.8404827e-154   0.0000000e+00   0.0000000e+00   0.0000000e+00   0.0000000e+00   0.0000000e+00   0.0000000e+00   0.0000000e+00   0.0000000e+00   1.0495534e-78   1.1858175e-73   1.4904863e-67
   0.0000000e+00   0.0000000e+00  1.5898736e-153   0.0000000e+00   0.0000000e+00   0.0000000e+00   0.0000000e+00   0.0000000e+00   0.0000000e+00   0.0000000e+00   0.0000000e+00   1.5145995e-82   9.0235553e-77
   0.0000000e+00  4.7877919e-168  1.1007333e-157   0.0000000e+00   0.0000000e+00   0.0000000e+00   0.0000000e+00   0.0000000e+00  2.3514100e-109  6.3352487e-102   4.9391540e-98   3.2559452e-91   4.8764696e-87
   0.0000000e+00  8.4915442e-152   0.0000000e+00   0.0000000e+00   0.0000000e+00   0.0000000e+00   0.0000000e+00   0.0000000e+00   0.0000000e+00   0.0000000e+00   2.8363912e-76   0.0000000e+00   1.5087809e-65
   0.0000000e+00  4.1048469e-130  3.4835297e-116  1.6289717e-104   2.9511026e-94   5.1282840e-85   1.4602180e-76   9.6239496e-69   1.8900026e-61   1.3258588e-54   3.8312405e-48   5.1016622e-42   3.4226455e-36
   0.0000000e+00   0.0000000e+00  3.3180249e-141  3.1309913e-130  1.1834628e-120  1.4206972e-112  7.5256209e-104   1.3175106e-96   6.1981429e-90   2.9239654e-84   0.0000000e+00   0.0000000e+00   0.0000000e+00
   0.0000000e+00  5.0599885e-158   0.0000000e+00   0.0000000e+00   0.0000000e+00  1.2331169e-117   0.0000000e+00   0.0000000e+00   0.0000000e+00   0.0000000e+00   1.2085346e-82   0.0000000e+00   0.0000000e+00
   0.0000000e+00  2.4185235e-148   0.0000000e+00   0.0000000e+00  7.3394700e-115  7.1433599e-105   2.8070139e-96   3.1889544e-88   1.0551113e-80   0.0000000e+00   0.0000000e+00   1.0367758e-60   9.5553908e-55
   0.0000000e+00  2.5125261e-164   0.0000000e+00   0.0000000e+00   0.0000000e+00  3.0983181e-125  1.5540122e-115   0.0000000e+00   0.0000000e+00   0.0000000e+00   7.6081484e-89   8.0778362e-84   6.0558677e-77
   0.0000000e+00  5.7029550e-168   0.0000000e+00  1.3141181e-147  9.6833330e-138   0.0000000e+00  3.7378706e-121  5.3098210e-114  6.5332121e-107   0.0000000e+00   0.0000000e+00   6.0386818e-90   3.2354595e-84
   0.0000000e+00   0.0000000e+00  1.5193090e-130  7.0063531e-119  1.2689752e-108   0.0000000e+00   0.0000000e+00   0.0000000e+00   0.0000000e+00   1.5968306e-68   6.4075001e-62   0.0000000e+00   0.0000000e+00
   0.0000000e+00  1.4811818e-143  2.1852322e-129  1.2479038e-117  2.7648539e-107   4.2081430e-98   1.5004994e-89   1.1674185e-81   2.6224325e-74   3.0526324e-67   1.0657312e-60   7.3807709e-55   4.2448790e-49
   0.0000000e+00   0.0000000e+00   0.0000000e+00   0.0000000e+00   0.0000000e+00   0.0000000e+00   0.0000000e+00   0.0000000e+00   0.0000000e+00   0.0000000e+00   0.0000000e+00   0.0000000e+00   0.0000000e+00
   0.0000000e+00  1.1741284e-152   0.0000000e+00   0.0000000e+00   0.0000000e+00   0.0000000e+00   0.0000000e+00   0.0000000e+00   0.0000000e+00   0.0000000e+00   3.5288518e-77   0.0000000e+00   3.6219026e-66
   0.0000000e+00  1.0200080e-127  6.5210617e-114  2.3558083e-102   3.4000893e-92   4.8194246e-83   1.1477212e-74   6.4342564e-67   1.0908229e-59   6.6958441e-53   1.7145017e-46   2.0425552e-40   1.2380220e-34
   0.0000000e+00   0.0000000e+00  1.5668741e-156  6.1947622e-148   0.0000000e+00  4.8596781e-127  2.9379589e-120  1.8555922e-113   0.0000000e+00  1.9457451e-100   1.1004493e-97   3.7817773e-90   2.3653873e-87
   0.0000000e+00   0.0000000e+00   0.0000000e+00  1.9532533e-147  2.7961253e-138  3.4797255e-128  1.9124969e-121  1.6596615e-114  5.3227876e-108  5.5741197e-102   0.0000000e+00   3.9885981e-92   0.0000000e+00
   0.0000000e+00  2.2125475e-149   0.0000000e+00   0.0000000e+00   0.0000000e+00  4.5628907e-106   1.0672920e-97   7.3779241e-90   1.7400684e-82   0.0000000e+00   0.0000000e+00   9.8607971e-63   8.2312454e-57
   0.0000000e+00   0.0000000e+00  5.7858182e-145  5.4402021e-134  2.1192690e-124  1.2783338e-117  1.2251282e-107  2.0399140e-100   8.6787388e-94   5.5731890e-88   0.0000000e+00   4.4089577e-76   9.6948934e-71
   0.0000000e+00  6.0267785e-127  3.3854341e-113  1.0994008e-101   1.4425934e-91   1.8812211e-82   4.1490272e-74   2.1685852e-66   3.4488778e-59   1.9965136e-52   4.8478915e-46   5.5076733e-40   3.1941941e-34
   0.0000000e+00  7.2913455e-127  4.0358270e-113  1.2952029e-101   1.6825442e-91   2.1755157e-82   4.7749737e-74   2.4842610e-66   3.9384345e-59   2.2768453e-52   5.5302452e-46   6.2992737e-40   3.6694012e-34
   0.0000000e+00   0.0000000e+00  1.0408135e-141   0.0000000e+00   0.0000000e+00  1.0700875e-109  4.2161396e-101   3.8508478e-93   1.0582636e-85   4.6232396e-80   0.0000000e+00   8.0364700e-66   7.3565641e-60
   0.0000000e+00   0.0000000e+00   0.0000000e+00   0.0000000e+00   0.0000000e+00   0.0000000e+00   0.0000000e+00   0.0000000e+00   0.0000000e+00   2.1133461e-60   1.4764742e-53   3.4583412e-47   3.5407934e-41
   0.0000000e+00   0.0000000e+00  4.4172873e-141  4.0752975e-130  1.5106689e-120  1.3701608e-112  9.3308637e-104   1.5837087e-96   7.3538592e-90   2.6419221e-84   0.0000000e+00   0.0000000e+00   0.0000000e+00
   0.0000000e+00  1.8209347e-145  5.4984196e-131  2.8097579e-119  5.8244460e-109   1.0314114e-99   3.2803113e-91   2.3380012e-83   4.8163972e-76   5.8176025e-69   2.1332822e-62   9.7828778e-57   4.4675112e-51
   0.0000000e+00  4.0726602e-127  2.3032534e-113  7.5480865e-102   1.0008200e-91   1.3199785e-82   2.9543736e-74   1.5663831e-66   2.5294982e-59   1.4889528e-52   3.6805285e-46   4.2644169e-40   2.5264406e-34
   0.0000000e+00  3.7548768e-154  7.9605523e-142  3.8819043e-130  7.6398041e-120  2.8577149e-109  1.0624539e-100   9.4021854e-93   2.5198864e-85   8.6055101e-80   2.3084452e-72   1.8096334e-65   1.6416781e-59
   0.0000000e+00  3.9000308e-127  2.2679401e-113  7.5567300e-102   1.0152539e-91   1.3507039e-82   3.0380489e-74   1.6170706e-66   2.6147702e-59   1.5369317e-52   3.7826690e-46   4.3470693e-40   2.5478067e-34
   0.0000000e+00  1.5097049e-128  1.0681078e-114  4.2344160e-103   6.6597547e-93   1.0191794e-83   2.6033368e-75   1.5557218e-67   2.7939221e-60   1.8066926e-53   4.8441477e-47   6.0098844e-41   3.7783417e-35
   0.0000000e+00  3.4557131e-127  1.9699204e-113  6.5047450e-102   8.6876417e-92   1.1537413e-82   2.5996030e-74   1.3870482e-66   2.2535459e-59   1.3342890e-52   3.3166759e-46   3.8633862e-40   2.3007931e-34
   0.0000000e+00  4.3239579e-154   0.0000000e+00   0.0000000e+00   0.0000000e+00  3.0224493e-112  8.2092470e-104   1.4290471e-95   6.6140347e-88   5.9550574e-81   0.0000000e+00   1.5110729e-67   1.7440603e-61
   0.0000000e+00   0.0000000e+00  1.5107065e-146  1.4622342e-135  6.0698560e-126  1.0530769e-118  4.7152166e-109  7.5960119e-102   3.1249007e-95   3.0079620e-89   0.0000000e+00   1.1226554e-77   2.1601131e-72
   0.0000000e+00  1.5395016e-130  1.2442994e-116  5.6202541e-105   9.9946939e-95   1.7197930e-85   4.8822718e-77   3.2228729e-69   6.3548719e-62   4.4832394e-55   1.3036255e-48   1.7472006e-42   1.1799694e-36
   0.0000000e+00   0.0000000e+00  4.6053479e-143  4.2078433e-132  1.5426281e-122  1.0509804e-114  8.8563150e-106   1.4884624e-98   6.9757882e-92   2.1770421e-86   0.0000000e+00   0.0000000e+00   0.0000000e+00
   0.0000000e+00   0.0000000e+00  3.1485474e-153   0.0000000e+00   0.0000000e+00   0.0000000e+00   0.0000000e+00   0.0000000e+00   0.0000000e+00   0.0000000e+00   0.0000000e+00   1.7907645e-82   1.0500025e-76
   0.0000000e+00   0.0000000e+00   0.0000000e+00  2.0629839e-146  3.1521756e-137  3.8868236e-127  1.9876164e-120  1.3123718e-113  3.7332475e-107   0.0000000e+00   0.0000000e+00   0.0000000e+00   0.0000000e+00
   0.0000000e+00   0.0000000e+00   0.0000000e+00  9.9562599e-147  1.5379615e-137  1.4829229e-127  4.6409018e-121   0.0000000e+00  5.6003881e-108   0.0000000e+00   0.0000000e+00   0.0000000e+00   0.0000000e+00
   0.0000000e+00  6.2666096e-152   0.0000000e+00   0.0000000e+00   0.0000000e+00  3.1902678e-112   0.0000000e+00   0.0000000e+00   0.0000000e+00   0.0000000e+00   1.7833573e-76   0.0000000e+00   5.6352496e-65
   0.0000000e+00  2.0027347e-153   0.0000000e+00   0.0000000e+00   0.0000000e+00  6.3188076e-113   0.0000000e+00   0.0000000e+00   0.0000000e+00   1.0111534e-85   5.8755355e-78   0.0000000e+00   0.0000000e+00
   0.0000000e+00   0.0000000e+00  7.0032852e-155  3.0923191e-144   0.0000000e+00   0.0000000e+00   0.0000000e+00   0.0000000e+00   0.0000000e+00   0.0000000e+00   0.0000000e+00   6.9660240e-85   2.2517765e-79
   0.0000000e+00  1.0460238e-126  5.7601898e-113  1.8389344e-101   2.3749119e-91   3.0519478e-82   6.6512242e-74   3.4351417e-66   5.4041915e-59   3.0989059e-52   7.4648277e-46   8.4302376e-40   4.8666821e-34
   0.0000000e+00   0.0000000e+00   0.0000000e+00   0.0000000e+00   0.0000000e+00   0.0000000e+00   0.0000000e+00   0.0000000e+00   0.0000000e+00   2.7218469e-65   7.4054238e-58   0.0000000e+00   1.0555488e-45
   0.0000000e+00   0.0000000e+00   0.0000000e+00   0.0000000e+00   0.0000000e+00   0.0000000e+00   0.0000000e+00   0.0000000e+00   0.0000000e+00   0.0000000e+00   0.0000000e+00   0.0000000e+00   0.0000000e+00
   0.0000000e+00  1.1538826e-131  9.8832051e-118  4.7233104e-106   8.9181611e-96   1.6296286e-86   4.9044763e-78   3.4269174e-70   7.1337343e-63   5.2972515e-56   1.6163331e-49   2.2675770e-43   1.5985008e-37
   0.0000000e+00  9.1221338e-127  5.0849475e-113  1.6407542e-101   2.1377581e-91   2.7685182e-82   6.0587769e-74   3.1409643e-66   4.9538632e-59   2.8433362e-52   6.8480990e-46   7.7202174e-40   4.4429206e-34
   0.0000000e+00   0.0000000e+00   0.0000000e+00   0.0000000e+00   0.0000000e+00   0.0000000e+00   4.4309901e-85   1.2621788e-76   5.5768246e-69   8.1693224e-62   4.0217456e-55   7.7208444e-49   7.8807978e-43
   0.0000000e+00  1.1575479e-126  6.3683070e-113  2.0328516e-101   2.6231767e-91   3.3684110e-82   7.3235740e-74   3.7727792e-66   5.9182277e-59   3.3817919e-52   8.1182049e-46   9.1343048e-40   5.2511416e-34
   0.0000000e+00  1.2701506e-126  6.9306223e-113  2.1928914e-101   2.8087735e-91   3.5814846e-82   7.7520355e-74   3.9782001e-66   6.2215518e-59   3.5483105e-52   8.5037171e-46   9.5584731e-40   5.4938058e-34
   0.0000000e+00  1.6197742e-142  3.4862314e-129  1.8726407e-117  4.7178719e-107   3.0368249e-97   1.1328206e-88   9.9108908e-81   2.6062186e-73   2.0207436e-66   8.0927835e-60   1.7128819e-53   1.5053470e-47
   0.0000000e+00  5.1873193e-129  3.9227903e-115  1.6567150e-103   2.7414959e-93   4.3895136e-84   1.1604854e-75   7.1455277e-68   1.3175663e-60   8.7153931e-54   2.3855387e-47   3.0183425e-41   1.9298250e-35
   0.0000000e+00  5.7776370e-153   0.0000000e+00   0.0000000e+00   0.0000000e+00  3.8859428e-112  1.8791807e-104   4.2845570e-97   1.1646651e-89   9.8377281e-83   0.0000000e+00   2.6003499e-69   2.9185085e-63
   0.0000000e+00  3.0690956e-168  6.6045706e-158   0.0000000e+00   0.0000000e+00   0.0000000e+00   0.0000000e+00   0.0000000e+00   0.0000000e+00  2.0711572e-102   2.5851664e-98   1.7050965e-91   2.3784229e-87
   0.0000000e+00  1.8026423e-169   0.0000000e+00  8.8504401e-149   0.0000000e+00   0.0000000e+00   0.0000000e+00   0.0000000e+00   0.0000000e+00   0.0000000e+00   1.2277708e-95   0.0000000e+00   0.0000000e+00
   0.0000000e+00  7.8959154e-152   0.0000000e+00   0.0000000e+00   0.0000000e+00   0.0000000e+00   0.0000000e+00   0.0000000e+00   0.0000000e+00   0.0000000e+00   2.4704732e-76   0.0000000e+00   3.0718676e-65
   0.0000000e+00   0.0000000e+00   0.0000000e+00   0.0000000e+00   0.0000000e+00   0.0000000e+00   0.0000000e+00   0.0000000e+00   6.8963453e-79   0.0000000e+00   0.0000000e+00   2.6512706e-58   2.7010789e-52
   0.0000000e+00  1.5606856e-126  8.4602251e-113  2.6598929e-101   3.3861666e-91   4.2924337e-82   9.2389136e-74   4.7157027e-66   7.3365296e-59   4.1631321e-52   9.9283727e-46   1.1107546e-39   6.3545626e-34
   0.0000000e+00  3.5679877e-148   0.0000000e+00   0.0000000e+00   0.0000000e+00  1.9731930e-103   7.0759394e-95   5.8550167e-87   1.4676673e-79   2.8011239e-73   0.0000000e+00   8.8413093e-60   7.6655095e-54
   0.0000000e+00   0.0000000e+00  9.6645660e-142  6.8843876e-131  2.7997588e-121  2.7283510e-111  1.1995056e-102   9.9364247e-95   2.2630870e-87   0.0000000e+00   6.7622155e-74   1.6289993e-68   0.0000000e+00
   0.0000000e+00  1.0017285e-127  6.5104081e-114  2.3857875e-102   3.4863223e-92   4.9913557e-83   1.1977368e-74   6.7551402e-67   1.1499955e-59   7.0760815e-53   1.8129937e-46   2.1576224e-40   1.3044234e-34
   0.0000000e+00  3.3489085e-126  1.8099185e-112  5.7104891e-101   7.2978464e-91   9.3170153e-82   2.0147895e-73   1.0325572e-65   1.6129196e-58   9.1799108e-52   2.1965906e-45   2.4721595e-39   1.4200591e-33
   0.0000000e+00  2.7549658e-167   0.0000000e+00   0.0000000e+00   0.0000000e+00   0.0000000e+00  8.2875766e-121  1.0482653e-113  2.7297143e-106   0.0000000e+00   0.0000000e+00   3.2341849e-90   5.2679646e-85
   0.0000000e+00   0.0000000e+00  3.3355882e-156   0.0000000e+00   0.0000000e+00  7.8087450e-127   0.0000000e+00   0.0000000e+00   0.0000000e+00  4.6977471e-100   1.9208852e-96   0.0000000e+00   0.0000000e+00
   0.0000000e+00  3.3480000e-126  1.8094447e-112  5.7090453e-101   7.2960691e-91   9.3148286e-82   2.0143361e-73   1.0323348e-65   1.6125876e-58   9.1781131e-52   2.1961808e-45   2.4717201e-39   1.4198197e-33
   0.0000000e+00  3.3483468e-126  1.8096126e-112  5.7095166e-101   7.2966035e-91   9.3154301e-82   2.0144508e-73   1.0323866e-65   1.6126586e-58   9.1784680e-52   2.1962549e-45   2.4717916e-39   1.4198548e-33
   0.0000000e+00  7.3949554e-151   0.0000000e+00   0.0000000e+00   0.0000000e+00  1.0654525e-107  3.8901047e-100   0.0000000e+00   0.0000000e+00   0.0000000e+00   0.0000000e+00   0.0000000e+00   0.0000000e+00
   0.0000000e+00  1.7504157e-126  9.5802232e-113  3.0358887e-101   3.8855325e-91   4.9439277e-82   1.0643126e-73   5.4280747e-66   8.4259375e-59   4.7623670e-52   1.1304944e-45   1.2569604e-39   7.1380714e-34
   0.0000000e+00  2.3374011e-126  1.2532398e-112  3.8983416e-101   4.9113428e-91   6.1632748e-82   1.3135156e-73   6.6403689e-66   1.0234309e-58   5.7542184e-52   1.3599728e-45   1.5082224e-39   8.5531476e-34
   0.0000000e+00  2.2085118e-126  1.1865164e-112  3.6977056e-101   4.6668235e-91   5.8661128e-82   1.2521436e-73   6.3395560e-66   9.7845752e-59   5.5088387e-52   1.3036723e-45   1.4475259e-39   8.2186857e-34
   0.0000000e+00  2.1707869e-126  1.1669406e-112  3.6382985e-101   4.5930918e-91   5.7742170e-82   1.2324142e-73   6.2389306e-66   9.6273619e-59   5.4187788e-52   1.2819692e-45   1.4227665e-39   8.0741843e-34
   0.0000000e+00  3.3891712e-126  1.8303299e-112  5.7708822e-101   7.3701685e-91   9.4035526e-82   2.0322902e-73   1.0409471e-65   1.6251696e-58   9.2449537e-52   2.2111228e-45   2.4874096e-39   1.4282064e-33
   0.0000000e+00   0.0000000e+00  1.1073030e-144  9.4550285e-134  3.1637538e-124  8.2683067e-116  2.6179802e-107  4.2144173e-100   2.2096022e-93   1.0725991e-88   0.0000000e+00   0.0000000e+00   0.0000000e+00
   0.0000000e+00  3.3614910e-167   0.0000000e+00   0.0000000e+00  3.2868019e-136  4.9312455e-126  1.0542517e-117  1.4489821e-110  3.9050051e-104   4.8855908e-98   2.4049538e-92   0.0000000e+00   0.0000000e+00
   0.0000000e+00  3.3894953e-126  1.8304726e-112  5.7712339e-101   7.3705076e-91   9.4038544e-82   2.0323321e-73   1.0409584e-65   1.6251735e-58   9.2449147e-52   2.2110997e-45   2.4873684e-39   1.4281760e-33
   0.0000000e+00  3.4765359e-126  1.8746495e-112  5.9021177e-101   7.5274452e-91   9.5919002e-82   2.0704085e-73   1.0592339e-65   1.6518887e-58   9.3869073e-52   2.2428603e-45   2.5207416e-39   1.4460265e-33
   0.0000000e+00  3.3946796e-126  1.8331066e-112  5.7790461e-101   7.3798843e-91   9.4151006e-82   2.0346115e-73   1.0420534e-65   1.6267756e-58   9.2534370e-52   2.2130075e-45   2.4893747e-39   1.4292499e-33
   0.0000000e+00  3.7495552e-132  3.2935065e-118  1.6160286e-106   3.1355102e-96   5.8911762e-87   1.8200888e-78   1.3047643e-70   2.7839444e-63   2.1164040e-56   6.6037188e-50   9.4677745e-44   6.8114883e-38
   0.0000000e+00  3.3969301e-167  7.3602978e-157   0.0000000e+00   0.0000000e+00   0.0000000e+00   0.0000000e+00   0.0000000e+00   0.0000000e+00  4.2230904e-101   3.8037642e-97   2.0132390e-90   1.2166368e-85
   0.0000000e+00  3.9138322e-145   0.0000000e+00  5.9556990e-121  1.7059304e-110  2.3985781e-101   6.5537793e-93   3.8721430e-85   5.8360830e-78   1.7268754e-70   6.4766419e-64   0.0000000e+00   0.0000000e+00
   0.0000000e+00  3.4889512e-126  1.8808962e-112  5.9204487e-101   7.5492215e-91   9.6177354e-82   2.0755930e-73   1.0617009e-65   1.6554648e-58   9.4057716e-52   2.2470457e-45   2.5250992e-39   1.4483378e-33
   0.0000000e+00  2.6058291e-126  1.3943356e-112  4.3285067e-101   5.4391080e-91   6.8064252e-82   1.4449778e-73   7.2762762e-66   1.1167376e-58   6.2499267e-52   1.4704371e-45   1.6226797e-39   9.1546098e-34
   0.0000000e+00  3.4712709e-126  1.8719070e-112  5.8937627e-101   7.5171604e-91   9.5792381e-82   2.0677828e-73   1.0579453e-65   1.6499647e-58   9.3764894e-52   2.2404839e-45   2.5181899e-39   1.4446349e-33
   0.0000000e+00   0.0000000e+00  9.6644263e-157   0.0000000e+00   0.0000000e+00  1.3758198e-127   0.0000000e+00   0.0000000e+00   0.0000000e+00  1.3458192e-100   0.0000000e+00   0.0000000e+00   0.0000000e+00
   0.0000000e+00   0.0000000e+00  4.8900836e-156   0.0000000e+00   0.0000000e+00  4.8561141e-127  1.2257367e-120   0.0000000e+00   0.0000000e+00  4.4230228e-100   1.0884458e-96   7.3230023e-90   0.0000000e+00
   0.0000000e+00  3.5200670e-126  1.8966302e-112  5.9668729e-101   7.6046654e-91   9.6838896e-82   2.0889369e-73   1.0680822e-65   1.6647594e-58   9.4550135e-52   2.2580219e-45   2.5365877e-39   1.4544606e-33
   0.0000000e+00   0.0000000e+00   0.0000000e+00   0.0000000e+00   0.0000000e+00   0.0000000e+00   0.0000000e+00   0.0000000e+00   0.0000000e+00   0.0000000e+00   0.0000000e+00   0.0000000e+00   0.0000000e+00
   0.0000000e+00   0.0000000e+00  4.2354943e-153  2.0355113e-142   0.0000000e+00   0.0000000e+00   0.0000000e+00   0.0000000e+00   0.0000000e+00   0.0000000e+00   0.0000000e+00   5.8548079e-83   2.5832793e-77
   0.0000000e+00  7.7180373e-158   0.0000000e+00   0.0000000e+00   0.0000000e+00  2.3341093e-117   0.0000000e+00   0.0000000e+00   0.0000000e+00   0.0000000e+00   1.7861474e-82   0.0000000e+00   0.0000000e+00
   0.0000000e+00  3.1763908e-126  1.6887442e-112  5.2104312e-101   6.5126873e-91   8.1109088e-82   1.7158147e-73   8.6121143e-66   1.3180801e-58   7.3604456e-52   1.7280718e-45   1.9042305e-39   1.0730195e-33
   0.0000000e+00   0.0000000e+00  6.0238738e-135  7.8986959e-124  5.5429258e-114  1.8342570e-105   1.2188217e-96   1.0330244e-88   2.3931032e-81   1.2531295e-74   3.7173537e-68   9.1931783e-62   6.6982249e-56
   0.0000000e+00  3.6320163e-126  1.9533820e-112  6.1348327e-101   7.8058559e-91   9.9247407e-82   2.1376617e-73   1.0914490e-65   1.6988905e-58   9.6362792e-52   2.2985401e-45   2.5791375e-39   1.4772058e-33
   0.0000000e+00  3.5892312e-155  6.8534018e-143  1.0236775e-131  6.6242704e-122  2.6790321e-112  1.8130007e-104   0.0000000e+00   0.0000000e+00   0.0000000e+00   2.1392468e-75   0.0000000e+00   0.0000000e+00
   0.0000000e+00   0.0000000e+00  7.8941337e-150  1.5603068e-138  1.1367425e-128   0.0000000e+00   0.0000000e+00   0.0000000e+00   0.0000000e+00   1.3589471e-91   1.0306671e-85   9.9226628e-79   5.7694864e-73
   0.0000000e+00  6.4233643e-140  4.7606768e-126  2.4770107e-114  5.1397324e-104   1.1025360e-94   3.6577384e-86   2.7907161e-78   6.3122272e-71   4.9925484e-64   1.6163437e-57   2.4127897e-51   1.7563285e-45
   0.0000000e+00  3.5764658e-126  1.9251703e-112  6.0511677e-101   7.7054379e-91   9.8042708e-82   2.1132430e-73   1.0797168e-65   1.6817222e-58   9.5449503e-52   2.2780885e-45   2.5576165e-39   1.4656798e-33
   0.0000000e+00   0.0000000e+00   0.0000000e+00   0.0000000e+00   0.0000000e+00   0.0000000e+00   0.0000000e+00   0.0000000e+00   2.8668785e-68   5.6065932e-61   2.8573038e-54   5.7234316e-48   5.7268572e-42
   0.0000000e+00   0.0000000e+00  5.2483397e-141  4.9230016e-130  1.8529189e-120   0.0000000e+00  6.1860827e-104   1.1215121e-96   5.9701463e-90   4.1558431e-84   0.0000000e+00   6.8783156e-72   2.1031622e-66
   0.0000000e+00   0.0000000e+00  4.0474291e-142  3.7342228e-131  1.3657791e-121  1.3793183e-113  7.8887349e-105   1.3407118e-97   6.4087506e-91   2.0009597e-85   1.8917041e-79   0.0000000e+00   6.8896464e-68
   0.0000000e+00  2.1389723e-165   0.0000000e+00   0.0000000e+00   0.0000000e+00  6.4518643e-124  1.3050242e-115  2.0913163e-108  7.7237560e-102   5.6524860e-96   4.4715882e-90   0.0000000e+00   0.0000000e+00
   0.0000000e+00  3.8527348e-126  2.0651907e-112  6.4655075e-101   8.2016947e-91   1.0398327e-81   2.2334130e-73   1.1373431e-65   1.7658913e-58   9.9919249e-52   2.3780017e-45   2.6625491e-39   1.5217753e-33
   0.0000000e+00  3.6492876e-126  1.9620632e-112  6.1602559e-101   7.8359958e-91   9.9603950e-82   2.1448014e-73   1.0948394e-65   1.7037945e-58   9.6621149e-52   2.3042594e-45   2.5850726e-39   1.4803458e-33
   0.0000000e+00  1.2970210e-140  9.3932320e-127  4.8492686e-115  9.9338675e-105   2.1294062e-95   6.9010663e-87   5.1365427e-79   1.1283172e-71   8.5328840e-65   2.6477233e-58   3.8140672e-52   2.6276681e-46
   0.0000000e+00  3.6469693e-126  1.9608542e-112  6.1565821e-101   7.8314831e-91   9.9548707e-82   2.1436572e-73   1.0942785e-65   1.7029575e-58   9.6575687e-52   2.3032224e-45   2.5839628e-39   1.4797402e-33
   0.0000000e+00  3.6557468e-126  1.9358098e-112  5.9499378e-101   7.4095410e-91   9.1953139e-82   1.9385082e-73   9.6975135e-66   1.4794128e-58   8.2353566e-52   1.9275883e-45   2.1179072e-39   1.1899613e-33
   0.0000000e+00  3.6834749e-126  1.9793050e-112  6.2110185e-101   7.8964934e-91   1.0032463e-81   2.1593089e-73   1.1017637e-65   1.7138611e-58   9.7153236e-52   2.3160984e-45   2.5974470e-39   1.4869286e-33
   0.0000000e+00  3.3161193e-126  1.7608127e-112  5.4251901e-101   6.7714685e-91   8.4207243e-82   1.7787241e-73   8.9150725e-66   1.3624989e-58   7.5977559e-52   1.7812964e-45   1.9600384e-39   1.1028959e-33
   0.0000000e+00  2.4287374e-152  1.0829130e-139  2.4283891e-128  2.6875857e-118  2.0739794e-109  3.0257784e-101   8.5780286e-94   2.5247786e-86   1.8190734e-78   1.0985002e-71   3.0924637e-66   3.0309636e-60
   0.0000000e+00   0.0000000e+00   0.0000000e+00  7.0337196e-149  3.4364822e-138  8.1381233e-128  9.8873985e-121  7.8278953e-114  1.2360286e-106   0.0000000e+00   0.0000000e+00   2.6974029e-90   1.5898334e-85
   0.0000000e+00  7.3210986e-164   0.0000000e+00   0.0000000e+00  3.6689383e-133  2.4559505e-122  4.8775112e-114  8.0779978e-107  3.1417239e-100   2.6520907e-94   1.8348761e-88   0.0000000e+00   0.0000000e+00
   0.0000000e+00   0.0000000e+00  1.8437824e-143  1.9044772e-132  7.9964576e-123  2.6986067e-114  8.8662091e-106   1.6262859e-98   7.3162956e-92   4.3114003e-86   0.0000000e+00   0.0000000e+00   0.0000000e+00
   0.0000000e+00   0.0000000e+00  7.1194277e-139  6.7932525e-128  2.6015695e-118  1.5263443e-110  1.2531732e-101   2.2441328e-94   1.1154124e-87   7.0572157e-82   0.0000000e+00   2.7255720e-70   0.0000000e+00
   0.0000000e+00   0.0000000e+00  1.4185836e-157   0.0000000e+00   0.0000000e+00  3.5318013e-128   0.0000000e+00   0.0000000e+00   0.0000000e+00  3.1930834e-100   1.0287171e-95   6.1934002e-88   2.5912111e-82
   0.0000000e+00  2.2047617e-130  1.7444546e-116  7.7197335e-105   1.3539353e-94   2.3036550e-85   6.4850817e-77   4.2522386e-69   8.3315553e-62   5.8416653e-55   1.6873108e-48   2.2450846e-42   1.5048822e-36
   0.0000000e+00  3.7533319e-126  2.0146260e-112  6.3152603e-101   8.0210216e-91   1.0181121e-81   2.1893055e-73   1.1161140e-65   1.7347721e-58   9.8261391e-52   2.3408130e-45   2.6233362e-39   1.5007360e-33
   0.0000000e+00  3.8956544e-126  2.0589346e-112  6.3170177e-101   7.8530302e-91   9.7296407e-82   2.0478504e-73   1.0228643e-65   1.5581031e-58   8.6607426e-52   2.0243026e-45   2.2211987e-39   1.2463350e-33
   0.0000000e+00  2.4673731e-129  1.9010867e-115  8.1678612e-104   1.3739769e-93   2.2338195e-84   5.9810440e-76   3.7258610e-68   6.9407455e-61   4.6316460e-54   1.2767724e-47   1.6255017e-41   1.0441822e-35
   0.0000000e+00  3.8720813e-126  2.0747703e-112  6.4931314e-101   8.2339434e-91   1.0435880e-81   2.2408165e-73   1.1408054e-65   1.7708230e-58   1.0017521e-51   2.3835814e-45   2.6682419e-39   1.5247371e-33
   0.0000000e+00  2.5509274e-143  1.4976032e-129  8.0582845e-118  1.6921927e-107   3.8259421e-98   1.2710255e-89   9.6963719e-82   2.1884238e-74   1.6380090e-67   5.2807861e-61   8.2437964e-55   5.9674675e-49
   0.0000000e+00  3.6875295e-126  1.9516450e-112  5.9954500e-101   7.4623730e-91   9.2561369e-82   1.9503621e-73   9.7522333e-66   1.4870846e-58   8.2744430e-52   1.9359201e-45   2.1261586e-39   1.1941100e-33
   0.0000000e+00  4.0375606e-164   0.0000000e+00   0.0000000e+00   0.0000000e+00  7.3397118e-124  1.0450694e-114  1.6526002e-107  5.6101167e-101   0.0000000e+00   7.8042962e-89   2.7801894e-82   2.8836786e-76
   0.0000000e+00  3.7912191e-126  2.0337608e-112  6.3716860e-101   8.0883743e-91   1.0261488e-81   2.2055093e-73   1.1238600e-65   1.7460510e-58   9.8858465e-52   2.3541193e-45   2.6372689e-39   1.5081609e-33
   0.0000000e+00  3.8298425e-126  2.0533306e-112  6.4295213e-101   8.1575595e-91   1.0344126e-81   2.2222079e-73   1.1318594e-65   1.7577238e-58   9.9478398e-52   2.3679652e-45   2.6517833e-39   1.5159139e-33
   0.0000000e+00  5.4490692e-154   0.0000000e+00   0.0000000e+00   0.0000000e+00  8.3377864e-112  1.8917305e-103   1.5662873e-95   4.1406004e-88   0.0000000e+00   0.0000000e+00   3.0463637e-68   2.7915800e-62
   0.0000000e+00   0.0000000e+00  3.2981500e-140  3.1908644e-129  1.2396162e-119   0.0000000e+00  1.3354508e-103   2.9806481e-96   2.0416996e-89   1.2324887e-83   3.1944827e-78   0.0000000e+00   0.0000000e+00
   0.0000000e+00   0.0000000e+00  3.1205126e-132  1.0198558e-120  2.2167999e-110  9.5900740e-101   3.6367930e-92   3.1298783e-84   7.9444459e-77   3.4905163e-70   1.0822318e-63   4.2614848e-57   3.4454672e-51
   0.0000000e+00  4.0001907e-126  2.1124755e-112  6.4763630e-101   8.0452257e-91   9.9608661e-82   2.0950989e-73   1.0457839e-65   1.5920168e-58   8.8438487e-52   2.0658863e-45   2.2655686e-39   1.2705281e-33
   0.0000000e+00  2.2139953e-152   0.0000000e+00   0.0000000e+00   0.0000000e+00   0.0000000e+00   0.0000000e+00   0.0000000e+00   0.0000000e+00   0.0000000e+00   7.2618144e-77   7.3964917e-72   1.0775053e-65
   0.0000000e+00   0.0000000e+00   0.0000000e+00   0.0000000e+00   0.0000000e+00   0.0000000e+00   0.0000000e+00   0.0000000e+00   0.0000000e+00   0.0000000e+00   0.0000000e+00   0.0000000e+00   0.0000000e+00
   0.0000000e+00  3.8685101e-126  2.0728093e-112  6.4868386e-101   8.2258340e-91   1.0425464e-81   2.2385743e-73   1.1396680e-65   1.7690720e-58   1.0007772e-51   2.3812966e-45   2.6657220e-39   1.5233275e-33
   0.0000000e+00  1.2035214e-156   0.0000000e+00   0.0000000e+00   0.0000000e+00   0.0000000e+00   0.0000000e+00   0.0000000e+00   0.0000000e+00   6.0553408e-87   5.9002143e-81   1.9409707e-74   9.8375378e-69
   0.0000000e+00   0.0000000e+00   0.0000000e+00  2.3501803e-146  3.4727219e-137  3.8566485e-127  1.4848809e-120  6.7379015e-114  2.3278650e-107   0.0000000e+00   0.0000000e+00   0.0000000e+00   0.0000000e+00
   0.0000000e+00  3.9149173e-126  2.0962074e-112  6.5557567e-101   8.3080076e-91   1.0523461e-81   2.2583125e-73   1.1490944e-65   1.7827850e-58   1.0080263e-51   2.3974382e-45   2.6826179e-39   1.5323242e-33
   0.0000000e+00  3.8509214e-126  2.0334353e-112  6.2295558e-101   7.7314954e-91   9.5604409e-82   2.0081226e-73   1.0010405e-65   1.5217713e-58   8.4415431e-52   1.9690626e-45   2.1555657e-39   1.2068060e-33
   0.0000000e+00  4.0721703e-126  2.1490636e-112  6.5842966e-101   8.1742139e-91   1.0114505e-81   2.1261759e-73   1.0607063e-65   1.6138673e-58   8.9605783e-52   2.0921082e-45   2.2932197e-39   1.2854266e-33
   0.0000000e+00   0.0000000e+00  8.4655981e-135  1.0889496e-123  7.4881213e-114  1.2056089e-104   3.7776597e-96   2.7285373e-88   6.1475829e-81   1.5204155e-74   3.0087402e-68   2.6351719e-61   2.0197916e-55
   0.0000000e+00   0.0000000e+00   0.0000000e+00  4.0848983e-146  6.0118780e-137  7.2676545e-127  3.1588587e-120  2.0209567e-113  7.2872655e-107  5.8989749e-101   0.0000000e+00   0.0000000e+00   0.0000000e+00
   0.0000000e+00  4.0373649e-126  2.1579855e-112  6.7377513e-101   8.5250451e-91   1.0782197e-81   2.3104384e-73   1.1739941e-65   1.8190170e-58   1.0271954e-51   2.4401356e-45   2.7273004e-39   1.5561255e-33
   0.0000000e+00  4.1196855e-126  2.1995734e-112  6.8604959e-101   8.6716952e-91   1.0957403e-81   2.3458016e-73   1.1909170e-65   1.8436866e-58   1.0402678e-51   2.4693085e-45   2.7578978e-39   1.5724575e-33
   0.0000000e+00  1.6129459e-126  8.8042752e-113  2.7625414e-101   3.5100231e-91   4.4307231e-82   9.4908291e-74   4.8269383e-66   7.4758214e-59   4.2183577e-52   9.9831785e-46   1.1046094e-39   6.2399861e-34
   0.0000000e+00  5.5458200e-168  3.5397552e-157  2.2783049e-147  1.8498570e-137   0.0000000e+00  1.1638266e-120  1.2808738e-113  1.1614437e-106  1.5142380e-100   6.5049878e-96   1.0802178e-89   1.0687988e-84
   0.0000000e+00  4.5990647e-126  2.4418749e-112  7.5761413e-101   9.5273239e-91   1.1980391e-81   2.5524315e-73   1.2898715e-65   1.9880477e-58   1.1168274e-51   2.6403058e-45   2.9373970e-39   1.6683609e-33
   0.0000000e+00   0.0000000e+00   0.0000000e+00   0.0000000e+00   0.0000000e+00   0.0000000e+00   0.0000000e+00   0.0000000e+00   0.0000000e+00   0.0000000e+00   0.0000000e+00   0.0000000e+00   0.0000000e+00
   0.0000000e+00  4.3132680e-126  2.2975072e-112  7.1499517e-101   9.0180095e-91   1.1371722e-81   2.4295466e-73   1.2310487e-65   1.9022707e-58   1.0713552e-51   2.5387838e-45   2.8308764e-39   1.6114725e-33
   0.0000000e+00  1.7822550e-158   0.0000000e+00   0.0000000e+00   0.0000000e+00  1.4730135e-117   0.0000000e+00   0.0000000e+00   0.0000000e+00   0.0000000e+00   8.0735423e-83   0.0000000e+00   0.0000000e+00
   0.0000000e+00  3.6987191e-147   0.0000000e+00   0.0000000e+00   0.0000000e+00  7.3185737e-104   1.8111741e-95   1.3017539e-87   3.2104782e-80   6.4426676e-75   0.0000000e+00   2.0620036e-60   1.7899045e-54
   0.0000000e+00  2.5756722e-126  1.4091693e-112  4.4204329e-101   5.5976975e-91   7.0294636e-82   1.4950953e-73   7.5394754e-66   1.1568635e-58   6.4640390e-52   1.5146126e-45   1.6597924e-39   9.2857805e-34
   0.0000000e+00  1.7811110e-163   0.0000000e+00   0.0000000e+00   0.0000000e+00  5.3159407e-122  1.0608016e-113  1.7103989e-106  6.3294950e-100   3.7520666e-94   3.7465164e-88   0.0000000e+00   0.0000000e+00
   0.0000000e+00  4.0786701e-126  2.1787406e-112  6.7987120e-101   8.5975330e-91   1.0868463e-81   2.3277696e-73   1.1822510e-65   1.8310006e-58   1.0335122e-51   2.4541710e-45   2.7419682e-39   1.5639190e-33
   0.0000000e+00   0.0000000e+00  1.1175560e-139  1.0604747e-128  4.0093486e-119  3.7071134e-111  2.2025974e-102   3.9843309e-95   1.9384037e-88   1.0616624e-82   0.0000000e+00   0.0000000e+00   0.0000000e+00
   0.0000000e+00  4.3720026e-126  2.3014468e-112  7.0345173e-101   8.7133968e-91   1.0758822e-81   2.2569468e-73   1.1237287e-65   1.7065305e-58   9.4577609e-52   2.2043449e-45   2.4123014e-39   1.3499899e-33
   0.0000000e+00  6.0846075e-127  3.6127012e-113  1.2191163e-101   1.6511443e-91   2.2044040e-82   4.9581201e-74   2.6332341e-66   4.2381110e-59   2.4741598e-52   6.0354584e-46   6.8598448e-40   3.9695423e-34
   0.0000000e+00  1.2158588e-166  2.7750537e-156   0.0000000e+00   0.0000000e+00   0.0000000e+00   0.0000000e+00  1.6665869e-114  5.0466578e-107  4.8033825e-100   9.6972802e-97   2.1062622e-89   1.0273502e-84
   0.0000000e+00  2.9543411e-167  6.6071099e-157   0.0000000e+00   0.0000000e+00   0.0000000e+00   0.0000000e+00   0.0000000e+00   0.0000000e+00  5.6862782e-101   3.5008700e-97   2.1399526e-90   1.1739463e-85
   0.0000000e+00  6.6608844e-164   0.0000000e+00   0.0000000e+00   0.0000000e+00  1.8335975e-122  3.2183345e-114  4.7118060e-107  1.2718135e-100   0.0000000e+00   7.4444208e-89   0.0000000e+00   0.0000000e+00
   0.0000000e+00  4.5889597e-126  2.4117068e-112  7.3592440e-101   9.1006942e-91   1.1218793e-81   2.3497260e-73   1.1681486e-65   1.7713639e-58   9.8029749e-52   2.2816039e-45   2.4933871e-39   1.3934740e-33
   0.0000000e+00   0.0000000e+00  3.2702994e-125  3.8011867e-113  1.3270873e-102   3.1601193e-93   1.5981374e-84   1.7383038e-76   5.3931814e-69   5.9884930e-62   2.5926197e-55   4.7202582e-49   4.4468513e-43
   0.0000000e+00  4.3624102e-126  2.3215537e-112  7.2186847e-101   9.0975212e-91   1.1463833e-81   2.4475262e-73   1.2393722e-65   1.9140016e-58   1.0773458e-51   2.5516843e-45   2.8439333e-39   1.6181681e-33
   0.0000000e+00  4.2843584e-126  2.2822548e-112  7.1030342e-101   8.9597373e-91   1.1299626e-81   2.4144732e-73   1.2235957e-65   1.8910611e-58   1.0652219e-51   2.5246922e-45   2.8156869e-39   1.6031273e-33
   0.0000000e+00   0.0000000e+00   0.0000000e+00   0.0000000e+00   0.0000000e+00   0.0000000e+00   0.0000000e+00   0.0000000e+00   0.0000000e+00   0.0000000e+00   0.0000000e+00   0.0000000e+00   0.0000000e+00
   0.0000000e+00  4.5701723e-126  2.4202964e-112  7.4261876e-101   9.2160402e-91   1.1381474e-81   2.3829658e-73   1.1833436e-65   1.7904151e-58   9.8745465e-52   2.2894685e-45   2.4884072e-39   1.3823373e-33
   0.0000000e+00  5.6110383e-153   0.0000000e+00   0.0000000e+00   0.0000000e+00  4.3745683e-111  5.2533309e-103   2.5275914e-95   6.0139253e-88   2.2389233e-80   1.8837294e-74   5.3143592e-68   5.2139169e-62
   0.0000000e+00  3.9223699e-128  2.8058264e-114  1.1192488e-102   1.7542662e-92   2.6635552e-83   6.7030787e-75   3.9363795e-67   6.9335761e-60   4.3888663e-53   1.1513843e-46   1.3975381e-40   8.5835628e-35
   0.0000000e+00  4.6354454e-126  2.4590189e-112  7.6232345e-101   9.5795214e-91   1.2038375e-81   2.5631911e-73   1.2945886e-65   1.9943060e-58   1.1197882e-51   2.6461998e-45   2.9428854e-39   1.6708764e-33
   0.0000000e+00  5.5434933e-126  2.8802597e-112  8.6799752e-101   1.0593568e-90   1.2888113e-81   2.6558043e-73   1.3005498e-65   1.9419363e-58   1.0572596e-51   2.4200748e-45   2.5968805e-39   1.4236395e-33
   0.0000000e+00  4.9908331e-126  2.6149902e-112  7.9539021e-101   9.8046612e-91   1.2047473e-81   2.5153334e-73   1.2466822e-65   1.8848156e-58   1.0400559e-51   2.4137960e-45   2.6302381e-39   1.4658222e-33
   0.0000000e+00  1.6463232e-127  1.0504270e-113  3.8016398e-102   5.4947366e-92   7.7856324e-83   1.8481375e-74   1.0313457e-66   1.7365614e-59   1.0562001e-52   2.6734177e-46   3.1410555e-40   1.8731717e-34
   0.0000000e+00  5.2523366e-126  2.7479424e-112  8.3508566e-101   1.0286388e-90   1.2634311e-81   2.6367332e-73   1.3063487e-65   1.9744353e-58   1.0891941e-51   2.5273703e-45   2.7542283e-39   1.5349384e-33
   0.0000000e+00  4.5958203e-126  2.4387350e-112  7.5621844e-101   9.5052076e-91   1.1947657e-81   2.5445666e-73   1.2855319e-65   1.9808964e-58   1.1125888e-51   2.6298882e-45   2.9254826e-39   1.6614453e-33
   0.0000000e+00   0.0000000e+00   0.0000000e+00   0.0000000e+00   0.0000000e+00   0.0000000e+00   0.0000000e+00   0.0000000e+00   0.0000000e+00   0.0000000e+00   0.0000000e+00   1.4872075e-47   2.5525854e-41
   0.0000000e+00  4.5712020e-126  2.4560228e-112  7.5889693e-101   9.4714931e-91   1.1730241e-81   2.4632389e-73   1.2260739e-65   1.8575749e-58   1.0253241e-51   2.3758211e-45   2.5766642e-39   1.4277325e-33
   0.0000000e+00  4.8111892e-166   0.0000000e+00  7.1284515e-146  7.6101189e-136   0.0000000e+00   0.0000000e+00   0.0000000e+00  1.8560017e-105   0.0000000e+00   4.1589409e-96   4.0471884e-89   4.9219910e-84
   0.0000000e+00  4.8452519e-126  2.5639292e-112  7.9293116e-101   9.9411119e-91   1.2465350e-81   2.6484459e-73   1.3349672e-65   2.0525738e-58   1.1503651e-51   2.7137664e-45   3.0130203e-39   1.7079348e-33
   0.0000000e+00  5.2270769e-126  2.7581092e-112  8.5029064e-101   1.0627125e-90   1.3282687e-81   2.8137225e-73   1.4142088e-65   2.1683215e-58   1.2120009e-51   2.8516165e-45   3.1576018e-39   1.7853286e-33
   0.0000000e+00  5.7513101e-126  2.9999880e-112  9.0908725e-101   1.1167075e-90   1.3680094e-81   2.8476470e-73   1.4073661e-65   2.1220498e-58   1.1679108e-51   2.7039901e-45   2.9404698e-39   1.6352918e-33
   0.0000000e+00  5.8906173e-126  3.0946981e-112  9.4934947e-101   1.1807807e-90   1.4683771e-81   3.0962532e-73   1.5493242e-65   2.3652274e-58   1.3166877e-51   3.0853090e-45   3.4021808e-39   1.9160604e-33
   0.0000000e+00  5.7853563e-126  3.0168257e-112  9.1373450e-101   1.1218312e-90   1.3734393e-81   2.8573250e-73   1.4113707e-65   2.1269042e-58   1.1699625e-51   2.7072515e-45   2.9421845e-39   1.6352959e-33
   0.0000000e+00  6.0591110e-126  3.1551476e-112  9.5302768e-101   1.1662000e-90   1.4219406e-81   2.9447784e-73   1.4479126e-65   2.1713853e-58   1.1883442e-51   2.7356311e-45   2.9554910e-39   1.6330123e-33
   0.0000000e+00  3.2942869e-142  3.2732639e-128  2.4235723e-116  6.6367075e-106   1.8674160e-96   7.7494842e-88   7.0156114e-80   1.8440113e-72   1.6404905e-65   5.8182890e-59   1.0236666e-52   8.3012572e-47
   0.0000000e+00  4.9904611e-126  2.6366045e-112  8.1414331e-101   1.0191819e-90   1.2761412e-81   2.7075935e-73   1.3629962e-65   2.0930439e-58   1.1716221e-51   2.7607682e-45   3.0618272e-39   1.7337430e-33
   0.0000000e+00  5.3483336e-126  2.8166262e-112  8.6689694e-101   1.0817827e-90   1.3503027e-81   2.8563890e-73   1.4338040e-65   2.1957155e-58   1.2258192e-51   2.8811300e-45   3.1873184e-39   1.8004236e-33
   0.0000000e+00  1.0908935e-152   0.0000000e+00   0.0000000e+00   0.0000000e+00   0.0000000e+00   0.0000000e+00   0.0000000e+00   0.0000000e+00   0.0000000e+00   4.1899084e-77   3.1904526e-71   1.7157950e-65
   0.0000000e+00  1.1387722e-156   0.0000000e+00   0.0000000e+00   0.0000000e+00  1.8945645e-117   0.0000000e+00   0.0000000e+00   0.0000000e+00   0.0000000e+00   3.9942069e-81   0.0000000e+00   0.0000000e+00
   0.0000000e+00  6.5266567e-126  3.3906592e-112  1.0237389e-100   1.2531588e-90   1.5302614e-81   3.1752406e-73   1.5644794e-65   2.3520418e-58   1.2907772e-51   2.9803476e-45   3.2329575e-39   1.7934569e-33
   0.0000000e+00  2.6882919e-144   0.0000000e+00   0.0000000e+00   0.0000000e+00   0.0000000e+00   0.0000000e+00   0.0000000e+00   0.0000000e+00   0.0000000e+00   0.0000000e+00   0.0000000e+00   0.0000000e+00
   0.0000000e+00  6.5055961e-126  3.3772551e-112  1.0175369e-100   1.2426198e-90   1.5127375e-81   3.1297871e-73   1.5376995e-65   2.3049602e-58   1.2612875e-51   2.9034547e-45   3.1382352e-39   1.7350258e-33
   0.0000000e+00  5.4644355e-126  2.8738452e-112  8.8337756e-101   1.1010023e-90   1.3727402e-81   2.9005905e-73   1.4544626e-65   2.2251285e-58   1.2410213e-51   2.9142597e-45   3.2212505e-39   1.8180784e-33
   0.0000000e+00  1.8416377e-129  1.3803307e-115  5.7953038e-104   9.6437248e-94   1.5587323e-84   4.1759227e-76   2.6102908e-68   4.8850904e-61   3.2780024e-54   9.0808814e-48   1.1609556e-41   7.4887862e-36
   0.0000000e+00  6.6835840e-126  3.4690204e-112  1.0463418e-100   1.2795487e-90   1.5608783e-81   3.2356084e-73   1.5927285e-65   2.3923122e-58   1.3117174e-51   3.0260518e-45   3.2796038e-39   1.8177698e-33
   0.0000000e+00  6.3960410e-131  5.3687354e-117  2.5121524e-105   4.6434512e-95   8.3054108e-86   2.4419639e-77   1.6666645e-69   3.3869312e-62   2.4536849e-55   7.3014186e-49   9.9905427e-43   6.8663759e-37
   0.0000000e+00  5.7332043e-153   0.0000000e+00   0.0000000e+00   0.0000000e+00  8.9947482e-111  1.9541060e-102   1.5798712e-94   4.5932474e-87   9.0317076e-81   3.7629104e-73   3.8871853e-67   3.7403392e-61
   0.0000000e+00  6.1096472e-126  3.1967024e-112  9.7739994e-101   1.2118985e-90   1.5032513e-81   3.1609217e-73   1.5776561e-65   2.4027817e-58   1.3343310e-51   3.1203833e-45   3.4349059e-39   1.9309888e-33
   0.0000000e+00  6.3173002e-126  3.3037756e-112  1.0091856e-100   1.2501131e-90   1.5487597e-81   3.2535592e-73   1.6223615e-65   2.4685208e-58   1.3697255e-51   3.2000867e-45   3.5188346e-39   1.9762839e-33
   0.0000000e+00  7.3590641e-126  3.8079608e-112  1.1455328e-100   1.3973080e-90   1.7006838e-81   3.5173867e-73   1.7276639e-65   2.5895989e-58   1.4169891e-51   3.2626706e-45   3.5300538e-39   1.9532042e-33
   0.0000000e+00  7.6600493e-126  3.9587454e-112  1.1896718e-100   1.4497421e-90   1.7630470e-81   3.6432491e-73   1.7880267e-65   2.6780133e-58   1.4642463e-51   3.3691315e-45   3.6431028e-39   2.0145206e-33
   0.0000000e+00  7.1417154e-126  3.6979225e-112  1.1124143e-100   1.3567511e-90   1.6505235e-81   3.4125344e-73   1.6756079e-65   2.5105994e-58   1.3733124e-51   3.1606861e-45   3.4172369e-39   1.8896464e-33
   0.0000000e+00  6.0299901e-126  3.1563950e-112  9.6556788e-101   1.1978302e-90   1.4866026e-81   3.1274236e-73   1.5616693e-65   2.3795290e-58   1.3219850e-51   3.0928708e-45   3.4061741e-39   1.9156555e-33
   0.0000000e+00  1.3256050e-155   0.0000000e+00   0.0000000e+00   0.0000000e+00  1.8853305e-114  3.4415459e-106   4.8816921e-99   1.2913676e-92   0.0000000e+00   2.3115611e-80   0.0000000e+00   0.0000000e+00
   0.0000000e+00   0.0000000e+00  4.8299044e-141  4.2328293e-130  1.3242389e-120   0.0000000e+00   0.0000000e+00   0.0000000e+00   0.0000000e+00   0.0000000e+00   1.9743281e-75   0.0000000e+00   0.0000000e+00
   0.0000000e+00  1.8537118e-158   0.0000000e+00   0.0000000e+00   0.0000000e+00  2.3235172e-117   0.0000000e+00   0.0000000e+00   0.0000000e+00   0.0000000e+00   7.8863975e-83   0.0000000e+00   0.0000000e+00
   0.0000000e+00   0.0000000e+00  1.2979701e-133   0.0000000e+00   0.0000000e+00   0.0000000e+00   0.0000000e+00   0.0000000e+00   0.0000000e+00   0.0000000e+00   0.0000000e+00   3.6895429e-59   4.8715320e-53
   0.0000000e+00   0.0000000e+00   0.0000000e+00   0.0000000e+00   0.0000000e+00   0.0000000e+00   0.0000000e+00   0.0000000e+00   0.0000000e+00   0.0000000e+00   0.0000000e+00   0.0000000e+00   0.0000000e+00
   0.0000000e+00  8.9976261e-152   0.0000000e+00   0.0000000e+00   0.0000000e+00   0.0000000e+00   0.0000000e+00   0.0000000e+00   0.0000000e+00   0.0000000e+00   3.0351531e-76   1.9662339e-70   1.9967342e-64
   0.0000000e+00   0.0000000e+00  1.1233192e-141  1.2122553e-130  5.3026379e-121   0.0000000e+00   0.0000000e+00   0.0000000e+00   1.3423280e-90   9.8435259e-83   0.0000000e+00   2.4604862e-69   2.7341328e-63
   0.0000000e+00   0.0000000e+00  8.6264941e-157   0.0000000e+00  2.3403737e-138  3.4845537e-128   0.0000000e+00   0.0000000e+00   0.0000000e+00  1.7711806e-100   8.3552421e-96   3.6778155e-90   1.9747035e-84
   0.0000000e+00  7.8468596e-126  4.0507695e-112  1.2156008e-100   1.4792343e-90   1.7961077e-81   3.7062696e-73   1.8164567e-65   2.7168996e-58   1.4836013e-51   3.4092034e-45   3.6812531e-39   2.0329302e-33
   0.0000000e+00  7.1485780e-126  3.7242631e-112  1.1326302e-100   1.3969191e-90   1.7226126e-81   3.6035361e-73   1.7894807e-65   2.7117578e-58   1.4989278e-51   3.4882756e-45   3.8202499e-39   2.1373480e-33
   0.0000000e+00  6.7020571e-126  3.4915477e-112  1.0626999e-100   1.3118470e-90   1.6200271e-81   3.3923145e-73   1.6864467e-65   2.5586437e-58   1.4156880e-51   3.2989077e-45   3.6185850e-39   2.0273562e-33
   0.0000000e+00  1.8984516e-128  1.4341117e-114  6.0218363e-103   9.8056618e-93   1.5393018e-83   3.9595317e-75   2.3681230e-67   4.2355804e-60   2.7131975e-53   7.1939330e-47   8.8200725e-41   5.4579548e-35
   0.0000000e+00   0.0000000e+00   0.0000000e+00  1.2281405e-146  2.3114160e-137  9.4588260e-128  1.3765593e-120  9.9861873e-114  4.4184661e-107  3.4949457e-101   1.3974426e-99   1.1235270e-90   0.0000000e+00
   0.0000000e+00   0.0000000e+00  3.3568172e-124  3.4913043e-112  1.1805344e-101   2.7850017e-92   1.3660104e-83   1.4156206e-75   4.1932624e-68   4.4472745e-61   1.8009729e-54   3.1446925e-48   2.8189960e-42
   0.0000000e+00  8.0699311e-126  4.1918461e-112  1.2701963e-100   1.5608984e-90   1.9171308e-81   3.9962667e-73   1.9775641e-65   2.9863510e-58   1.6453319e-51   3.8159565e-45   4.1641464e-39   2.3218744e-33
   0.0000000e+00  8.3513225e-126  4.3013640e-112  1.2866694e-100   1.5605393e-90   1.8877203e-81   3.8816331e-73   1.8958815e-65   2.8259118e-58   1.5379901e-51   3.5221032e-45   3.7889116e-39   2.0849156e-33
   0.0000000e+00  8.7948938e-126  4.5239769e-112  1.3540406e-100   1.6436967e-90   1.9921047e-81   4.1023611e-73   2.0067345e-65   2.9962057e-58   1.6331904e-51   3.7472046e-45   4.0417930e-39   2.2292944e-33
   0.0000000e+00  7.3421945e-126  3.8114081e-112  1.1555855e-100   1.4211180e-90   1.7481634e-81   3.6473976e-73   1.8069415e-65   2.7321342e-58   1.5067796e-51   3.4999030e-45   3.8265556e-39   2.1371979e-33
   0.0000000e+00  5.1922825e-141  5.8691580e-126  5.2225115e-114  1.7204596e-103   4.7185609e-94   2.3082764e-85   2.5016868e-77   7.7880161e-70   8.5037843e-63   3.7309209e-56   7.0382649e-50   6.7178175e-44
   0.0000000e+00  8.5110798e-126  4.3823611e-112  1.3124876e-100   1.5941637e-90   1.9327521e-81   3.9818915e-73   1.9486017e-65   2.9104602e-58   1.5870649e-51   3.6424260e-45   3.9292745e-39   2.1676372e-33
   0.0000000e+00   0.0000000e+00  4.7501875e-133  6.1142389e-122  4.1590969e-112  3.1203122e-103   1.3528626e-94   1.1103705e-86   2.6707059e-79   6.6632957e-73   1.8681534e-66   1.3012839e-59   1.0323224e-53
   0.0000000e+00  7.5683263e-126  3.9221817e-112  1.1869682e-100   1.4570959e-90   1.7891504e-81   3.7266606e-73   1.8432912e-65   2.7828595e-58   1.5325586e-51   3.5548124e-45   3.8811131e-39   2.1647917e-33
   0.0000000e+00  1.8423749e-150   0.0000000e+00   0.0000000e+00   0.0000000e+00   0.0000000e+00   0.0000000e+00   0.0000000e+00   0.0000000e+00   0.0000000e+00   6.1098900e-75   6.8063774e-71   6.9121693e-64
   0.0000000e+00   0.0000000e+00  5.4939949e-155  2.9733480e-144  1.9926289e-135   0.0000000e+00   0.0000000e+00   0.0000000e+00   0.0000000e+00   0.0000000e+00   0.0000000e+00   6.4880739e-85   2.8100076e-79
   0.0000000e+00   0.0000000e+00  1.2779612e-155  2.0489515e-145  2.4023160e-136  6.3359516e-127   0.0000000e+00   0.0000000e+00   0.0000000e+00   2.9238490e-99   1.0108021e-95   4.6561528e-89   0.0000000e+00
   0.0000000e+00  1.5812830e-152   0.0000000e+00   0.0000000e+00   0.0000000e+00   0.0000000e+00   0.0000000e+00   0.0000000e+00   0.0000000e+00   0.0000000e+00   5.3429043e-77   6.3878398e-72   8.4278324e-66
   0.0000000e+00  9.3103623e-126  4.7770474e-112  1.4248581e-100   1.7236236e-90   2.0807241e-81   4.2695229e-73   2.0812583e-65   3.0967269e-58   1.6824781e-51   3.8472375e-45   4.1343116e-39   2.2724097e-33
   0.0000000e+00  9.4964544e-126  4.8712000e-112  1.4543275e-100   1.7612305e-90   2.1299397e-81   4.3767419e-73   2.1365676e-65   3.1838397e-58   1.7321589e-51   3.9672332e-45   4.2722631e-39   2.3526227e-33
   0.0000000e+00  9.8797060e-126  5.0621166e-112  1.5107249e-100   1.8289855e-90   2.2121665e-81   4.5452619e-73   2.2186977e-65   3.3062668e-58   1.7986306e-51   4.1199703e-45   4.4386468e-39   2.4449571e-33
   0.0000000e+00  9.0228682e-126  4.6419275e-112  1.3934254e-100   1.6969416e-90   2.0664721e-81   4.2713776e-73   2.0971767e-65   3.1433916e-58   1.7192735e-51   3.9607476e-45   4.2941394e-39   2.3792432e-33
   0.0000000e+00  1.3421946e-152   0.0000000e+00   0.0000000e+00   0.0000000e+00  1.4026626e-110  1.1544255e-102   3.0319457e-95   2.7426198e-88   0.0000000e+00   1.5337860e-74   6.1775849e-70   0.0000000e+00
   0.0000000e+00  8.6257376e-126  4.4519458e-112  1.3415208e-100   1.6398284e-90   2.0047540e-81   4.1584764e-73   2.0485424e-65   3.0803606e-58   1.6898436e-51   3.9045125e-45   4.2461888e-39   2.3594023e-33
   0.0000000e+00   0.0000000e+00  5.8738493e-135  7.6941579e-124  5.3969274e-114  1.6147501e-105   1.1387215e-96   9.7242284e-89   2.2546994e-81   1.2154468e-74   3.6467789e-68   8.6295109e-62   6.2797696e-56
   0.0000000e+00  1.0190467e-125  5.2119214e-112  1.5510316e-100   1.8723809e-90   2.2569171e-81   4.6234449e-73   2.2503557e-65   3.3437586e-58   1.8141892e-51   4.1437655e-45   4.4498658e-39   2.4438737e-33
   0.0000000e+00  1.1598272e-125  5.9055245e-112  1.7449487e-100   2.0907144e-90   2.4978814e-81   5.0749131e-73   2.4500431e-65   3.6103268e-58   1.9430430e-51   4.4008303e-45   4.6814747e-39   2.5479266e-33
   0.0000000e+00  5.2179697e-166   0.0000000e+00  1.5123343e-145  1.1388331e-135   0.0000000e+00  1.1497901e-118  1.2703379e-111  8.0540304e-105   3.3116738e-99   2.2326543e-95   4.9223322e-88   4.8511924e-83
   0.0000000e+00  1.1622338e-126  6.8134138e-113  2.2643935e-101   3.0165332e-91   3.9585566e-82   8.7423804e-74   4.5602834e-66   7.2083102e-59   4.1319495e-52   9.8971794e-46   1.1046268e-39   6.2740007e-34
   0.0000000e+00  1.0551468e-125  5.3914313e-112  1.6042386e-100   1.9365766e-90   2.3353635e-81   4.7851523e-73   2.3296217e-65   3.4626359e-58   1.8791018e-51   4.2938559e-45   4.6145966e-39   2.5359034e-33
   0.0000000e+00  2.4672782e-152   0.0000000e+00   0.0000000e+00   0.0000000e+00   0.0000000e+00   0.0000000e+00   0.0000000e+00   0.0000000e+00   0.0000000e+00   8.6947161e-77   1.6599146e-71   1.6703161e-65
   0.0000000e+00  1.0286529e-125  5.2633874e-112  1.5699945e-100   1.9000166e-90   2.2983689e-81   4.7217213e-73   2.3046330e-65   3.4343383e-58   1.8681208e-51   4.2797577e-45   4.6130794e-39   2.5419040e-33
   0.0000000e+00   0.0000000e+00  1.5732844e-156  2.6269640e-147   0.0000000e+00  4.6919206e-127  2.1974452e-119  3.1980870e-112  1.1845330e-105   1.9152641e-99   7.8824571e-94   1.9913522e-87   9.6742804e-82
   0.0000000e+00  9.6664150e-126  4.9815320e-112  1.4977060e-100   1.8265333e-90   2.2268006e-81   4.6085828e-73   2.2649896e-65   3.3977717e-58   1.8599955e-51   4.2872648e-45   4.6500402e-39   2.5774534e-33
   0.0000000e+00  1.0780581e-156   0.0000000e+00   0.0000000e+00   0.0000000e+00  4.6814428e-116   0.0000000e+00   0.0000000e+00   0.0000000e+00   0.0000000e+00   3.7273914e-81   0.0000000e+00   0.0000000e+00
   0.0000000e+00  1.4056936e-125  7.1383669e-112  2.0996551e-100   2.5030144e-90   2.9727557e-81   6.0032277e-73   2.8804062e-65   4.2171783e-58   2.2545523e-51   5.0714705e-45   5.3543055e-39   2.8919763e-33
   0.0000000e+00  2.4754026e-166  7.3213491e-156   0.0000000e+00   0.0000000e+00   0.0000000e+00   0.0000000e+00   0.0000000e+00   0.0000000e+00  8.8189283e-100   5.0425796e-96   1.4831590e-89   6.9031953e-85
   0.0000000e+00  1.0101527e-125  5.1750020e-112  1.5469188e-100   1.8761270e-90   2.2754045e-81   4.6848027e-73   2.2914510e-65   3.4218939e-58   1.8648831e-51   4.2811708e-45   4.6254519e-39   2.5541198e-33
   0.0000000e+00  1.2006300e-125  6.1086054e-112  1.8056381e-100   2.1647130e-90   2.5893095e-81   5.2662590e-73   2.5451637e-65   3.7550365e-58   2.0234140e-51   4.5891661e-45   4.8908911e-39   2.6665843e-33
   0.0000000e+00  5.7068588e-167   0.0000000e+00  1.7179962e-146  1.4697721e-136   0.0000000e+00   0.0000000e+00   0.0000000e+00   0.0000000e+00   0.0000000e+00   0.0000000e+00   4.7879378e-89   0.0000000e+00
   0.0000000e+00   0.0000000e+00  1.2395089e-131   0.0000000e+00   0.0000000e+00   0.0000000e+00   0.0000000e+00   0.0000000e+00   0.0000000e+00   0.0000000e+00   0.0000000e+00   0.0000000e+00   0.0000000e+00
   0.0000000e+00   0.0000000e+00  1.1573681e-155  3.6356005e-145  4.7139934e-136  2.2479739e-126   0.0000000e+00   0.0000000e+00   0.0000000e+00   3.1919304e-99   1.0010011e-95   2.6101477e-89   0.0000000e+00
   0.0000000e+00  4.6142288e-147   0.0000000e+00   0.0000000e+00   0.0000000e+00   0.0000000e+00   0.0000000e+00   0.0000000e+00   0.0000000e+00   0.0000000e+00   0.0000000e+00   0.0000000e+00   0.0000000e+00
   0.0000000e+00   0.0000000e+00  1.0419853e-129  5.2412215e-118  1.1042939e-107   2.5950988e-98   8.8393742e-90   6.8893220e-82   1.5891951e-74   1.2005755e-67   3.9471658e-61   6.4315089e-55   4.7819702e-49
   0.0000000e+00  1.1441697e-125  5.8286645e-112  1.7300742e-100   2.0836519e-90   2.5078459e-81   5.1281842e-73   2.4918710e-65   3.6971925e-58   2.0028286e-51   4.5693813e-45   4.9043068e-39   2.6914534e-33
   0.0000000e+00  1.2216392e-125  6.2046561e-112  1.8331116e-100   2.1972157e-90   2.6295900e-81   5.3502527e-73   2.5870896e-65   3.8196141e-58   2.0596738e-51   4.6760915e-45   4.9911915e-39   2.7251370e-33
   0.0000000e+00  1.5158349e-166   0.0000000e+00  5.9778908e-146  2.7602823e-136   0.0000000e+00  2.3058959e-119  2.8022544e-112  2.0345699e-105   0.0000000e+00   0.0000000e+00   9.4457503e-89   2.5071300e-83
   0.0000000e+00  1.1827769e-125  6.0751619e-112  1.8182093e-100   2.2072687e-90   2.6767240e-81   5.5149941e-73   2.6982558e-65   4.0293824e-58   2.1965775e-51   5.0401007e-45   5.4397798e-39   3.0014029e-33
   0.0000000e+00  1.2064399e-125  6.1308415e-112  1.8139873e-100   2.1777606e-90   2.6118138e-81   5.3237329e-73   2.5789026e-65   3.8146073e-58   2.0605169e-51   4.6869957e-45   5.0143083e-39   2.7435207e-33
   0.0000000e+00   0.0000000e+00  2.2228243e-153  1.2563907e-142  8.3493028e-134   0.0000000e+00   0.0000000e+00   0.0000000e+00   0.0000000e+00   0.0000000e+00   0.0000000e+00   2.8471454e-83   1.1534580e-77
   0.0000000e+00  1.1681642e-150  3.5499791e-138  7.4217605e-127  7.7587972e-117  7.1578427e-108  6.9816571e-100   0.0000000e+00   0.0000000e+00   6.0235311e-77   2.3201617e-70   0.0000000e+00   0.0000000e+00
   0.0000000e+00  7.2520944e-164   0.0000000e+00   0.0000000e+00   0.0000000e+00  2.1975537e-122  4.4478374e-114  7.1357802e-107  2.5938913e-100   1.8230845e-94   1.6797405e-88   0.0000000e+00   0.0000000e+00
   0.0000000e+00  9.5505653e-167  2.1282427e-156   0.0000000e+00   0.0000000e+00   0.0000000e+00   0.0000000e+00   0.0000000e+00   0.0000000e+00  2.7626067e-100   9.3575910e-97   1.1176188e-89   5.8169352e-85
   0.0000000e+00  1.4389805e-125  7.4853052e-112  2.2312520e-100   2.6893579e-90   3.2144510e-81   6.5381247e-73   3.1547937e-65   4.6376072e-58   2.4874480e-51   5.6030540e-45   5.9102358e-39   3.1885238e-33
   0.0000000e+00  1.1720123e-125  5.9669042e-112  1.7713580e-100   2.1338645e-90   2.5699332e-81   5.2572536e-73   2.5556323e-65   3.7935453e-58   2.0557616e-51   4.6926603e-45   5.0407118e-39   2.7681586e-33
   0.0000000e+00   0.0000000e+00  2.4124742e-150  2.7988031e-139  9.8896930e-130   0.0000000e+00   0.0000000e+00   0.0000000e+00   2.1349699e-98   3.8766894e-91   3.0269661e-86   2.9415598e-80   0.0000000e+00
   0.0000000e+00  1.1696377e-125  5.9651312e-112  1.7749346e-100   2.1431060e-90   2.5875812e-81   5.3055778e-73   2.5847154e-65   3.8448350e-58   2.0877009e-51   4.7750649e-45   5.1401746e-39   2.8283748e-33
   0.0000000e+00  4.4516681e-132  4.7999640e-118  2.7246216e-106   5.8986026e-96   1.2055413e-86   3.9761261e-78   2.9992220e-70   6.6566908e-63   5.2163470e-56   1.6637159e-49   2.4239819e-43   1.7631728e-37
   0.0000000e+00  1.8803600e-156   0.0000000e+00   0.0000000e+00   0.0000000e+00   0.0000000e+00   0.0000000e+00   0.0000000e+00   0.0000000e+00   0.0000000e+00   7.7008598e-81   0.0000000e+00   0.0000000e+00
   0.0000000e+00  1.2535407e-150   0.0000000e+00   0.0000000e+00   0.0000000e+00  1.4409585e-110   0.0000000e+00   0.0000000e+00   0.0000000e+00   0.0000000e+00   3.6366517e-75   0.0000000e+00   0.0000000e+00
   0.0000000e+00  8.8734393e-167  1.7933506e-156   0.0000000e+00   0.0000000e+00   0.0000000e+00   0.0000000e+00   0.0000000e+00   0.0000000e+00  7.7989265e-102   8.9965147e-97   4.4618350e-90   1.8046021e-85
   0.0000000e+00  1.4646908e-125  7.3583263e-112  2.1320495e-100   2.5084415e-90   2.9415328e-81   5.8689101e-73   2.7891200e-65   4.0472038e-58   2.1450738e-51   4.7796600e-45   4.9922753e-39   2.6658098e-33
   0.0000000e+00   0.0000000e+00  8.6532722e-141  8.0222584e-130  3.0002756e-120  2.8653941e-112  1.9162452e-103   3.2595975e-96   1.5029070e-89   6.0515528e-84   0.0000000e+00   0.0000000e+00   0.0000000e+00
   0.0000000e+00  1.3707638e-125  6.9331611e-112  2.0432248e-100   2.4437514e-90   2.9212179e-81   5.9346292e-73   2.8657823e-65   4.2263624e-58   2.2762715e-51   5.1639946e-45   5.5119039e-39   3.0087022e-33
   0.0000000e+00   0.0000000e+00   0.0000000e+00   0.0000000e+00   0.0000000e+00   0.0000000e+00   0.0000000e+00   0.0000000e+00   0.0000000e+00   0.0000000e+00   0.0000000e+00   0.0000000e+00   0.0000000e+00
   0.0000000e+00  1.3680507e-141  9.8176205e-128  5.3252662e-116  1.1493585e-105   2.6217358e-96   9.0765390e-88   7.1853217e-80   1.6847807e-72   1.3635076e-65   4.5251862e-59   7.2115360e-53   5.4774964e-47
   0.0000000e+00  2.3916587e-150   0.0000000e+00   0.0000000e+00   0.0000000e+00   0.0000000e+00   0.0000000e+00   0.0000000e+00   0.0000000e+00   0.0000000e+00   8.0286443e-75   0.0000000e+00   5.2421481e-64
   0.0000000e+00   0.0000000e+00  2.2398405e-151  1.1523852e-140  1.8457210e-132   0.0000000e+00   0.0000000e+00   0.0000000e+00   0.0000000e+00   0.0000000e+00   0.0000000e+00   3.4068670e-81   1.5692193e-75
   0.0000000e+00   0.0000000e+00   0.0000000e+00  3.2685355e-145  4.8758176e-136  5.3197138e-126  2.6924756e-119  1.8735239e-112  5.9721989e-106  3.5877103e-102   0.0000000e+00   0.0000000e+00   0.0000000e+00
   0.0000000e+00  7.2229477e-167   0.0000000e+00  7.3581323e-145  2.0456326e-135  2.8147760e-127  2.3702136e-119  3.0816523e-112  4.3283166e-105   0.0000000e+00   1.0698431e-96   1.0819540e-88   9.9979303e-84
   0.0000000e+00   0.0000000e+00   0.0000000e+00   0.0000000e+00   0.0000000e+00   0.0000000e+00   0.0000000e+00   0.0000000e+00   0.0000000e+00   0.0000000e+00   0.0000000e+00   0.0000000e+00   0.0000000e+00
   0.0000000e+00  5.4178427e-139  3.8879206e-125  2.0000031e-113  4.0482302e-103   8.5590174e-94   2.6657606e-85   1.8821091e-77   3.8340276e-70   2.5683201e-63   6.6566964e-57   7.0763505e-51   2.4082174e-45
   0.0000000e+00  1.5854034e-125  7.9708822e-112  2.3329644e-100   2.7713322e-90   3.2889788e-81   6.6371072e-73   3.1843296e-65   4.6663434e-58   2.4981106e-51   5.6326318e-45   5.9738138e-39   3.2410640e-33
   0.0000000e+00  4.7771464e-154   0.0000000e+00   0.0000000e+00   0.0000000e+00  3.1599856e-112  2.0730680e-104   1.2573784e-96   3.5712675e-89   1.5492348e-82   0.0000000e+00   5.4758954e-69   6.0169295e-63
   0.0000000e+00  1.7509250e-125  8.7760421e-112  2.5577562e-100   3.0250476e-90   3.5720985e-81   7.1746827e-73   3.4263477e-65   4.9975075e-58   2.6633290e-51   5.9767812e-45   6.3059274e-39   3.4042369e-33
   0.0000000e+00  2.8786411e-141  2.1063535e-127  1.2129484e-115  2.7797073e-105   6.9195482e-96   2.5718003e-87   2.1628627e-79   5.3790767e-72   4.5442098e-65   1.5691458e-58   2.7477929e-52   2.2187486e-46
   0.0000000e+00  1.4431061e-125  7.2896643e-112  2.1468992e-100   2.5664040e-90   3.0673032e-81   6.2297408e-73   3.0075524e-65   4.4346737e-58   2.3879999e-51   5.4171064e-45   5.7831293e-39   3.1570687e-33
   0.0000000e+00  1.1689688e-163   0.0000000e+00  1.0521137e-141  2.9326408e-131  6.1148923e-122  1.5943436e-113  3.0612894e-106   1.5689754e-99   3.7841478e-93   9.0040262e-88   2.1733224e-81   1.4138176e-75
   0.0000000e+00  2.3083936e-144  2.5430157e-131  1.8755994e-119  4.1727280e-109  8.9736942e-100   2.9787708e-91   2.2763779e-83   5.1491198e-76   4.2489596e-69   1.4113805e-62   1.9603479e-56   1.4287217e-50
   0.0000000e+00   0.0000000e+00  3.2481038e-133  4.2848819e-122  3.0182375e-112  1.4425381e-103   7.7442722e-95   6.3710816e-87   1.4674017e-79   7.0052998e-73   1.9948817e-66   5.6566706e-60   4.1265129e-54
   0.0000000e+00  8.6567883e-139  6.3988527e-125  3.3770222e-113  7.0803628e-103   1.5501479e-93   5.1706821e-85   3.9556527e-77   8.9459438e-70   7.0112745e-63   2.2457599e-56   3.3633670e-50   2.4245337e-44
   0.0000000e+00  5.9228024e-130  4.8020016e-116  2.1566368e-104   3.8212251e-94   6.5405742e-85   1.8413246e-76   1.2037644e-68   2.3439919e-61   1.6286051e-54   4.6503250e-48   6.1090213e-42   4.0356356e-36
   0.0000000e+00   0.0000000e+00  2.5195047e-151  1.5017918e-140  1.9334077e-131   0.0000000e+00   0.0000000e+00   0.0000000e+00   0.0000000e+00   0.0000000e+00   0.0000000e+00   4.8210788e-81   2.3251806e-75
   0.0000000e+00  1.3895358e-125  7.0734561e-112  2.0987730e-100   2.5269560e-90   3.0404624e-81   6.2174419e-73   3.0205486e-65   4.4805011e-58   2.4268918e-51   5.5348305e-45   5.9389031e-39   3.2583367e-33
   0.0000000e+00  2.2840167e-125  1.1560113e-111  3.3629372e-100   3.9637682e-90   4.6443028e-81   9.2593254e-73   4.3881438e-65   6.3425307e-58   3.3468421e-51   7.4214291e-45   7.7112412e-39   4.0974568e-33
   0.0000000e+00  9.1678221e-128  7.1295985e-114  2.9551169e-102   4.6898996e-92   7.1038709e-83   1.7661058e-74   1.0190682e-66   1.7571438e-59   1.0858048e-52   2.7770915e-46   3.2829775e-40   1.9614274e-34
   0.0000000e+00   0.0000000e+00  6.8133161e-140  4.7064356e-129  1.4128730e-119   0.0000000e+00   0.0000000e+00   0.0000000e+00   0.0000000e+00   0.0000000e+00   0.0000000e+00   0.0000000e+00   0.0000000e+00
   0.0000000e+00  1.6727934e-152   0.0000000e+00   0.0000000e+00   0.0000000e+00  1.2397752e-110  7.2759945e-103   2.1180605e-95   2.1753161e-88   0.0000000e+00   5.9536089e-76   6.0918868e-69   5.3797941e-63
   0.0000000e+00  3.4123244e-126  2.0171387e-112  6.6621966e-101   8.7536796e-91   1.1268144e-81   2.4379711e-73   1.2431605e-65   1.9188053e-58   1.0738983e-51   2.5108220e-45   2.7352985e-39   1.5171358e-33
   0.0000000e+00  2.4866060e-128  1.7207987e-114  6.6973114e-103   1.0369564e-92   1.5646406e-83   3.9252191e-75   2.3042914e-67   4.0600458e-60   2.5706902e-53   6.7375191e-47   8.1666053e-41   5.0026511e-35
   0.0000000e+00  1.6512933e-125  8.4257540e-112  2.5028361e-100   3.0155734e-90   3.6274454e-81   7.4186029e-73   3.6027855e-65   5.3403631e-58   2.8906543e-51   6.5841540e-45   7.0522001e-39   3.8624616e-33
   0.0000000e+00  5.3967230e-166  1.1137270e-155   0.0000000e+00   0.0000000e+00   0.0000000e+00   0.0000000e+00   0.0000000e+00   0.0000000e+00  6.0766639e-100   5.2821869e-96   3.6002627e-89   1.3891012e-84
   0.0000000e+00  2.5229185e-125  1.2524504e-111  3.5950995e-100   4.1862764e-90   4.8608029e-81   9.5876075e-73   4.5026171e-65   6.4557572e-58   3.3800446e-51   7.4435452e-45   7.6892245e-39   4.0603694e-33
   0.0000000e+00   0.0000000e+00  3.4643635e-145  3.7825602e-134  1.8403673e-124  2.2891858e-116  2.0039890e-107  3.2483345e-100   1.3320136e-93   1.6742530e-87   0.0000000e+00   5.3455542e-76   1.2640093e-70
   0.0000000e+00  4.9780325e-152   0.0000000e+00   0.0000000e+00   0.0000000e+00  7.2318206e-111  1.1147529e-102   1.7309524e-95   4.9679393e-89   0.0000000e+00   1.4006685e-76   0.0000000e+00   0.0000000e+00
   0.0000000e+00  3.0144052e-166  5.4292729e-155  5.2085168e-146  1.2757408e-135   0.0000000e+00   0.0000000e+00   0.0000000e+00   0.0000000e+00   5.6485821e-99   1.5247050e-94   0.0000000e+00   0.0000000e+00
   0.0000000e+00  8.3837657e-151   0.0000000e+00   0.0000000e+00   0.0000000e+00   0.0000000e+00   0.0000000e+00   0.0000000e+00   0.0000000e+00   0.0000000e+00   2.7204654e-75   3.6024757e-70   4.5865958e-64
   0.0000000e+00  1.9058399e-125  9.5192883e-112  2.7699545e-100   3.2721934e-90   3.8637627e-81   7.7582524e-73   3.7045612e-65   5.4041671e-58   2.8804522e-51   6.4679361e-45   6.8340901e-39   3.6940040e-33
   0.0000000e+00  2.5575834e-125  1.2681618e-111  3.6519480e-100   4.2671207e-90   4.9753609e-81   9.8703705e-73   4.6567835e-65   6.7101324e-58   3.5334573e-51   7.8341583e-45   8.1627480e-39   4.3523771e-33
   0.0000000e+00   0.0000000e+00  3.2310408e-139  3.0609795e-128  1.1644580e-118  1.4813171e-110  7.6032244e-102   1.3268476e-94   6.2166701e-88   2.9788396e-82   0.0000000e+00   0.0000000e+00   0.0000000e+00
   0.0000000e+00   0.0000000e+00   0.0000000e+00   0.0000000e+00   0.0000000e+00   0.0000000e+00   0.0000000e+00   0.0000000e+00   0.0000000e+00   0.0000000e+00   0.0000000e+00   0.0000000e+00   0.0000000e+00
   0.0000000e+00  4.3845118e-127  2.7736825e-113  1.0074932e-101   1.4623152e-91   2.0748217e-82   4.9186692e-74   2.7326130e-66   4.5659516e-59   2.7480177e-52   6.8658306e-46   7.9429978e-40   4.6552147e-34
   0.0000000e+00  1.1455647e-137  8.6630663e-124  3.9758636e-112  7.4706658e-102   1.4411352e-92   4.8257489e-84   3.9317375e-76   9.8922636e-69   9.1160153e-62   3.5231458e-55   6.2339118e-49   5.5705635e-43
   0.0000000e+00  1.5821986e-155   0.0000000e+00   0.0000000e+00   0.0000000e+00  5.6607395e-114  2.8181457e-106   4.6575628e-99   5.7388294e-92   2.5137483e-86   6.2773643e-81   0.0000000e+00   0.0000000e+00
   0.0000000e+00  1.9300570e-125  9.6530765e-112  2.8146191e-100   3.3321068e-90   3.9442104e-81   7.9388222e-73   3.7994963e-65   5.5554585e-58   2.9677798e-51   6.6792597e-45   7.0751164e-39   3.8334642e-33
   0.0000000e+00  2.5621858e-125  1.2663119e-111  3.6421578e-100   4.2527988e-90   4.9611760e-81   9.8465529e-73   4.6488116e-65   6.7060504e-58   3.5357754e-51   7.8530168e-45   8.2043616e-39   4.3862076e-33
   0.0000000e+00   0.0000000e+00   0.0000000e+00   0.0000000e+00   0.0000000e+00   0.0000000e+00   0.0000000e+00   0.0000000e+00   0.0000000e+00   0.0000000e+00   0.0000000e+00   0.0000000e+00   0.0000000e+00
   0.0000000e+00   0.0000000e+00  1.3929988e-143  1.4867970e-132  6.9731215e-123  1.0557743e-114  6.5510611e-106   1.0997644e-98   4.6656160e-92   5.2942497e-86   0.0000000e+00   2.6273989e-74   7.3003192e-69
   0.0000000e+00  7.6322988e-129  5.4386463e-115  2.1883072e-103   3.5078733e-93   5.4853003e-84   1.4224602e-75   8.6234995e-68   1.5668075e-60   1.0210761e-53   2.7498339e-47   3.4205473e-41   2.1465942e-35
   0.0000000e+00  1.6908394e-152  1.5065991e-139  3.2855475e-128  3.5030620e-118  7.2704351e-110  1.0081536e-101   0.0000000e+00   3.5709200e-86   2.5944227e-78   1.1667075e-71   7.0160019e-66   6.8707201e-60
   0.0000000e+00   0.0000000e+00  4.7037261e-154   0.0000000e+00   0.0000000e+00  1.0273606e-124  4.5465724e-118  1.8421551e-111   0.0000000e+00   3.5647631e-98   2.3967222e-95   6.5423263e-89   0.0000000e+00
   0.0000000e+00  2.0239020e-130  1.6218094e-116  7.3025404e-105   1.3052487e-94   2.2666733e-85   6.4758042e-77   4.3041031e-69   8.5274521e-62   6.0276596e-55   1.7509319e-48   2.3409306e-42   1.5724463e-36
   0.0000000e+00  6.6646339e-156   0.0000000e+00   0.0000000e+00   0.0000000e+00   0.0000000e+00  3.3240262e-107   4.1202428e-99   7.4023626e-93   0.0000000e+00   9.8096677e-81   0.0000000e+00   0.0000000e+00
   0.0000000e+00  4.3185975e-125  2.1308381e-111  6.0674890e-100   7.0049916e-90   8.0492848e-81   1.5759580e-72   7.3364422e-65   1.0425722e-57   5.4151861e-51   1.1831049e-44   1.2131101e-38   6.3663989e-33
   0.0000000e+00  1.9983332e-150   0.0000000e+00   0.0000000e+00   0.0000000e+00   0.0000000e+00   0.0000000e+00   0.0000000e+00   0.0000000e+00   0.0000000e+00   6.9166341e-75   2.4722251e-69   1.8012299e-63
   0.0000000e+00   0.0000000e+00   0.0000000e+00  1.2166210e-144  1.8605790e-135  1.8591710e-125  5.9590020e-119  1.7713848e-113  1.1388322e-106   0.0000000e+00   0.0000000e+00   0.0000000e+00   0.0000000e+00
   0.0000000e+00   0.0000000e+00  5.6559651e-135  7.4109336e-124  5.1993797e-114  1.5664545e-105   1.1116127e-96   9.4807894e-89   2.1990493e-81   1.1947456e-74   3.5187386e-68   8.4378667e-62   6.1429787e-56
   0.0000000e+00   0.0000000e+00  1.2544513e-131  1.6716360e-120  1.1847837e-110  1.2258096e-101   5.2364455e-93   4.1909662e-85   9.5943016e-78   2.8601565e-71   5.4759606e-65   3.6781121e-58   2.6706454e-52
   0.0000000e+00  3.2214425e-125  1.5788588e-111  4.5076014e-100   5.2265343e-90   6.0583892e-81   1.1949910e-72   5.6086289e-65   8.0454864e-58   4.2193219e-51   9.3238344e-45   9.6969077e-39   5.1609282e-33
   0.0000000e+00   0.0000000e+00  8.1418343e-141  7.6098934e-130  2.8879709e-120   0.0000000e+00   0.0000000e+00   0.0000000e+00   0.0000000e+00   8.8574591e-84   0.0000000e+00   9.3061794e-71   7.8957532e-65
   0.0000000e+00  2.3900524e-125  1.1943108e-111  3.4780687e-100   4.1124265e-90   4.8599500e-81   9.7710277e-73   4.6700931e-65   6.8185160e-58   3.6378953e-51   8.1739743e-45   8.6423703e-39   4.6744267e-33
   0.0000000e+00  2.2943711e-125  1.1652673e-111  3.4425735e-100   4.1239620e-90   4.9294341e-81   1.0019822e-72   4.8353254e-65   7.1210136e-58   3.8298576e-51   8.6655881e-45   9.2181969e-39   5.0145000e-33
   0.0000000e+00  2.5237445e-137  1.8849050e-123  1.0010716e-111  2.1110819e-101   4.6439480e-92   1.5566814e-83   1.1947852e-75   2.7080521e-68   2.1256157e-61   6.7954405e-55   1.0144870e-48   7.2650250e-43
   0.0000000e+00  2.4623118e-158   0.0000000e+00   0.0000000e+00   0.0000000e+00  1.0894144e-117   0.0000000e+00   0.0000000e+00   0.0000000e+00   0.0000000e+00   1.0277227e-82   0.0000000e+00   0.0000000e+00
   0.0000000e+00  1.0065197e-151   0.0000000e+00   0.0000000e+00   0.0000000e+00  1.7220672e-110  1.5129328e-102   3.5272543e-95   1.7154722e-87   4.8913306e-80   3.3519980e-73   2.9689164e-67   3.1172940e-61
   0.0000000e+00  5.8355351e-135  5.1426552e-121  2.6614301e-109   5.5554479e-99   1.1498257e-89   3.9377883e-81   3.1223127e-73   7.3539265e-66   6.1435054e-59   2.0893615e-52   3.2706655e-46   2.5427671e-40
   0.0000000e+00   0.0000000e+00  1.6359973e-156  2.0484201e-145  1.0775358e-135  9.5451131e-127  4.5753806e-118  1.1274763e-110  4.3598600e-104   1.2226961e-97   4.0156310e-92   1.1693750e-86   0.0000000e+00
   0.0000000e+00  2.8008713e-145   0.0000000e+00   0.0000000e+00   0.0000000e+00   0.0000000e+00   0.0000000e+00   0.0000000e+00   0.0000000e+00   0.0000000e+00   0.0000000e+00   0.0000000e+00   0.0000000e+00
   0.0000000e+00  1.9435105e-152   0.0000000e+00   0.0000000e+00   0.0000000e+00  1.1657635e-110  7.2554891e-103   2.1339322e-95   2.2309645e-88   9.8377784e-83   0.0000000e+00   6.7950877e-69   6.0797904e-63
   0.0000000e+00  1.9485481e-165   0.0000000e+00  7.8451295e-145  4.7013309e-135   0.0000000e+00  6.9987162e-119  2.2268766e-111  2.1909756e-104   5.4071563e-99   6.3845532e-93   0.0000000e+00   0.0000000e+00
   0.0000000e+00   0.0000000e+00  3.2033211e-157   0.0000000e+00   0.0000000e+00  8.5716551e-127   0.0000000e+00   0.0000000e+00  2.0380347e-107  7.3010474e-100   2.0442752e-96   0.0000000e+00   1.0219932e-84
   0.0000000e+00  4.6855523e-166   0.0000000e+00  1.5130883e-145  1.8840511e-135   0.0000000e+00   0.0000000e+00   0.0000000e+00   0.0000000e+00   3.4622482e-99   1.6319976e-94   0.0000000e+00   0.0000000e+00
   0.0000000e+00  3.6214195e-125  1.7691910e-111  5.0387533e-100   5.8299706e-90   6.7466630e-81   1.3287582e-72   6.2277950e-65   8.9228858e-58   4.6744141e-51   1.0320017e-44   1.0727001e-38   5.7060226e-33
   0.0000000e+00   0.0000000e+00  2.5085450e-154   0.0000000e+00   0.0000000e+00  3.8413278e-125  7.2599915e-119   0.0000000e+00   0.0000000e+00   2.0619190e-98   5.7930844e-94   0.0000000e+00   0.0000000e+00
   0.0000000e+00   0.0000000e+00  1.6531601e-137  1.5750678e-126  6.0234130e-117  6.3036650e-109  3.5542850e-100   6.2879642e-93   3.0087896e-86   1.6440118e-80   0.0000000e+00   1.3680235e-70   0.0000000e+00
   0.0000000e+00   0.0000000e+00   0.0000000e+00   0.0000000e+00   0.0000000e+00   0.0000000e+00   0.0000000e+00   0.0000000e+00   0.0000000e+00   0.0000000e+00   0.0000000e+00   0.0000000e+00   0.0000000e+00
   0.0000000e+00  5.4856826e-125  2.6442053e-111  7.4181531e-100   8.4519026e-90   9.6237460e-81   1.8651016e-72   8.6044188e-65   1.2133742e-57   6.2571223e-51   1.3595715e-44   1.3898884e-38   7.2722225e-33
   0.0000000e+00  1.5715584e-165   0.0000000e+00   0.0000000e+00   0.0000000e+00   0.0000000e+00  1.5738361e-118  1.5986741e-111  1.6354369e-104   0.0000000e+00   0.0000000e+00   5.5101603e-88   7.3019511e-83
   0.0000000e+00  1.2607998e-168  4.9412588e-156  4.0347276e-144  2.7117071e-134  1.7259380e-125  5.1675406e-117  1.3339707e-109  5.6272740e-103   4.0830381e-96   3.8829317e-91   8.9481422e-85   5.1534131e-80
   0.0000000e+00  5.6188892e-126  3.1585560e-112  1.0069810e-100   1.2891119e-90   1.6258452e-81   3.4571878e-73   1.7381806e-65   2.6493905e-58   1.4655145e-51   3.3865032e-45   3.6462827e-39   1.9981020e-33
   0.0000000e+00  7.8783589e-147   0.0000000e+00   0.0000000e+00   0.0000000e+00   0.0000000e+00   0.0000000e+00   0.0000000e+00   0.0000000e+00   0.0000000e+00   0.0000000e+00   0.0000000e+00   0.0000000e+00
   0.0000000e+00  1.7699163e-165  5.0747035e-156   0.0000000e+00   0.0000000e+00   0.0000000e+00   0.0000000e+00   0.0000000e+00  1.6055224e-105   0.0000000e+00   0.0000000e+00   1.9309024e-88   1.9358067e-83
   0.0000000e+00  2.6957844e-150   0.0000000e+00   0.0000000e+00   0.0000000e+00   0.0000000e+00   0.0000000e+00   0.0000000e+00   0.0000000e+00   0.0000000e+00   9.1613829e-75   1.0842011e-69   1.4397755e-63
   0.0000000e+00   0.0000000e+00   0.0000000e+00  5.1667356e-145  8.3883881e-136  7.1072474e-126  6.1152730e-119  5.3895325e-112  1.5149116e-105  3.6450251e-100   0.0000000e+00   1.6527929e-89   0.0000000e+00
   0.0000000e+00  6.5431995e-125  3.2727282e-111  9.3632022e-100   1.0830701e-89   1.2419957e-80   2.4255558e-72   1.1246339e-64   1.5893997e-57   8.2026084e-51   1.7776745e-44   1.8051331e-38   9.3758633e-33
   0.0000000e+00  1.4211825e-143   0.0000000e+00   0.0000000e+00   0.0000000e+00   0.0000000e+00   0.0000000e+00   0.0000000e+00   0.0000000e+00   0.0000000e+00   0.0000000e+00   0.0000000e+00   0.0000000e+00
   0.0000000e+00  7.5190586e-132  6.7672464e-118  3.3998479e-106   6.7466083e-96   1.2948855e-86   4.0619235e-78   2.9456919e-70   6.3270971e-63   4.8174684e-56   1.4978400e-49   2.1346230e-43   1.5201947e-37
   0.0000000e+00   0.0000000e+00  2.0021182e-143  2.1414910e-132  1.0088652e-122  1.3696405e-114  9.5847524e-106   1.6122115e-98   6.8301006e-92   7.9778282e-86   0.0000000e+00   4.0411534e-74   1.2013797e-68
   0.0000000e+00  2.5329188e-152   0.0000000e+00   0.0000000e+00   0.0000000e+00   0.0000000e+00   0.0000000e+00   0.0000000e+00   0.0000000e+00   0.0000000e+00   8.2615620e-77   9.1710308e-72   1.2611120e-65
   0.0000000e+00   0.0000000e+00   0.0000000e+00  5.2540154e-145  8.2280372e-136  7.8636847e-126  5.1801288e-119  4.0382244e-112  1.2496573e-105  9.0912926e-100   0.0000000e+00   0.0000000e+00   0.0000000e+00
   0.0000000e+00   0.0000000e+00  7.1860743e-138  6.8246303e-127  2.6115933e-117  2.5181363e-109  1.5386134e-100   2.7000698e-93   1.2874977e-86   7.0551295e-81   0.0000000e+00   3.4305047e-70   0.0000000e+00
   0.0000000e+00  8.0392359e-125  3.8398655e-111   1.0658746e-99   1.2013954e-89   1.3523831e-80   2.5918684e-72   1.1826470e-64   1.6493570e-57   8.4123674e-51   1.8073843e-44   1.8259411e-38   9.4413843e-33
   0.0000000e+00  5.0010743e-164   0.0000000e+00  1.8946752e-143  1.3548548e-133   0.0000000e+00   0.0000000e+00   0.0000000e+00  2.1129048e-103   0.0000000e+00   6.2925751e-94   7.6509614e-87   1.3413125e-81
   0.0000000e+00   0.0000000e+00  5.3640227e-153  4.5257433e-142  8.6748176e-133   0.0000000e+00   0.0000000e+00   0.0000000e+00   0.0000000e+00   0.0000000e+00   0.0000000e+00   1.2110757e-83   1.5593918e-78
   0.0000000e+00  1.2204726e-163   0.0000000e+00  4.1167295e-142  4.9890893e-132  5.5165054e-122  9.8595509e-114  1.7922865e-106  8.3965348e-100   9.5312612e-94   3.8920231e-88   0.0000000e+00   0.0000000e+00
   0.0000000e+00  2.4332167e-139  1.7934267e-125  9.8885919e-114  2.1703283e-103   4.9767717e-94   1.7577308e-85   1.4166665e-77   3.3820138e-70   2.8179401e-63   9.5435627e-57   1.5321971e-50   1.1875300e-44
   0.0000000e+00  7.6259239e-152   0.0000000e+00   0.0000000e+00   0.0000000e+00  1.9288487e-109  1.8413976e-101   4.9272302e-94   4.4628073e-87   5.6344092e-82   1.3714146e-74   6.4581448e-68   4.7204220e-62
   0.0000000e+00   0.0000000e+00   0.0000000e+00  6.6847424e-144  1.0621018e-134  9.7465154e-125  5.8457987e-118  4.1051619e-111  1.0754359e-104   0.0000000e+00   0.0000000e+00   0.0000000e+00   0.0000000e+00
   0.0000000e+00  1.8219272e-127  1.1876829e-113  4.3780254e-102   6.4249628e-92   9.2112956e-83   2.1969423e-74   1.2283842e-66   2.0649300e-59   1.2489901e-52   3.1342697e-46   3.6430963e-40   2.1419150e-34
   0.0000000e+00  1.1879263e-150   0.0000000e+00   0.0000000e+00   0.0000000e+00  1.3220243e-107   1.2528227e-99   3.4084040e-93   0.0000000e+00   0.0000000e+00   3.3318331e-71   0.0000000e+00   0.0000000e+00
   0.0000000e+00  2.6534602e-142   0.0000000e+00  5.0342389e-118  1.3655628e-107   3.4552982e-98   1.1554701e-89   8.9715016e-82   2.0644910e-74   1.5618331e-67   5.1845380e-61   8.3448140e-55   6.2118781e-49
   0.0000000e+00  6.9208244e-125  3.3309377e-111  9.2424809e-100   1.0429833e-89   1.1740644e-80   2.2530946e-72   1.0314274e-64   1.4431722e-57   7.3840354e-51   1.5887122e-44   1.6033694e-38   8.2749191e-33
   0.0000000e+00  3.6721288e-127  2.9207288e-113  1.1943407e-101   1.8507159e-91   2.7151111e-82   6.5446631e-74   3.6559269e-66   6.0977147e-59   3.6464398e-52   9.0186850e-46   1.0303229e-39   5.9530825e-34
   0.0000000e+00   0.0000000e+00  1.4870125e-151   0.0000000e+00   0.0000000e+00   0.0000000e+00   0.0000000e+00   0.0000000e+00   0.0000000e+00   0.0000000e+00   0.0000000e+00   0.0000000e+00   0.0000000e+00
   0.0000000e+00   0.0000000e+00   0.0000000e+00   0.0000000e+00   0.0000000e+00  4.3860396e-116   0.0000000e+00   0.0000000e+00   0.0000000e+00   0.0000000e+00   1.4360132e-81   0.0000000e+00   0.0000000e+00
   0.0000000e+00   0.0000000e+00   0.0000000e+00   0.0000000e+00   0.0000000e+00   0.0000000e+00   0.0000000e+00   0.0000000e+00   0.0000000e+00   0.0000000e+00   0.0000000e+00   0.0000000e+00   0.0000000e+00
   0.0000000e+00   0.0000000e+00  2.0361378e-150  3.5816570e-139  2.3720903e-129   0.0000000e+00   0.0000000e+00   0.0000000e+00   1.9718207e-98   2.1292649e-91   3.8617717e-87   2.0176269e-79   1.1083627e-73
   0.0000000e+00  6.3464714e-142  5.1465351e-128  2.8675603e-116  6.2500249e-106   1.5669820e-96   5.4277693e-88   4.2944752e-80   1.0053339e-72   7.4272606e-66   2.4806498e-59   4.2555924e-53   3.2109493e-47
   0.0000000e+00   0.0000000e+00  7.3707681e-138  7.0815923e-127  2.7094607e-117  5.2789820e-110  9.8072798e-101   1.8562631e-93   9.8919631e-87   7.7284569e-81   0.0000000e+00   5.2602005e-69   1.0578946e-64
   0.0000000e+00  8.4102618e-134  7.4080952e-120  3.8900029e-108   8.1791783e-98   1.7028059e-88   5.7637758e-80   4.5045994e-72   1.0417700e-64   8.5059276e-58   2.8248796e-51   4.3158825e-45   3.2676967e-39
   0.0000000e+00   0.0000000e+00  1.4023575e-143  1.5753088e-132  7.8869700e-123  1.6747896e-114  9.1655765e-106   1.5201447e-98   6.2228056e-92   7.2096389e-86   0.0000000e+00   2.6829476e-74   7.2830067e-69
   0.0000000e+00   0.0000000e+00  9.3851764e-131  1.0999487e-119  3.1288829e-110  5.5269324e-100   1.9374487e-91   1.5064874e-83   3.4379467e-76   0.0000000e+00   0.0000000e+00   1.3365295e-56   9.7085501e-51
   0.0000000e+00  2.1777281e-142   0.0000000e+00   0.0000000e+00   0.0000000e+00   0.0000000e+00   0.0000000e+00   0.0000000e+00   0.0000000e+00   0.0000000e+00   0.0000000e+00   0.0000000e+00   0.0000000e+00
   0.0000000e+00  3.9324441e-151   0.0000000e+00   0.0000000e+00   0.0000000e+00  2.7666190e-109  2.4027471e-101   6.2840520e-94   5.4807589e-87   0.0000000e+00   0.0000000e+00   5.8548569e-68   3.5068268e-62
   0.0000000e+00  4.6644497e-129  3.4566915e-115  1.4379134e-103   2.3739636e-93   3.8111533e-84   1.0075064e-75   6.2088313e-68   1.1427639e-60   7.5177646e-54   2.0387141e-47   2.5492988e-41   1.6045989e-35
   0.0000000e+00  8.0598140e-125  3.8318559e-111   1.0614944e-99   1.1949588e-89   1.3455632e-80   2.5799002e-72   1.1780993e-64   1.6452613e-57   8.4057552e-51   1.8102874e-44   1.8357082e-38   9.5284284e-33
   0.0000000e+00  5.1826479e-154  1.0842653e-140  1.1895128e-129  5.9747976e-120  4.0508563e-111  1.3903541e-102   2.3075311e-95   8.9979855e-89   5.5947228e-83   0.0000000e+00   0.0000000e+00   0.0000000e+00
   0.0000000e+00  4.1398654e-137  3.5450247e-123  2.0264949e-111  4.6340708e-101   1.0784339e-91   4.0257700e-83   3.4253985e-75   8.6336798e-68   7.6681095e-61   2.7674301e-54   4.6700225e-48   3.8627746e-42
   0.0000000e+00  4.3611903e-125  2.1434234e-111  6.1384113e-100   7.1386573e-90   8.2977694e-81   1.6417369e-72   7.7242517e-65   1.1104413e-57   5.8359748e-51   1.2917577e-44   1.3457185e-38   7.1729882e-33
   0.0000000e+00  3.0365473e-165  7.2150501e-154   0.0000000e+00   0.0000000e+00   0.0000000e+00   0.0000000e+00   0.0000000e+00   0.0000000e+00   5.8880502e-98   3.9127436e-94   0.0000000e+00   0.0000000e+00
   0.0000000e+00  1.4709778e-124  6.9888246e-111   1.9124711e-99   2.1244379e-89   2.3510104e-80   4.4331816e-72   1.9917334e-64   2.7337459e-57   1.3720122e-50   2.8962154e-44   2.8694288e-38   1.4543098e-32
   0.0000000e+00  8.7942799e-162   0.0000000e+00   0.0000000e+00   0.0000000e+00  2.8725980e-120  5.8665614e-112  9.7022027e-105   3.7058124e-98   2.8263876e-92   2.3274393e-86   0.0000000e+00   0.0000000e+00
   0.0000000e+00  1.0864640e-130  8.7609659e-117  3.9874284e-105   7.2269223e-95   1.2759125e-85   3.7001029e-77   2.4953888e-69   5.0091245e-62   3.5797836e-55   1.0494360e-48   1.4148371e-42   9.5638001e-37
   0.0000000e+00   0.0000000e+00  3.9687505e-133  4.7306773e-122  2.4595129e-112  1.5587188e-103   8.5112147e-95   6.9308367e-87   1.5789741e-79   0.0000000e+00   0.0000000e+00   5.8626428e-60   4.1800801e-54
   0.0000000e+00  1.7601947e-124  8.2364146e-111   2.2241147e-99   2.4406356e-89   2.6727686e-80   4.9860818e-72   2.2193453e-64   3.0205417e-57   1.5038291e-50   3.1510708e-44   3.1010269e-38   1.5610594e-32
   0.0000000e+00  3.1281621e-125  1.6483404e-111  4.9425041e-100   5.9622110e-90   7.1083138e-81   1.4319986e-72   6.8369713e-65   9.9201860e-58   5.2361335e-51   1.1573211e-44   1.1951820e-38   6.2912479e-33
   0.0000000e+00   0.0000000e+00  1.8677111e-139  1.6602675e-128  5.2142864e-119   0.0000000e+00   0.0000000e+00   0.0000000e+00   0.0000000e+00   2.3271587e-81   0.0000000e+00   0.0000000e+00   0.0000000e+00
   0.0000000e+00  6.9310789e-125  3.3164962e-111  9.2558280e-100   1.0499650e-89   1.1918980e-80   2.3040463e-72   1.0605817e-64   1.4931060e-57   7.6899205e-51   1.6695900e-44   1.7074159e-38   8.9374346e-33
   0.0000000e+00   0.0000000e+00   0.0000000e+00  3.2691377e-144  5.2279762e-135  4.7625321e-125  2.9236300e-118  2.0676073e-111  6.0431233e-105   3.2434633e-99   0.0000000e+00   0.0000000e+00   0.0000000e+00
   0.0000000e+00   0.0000000e+00  1.9037123e-130  2.7693795e-119  3.2833085e-109   0.0000000e+00   0.0000000e+00   0.0000000e+00   0.0000000e+00   4.9246919e-69   2.1451637e-62   0.0000000e+00   0.0000000e+00
   0.0000000e+00   0.0000000e+00  2.5378018e-142  5.3286461e-131  3.8068441e-121   0.0000000e+00   0.0000000e+00   0.0000000e+00   0.0000000e+00   2.2879804e-84   8.9904858e-78   3.7484961e-71   2.7647864e-65
   0.0000000e+00  1.8048177e-137  1.3461171e-123  7.2077162e-112  1.5344672e-101   3.4175277e-92   1.1621399e-83   9.0533344e-76   2.0877576e-68   1.6734830e-61   5.4803744e-55   8.4465499e-49   6.2834809e-43
   0.0000000e+00   0.0000000e+00  5.6941865e-139  5.3325610e-128  2.0078982e-118  2.9746668e-110  1.4520632e-101   2.4855463e-94   1.1336460e-87   4.3899511e-82   0.0000000e+00   0.0000000e+00   0.0000000e+00
   0.0000000e+00  2.0285510e-124  9.4877266e-111   2.5694133e-99   2.8261499e-89   3.1010887e-80   5.8023486e-72   2.5860617e-64   3.5233069e-57   1.7565324e-50   3.6865498e-44   3.6366431e-38   1.8362828e-32
   0.0000000e+00   0.0000000e+00  6.7284841e-152   0.0000000e+00   0.0000000e+00  9.2350268e-123  1.4823244e-117   0.0000000e+00   0.0000000e+00   3.9166340e-97   0.0000000e+00   0.0000000e+00   0.0000000e+00
   0.0000000e+00  3.1092588e-149   0.0000000e+00   0.0000000e+00   0.0000000e+00   0.0000000e+00   0.0000000e+00   0.0000000e+00   0.0000000e+00   0.0000000e+00   1.0339283e-73   0.0000000e+00   1.0420069e-62
   0.0000000e+00  6.7835165e-128  4.4048499e-114  1.6264942e-102   2.4133288e-92   3.5136819e-83   8.5306470e-75   4.8628828e-67   8.3346811e-60   5.1378748e-53   1.3123187e-46   1.5512120e-40   9.2655241e-35
   0.0000000e+00  3.2043008e-152   0.0000000e+00   0.0000000e+00  1.8088727e-119  1.9494213e-109  2.3247437e-101   6.4480734e-94   1.2524656e-86   1.2345270e-79   4.8522081e-73   1.2057330e-66   1.1747462e-60
   0.0000000e+00  6.6942805e-155   0.0000000e+00   0.0000000e+00   0.0000000e+00  3.4727044e-113  6.0859921e-105   1.0994427e-97   5.1491918e-91   2.4550509e-86   4.2055671e-80   0.0000000e+00   0.0000000e+00
   0.0000000e+00  2.6129667e-158   0.0000000e+00  1.3020179e-136  6.1802054e-126  6.2537820e-118  2.4954049e-108  3.6866294e-101   1.2855515e-94   2.4002940e-88   0.0000000e+00   0.0000000e+00   0.0000000e+00
   0.0000000e+00  3.3560458e-153  8.4054108e-141  1.0007622e-129  5.5683288e-120  4.1284024e-111  1.4779273e-102   2.4319109e-95   9.2856578e-89   6.4793137e-83   0.0000000e+00   0.0000000e+00   0.0000000e+00
   0.0000000e+00  1.2604755e-129  9.3307339e-116  3.9137780e-104   6.5555413e-94   1.0729177e-84   2.8926063e-76   1.8205643e-68   3.4229365e-61   2.2988295e-54   6.3603677e-48   8.1146801e-42   5.2054320e-36
   0.0000000e+00  6.2781928e-125  3.0649546e-111  8.7178526e-100   1.0067525e-89   1.1618733e-80   2.2823224e-72   1.0659786e-64   1.5211493e-57   7.9355180e-51   1.7432830e-44   1.8026296e-38   9.5358721e-33
   0.0000000e+00  3.5582510e-165  7.8440944e-155   0.0000000e+00   0.0000000e+00   0.0000000e+00   0.0000000e+00   0.0000000e+00   0.0000000e+00   4.9422680e-99   4.2874597e-95   2.0840461e-88   1.3771460e-83
   0.0000000e+00  2.3465415e-150  4.2290743e-138  9.1378507e-127  9.8234967e-117  2.8197421e-107   7.9077036e-99   3.6722388e-91   6.4213936e-84   1.1536635e-76   3.0923365e-70   1.7500887e-64   1.0536236e-58
   0.0000000e+00  1.3979902e-132  1.2533871e-118  6.6926680e-107   1.4119160e-96   2.9230968e-87   9.7067388e-79   7.4131363e-71   1.6684651e-63   1.3200567e-56   4.2515878e-50   6.2814455e-44   4.5979674e-38
   0.0000000e+00  4.6770528e-135  4.0524153e-121  2.1192794e-109   4.4629678e-99   9.3965590e-90   3.2494674e-81   2.5922919e-73   6.1421300e-66   5.1535571e-59   1.7593953e-52   2.7796842e-46   2.1723767e-40
   0.0000000e+00   0.0000000e+00  2.3690761e-139  2.1390529e-128  7.8406922e-119   0.0000000e+00  3.5654988e-102   6.2496552e-95   3.1521429e-88   1.5648430e-82   0.0000000e+00   1.6773416e-70   8.7603092e-65
   0.0000000e+00   0.0000000e+00  1.9236369e-113  2.6788983e-101   5.5951446e-91   9.2516344e-82   2.3573719e-73   1.3439569e-65   2.2455103e-58   1.3309526e-51   3.2409044e-45   3.6290035e-39   2.0498741e-33
   0.0000000e+00  6.8856860e-164   0.0000000e+00  1.5916107e-143  1.4665269e-133   0.0000000e+00   0.0000000e+00   0.0000000e+00  2.6779826e-103   1.1544735e-97   1.6100927e-93   1.7000564e-86   2.6403911e-81
   0.0000000e+00  2.2003900e-124  1.0169262e-110   2.7320084e-99   2.9835213e-89   3.2571743e-80   6.0616793e-72   2.6888644e-64   3.6489597e-57   1.8127311e-50   3.7951725e-44   3.7402803e-38   1.8872067e-32
   0.0000000e+00   0.0000000e+00   0.0000000e+00  7.0087754e-145  7.7233241e-136  1.6647401e-125   0.0000000e+00   0.0000000e+00   0.0000000e+00   1.6629436e-99   5.9665025e-96   0.0000000e+00   1.5015748e-84
   0.0000000e+00  8.7526243e-155   0.0000000e+00   0.0000000e+00   0.0000000e+00   0.0000000e+00   0.0000000e+00   0.0000000e+00   0.0000000e+00   0.0000000e+00   3.6567173e-79   0.0000000e+00   0.0000000e+00
   0.0000000e+00   0.0000000e+00  2.2371390e-153   0.0000000e+00   0.0000000e+00  3.2712685e-124  3.1164356e-118   0.0000000e+00   0.0000000e+00   1.4302541e-97   0.0000000e+00   5.2483411e-87   1.6330979e-81
   0.0000000e+00   0.0000000e+00  1.5983370e-131  1.9379235e-120  9.8151952e-111  1.4853603e-101   6.2001429e-93   4.9080647e-85   1.1133863e-77   0.0000000e+00   0.0000000e+00   4.1378503e-58   2.9497172e-52
   0.0000000e+00  2.6528371e-165   0.0000000e+00  2.6539627e-144  1.3334049e-134   0.0000000e+00  2.5120251e-117  5.7104665e-110  2.2915386e-103   4.5570102e-97   1.9422630e-91   0.0000000e+00   0.0000000e+00
   0.0000000e+00  7.4092617e-149   0.0000000e+00   0.0000000e+00   0.0000000e+00   0.0000000e+00   0.0000000e+00   0.0000000e+00   0.0000000e+00   0.0000000e+00   2.4993328e-73   1.4090425e-69   2.7400453e-62
   0.0000000e+00  1.3846844e-133  1.1209241e-119  5.3842336e-108   1.0465216e-97   2.0340658e-88   6.5160338e-80   4.8568656e-72   1.0789720e-64   8.5157540e-58   2.7439389e-51   4.0868269e-45   3.0249788e-39
   0.0000000e+00  6.5469346e-164   0.0000000e+00  2.4324763e-143  1.6351004e-133   0.0000000e+00   0.0000000e+00  1.6873091e-110  4.2505428e-103   0.0000000e+00   3.5315225e-93   1.9966666e-86   5.1828878e-81
   0.0000000e+00  2.0451778e-149   0.0000000e+00   0.0000000e+00   0.0000000e+00   0.0000000e+00   0.0000000e+00   0.0000000e+00   0.0000000e+00   0.0000000e+00   7.3375329e-74   2.8854200e-69   9.3903766e-63
   0.0000000e+00   0.0000000e+00  6.5723461e-149  7.2813337e-138  1.7855087e-128   0.0000000e+00   0.0000000e+00   0.0000000e+00   5.8591486e-98   0.0000000e+00   0.0000000e+00   0.0000000e+00   1.7045369e-73
   0.0000000e+00   0.0000000e+00   0.0000000e+00  1.5939189e-144  2.8798776e-135  2.5353344e-125  2.4923127e-118  2.0446722e-111  8.5317078e-105   0.0000000e+00   0.0000000e+00   1.1851493e-88   9.9358349e-84
   0.0000000e+00  8.4089220e-166  9.4111186e-154  1.2596713e-142  4.4045242e-133  6.9662036e-124  1.7383760e-115  3.4082231e-108  1.2917609e-101   2.2858670e-95   7.8767876e-90   0.0000000e+00   0.0000000e+00
   0.0000000e+00   0.0000000e+00  1.4387764e-138  9.9616432e-128  2.3069677e-118   0.0000000e+00   0.0000000e+00   0.0000000e+00   0.0000000e+00   0.0000000e+00   0.0000000e+00   0.0000000e+00   0.0000000e+00
   0.0000000e+00  6.7620827e-149   0.0000000e+00   0.0000000e+00   0.0000000e+00  1.4809624e-105   3.4106580e-97   1.9720889e-89   3.8330140e-82   0.0000000e+00   0.0000000e+00   1.1676844e-62   7.9164467e-57
   0.0000000e+00  1.1163432e-163  2.3834698e-151  3.8404950e-140  1.5123659e-130  4.8438981e-121  1.0570136e-112  2.9919197e-105   1.8281020e-98   4.8133847e-92   1.9333163e-86   1.1329603e-80   5.7858165e-75
   0.0000000e+00  2.5256202e-126  1.4460862e-112  4.7326117e-101   6.2320662e-91   8.0875427e-82   1.7638044e-73   9.0840062e-66   1.4150277e-58   7.9753396e-52   1.8723580e-45   2.0426033e-39   1.1306407e-33
   0.0000000e+00  2.2865142e-124  1.0513100e-110   2.8184896e-99   3.0734718e-89   3.3556849e-80   6.2439688e-72   2.7701652e-64   3.7617729e-57   1.8703519e-50   3.9219734e-44   3.8755905e-38   1.9607882e-32
   0.0000000e+00   0.0000000e+00  8.9760101e-151  7.2706108e-140  1.9995323e-130   0.0000000e+00   0.0000000e+00   0.0000000e+00   0.0000000e+00   0.0000000e+00   0.0000000e+00   4.0832825e-82   0.0000000e+00
   0.0000000e+00  4.4375883e-124  2.0928262e-110   5.6785793e-99   6.2293178e-89   6.7945137e-80   1.2590333e-71   5.5470933e-64   7.4574002e-57   3.6621017e-50   7.5616616e-44   7.3316690e-38   3.6333071e-32
   0.0000000e+00   0.0000000e+00  2.2477109e-152   0.0000000e+00   0.0000000e+00  2.8776873e-123   0.0000000e+00   0.0000000e+00   0.0000000e+00   1.4424994e-96   5.6958433e-93   0.0000000e+00   0.0000000e+00
   0.0000000e+00  1.3250609e-124  6.2432646e-111   1.7162227e-99   1.9182667e-89   2.1462769e-80   4.0912976e-72   1.8576318e-64   2.5802648e-57   1.3115969e-50   2.8106059e-44   2.8379566e-38   1.4667263e-32
   0.0000000e+00  6.2529253e-165  1.3708678e-154   0.0000000e+00   0.0000000e+00   0.0000000e+00   0.0000000e+00   0.0000000e+00   0.0000000e+00   5.7175715e-99   7.9079455e-95   1.4321599e-88   1.9572832e-83
   0.0000000e+00  3.9359107e-153  6.6958928e-141  8.1201514e-130  4.6364745e-120  3.9741665e-111  1.3539385e-102   2.2455927e-95   8.5981155e-89   5.5253409e-83   0.0000000e+00   0.0000000e+00   0.0000000e+00
   0.0000000e+00   0.0000000e+00  4.3095703e-132  5.2712136e-121  3.1309954e-111   0.0000000e+00   0.0000000e+00   0.0000000e+00   0.0000000e+00   3.9837778e-72   1.4688252e-65   0.0000000e+00   0.0000000e+00
   0.0000000e+00  7.4417561e-136  6.2016675e-122  3.4031215e-110  7.4854267e-100   1.6790812e-90   6.0320210e-82   4.9591158e-74   1.2093801e-66   1.0393286e-59   3.6321487e-53   5.9407599e-47   4.7634879e-41
   0.0000000e+00  5.3261009e-131  4.2502400e-117  1.9115285e-105   3.4415020e-95   6.0630394e-86   1.7634962e-77   1.1952071e-69   2.4119971e-62   1.7321748e-55   5.0976665e-49   6.8953377e-43   4.6701657e-37
   0.0000000e+00   0.0000000e+00  2.4376184e-154  2.4013857e-143  3.4199690e-134  2.1435573e-124  4.0536973e-118  1.3921289e-111   0.0000000e+00   8.7849499e-98   2.8709825e-94   0.0000000e+00   0.0000000e+00
   0.0000000e+00   0.0000000e+00  1.5772348e-153  2.8401220e-143  4.2024713e-134   0.0000000e+00   0.0000000e+00   0.0000000e+00   0.0000000e+00   2.2796329e-97   1.5049467e-93   0.0000000e+00   0.0000000e+00
   0.0000000e+00  6.6650161e-125  3.3395152e-111  9.5906449e-100   1.1137402e-89   1.2834067e-80   2.5035853e-72   1.1615481e-64   1.6410968e-57   8.4470740e-51   1.8219077e-44   1.8375808e-38   9.4495183e-33
   0.0000000e+00   0.0000000e+00  1.0065323e-129  1.2492131e-118  7.3408206e-109   0.0000000e+00   0.0000000e+00   0.0000000e+00   0.0000000e+00   5.5191403e-70   1.5889381e-63   0.0000000e+00   0.0000000e+00
   0.0000000e+00  5.5108293e-124  2.5005008e-110   6.5518032e-99   6.9794826e-89   7.4272548e-80   1.3460996e-71   5.8270947e-64   7.7177819e-57   3.7406289e-50   7.6326800e-44   7.3204359e-38   3.5904425e-32
   0.0000000e+00  1.8442566e-161   0.0000000e+00   0.0000000e+00  2.1216175e-130  6.4192156e-120  1.2751186e-111  2.1148085e-104   8.1776443e-98   5.9495927e-92   5.0644971e-86   0.0000000e+00   0.0000000e+00
   0.0000000e+00   0.0000000e+00  1.6017108e-138  2.5757559e-127  1.9066482e-117   0.0000000e+00   0.0000000e+00   0.0000000e+00   0.0000000e+00   8.0515933e-79   1.2600766e-72   1.3169563e-67   3.9220116e-61
   0.0000000e+00   0.0000000e+00  1.7776514e-137  1.6794040e-126  6.3913743e-117  1.1628131e-108  5.0574685e-100   8.6941640e-93   3.9449859e-86   1.6021597e-80   0.0000000e+00   0.0000000e+00   0.0000000e+00
   0.0000000e+00   0.0000000e+00   0.0000000e+00   0.0000000e+00   0.0000000e+00   0.0000000e+00   0.0000000e+00   0.0000000e+00   0.0000000e+00   0.0000000e+00   0.0000000e+00   0.0000000e+00   0.0000000e+00
   0.0000000e+00   0.0000000e+00   0.0000000e+00  6.9086279e-145  1.7069213e-135   0.0000000e+00  1.5563555e-118  1.3366278e-111  3.5849223e-105   0.0000000e+00   0.0000000e+00   1.7974524e-88   0.0000000e+00
   0.0000000e+00  1.4411537e-164  3.2463737e-154   0.0000000e+00   0.0000000e+00   0.0000000e+00   0.0000000e+00  4.0798054e-112  6.7550434e-105   5.2279820e-98   1.0785460e-94   2.5304941e-87   1.1838186e-82
   0.0000000e+00   0.0000000e+00   0.0000000e+00   0.0000000e+00   0.0000000e+00   0.0000000e+00   0.0000000e+00   0.0000000e+00   0.0000000e+00   0.0000000e+00   0.0000000e+00   0.0000000e+00   0.0000000e+00
   0.0000000e+00  1.8941847e-141  8.1401818e-129  2.7425655e-117  5.9500899e-107   0.0000000e+00   0.0000000e+00   0.0000000e+00   0.0000000e+00   3.2119213e-66   1.3334594e-59   1.2097107e-53   1.4104083e-47
   0.0000000e+00  1.5654602e-149   0.0000000e+00   0.0000000e+00   0.0000000e+00   0.0000000e+00   0.0000000e+00   0.0000000e+00   0.0000000e+00   0.0000000e+00   4.8196300e-74   0.0000000e+00   1.9949184e-63
   0.0000000e+00   0.0000000e+00  1.6099140e-138  1.2069464e-127  4.0843290e-118   0.0000000e+00   0.0000000e+00   0.0000000e+00   0.0000000e+00   3.7179126e-80   0.0000000e+00   0.0000000e+00   0.0000000e+00
   0.0000000e+00  2.4651180e-149   0.0000000e+00   0.0000000e+00   0.0000000e+00   0.0000000e+00   0.0000000e+00   0.0000000e+00   0.0000000e+00   0.0000000e+00   7.8695782e-74   0.0000000e+00   3.4919317e-63
   0.0000000e+00   0.0000000e+00  1.9991058e-128  3.2691317e-117  3.2792575e-107   0.0000000e+00   0.0000000e+00   4.4572582e-82   2.3922354e-74   5.4693329e-67   2.6867972e-60   3.3342814e-54   3.2699448e-48
   0.0000000e+00   0.0000000e+00  8.0197525e-142  8.4092813e-131  3.8435353e-121  4.7993904e-113  3.1929839e-104   5.4327501e-97   2.3575982e-90   2.6554578e-84   0.0000000e+00   1.6389604e-72   4.9389684e-67
   0.0000000e+00   0.0000000e+00  1.5727400e-139  6.8288344e-129  3.3598225e-120   0.0000000e+00   0.0000000e+00   0.0000000e+00   0.0000000e+00   1.2899617e-81   0.0000000e+00   0.0000000e+00   0.0000000e+00
   0.0000000e+00  8.3107773e-151   0.0000000e+00   0.0000000e+00   0.0000000e+00  4.2487685e-109  2.9681473e-101   7.4454941e-94   6.3257384e-87   0.0000000e+00   5.6833942e-75   9.3052988e-68   6.4505990e-62
   0.0000000e+00   0.0000000e+00  1.9660967e-128  2.2518874e-117  9.9479775e-108   0.0000000e+00   0.0000000e+00   0.0000000e+00   0.0000000e+00   0.0000000e+00   0.0000000e+00   0.0000000e+00   0.0000000e+00
   0.0000000e+00  2.1070723e-128  1.4665687e-114  5.7341313e-103   8.9500635e-93   1.3621928e-83   3.4210488e-75   2.0081096e-67   3.5233963e-60   2.2107913e-53   5.7231317e-47   6.8319671e-41   4.1067410e-35
   0.0000000e+00  5.5261550e-162   0.0000000e+00   0.0000000e+00  1.6151466e-131  2.1749438e-120  5.3153149e-112  9.7221419e-105   4.0852079e-98   4.6359361e-92   2.7491897e-86   0.0000000e+00   4.3704452e-75
   0.0000000e+00  7.8681885e-127  4.7726532e-113  1.6442816e-101   2.2823783e-91   3.1116772e-82   7.0909503e-74   3.7997957e-66   6.1286955e-59   3.5592779e-52   8.5789831e-46   9.5785048e-40   5.4092625e-34
   0.0000000e+00   0.0000000e+00  5.7717598e-152   0.0000000e+00   0.0000000e+00  8.1205331e-123  1.8425369e-116   0.0000000e+00   0.0000000e+00   1.7801472e-96   0.0000000e+00   0.0000000e+00   0.0000000e+00
   0.0000000e+00  1.0091582e-151   0.0000000e+00   0.0000000e+00   0.0000000e+00  3.8796358e-110  8.8716840e-102   1.4591305e-94   5.5816922e-88   0.0000000e+00   1.1326983e-76   0.0000000e+00   0.0000000e+00
   0.0000000e+00  2.8399098e-142   0.0000000e+00   0.0000000e+00   0.0000000e+00   1.2042586e-99   1.7166118e-91   8.4462364e-84   1.3754827e-76   0.0000000e+00   0.0000000e+00   4.9196713e-58   0.0000000e+00
   0.0000000e+00   0.0000000e+00   0.0000000e+00   0.0000000e+00   0.0000000e+00   0.0000000e+00   0.0000000e+00   0.0000000e+00   0.0000000e+00   0.0000000e+00   1.9746900e-80   0.0000000e+00   2.4590999e-69
   0.0000000e+00   0.0000000e+00  1.9414243e-129  2.8180615e-118  2.2140831e-108   0.0000000e+00   0.0000000e+00   0.0000000e+00   0.0000000e+00   1.5915512e-68   6.5266230e-62   0.0000000e+00   5.5161229e-51
   0.0000000e+00  8.6251077e-124  3.8391439e-110   9.9315108e-99   1.0446773e-88   1.0991010e-79   1.9711683e-71   8.4348939e-64   1.1047964e-56   5.2992791e-50   1.0713261e-43   1.0199549e-37   4.9698590e-32
   0.0000000e+00  3.3564730e-156   0.0000000e+00   0.0000000e+00   0.0000000e+00  6.4353334e-115  1.9512309e-106   3.1415330e-99   1.1123925e-92   1.3630001e-86   3.6840307e-81   0.0000000e+00   0.0000000e+00
   0.0000000e+00  1.6485098e-124  8.3985658e-111   2.4289110e-99   2.8205757e-89   3.2359649e-80   6.2677972e-72   2.8780956e-64   4.0178641e-57   2.0412888e-50   4.3452860e-44   4.3270398e-38   2.1963096e-32
   0.0000000e+00  1.1888115e-146   0.0000000e+00   0.0000000e+00  4.1772578e-115  1.2164291e-103   1.2129358e-95   1.6411813e-88   0.0000000e+00   4.2644256e-74   2.3310004e-67   0.0000000e+00   0.0000000e+00
   0.0000000e+00  1.7730466e-124  8.3406445e-111   2.2906571e-99   2.5569860e-89   2.8572397e-80   5.4364929e-72   2.4627103e-64   3.4118509e-57   1.7292848e-50   3.6939694e-44   3.7187740e-38   1.9153654e-32
   0.0000000e+00  1.3372516e-123  5.8829888e-110   1.4976280e-98   1.5516010e-88   1.6077977e-79   2.8406315e-71   1.1996782e-63   1.5515283e-56   7.3495358e-50   1.4667940e-43   1.3775148e-37   6.6190348e-32
   0.0000000e+00  1.2263941e-161  3.4795749e-149  4.8928627e-138  1.6096950e-128  1.0694855e-118  1.3180122e-110  3.4272724e-103   2.2098334e-96   4.0266581e-90   1.7805200e-84   0.0000000e+00   0.0000000e+00
   0.0000000e+00  7.3753662e-130  5.2907189e-116  2.1565810e-104   3.5404354e-94   5.7131134e-85   1.5292234e-76   9.5855246e-69   1.7968308e-61   1.2036065e-54   3.3193368e-48   4.2179622e-42   2.6935189e-36
   0.0000000e+00   0.0000000e+00   0.0000000e+00  5.1967577e-143  1.0372461e-133  1.9571869e-123  2.4138273e-116  2.0698181e-109  6.8845743e-103   0.0000000e+00   0.0000000e+00   2.6206770e-86   3.3228052e-81
   0.0000000e+00  6.3934867e-164  1.4839771e-153   0.0000000e+00   0.0000000e+00   0.0000000e+00   0.0000000e+00   0.0000000e+00   0.0000000e+00   1.1695144e-97   9.5844484e-94   3.0805279e-87   2.9784215e-82
   0.0000000e+00  2.9185830e-137  2.1456111e-123  1.1031068e-111  2.2410635e-101   4.7008938e-92   1.4864861e-83   1.0735368e-75   2.2591855e-68   1.6039658e-61   4.5559885e-55   5.6142976e-49   2.9994098e-43
   0.0000000e+00   0.0000000e+00   0.0000000e+00   0.0000000e+00   0.0000000e+00   0.0000000e+00   0.0000000e+00   0.0000000e+00   0.0000000e+00   0.0000000e+00   7.7035258e-77   3.1071110e-70   1.3435782e-64
   0.0000000e+00   0.0000000e+00  3.2354731e-149  1.8008562e-138  9.9190752e-130   0.0000000e+00   0.0000000e+00   0.0000000e+00   0.0000000e+00   0.0000000e+00   0.0000000e+00   5.6498116e-79   2.6387705e-73
   0.0000000e+00  2.0793296e-132  1.5945019e-118  7.2364045e-107   1.3312685e-96   2.4549654e-87   7.4561489e-79   5.2890847e-71   1.1201748e-63   8.4347174e-57   2.6003737e-50   3.7079009e-44   2.6310639e-38
   0.0000000e+00   0.0000000e+00  6.3292610e-138  5.9491197e-127  2.2271768e-117  2.2057889e-109  1.3008862e-100   2.2852765e-93   1.0878874e-86   4.7723831e-81   0.0000000e+00   0.0000000e+00   0.0000000e+00
   0.0000000e+00  1.8794961e-150   0.0000000e+00   0.0000000e+00   0.0000000e+00  8.4587354e-111   0.0000000e+00   0.0000000e+00   0.0000000e+00   0.0000000e+00   5.2097490e-75   0.0000000e+00   3.5962965e-64
   0.0000000e+00  1.1743502e-150   0.0000000e+00  6.6321123e-128  1.3100662e-117   0.0000000e+00   0.0000000e+00   0.0000000e+00   0.0000000e+00   4.7569372e-79   0.0000000e+00   0.0000000e+00   0.0000000e+00
   0.0000000e+00   0.0000000e+00  6.0757845e-137  1.2999343e-125  1.1580217e-115   0.0000000e+00   2.0671886e-99   2.3875026e-91   5.2562880e-84   4.4999211e-77   6.4472019e-71   2.2800196e-64   1.9712334e-58
   0.0000000e+00   0.0000000e+00  1.4253292e-137  2.7945766e-126  2.3406422e-116   0.0000000e+00   0.0000000e+00   0.0000000e+00   0.0000000e+00   1.7179228e-78   1.2509679e-73   0.0000000e+00   0.0000000e+00
   0.0000000e+00   0.0000000e+00  1.4643787e-153   0.0000000e+00   0.0000000e+00  1.2586390e-124   0.0000000e+00   0.0000000e+00   0.0000000e+00   3.3205687e-97   1.2323748e-91   0.0000000e+00   5.4469405e-80
   0.0000000e+00   0.0000000e+00  3.9670711e-140  4.2240497e-129  1.9647156e-119  3.8294917e-111  1.9782893e-102   3.3652214e-95   1.4047406e-88   1.3935323e-82   0.0000000e+00   6.5456915e-71   1.8510279e-65
   0.0000000e+00  1.6530336e-133  1.2922367e-119  6.1793895e-108   1.1949765e-97   2.3348910e-88   7.4483174e-80   5.5200282e-72   1.2199366e-64   9.5639288e-58   3.0628026e-51   4.5549680e-45   3.3552786e-39
   0.0000000e+00  3.6398368e-125  1.9015416e-111  5.6774172e-100   6.8239650e-90   8.1065291e-81   1.6231276e-72   7.7059853e-65   1.1108741e-57   5.8175805e-51   1.2733568e-44   1.2999930e-38   6.7513720e-33
   0.0000000e+00  8.4981223e-157   0.0000000e+00   0.0000000e+00   0.0000000e+00  1.0959924e-115  2.6861096e-107  4.4798765e-100   1.6092355e-93   2.9103175e-87   1.5982121e-81   0.0000000e+00   0.0000000e+00
   0.0000000e+00  1.0443260e-123  4.5867196e-110   1.1732044e-98   1.2216345e-88   1.2740260e-79   2.2672659e-71   9.6346582e-64   1.2542876e-56   5.9848142e-50   1.2044402e-43   1.1427623e-37   5.5523296e-32
   0.0000000e+00  2.8864617e-124  1.3304352e-110   3.5816057e-99   3.9216587e-89   4.3017099e-80   8.0386617e-72   3.5797993e-64   4.8787049e-57   2.4338142e-50   5.1198510e-44   5.0786508e-38   2.5780598e-32
   0.0000000e+00  1.8618013e-127  1.2746293e-113  4.8316323e-102   7.2830167e-92   1.0657933e-82   2.5799834e-74   1.4587566e-66   2.4650627e-59   1.4907236e-52   3.7197055e-46   4.2776269e-40   2.4790853e-34
   0.0000000e+00  2.2508521e-131  1.6553094e-117  7.1732675e-106   1.2629269e-95   2.2276351e-86   6.4832971e-78   4.4192412e-70   9.0006674e-63   6.5203058e-56   1.9389440e-49   2.6613243e-43   1.8215856e-37
   0.0000000e+00  5.5150877e-129  3.7552404e-115  1.4491894e-103   2.2555575e-93   3.4464022e-84   8.7524628e-76   5.2114494e-68   9.2891009e-61   5.9266172e-54   1.5584827e-47   1.8887995e-41   1.1522459e-35
   0.0000000e+00   0.0000000e+00   0.0000000e+00  5.6509114e-143  8.9858438e-134  8.2210913e-124  5.5397690e-117  4.2298452e-110  1.2266332e-103   0.0000000e+00   0.0000000e+00   0.0000000e+00   0.0000000e+00
   0.0000000e+00  2.2582022e-163   0.0000000e+00  8.4777404e-143  5.8321272e-133   0.0000000e+00   0.0000000e+00  5.7814861e-110  1.5176279e-102   0.0000000e+00   0.0000000e+00   4.5399974e-86   0.0000000e+00
   0.0000000e+00  5.8227194e-124  2.5992214e-110   6.7699479e-99   7.1791831e-89   7.6301233e-80   1.3834242e-71   5.9869951e-64   7.9375144e-57   3.8563808e-50   7.9053011e-44   7.6443020e-38   3.7855581e-32
   0.0000000e+00   0.0000000e+00  2.1930143e-136  2.0952218e-125  8.0125560e-116  7.8604352e-108   4.5191419e-99   8.0711871e-92   3.9015508e-85   2.2208470e-79   0.0000000e+00   7.7098046e-69   0.0000000e+00
   0.0000000e+00  1.1087082e-150   0.0000000e+00   0.0000000e+00   0.0000000e+00  8.1162512e-111   0.0000000e+00   0.0000000e+00   0.0000000e+00   2.3713718e-81   0.0000000e+00   7.4274062e-69   2.4299350e-63
   0.0000000e+00   0.0000000e+00  1.7281688e-152   0.0000000e+00   0.0000000e+00  5.7731359e-123  3.2511031e-116  1.5880738e-109   0.0000000e+00   0.0000000e+00   0.0000000e+00   0.0000000e+00   0.0000000e+00
   0.0000000e+00   0.0000000e+00  2.7885380e-136  2.6578664e-125  1.0178233e-115  1.1521203e-107   6.2255130e-99   1.0981832e-91   5.2214731e-85   2.8067719e-79   0.0000000e+00   0.0000000e+00   0.0000000e+00
   0.0000000e+00  5.5177030e-166   0.0000000e+00  3.5259193e-144  9.6846105e-135   0.0000000e+00  1.4458517e-117  1.6780488e-110  4.2923001e-104   2.6342368e-98   0.0000000e+00   2.5280895e-87   3.1693118e-83
   0.0000000e+00   0.0000000e+00  7.7309015e-130  9.4593905e-119  5.3984406e-109   0.0000000e+00   0.0000000e+00   0.0000000e+00   5.4781515e-79   3.4916422e-71   0.0000000e+00   8.6274956e-59   7.0406461e-53
   0.0000000e+00  2.5101543e-123  1.0952599e-109   2.7702316e-98   2.8464837e-88   2.9236020e-79   5.1151258e-71   2.1360071e-63   2.7300892e-56   1.2777285e-49   2.5196988e-43   2.3401881e-37   1.1118550e-31
   0.0000000e+00  1.6885583e-134  1.3387713e-120  6.8379870e-109   1.4054663e-98   2.9461775e-89   9.9171746e-81   7.6997779e-73   1.7782809e-65   1.4502910e-58   4.8247241e-52   7.4903933e-46   5.7237250e-40
   0.0000000e+00  3.1297814e-124  1.4426459e-110   3.8881926e-99   4.2617205e-89   4.6812113e-80   8.7547169e-72   3.9008280e-64   5.3184741e-57   2.6535994e-50   5.5830762e-44   5.5402862e-38   2.8125288e-32
   0.0000000e+00   0.0000000e+00  1.6806579e-137  1.6025326e-126  6.1531014e-117  3.5215464e-109  3.0409602e-100   5.3843323e-93   2.6446517e-86   1.6873933e-80   0.0000000e+00   4.8594410e-69   0.0000000e+00
   0.0000000e+00   0.0000000e+00  7.1601209e-151  5.7280297e-140  1.5776542e-130   0.0000000e+00   0.0000000e+00   0.0000000e+00   0.0000000e+00   0.0000000e+00   0.0000000e+00   4.6906306e-82   0.0000000e+00
   0.0000000e+00   0.0000000e+00  8.4138341e-152   0.0000000e+00   0.0000000e+00  1.2303923e-122  2.1988024e-116   0.0000000e+00   0.0000000e+00   4.5859290e-96   8.8595062e-93   0.0000000e+00   0.0000000e+00
   0.0000000e+00   0.0000000e+00  5.3599599e-142  6.0771238e-131  3.0568211e-121  7.5220693e-113  3.5065613e-104   5.9103661e-97   2.4311319e-90   2.6813065e-84   0.0000000e+00   1.1669812e-72   3.3506174e-67
   0.0000000e+00  3.3079444e-166  1.8197851e-154  2.1009957e-143  9.8281534e-134  3.2196396e-125  2.2662948e-116  4.4966193e-109  1.2803499e-102   4.1298444e-96   3.6500377e-90   1.5949649e-85   1.7009939e-78
   0.0000000e+00   0.0000000e+00  1.4993580e-155  6.0909894e-144  1.1502788e-134  9.9085709e-125   0.0000000e+00   0.0000000e+00   0.0000000e+00   7.6526835e-99   5.8595661e-94   0.0000000e+00   2.2665322e-82
   0.0000000e+00  5.3533715e-162   0.0000000e+00  1.8867087e-141  1.6166471e-131   0.0000000e+00   0.0000000e+00  1.0369586e-108  2.4481642e-101   1.4748143e-95   1.9872022e-91   2.4898814e-84   4.2505049e-79
   0.0000000e+00  4.3014531e-124  2.0314535e-110   5.5131140e-99   6.0576144e-89   6.6218685e-80   1.2261034e-71   5.4098794e-64   7.2809088e-57   3.5745535e-50   7.3654418e-44   7.1120157e-38   3.5027764e-32
   0.0000000e+00  2.7456648e-159   0.0000000e+00   0.0000000e+00   0.0000000e+00  7.5205946e-118  1.6974658e-109  2.8027996e-102   1.0263368e-95   8.3539748e-90   7.1631687e-84   0.0000000e+00   0.0000000e+00
   0.0000000e+00  1.2348986e-149   0.0000000e+00   0.0000000e+00   0.0000000e+00  9.9462315e-108  8.9577587e-100   2.2752616e-92   1.9434109e-85   3.3679892e-80   1.5076414e-73   2.5278164e-66   1.7626630e-60
   0.0000000e+00  2.2659283e-123  9.9555545e-110   2.5257847e-98   2.6053537e-88   2.6858265e-79   4.7142865e-71   1.9777984e-63   2.5396642e-56   1.1936669e-49   2.3622354e-43   2.1987042e-37   1.0462439e-31
   0.0000000e+00  3.0914557e-126  2.0913162e-112  7.6278292e-101   1.0940269e-90   1.5073942e-81   3.4420165e-73   1.8287889e-65   2.9040103e-58   1.6534973e-51   3.8906574e-45   4.2267238e-39   2.3193356e-33
   0.0000000e+00  1.2659968e-147  1.3354178e-135  2.5008214e-124  1.9520538e-114  1.5384284e-104   2.3290849e-96   6.6111677e-89   7.0884371e-82   2.2504112e-75   2.4059060e-69   1.4957372e-62   1.1709836e-56
   0.0000000e+00  7.4377446e-142   0.0000000e+00   0.0000000e+00   0.0000000e+00   2.1003528e-99   1.3710600e-91   2.5320933e-84   1.1150827e-77   0.0000000e+00   1.2612335e-64   0.0000000e+00   0.0000000e+00
   0.0000000e+00   0.0000000e+00  4.0727408e-138  3.3444456e-127  8.4784164e-118   0.0000000e+00   0.0000000e+00   0.0000000e+00   0.0000000e+00   1.0928253e-80   0.0000000e+00   0.0000000e+00   0.0000000e+00
   0.0000000e+00   0.0000000e+00   0.0000000e+00  2.8833299e-143  4.8244376e-134  3.8166319e-124  3.2904031e-117  2.7130031e-110  7.1534195e-104   0.0000000e+00   0.0000000e+00   2.0968629e-88   0.0000000e+00
   0.0000000e+00  3.9458824e-123  1.7095990e-109   4.2830863e-98   4.3586296e-88   4.4320769e-79   7.6750719e-71   3.1740831e-63   4.0178831e-56   1.8622413e-49   3.6359212e-43   3.3423010e-37   1.5713216e-31
   0.0000000e+00  2.5735865e-130  1.8743037e-116  7.7423413e-105   1.2911646e-94   2.1247138e-85   5.8162678e-77   3.7300276e-69   7.1485525e-62   4.8875963e-55   1.3730646e-48   1.7756244e-42   1.1509312e-36
   0.0000000e+00   0.0000000e+00   0.0000000e+00  1.5462214e-142  2.0698987e-133  5.0744301e-123  4.5775370e-116  3.7025411e-109  1.1609385e-102   0.0000000e+00   0.0000000e+00   2.9165252e-86   3.5761691e-81
   0.0000000e+00  9.9644438e-162   0.0000000e+00   0.0000000e+00   0.0000000e+00  1.1522916e-120  3.5515614e-112  5.4937368e-105   1.3287697e-98   2.4208203e-92   2.3942380e-86   0.0000000e+00   5.2134373e-75
   0.0000000e+00  2.6801414e-149   0.0000000e+00   0.0000000e+00   0.0000000e+00  2.0582569e-106   2.2432751e-98   5.7926932e-91   5.0943137e-84   2.8053780e-78   1.7502186e-72   7.0586604e-65   4.9859775e-59
   0.0000000e+00  3.1247322e-149   0.0000000e+00   0.0000000e+00   0.0000000e+00   0.0000000e+00   0.0000000e+00   0.0000000e+00   0.0000000e+00   0.0000000e+00   1.3585555e-73   7.2758435e-68   4.5168963e-62
   0.0000000e+00  1.2861647e-140  1.0204902e-127  1.1324354e-115  3.7230782e-105   1.1881902e-95   5.8545784e-87   5.9705421e-79   1.7589463e-71   1.7952350e-64   7.2852971e-58   1.3950833e-51   1.2802193e-45
   0.0000000e+00   0.0000000e+00   0.0000000e+00  3.0980035e-143  4.8964574e-134  4.7213122e-124  1.5643548e-117  5.0729751e-111  2.3826634e-104   2.1275768e-98   2.7682121e-94   0.0000000e+00   2.3415090e-82
   0.0000000e+00  1.1336712e-135  8.6036039e-122  4.8587238e-110   1.0895173e-99   2.5563477e-90   9.2080598e-82   7.5650437e-74   1.8429505e-66   1.5717167e-59   5.4671727e-53   8.9996426e-47   7.1970288e-41
   0.0000000e+00   0.0000000e+00  4.0343478e-139  4.3682495e-128  2.1212071e-118  8.3854453e-110  3.3354794e-101   5.5746620e-94   2.2159694e-87   1.7298420e-81   0.0000000e+00   0.0000000e+00   0.0000000e+00
   0.0000000e+00  5.5254108e-157   0.0000000e+00   0.0000000e+00   0.0000000e+00  5.7684245e-116  1.5181256e-107  2.4281604e-100   8.0910097e-94   1.8024074e-87   8.9442751e-82   0.0000000e+00   0.0000000e+00
   0.0000000e+00   0.0000000e+00   0.0000000e+00   0.0000000e+00   0.0000000e+00   0.0000000e+00   0.0000000e+00   0.0000000e+00   0.0000000e+00   0.0000000e+00   0.0000000e+00   0.0000000e+00   0.0000000e+00
   0.0000000e+00  2.2238333e-124  1.0905356e-110   3.0638121e-99   3.4731221e-89   3.9023810e-80   7.4063224e-72   3.3423519e-64   4.5910503e-57   2.2962903e-50   4.8100000e-44   4.7108293e-38   2.3503921e-32
   0.0000000e+00  4.6846894e-124  2.1293105e-110   5.6650124e-99   6.1312870e-89   6.6554323e-80   1.2297942e-71   5.4165131e-64   7.3025123e-57   3.6032492e-50   7.5003770e-44   7.3676912e-38   3.7019870e-32
   0.0000000e+00  4.9659593e-124  2.2470954e-110   5.9509475e-99   6.4129735e-89   6.9321374e-80   1.2760156e-71   5.6004093e-64   7.5257498e-57   3.7021324e-50   7.6840956e-44   7.5270776e-38   3.7722359e-32
   0.0000000e+00  2.8819391e-140   0.0000000e+00   0.0000000e+00   0.0000000e+00   7.6593170e-98   1.5195629e-89   1.8323091e-81   6.3083883e-74   8.5752644e-67   3.3445094e-60   5.9446118e-54   5.4854174e-48
   0.0000000e+00  4.3894662e-151  3.5034736e-139  6.0886289e-128  2.4197855e-118  2.6255288e-109  7.7468660e-101   1.3983160e-93   6.2127052e-87   2.9690684e-81   0.0000000e+00   0.0000000e+00   0.0000000e+00
   0.0000000e+00  1.9121550e-137   0.0000000e+00   0.0000000e+00   0.0000000e+00   0.0000000e+00   0.0000000e+00   0.0000000e+00   0.0000000e+00   0.0000000e+00   0.0000000e+00   0.0000000e+00   0.0000000e+00
   0.0000000e+00  4.5866803e-153   0.0000000e+00   0.0000000e+00   0.0000000e+00   0.0000000e+00   0.0000000e+00   0.0000000e+00   0.0000000e+00   0.0000000e+00   1.9500788e-77   0.0000000e+00   0.0000000e+00
   0.0000000e+00  7.8655327e-141   0.0000000e+00   0.0000000e+00   0.0000000e+00   2.5642804e-98   1.6749212e-90   0.0000000e+00   0.0000000e+00   0.0000000e+00   0.0000000e+00   0.0000000e+00   0.0000000e+00
   0.0000000e+00  6.9911243e-124  3.1150750e-110   8.1123194e-99   8.6017226e-89   9.1477103e-80   1.6586429e-71   7.1771338e-64   9.5141083e-57   4.6206081e-50   9.4698502e-44   9.1603093e-38   4.5360305e-32
   0.0000000e+00   0.0000000e+00  2.8321283e-128  3.5851549e-117  2.1246060e-107   0.0000000e+00   0.0000000e+00   0.0000000e+00   1.5921727e-76   4.1151414e-69   9.5206324e-63   2.2832217e-56   2.0479176e-50
   0.0000000e+00  4.4350472e-154   0.0000000e+00   0.0000000e+00   0.0000000e+00  2.2229150e-113   0.0000000e+00   0.0000000e+00   0.0000000e+00   0.0000000e+00   1.2801750e-78   0.0000000e+00   0.0000000e+00
   0.0000000e+00  2.1735301e-149   0.0000000e+00   0.0000000e+00   0.0000000e+00   0.0000000e+00   0.0000000e+00   0.0000000e+00   0.0000000e+00   0.0000000e+00   7.6300975e-74   1.2155146e-68   1.3544019e-62
   0.0000000e+00   0.0000000e+00  2.0302750e-149  9.5186409e-139   0.0000000e+00   0.0000000e+00   0.0000000e+00   0.0000000e+00   0.0000000e+00   0.0000000e+00   0.0000000e+00   5.2828172e-79   2.5674822e-73
   0.0000000e+00  3.4155574e-137  2.8206380e-123  1.6779949e-111  3.9646963e-101   9.8667167e-92   3.7620385e-83   3.2359402e-75   8.2405351e-68   7.3484454e-61   2.6546339e-54   4.5897160e-48   3.8306387e-42
   0.0000000e+00  4.7362401e-123  1.9935340e-109   4.8891795e-98   4.8842627e-88   4.8919713e-79   8.3594863e-71   3.4155265e-63   4.2783059e-56   1.9649790e-49   3.8072032e-43   3.4800876e-37   1.6282970e-31
   0.0000000e+00  2.4276994e-163   0.0000000e+00   0.0000000e+00   0.0000000e+00   0.0000000e+00   0.0000000e+00   0.0000000e+00  3.5314118e-103   0.0000000e+00   0.0000000e+00   3.4914761e-86   5.0770833e-81
   0.0000000e+00  1.8500970e-132  1.3583233e-118  6.1160567e-107   1.1161850e-96   2.0687237e-87   6.2423667e-79   4.3957748e-71   9.2498727e-64   6.9076667e-57   2.1156510e-50   3.0105876e-44   2.1245186e-38
   0.0000000e+00  1.4462445e-127  8.9965798e-114  3.1803032e-102   4.5521316e-92   6.4102284e-83   1.5045082e-74   8.3035070e-67   1.3750450e-59   8.1687104e-53   2.0057714e-46   2.2731156e-40   1.2986497e-34
   0.0000000e+00   0.0000000e+00  4.2411754e-132  5.1340774e-121  2.8987421e-111   0.0000000e+00   0.0000000e+00   0.0000000e+00   7.5681473e-81   2.0842644e-73   0.0000000e+00   6.2141586e-61   4.9497967e-55
   0.0000000e+00  6.2435482e-144   0.0000000e+00   0.0000000e+00   0.0000000e+00  1.4820318e-101   6.4981491e-94   4.7255031e-87   0.0000000e+00   0.0000000e+00   9.0550958e-67   0.0000000e+00   0.0000000e+00
   0.0000000e+00   0.0000000e+00  1.4033733e-136  1.3337573e-125  5.1031911e-116  3.1872506e-108   2.5980977e-99   4.5959690e-92   2.2488389e-85   1.3698483e-79   0.0000000e+00   3.6937141e-68   0.0000000e+00
   0.0000000e+00  1.6674630e-151   0.0000000e+00   0.0000000e+00   0.0000000e+00  8.6280847e-111   0.0000000e+00   0.0000000e+00   0.0000000e+00   0.0000000e+00   5.7650498e-76   0.0000000e+00   0.0000000e+00
   0.0000000e+00  3.7715937e-162   0.0000000e+00  1.3234548e-141  1.1695552e-131   0.0000000e+00   0.0000000e+00  8.1894767e-109  1.8618901e-101   1.3745171e-95   1.5595755e-91   1.9336603e-84   3.1993434e-79
   0.0000000e+00  3.9521775e-126  2.2528587e-112  7.2644661e-101   9.5391912e-91   1.2320106e-81   2.6805490e-73   1.3751190e-65   2.1247117e-58   1.1835350e-51   2.7347167e-45   2.9238932e-39   1.5824729e-33
   0.0000000e+00   0.0000000e+00  2.3228097e-137  2.2242247e-126  8.6370333e-117  1.7702153e-108  7.3114604e-100   1.2618217e-92   5.6695170e-86   2.6664043e-80   0.0000000e+00   0.0000000e+00   0.0000000e+00
   0.0000000e+00   0.0000000e+00  8.9206440e-147  6.1751334e-136  1.1164249e-126   0.0000000e+00   0.0000000e+00   0.0000000e+00   0.0000000e+00   0.0000000e+00   0.0000000e+00   7.8563559e-77   3.0129613e-71
   0.0000000e+00  6.1363391e-124  2.7628880e-110   7.2867774e-99   7.8196754e-89   8.4205731e-80   1.5433833e-71   6.7447989e-64   9.0246397e-57   4.4196922e-50   9.1336239e-44   8.9107569e-38   4.4463718e-32
   0.0000000e+00  1.2528867e-159   0.0000000e+00   0.0000000e+00   0.0000000e+00  4.4179686e-118  9.1913742e-110  1.5547331e-102   6.0556795e-96   4.5118934e-90   3.9108583e-84   0.0000000e+00   0.0000000e+00
   0.0000000e+00  4.2414638e-151  7.3733999e-139  5.4813249e-128  1.6531255e-118  6.6670629e-109  1.5865732e-100   2.8085722e-93   1.2457088e-86   1.1852603e-81   0.0000000e+00   5.0770347e-69   6.9443092e-63
   0.0000000e+00  2.4321730e-155   0.0000000e+00   0.0000000e+00   0.0000000e+00  3.4378334e-114  1.0623016e-105   1.7206848e-98   5.5084365e-92   9.7041897e-86   4.8763046e-80   7.0661375e-75   1.0402874e-68
   0.0000000e+00  1.5365629e-123  6.6394251e-110   1.6758676e-98   1.7237929e-88   1.7791827e-79   3.1344021e-71   1.3195639e-63   1.7033945e-56   8.0638808e-50   1.6115252e-43   1.5207527e-37   7.3503166e-32
   0.0000000e+00  6.6467586e-124  2.9820494e-110   7.8381278e-99   8.3839138e-89   9.0003899e-80   1.6446479e-71   7.1667496e-64   9.5629221e-57   4.6707952e-50   9.6280552e-44   9.3703523e-38   4.6644947e-32
   0.0000000e+00  1.9746731e-123  8.9461239e-110   2.3253867e-98   2.4480904e-88   2.5668180e-79   4.5660652e-71   1.9379707e-63   2.5123628e-56   1.1897599e-49   2.3678931e-43   2.2123763e-37   1.0552075e-31
   0.0000000e+00  1.7664261e-151  2.2318812e-139  2.8107178e-128  1.6657285e-118  1.6476068e-109  5.2475089e-101   8.7370636e-94   3.3480865e-87   2.0343106e-81   0.0000000e+00   0.0000000e+00   0.0000000e+00
   0.0000000e+00  2.5493673e-123  1.0862483e-109   2.7006721e-98   2.7359257e-88   2.7801540e-79   4.8225319e-71   1.9997334e-63   2.5427753e-56   1.1859189e-49   2.3344031e-43   2.1693024e-37   1.0324638e-31
   0.0000000e+00   0.0000000e+00  5.9346513e-137  5.2889516e-126  2.0517346e-116   0.0000000e+00   0.0000000e+00   0.0000000e+00   0.0000000e+00   1.2102807e-78   0.0000000e+00   0.0000000e+00   0.0000000e+00
   0.0000000e+00   0.0000000e+00  1.1991084e-135  2.4084273e-124  2.0165199e-114   0.0000000e+00   0.0000000e+00   0.0000000e+00   0.0000000e+00   6.8978412e-77   0.0000000e+00   0.0000000e+00   0.0000000e+00
   0.0000000e+00  8.1581624e-124  3.6265243e-110   9.4358154e-99   9.9950903e-89   1.0624981e-79   1.9242634e-71   8.3152844e-64   1.1007129e-56   5.3363627e-50   1.0919147e-43   1.0549205e-37   5.2151377e-32
   0.0000000e+00   0.0000000e+00  7.4382647e-152   0.0000000e+00   0.0000000e+00  1.0104431e-122  3.1908067e-117   0.0000000e+00   0.0000000e+00   3.8200633e-96   2.7161366e-91   0.0000000e+00   2.7219387e-79
   0.0000000e+00   0.0000000e+00   0.0000000e+00  1.0457425e-142  1.5555105e-133  1.6846984e-123  3.7148560e-117   0.0000000e+00   0.0000000e+00   0.0000000e+00   0.0000000e+00   0.0000000e+00   0.0000000e+00
   0.0000000e+00   0.0000000e+00   0.0000000e+00  1.1210520e-141  1.8138000e-132  1.5798648e-122  1.1044947e-115  8.3159477e-109  2.0365081e-102   0.0000000e+00   0.0000000e+00   0.0000000e+00   0.0000000e+00
   0.0000000e+00  3.5135437e-129  2.3578844e-115  8.9722624e-104   1.3813338e-93   2.1003064e-84   5.3387459e-76   3.1874331e-68   5.6991263e-61   3.6437389e-54   9.5999337e-48   1.1642696e-41   7.0938012e-36
   0.0000000e+00  1.3444899e-122  5.4783037e-109   1.2958466e-97   1.2504542e-87   1.2108506e-78   2.0016470e-70   7.9344205e-63   9.6542292e-56   4.3106838e-49   8.1215852e-43   7.2184277e-37   3.2842609e-31
   0.0000000e+00  1.8485286e-162  1.1614386e-151   0.0000000e+00   0.0000000e+00   0.0000000e+00   0.0000000e+00   0.0000000e+00   0.0000000e+00   8.0713669e-96   1.5293887e-91   0.0000000e+00   0.0000000e+00
   0.0000000e+00  7.1826554e-124  3.2176790e-110   8.4465367e-99   9.0226076e-89   9.6737857e-80   1.7652318e-71   7.6812021e-64   1.0234524e-56   4.9913212e-50   1.0273321e-43   9.9841429e-38   4.9625149e-32
   0.0000000e+00   0.0000000e+00  4.2169895e-130  5.1739916e-119  2.9669212e-109   0.0000000e+00   0.0000000e+00   2.5672446e-86   1.0952402e-78   1.8548592e-71   0.0000000e+00   5.8638603e-59   4.7271691e-53
   0.0000000e+00  1.8076954e-130  1.2127308e-116  4.7498480e-105   7.5830188e-95   1.2165218e-85   3.2465852e-77   2.0414426e-69   3.8545245e-62   2.5999792e-55   7.2385500e-49   9.3263332e-43   6.0128855e-37
   0.0000000e+00   0.0000000e+00  4.0561334e-137  3.8172288e-126  1.4479557e-116  5.5063843e-109  6.8604771e-100   1.2032737e-92   5.9219673e-86   3.4677125e-80   0.0000000e+00   1.4419322e-68   0.0000000e+00
   0.0000000e+00  8.9172628e-165  2.7089055e-154  1.1133888e-142  1.0518919e-132   0.0000000e+00  4.4830211e-115  6.7061791e-108  6.1427097e-102   5.2701814e-95   1.1770986e-88   1.4948764e-83   9.2905165e-77
   0.0000000e+00  6.3994032e-163  1.5022812e-152   0.0000000e+00   0.0000000e+00   0.0000000e+00   0.0000000e+00   0.0000000e+00   0.0000000e+00   1.1055792e-96   9.5419499e-93   2.3289604e-86   3.3758843e-81
   0.0000000e+00  7.9987674e-124  3.5673408e-110   9.3247752e-99   9.9199941e-89   1.0594687e-79   1.9258723e-71   8.3497055e-64   1.1086316e-56   5.3882759e-50   1.1054087e-43   1.0709383e-37   5.3064888e-32
   0.0000000e+00  1.2449654e-133  9.3470994e-120  4.6459529e-108   9.2773018e-98   1.9024405e-88   6.1856079e-80   4.6467621e-72   1.0386618e-64   8.1814115e-58   2.6376796e-51   3.9652074e-45   2.9330964e-39
   0.0000000e+00   0.0000000e+00  6.5060933e-152   0.0000000e+00   0.0000000e+00  1.3645204e-122  4.7781957e-116  1.4003473e-109   0.0000000e+00   7.0886673e-96   1.5774358e-92   1.3311350e-85   0.0000000e+00
   0.0000000e+00   0.0000000e+00  3.9598048e-136  7.8616154e-125  6.3321827e-115   0.0000000e+00   0.0000000e+00   0.0000000e+00   0.0000000e+00   3.4471297e-77   0.0000000e+00   0.0000000e+00   0.0000000e+00
   0.0000000e+00  6.6028060e-123  2.7267938e-109   6.5739257e-98   6.4624342e-88   6.3781367e-79   1.0747631e-70   4.3344932e-63   5.3641998e-56   2.4361236e-49   4.6705753e-43   4.2294031e-37   1.9613437e-31
   0.0000000e+00  8.8516671e-150   0.0000000e+00   0.0000000e+00   0.0000000e+00   0.0000000e+00   0.0000000e+00   0.0000000e+00   0.0000000e+00   1.2805197e-79   2.2583052e-74   0.0000000e+00   0.0000000e+00
   0.0000000e+00  1.4389401e-123  6.2632893e-110   1.5932182e-98   1.6509463e-88   1.7164968e-79   3.0448103e-71   1.2899836e-63   1.6752403e-56   7.9755656e-50   1.6026183e-43   1.5206906e-37   7.3882668e-32
   0.0000000e+00  1.7869112e-131  1.2536928e-117  5.3302628e-106   9.2038286e-96   1.6130288e-86   4.6221430e-78   3.1027806e-70   6.2347808e-63   4.4537731e-56   1.3083342e-49   1.7834842e-43   1.2087176e-37
   0.0000000e+00  2.7579859e-148   0.0000000e+00   0.0000000e+00   0.0000000e+00   0.0000000e+00   0.0000000e+00   0.0000000e+00   0.0000000e+00   0.0000000e+00   9.9288813e-73   0.0000000e+00   8.7032508e-62
   0.0000000e+00   0.0000000e+00  2.5517318e-140  2.5458766e-129  1.0608641e-119   0.0000000e+00  1.0099976e-103   2.4195807e-96   2.1467407e-89   4.8639530e-83   0.0000000e+00   8.2550861e-71   2.4898724e-65
   0.0000000e+00  9.4095988e-124  4.1689390e-110   1.0823046e-98   1.1438287e-88   1.2136801e-79   2.1927550e-71   9.4519701e-64   1.2480399e-56   6.0340455e-50   1.2314948e-43   1.1870371e-37   5.8530335e-32
   0.0000000e+00  1.1761505e-124  6.2069186e-111   1.8642855e-99   2.2409972e-89   2.6500395e-80   5.2545517e-72   2.4626724e-64   3.4943977e-57   1.7966825e-50   3.8523253e-44   3.8462241e-38   1.9496588e-32
   0.0000000e+00  7.9248911e-124  3.5380503e-110   9.2572127e-99   9.8570854e-89   1.0536300e-79   1.9168025e-71   8.3164504e-64   1.1049623e-56   5.3738951e-50   1.1030960e-43   1.0692787e-37   5.3010035e-32
   0.0000000e+00  6.2171490e-128  3.8782190e-114  1.3808366e-102   1.9917498e-92   2.8399950e-83   6.7723261e-75   3.7972453e-67   6.3844565e-60   3.8465447e-53   9.5634452e-47   1.0957630e-40   6.3184678e-35
   0.0000000e+00  1.5371448e-122  6.3115065e-109   1.5064810e-97   1.4637974e-87   1.4255642e-78   2.3673017e-70   9.4058287e-63   1.1459438e-55   5.1196839e-49   9.6473444e-43   8.5784223e-37   3.9031282e-31
   0.0000000e+00   0.0000000e+00  8.5019411e-152   0.0000000e+00   0.0000000e+00  1.1623429e-122  2.2769773e-116   0.0000000e+00   0.0000000e+00   3.1281214e-96   0.0000000e+00   0.0000000e+00   0.0000000e+00
   0.0000000e+00  1.0341117e-147   0.0000000e+00   0.0000000e+00   0.0000000e+00   0.0000000e+00   0.0000000e+00   0.0000000e+00   0.0000000e+00   0.0000000e+00   3.5904950e-72   1.3532733e-67   4.5411747e-61
   0.0000000e+00  1.2272371e-123  5.3808190e-110   1.3802300e-98   1.4419786e-88   1.5119308e-79   2.7030209e-71   1.1536651e-63   1.5089310e-56   7.2322762e-50   1.4630439e-43   1.3977575e-37   6.8350734e-32
   0.0000000e+00  1.0323323e-161   0.0000000e+00  3.7663791e-141  2.8051073e-131   0.0000000e+00   0.0000000e+00  1.7603275e-108  5.8545546e-101   5.6932559e-96   1.7723448e-91   3.3566995e-84   5.4696821e-79
   0.0000000e+00  8.8293188e-124  3.9243220e-110   1.0224212e-98   1.0841957e-88   1.1543646e-79   2.0919745e-71   9.0431864e-64   1.1972817e-56   5.8028755e-50   1.1872214e-43   1.1471924e-37   5.6694738e-32
   0.0000000e+00  1.1325507e-163  2.9886803e-153   0.0000000e+00   0.0000000e+00   0.0000000e+00   0.0000000e+00   0.0000000e+00   0.0000000e+00   1.5983764e-97   2.8145539e-93   0.0000000e+00   7.4529785e-82
   0.0000000e+00  1.5920563e-148   0.0000000e+00   0.0000000e+00   0.0000000e+00  6.2948712e-108   0.0000000e+00   0.0000000e+00   0.0000000e+00   0.0000000e+00   4.3187688e-73   0.0000000e+00   0.0000000e+00
   0.0000000e+00  6.9709312e-135  4.7725104e-121  2.6766736e-109   5.9011843e-99   1.3804806e-89   4.7997863e-81   3.8194527e-73   9.0188896e-66   7.4222245e-59   2.5083067e-52   4.0090522e-46   3.1083075e-40
   0.0000000e+00  5.3244131e-145  2.2935079e-132  2.8313109e-121  1.6686853e-111  8.6992928e-102   1.2668440e-93   3.6464786e-86   3.7664967e-79   8.8503316e-73   0.0000000e+00   7.4100110e-60   5.6762243e-54
   0.0000000e+00  1.9570044e-126  1.1746787e-112  3.9632319e-101   5.4038764e-91   7.2253935e-82   1.6139807e-73   8.4815142e-66   1.3380464e-58   7.5837608e-52   1.7780363e-45   1.9242864e-39   1.0513594e-33
   0.0000000e+00  1.1670723e-123  5.1422340e-110   1.3269795e-98   1.3940915e-88   1.4701799e-79   2.6410174e-71   1.1320425e-63   1.4865090e-56   7.1490800e-50   1.4511415e-43   1.3912409e-37   6.8237292e-32
   0.0000000e+00  4.9312512e-162   0.0000000e+00   0.0000000e+00   0.0000000e+00   0.0000000e+00  2.7469835e-113  5.6961534e-107   0.0000000e+00   1.5276781e-92   9.4356934e-87   6.0059865e-81   9.1218330e-75
   0.0000000e+00  3.6798819e-163  8.8226345e-153   0.0000000e+00   0.0000000e+00   0.0000000e+00   0.0000000e+00   0.0000000e+00   0.0000000e+00   6.9796430e-97   5.9732571e-93   1.1466228e-86   1.9380517e-81
   0.0000000e+00  2.5965129e-123  1.1452380e-109   2.9195930e-98   3.0238099e-88   3.1273571e-79   5.4844609e-71   2.2990049e-63   2.9454978e-56   1.3785636e-49   2.7113525e-43   2.5026447e-37   1.1785370e-31
   0.0000000e+00   0.0000000e+00   0.0000000e+00  3.1306532e-141  5.5088727e-132  4.0130371e-122  3.3149485e-115  2.6246930e-108  6.9206650e-102   0.0000000e+00   0.0000000e+00   0.0000000e+00   0.0000000e+00
   0.0000000e+00   0.0000000e+00  4.6280871e-144  3.6521578e-133  9.0017865e-124   0.0000000e+00   0.0000000e+00   0.0000000e+00   0.0000000e+00   0.0000000e+00   0.0000000e+00   3.2994987e-75   5.1275200e-70
   0.0000000e+00  3.1137246e-150   0.0000000e+00   0.0000000e+00   0.0000000e+00  2.5403768e-108  3.9628656e-100   6.9368270e-93   3.1547815e-86   0.0000000e+00   2.5772956e-74   3.0958221e-67   2.4434775e-61
   0.0000000e+00  2.2433504e-148   0.0000000e+00   0.0000000e+00   0.0000000e+00   0.0000000e+00   0.0000000e+00   0.0000000e+00   0.0000000e+00   0.0000000e+00   7.2991355e-73   0.0000000e+00   4.3399373e-62
   0.0000000e+00  5.8072610e-139  6.8142630e-127  2.4976479e-115  2.7945472e-105   0.0000000e+00   0.0000000e+00   0.0000000e+00   0.0000000e+00   7.8412983e-66   3.9607418e-59   7.2774354e-54   2.9279645e-47
   0.0000000e+00  1.4413148e-123  6.3076841e-110   1.6149988e-98   1.6838603e-88   1.7617673e-79   3.1426993e-71   1.3381107e-63   1.7457997e-56   8.3462838e-50   1.6837762e-43   1.6042976e-37   7.8228180e-32
   0.0000000e+00   0.0000000e+00  8.5078552e-138   0.0000000e+00   0.0000000e+00  3.4662076e-106   3.8547268e-98   9.9806806e-91   8.8061607e-84   4.9371673e-78   2.7346778e-72   1.2296342e-64   8.7104794e-59
   0.0000000e+00   0.0000000e+00   0.0000000e+00   0.0000000e+00   0.0000000e+00   0.0000000e+00   0.0000000e+00   0.0000000e+00   0.0000000e+00   0.0000000e+00   0.0000000e+00   0.0000000e+00   0.0000000e+00
   0.0000000e+00  1.7103869e-125  9.8360891e-112  3.2756642e-100   4.4534194e-90   5.9042113e-81   1.3029259e-72   6.7049643e-65   1.0306360e-57   5.6747209e-51   1.2899515e-44   1.3521497e-38   7.1520851e-33
   0.0000000e+00   0.0000000e+00  3.5645227e-136  3.3984061e-125  1.3006873e-115  2.2024004e-107   9.6040928e-99   1.6748756e-91   7.7232204e-85   3.5374013e-79   0.0000000e+00   0.0000000e+00   0.0000000e+00
   0.0000000e+00  2.6778889e-162  1.2523432e-151   0.0000000e+00   0.0000000e+00   0.0000000e+00   0.0000000e+00   0.0000000e+00   0.0000000e+00   8.0194894e-96   1.6077991e-91   0.0000000e+00   0.0000000e+00
   0.0000000e+00   0.0000000e+00  4.9869384e-134  9.6498653e-123  7.7373918e-113   0.0000000e+00   0.0000000e+00   0.0000000e+00   0.0000000e+00   0.0000000e+00   0.0000000e+00   0.0000000e+00   0.0000000e+00
   0.0000000e+00  2.1273827e-123  9.1356984e-110   2.2942714e-98   2.3482627e-88   2.4129353e-79   4.2317458e-71   1.7734382e-63   2.2790859e-56   1.0741658e-49   2.1371140e-43   2.0088006e-37   9.6688266e-32
   0.0000000e+00   0.0000000e+00  1.1913445e-126  1.4438568e-115  8.0817414e-106   1.9325405e-98   1.4148774e-88   1.1324133e-80   2.4262244e-73   4.3996694e-67   1.5712634e-60   7.4745660e-54   5.3704258e-48
   0.0000000e+00  1.3727634e-122  5.7366628e-109   1.3826855e-97   1.3558811e-87   1.3303300e-78   2.2230106e-70   8.8970569e-63   1.0912246e-55   4.9034218e-49   9.2836353e-43   8.2764520e-37   3.7727866e-31
   0.0000000e+00   0.0000000e+00  2.0196664e-141  1.8835099e-130  7.0139319e-121   0.0000000e+00   0.0000000e+00   0.0000000e+00   4.9838212e-91   1.1458748e-84   0.0000000e+00   4.5752236e-72   1.4301830e-66
   0.0000000e+00  3.9188814e-122  1.5408885e-108   3.5284745e-97   3.2992974e-87   3.1009314e-78   4.9777868e-70   1.9177374e-62   2.2699501e-55   9.8675132e-49   1.8111029e-42   1.5703751e-36   6.9715059e-31
   0.0000000e+00  4.3641465e-123  1.8207681e-109   4.4412203e-98   4.4180768e-88   4.4148639e-79   7.5332989e-71   3.0756601e-63   3.8537123e-56   1.7721008e-49   3.4413164e-43   3.1584976e-37   1.4849220e-31
   0.0000000e+00   0.0000000e+00  2.2939784e-151   0.0000000e+00   0.0000000e+00  3.5428339e-122  4.4140459e-117   0.0000000e+00   0.0000000e+00   2.1221926e-95   1.0211257e-89   7.9072762e-85   9.6064771e-78
   0.0000000e+00  3.6188081e-140   0.0000000e+00   0.0000000e+00   0.0000000e+00   1.1993560e-97   9.3121158e-90   2.3723367e-82   2.6741207e-75   0.0000000e+00   2.6352612e-62   8.9711898e-56   7.3624342e-50
   0.0000000e+00  1.8093189e-129  1.1619356e-115  4.2786420e-104   6.4251481e-94   9.6272908e-85   2.4222366e-76   1.4380333e-68   2.5656778e-61   1.6390280e-54   4.3283416e-48   5.2754826e-42   3.2286052e-36
   0.0000000e+00   0.0000000e+00  1.3727436e-126  1.7772375e-115  1.0739348e-105   0.0000000e+00   0.0000000e+00   0.0000000e+00   0.0000000e+00   3.5102445e-68   0.0000000e+00   0.0000000e+00   0.0000000e+00
   0.0000000e+00   0.0000000e+00  3.5192312e-128  4.4128672e-117  2.5824829e-107   0.0000000e+00   0.0000000e+00   0.0000000e+00   0.0000000e+00   4.4899750e-70   0.0000000e+00   0.0000000e+00   0.0000000e+00
   0.0000000e+00   0.0000000e+00  7.4797963e-147  5.0819839e-136  8.4981938e-127   0.0000000e+00   0.0000000e+00   0.0000000e+00   0.0000000e+00   0.0000000e+00   0.0000000e+00   8.2075621e-77   3.4489663e-71
   0.0000000e+00   0.0000000e+00  2.0323942e-142  1.5172937e-131  2.8345805e-122   0.0000000e+00   0.0000000e+00   0.0000000e+00   0.0000000e+00   0.0000000e+00   0.0000000e+00   1.8555525e-74   0.0000000e+00
   0.0000000e+00  1.9680934e-157   0.0000000e+00   0.0000000e+00   0.0000000e+00  5.4023076e-116  1.2535339e-107  2.0800342e-100   7.4549086e-94   5.1855478e-88   5.3728424e-82   0.0000000e+00   0.0000000e+00
   0.0000000e+00  1.5903083e-123  6.9642288e-110   1.7839111e-98   1.8602749e-88   1.9460599e-79   3.4705513e-71   1.4768807e-63   1.9253961e-56   9.1970938e-50   1.8533205e-43   1.7637372e-37   8.5888333e-32
   0.0000000e+00   0.0000000e+00  1.2559145e-124  4.6686235e-113  3.4162377e-102   1.4662551e-92   6.4743072e-84   6.0663367e-76   1.6450412e-68   1.5100165e-61   5.6359205e-55   1.0584617e-48   9.1968531e-43
   0.0000000e+00   0.0000000e+00  9.8523723e-149  5.5673223e-138  2.1784755e-129   0.0000000e+00   0.0000000e+00   0.0000000e+00   0.0000000e+00   0.0000000e+00   0.0000000e+00   1.4422454e-78   6.3987062e-73
   0.0000000e+00   0.0000000e+00  4.5172856e-137  2.5540984e-126  1.9982361e-117  1.3406446e-107   1.9837962e-99   4.9825678e-92   4.2955983e-85   3.2439221e-80   0.0000000e+00   6.4216991e-66   4.5846458e-60
   0.0000000e+00   0.0000000e+00   0.0000000e+00  4.8640329e-141  8.0114969e-132  6.6516276e-122  5.0738767e-115  3.9602552e-108  9.9436650e-102   0.0000000e+00   0.0000000e+00   0.0000000e+00   0.0000000e+00
   0.0000000e+00  8.0284103e-149   0.0000000e+00   0.0000000e+00   0.0000000e+00   0.0000000e+00   0.0000000e+00   0.0000000e+00   0.0000000e+00   0.0000000e+00   3.1276773e-73   8.1089240e-68   6.8942014e-62
   0.0000000e+00  1.1064236e-152   0.0000000e+00   0.0000000e+00   0.0000000e+00  1.8838439e-111  5.0021658e-103   8.0411907e-96   2.6496185e-89   2.4882944e-83   2.1957060e-77   0.0000000e+00   0.0000000e+00
   0.0000000e+00  1.3605915e-136  1.0613587e-122  7.1019871e-111  1.7986271e-100   5.0790403e-91   1.9328254e-82   1.6518492e-74   4.1729180e-67   3.6219765e-60   1.2908773e-53   2.2409546e-47   1.8426075e-41
   0.0000000e+00  6.7607628e-151   0.0000000e+00   0.0000000e+00   0.0000000e+00   0.0000000e+00   0.0000000e+00   0.0000000e+00   0.0000000e+00   0.0000000e+00   6.3254479e-75   2.4692050e-69   1.5190164e-63
   0.0000000e+00   0.0000000e+00  7.2123823e-149  6.3054013e-138  1.9406676e-128  3.9828029e-120   0.0000000e+00   0.0000000e+00   7.4010253e-98   3.6030939e-92   0.0000000e+00   0.0000000e+00   0.0000000e+00
   0.0000000e+00  6.1056142e-133  4.8717578e-119  2.5043577e-107   5.1079788e-97   1.0499720e-87   3.4257867e-79   2.5570258e-71   5.6435145e-64   4.3741872e-57   1.3843062e-50   2.0213606e-44   1.4555393e-38
   0.0000000e+00   0.0000000e+00  6.0107344e-150   0.0000000e+00   0.0000000e+00  8.4740799e-121  2.1986523e-114   0.0000000e+00   0.0000000e+00   3.2940016e-95   0.0000000e+00   0.0000000e+00   0.0000000e+00
   0.0000000e+00  3.1500871e-122  1.2428663e-108   2.8651471e-97   2.6956684e-87   2.5499169e-78   4.1185607e-70   1.5947402e-62   1.8967675e-55   8.2846491e-49   1.5280568e-42   1.3325007e-36   5.9493671e-31
   0.0000000e+00  3.1918952e-145   0.0000000e+00   0.0000000e+00   0.0000000e+00  3.2508399e-102   3.9308751e-94   1.0472027e-86   9.6177653e-80   1.1477162e-73   1.4237660e-68   1.4629863e-60   1.0705443e-54
   0.0000000e+00  6.4438834e-151   0.0000000e+00   0.0000000e+00   0.0000000e+00  1.2231889e-109  2.7350088e-101   4.3950925e-94   1.4585136e-87   2.4318666e-82   1.5895850e-75   0.0000000e+00   0.0000000e+00
   0.0000000e+00   0.0000000e+00   0.0000000e+00   0.0000000e+00   0.0000000e+00   0.0000000e+00   0.0000000e+00   0.0000000e+00   0.0000000e+00   5.4138488e-81   1.8361637e-74   2.6457884e-68   2.3504568e-63
   0.0000000e+00  2.1165712e-123  9.1678232e-110   2.3225649e-98   2.3963551e-88   2.4809311e-79   4.3809443e-71   1.8469365e-63   2.3863071e-56   1.1301689e-49   2.2582677e-43   2.1315414e-37   1.0297349e-31
   0.0000000e+00  1.0643772e-123  5.2915174e-110   1.4935392e-98   1.6823110e-88   1.8653504e-79   3.4665605e-71   1.5262763e-63   2.0389640e-56   9.8901600e-50   2.0053431e-43   1.8985086e-37   9.1374090e-32
   0.0000000e+00   0.0000000e+00  3.0308708e-137  2.8996932e-126  1.1202084e-116  1.3021338e-108  6.5780018e-100   1.1636452e-92   5.6923792e-86   3.2132377e-80   0.0000000e+00   9.6628455e-70   0.0000000e+00
   0.0000000e+00  4.1339752e-148   0.0000000e+00   0.0000000e+00   0.0000000e+00  1.4848442e-107   0.0000000e+00   0.0000000e+00   0.0000000e+00   1.5841983e-78   2.3051176e-72   0.0000000e+00   0.0000000e+00
   0.0000000e+00  2.0701173e-123  9.0107867e-110   2.2944614e-98   2.3783115e-88   2.4729618e-79   4.3836930e-71   1.8542084e-63   2.4027764e-56   1.1409659e-49   2.2851541e-43   2.1618212e-37   1.0464204e-31
   0.0000000e+00  2.8063182e-125  1.4499078e-111  4.3044620e-100   5.2355619e-90   6.3108378e-81   1.2842090e-72   6.1910626e-65   9.0182797e-58   4.7457852e-51   1.0390803e-44   1.0545263e-38   5.4214609e-33
   0.0000000e+00  4.0368615e-123  1.6933580e-109   4.1558398e-98   4.1593917e-88   4.1822875e-79   7.1802689e-71   2.9484968e-63   3.7153104e-56   1.7179567e-49   3.3543468e-43   3.0961608e-37   1.4636689e-31
   0.0000000e+00   0.0000000e+00   0.0000000e+00  5.8286522e-141  8.4960180e-132  8.3085369e-122  5.6602340e-115  4.2984353e-108  1.0609949e-101   9.7812274e-97   0.0000000e+00   0.0000000e+00   0.0000000e+00
   0.0000000e+00  1.3028066e-161   0.0000000e+00  4.6732945e-141  3.3412046e-131   0.0000000e+00   0.0000000e+00  1.6852137e-109  6.9907927e-101   5.9116075e-96   2.1682159e-91   3.3702476e-84   5.5997220e-79
   0.0000000e+00  1.7136374e-162   0.0000000e+00  4.1458542e-142  2.8242011e-132   0.0000000e+00   0.0000000e+00   0.0000000e+00  2.4248643e-102   6.9332927e-96   5.5364343e-92   2.4639524e-85   2.4333923e-80
   0.0000000e+00  2.1538038e-148   0.0000000e+00   0.0000000e+00   0.0000000e+00  5.0441186e-109   0.0000000e+00   0.0000000e+00   0.0000000e+00   0.0000000e+00   5.9651553e-73   0.0000000e+00   1.0256173e-62
   0.0000000e+00  3.9014065e-147   0.0000000e+00   0.0000000e+00   0.0000000e+00  3.9503959e-104   4.6550021e-96   1.2286008e-88   1.1105094e-81   1.1970748e-75   3.7186608e-70   1.6189753e-62   1.1696074e-56
   0.0000000e+00  5.3967502e-127  3.8902258e-113  1.5225202e-101   2.2971071e-91   3.3539532e-82   7.9707537e-74   4.4067670e-66   7.2506677e-59   4.2491014e-52   1.0256973e-45   1.1390432e-39   6.3502927e-34
   0.0000000e+00   0.0000000e+00  1.2353869e-138  1.1900087e-127  4.5155444e-118   0.0000000e+00   0.0000000e+00   0.0000000e+00   0.0000000e+00   8.8102830e-82   0.0000000e+00   7.2385806e-69   2.6033924e-63
   0.0000000e+00  1.8175942e-122  7.2681015e-109   1.6993213e-97   1.6212064e-87   1.5549392e-78   2.5465491e-70   9.9924029e-63   1.2041911e-55   5.3286665e-49   9.9589082e-43   8.8016671e-37   3.9836063e-31
   0.0000000e+00  1.9185573e-148   0.0000000e+00   0.0000000e+00   0.0000000e+00   0.0000000e+00   0.0000000e+00   0.0000000e+00   0.0000000e+00   0.0000000e+00   5.9003415e-73   1.8743234e-68   6.2503918e-62
   0.0000000e+00  6.3132853e-131  3.8943394e-117  1.9416303e-105   3.7039892e-95   7.3733497e-86   2.1734649e-77   1.4804031e-69   2.9894376e-62   2.1081069e-55   6.1503136e-49   8.3243266e-43   5.5336344e-37
   0.0000000e+00  9.2847039e-162   0.0000000e+00  3.4021735e-141  2.6499820e-131   0.0000000e+00   0.0000000e+00  9.2144992e-109  4.8273298e-101   1.2897848e-95   6.8356803e-91   2.2740260e-84   3.7797087e-79
   0.0000000e+00  1.8623501e-122  7.5668051e-109   1.7812566e-97   1.7116173e-87   1.6505693e-78   2.7116425e-70   1.0695937e-62   1.2944145e-55   5.7415679e-49   1.0735698e-42   9.4523537e-37   4.2544240e-31
   0.0000000e+00   0.0000000e+00  3.8970719e-131  9.0038151e-120  8.6075992e-110   0.0000000e+00   0.0000000e+00   0.0000000e+00   0.0000000e+00   1.3971871e-72   8.5250282e-66   0.0000000e+00   1.3546535e-54
   0.0000000e+00  3.2595461e-155   0.0000000e+00   0.0000000e+00   0.0000000e+00  4.7084866e-114  1.0829349e-105   1.7672475e-98   5.7376607e-92   7.1776307e-86   6.9857865e-80   0.0000000e+00   0.0000000e+00
   0.0000000e+00   0.0000000e+00  1.4365623e-151   0.0000000e+00   0.0000000e+00  1.7136793e-122  3.7620640e-115  3.0067857e-108   0.0000000e+00   1.1152921e-94   2.2353167e-88   8.6069952e-83   2.1131393e-76
   0.0000000e+00  3.5956708e-128  2.1655203e-114  7.3730809e-103   1.0270675e-92   1.4206468e-83   3.3463374e-75   1.8644904e-67   3.1294204e-60   1.8907034e-53   4.7226647e-47   5.4347913e-41   3.1557760e-35
   0.0000000e+00   0.0000000e+00  1.7172843e-137  2.2676646e-126  7.2386907e-117   0.0000000e+00   0.0000000e+00   1.7626977e-95   4.2489472e-86   3.6433553e-80   0.0000000e+00   0.0000000e+00   0.0000000e+00
   0.0000000e+00   0.0000000e+00   0.0000000e+00  4.5730839e-141  7.6077519e-132  6.1606597e-122  4.8503806e-115  3.8112738e-108  9.4886600e-102   0.0000000e+00   0.0000000e+00   0.0000000e+00   0.0000000e+00
   0.0000000e+00   0.0000000e+00   0.0000000e+00   0.0000000e+00   0.0000000e+00   0.0000000e+00   0.0000000e+00   0.0000000e+00   0.0000000e+00   0.0000000e+00   1.8186009e-74   1.2151404e-67   5.5434251e-62
   0.0000000e+00  1.1448048e-161  2.8458848e-151   0.0000000e+00   0.0000000e+00   0.0000000e+00   0.0000000e+00   0.0000000e+00   0.0000000e+00   1.9615667e-95   2.3466309e-91   2.2729320e-85   8.8042340e-80
   0.0000000e+00  4.0732335e-127  2.3505948e-113  7.6688893e-102   1.0241323e-91   1.3581122e-82   3.0721077e-74   1.6433802e-66   2.6487883e-59   1.5379687e-52   3.6930512e-46   4.0891514e-40   2.2858435e-34
   0.0000000e+00  8.7611048e-122  3.3909607e-108   7.6200833e-97   6.9918996e-87   6.4470253e-78   1.0149787e-69   3.8388794e-62   4.4618427e-55   1.9045273e-48   3.4320181e-42   2.9208695e-36   1.2724391e-30
   0.0000000e+00  9.2160183e-122  3.5608501e-108   8.0242800e-97   7.3761438e-87   6.8154837e-78   1.0745717e-69   4.0637602e-62   4.7210590e-55   2.0140461e-48   3.6274448e-42   3.0891410e-36   1.3463817e-30
   0.0000000e+00   0.0000000e+00  4.8454997e-135  4.6316974e-124  1.7804084e-114  2.2247919e-106   1.1324715e-97   1.9983582e-90   9.4542909e-84   5.0902262e-78   0.0000000e+00   0.0000000e+00   0.0000000e+00
   0.0000000e+00   0.0000000e+00   0.0000000e+00   0.0000000e+00   0.0000000e+00   0.0000000e+00   0.0000000e+00   0.0000000e+00   0.0000000e+00   0.0000000e+00   0.0000000e+00   0.0000000e+00   0.0000000e+00
   0.0000000e+00  4.6584197e-159   0.0000000e+00   0.0000000e+00   0.0000000e+00  7.6667432e-118  2.1968093e-109  3.4616280e-102   1.0232620e-95   1.0057108e-89   9.8545503e-84   0.0000000e+00   0.0000000e+00
   0.0000000e+00  9.5528741e-135  1.0453788e-120  7.1252528e-109   1.8058016e-98   4.3480174e-89   1.6475564e-80   1.3694260e-72   3.3182743e-65   2.7914798e-58   9.5330147e-52   1.4801291e-45   1.1314967e-39
   0.0000000e+00   0.0000000e+00  1.6078227e-136   0.0000000e+00   0.0000000e+00  1.5695169e-105   2.2668219e-97   6.2635884e-90   5.9605505e-83   1.2835274e-76   2.3312269e-71   9.2420679e-64   6.8538050e-58
   0.0000000e+00  2.6112569e-123  1.1297993e-109   2.8612699e-98   2.9495640e-88   3.0507832e-79   5.3782358e-71   2.2623473e-63   2.9156252e-56   1.3769561e-49   2.7425382e-43   2.5809870e-37   1.2425856e-31
   0.0000000e+00  2.3665748e-163  5.5627847e-153   0.0000000e+00   0.0000000e+00   0.0000000e+00   0.0000000e+00  4.8306032e-110  2.8653818e-103   1.0161553e-96   2.0109171e-93   5.3480002e-86   2.6379234e-81
   0.0000000e+00  6.5444534e-146  2.5431023e-132  2.7020480e-121  1.3672535e-111  4.1683292e-102   6.5298150e-94   1.9200847e-86   1.9360741e-79   4.0363700e-73   0.0000000e+00   3.2523451e-60   2.3812635e-54
   0.0000000e+00   0.0000000e+00  3.0977222e-150   0.0000000e+00   0.0000000e+00  4.6720633e-121  7.9595488e-115   0.0000000e+00   0.0000000e+00   3.4789666e-95   0.0000000e+00   0.0000000e+00   0.0000000e+00
   0.0000000e+00   0.0000000e+00  6.9973356e-150   0.0000000e+00   0.0000000e+00  1.0212926e-120  2.2551000e-114   0.0000000e+00   0.0000000e+00   2.8014458e-94   1.8145570e-91   0.0000000e+00   0.0000000e+00
   0.0000000e+00   0.0000000e+00  4.1515552e-135  3.9785982e-124  1.5257110e-114  1.5964679e-106   8.7465097e-98   1.5649238e-90   7.5538207e-84   4.3394966e-78   0.0000000e+00   0.0000000e+00   0.0000000e+00
   0.0000000e+00  1.6038270e-132  2.6951319e-118  1.7930587e-106   4.1643110e-96   8.9269346e-87   3.0307397e-78   2.2808439e-70   4.9928253e-63   3.8157185e-56   1.1812622e-49   1.6583278e-43   1.1532467e-37
   0.0000000e+00  4.0079241e-136  2.9424109e-122  2.0151837e-110  5.1926928e-100   1.4209987e-90   5.4751809e-82   4.6945960e-74   1.1844733e-66   1.0301495e-59   3.6525187e-53   6.1467385e-47   4.9654997e-41
   0.0000000e+00  3.8230438e-123  1.6208062e-109   4.0223596e-98   4.0673933e-88   4.1302942e-79   7.1547983e-71   2.9612634e-63   3.7583629e-56   1.7493508e-49   3.4361857e-43   3.1907905e-37   1.5165339e-31
   0.0000000e+00  1.2768788e-146   0.0000000e+00   0.0000000e+00   0.0000000e+00  1.3828070e-103   2.0305655e-95   5.6627656e-88   5.4217358e-81   1.1980430e-74   8.2446368e-70   8.7289945e-62   6.5705625e-56
   0.0000000e+00  5.3951731e-163  1.2022001e-152   0.0000000e+00   0.0000000e+00   0.0000000e+00  6.8863623e-117  4.1315100e-109  1.4865208e-102   2.6964564e-96   5.8521461e-94   1.7468679e-85   6.9539292e-81
   0.0000000e+00  1.4664625e-147   0.0000000e+00   0.0000000e+00   0.0000000e+00   0.0000000e+00   0.0000000e+00   0.0000000e+00   0.0000000e+00   0.0000000e+00   5.6577774e-72   1.5539484e-66   1.2774292e-60
   0.0000000e+00  9.7265018e-152   0.0000000e+00   0.0000000e+00   0.0000000e+00  3.2914083e-110  8.6973146e-102   1.4263952e-94   5.2279907e-88   1.6693077e-82   1.6521627e-76   0.0000000e+00   0.0000000e+00
   0.0000000e+00  1.1928135e-122  4.8114335e-109   1.1363214e-97   1.0953739e-87   1.0621085e-78   1.7588141e-70   6.9771118e-63   8.5015142e-56   3.8042254e-49   7.1916826e-43   6.4328741e-37   2.9473087e-31
   0.0000000e+00  4.7255209e-124  2.7231754e-110   8.5480425e-99   1.0424929e-88   1.2268683e-79   2.3896386e-71   1.0922656e-63   1.5030566e-56   7.4638701e-50   1.5415971e-43   1.4791100e-37   7.1924519e-32
   0.0000000e+00   0.0000000e+00  2.5688231e-146  1.8968319e-135  4.0244683e-126   0.0000000e+00   0.0000000e+00   0.0000000e+00   0.0000000e+00   0.0000000e+00   0.0000000e+00   1.5449032e-76   4.4490051e-71
   0.0000000e+00  9.2155450e-162   0.0000000e+00   0.0000000e+00   0.0000000e+00   0.0000000e+00  1.6955603e-112  2.1359872e-105   0.0000000e+00   1.7767003e-92   1.7682141e-86   2.6273648e-81   1.0843896e-74
   0.0000000e+00  2.5626425e-140   0.0000000e+00   0.0000000e+00   0.0000000e+00   1.0249094e-97   7.2297218e-90   1.2086993e-82   8.2729782e-77   0.0000000e+00   0.0000000e+00   0.0000000e+00   0.0000000e+00
   0.0000000e+00  2.7960771e-138   0.0000000e+00   0.0000000e+00   0.0000000e+00   9.1234260e-96   6.3209157e-88   1.0728962e-80   2.7931987e-74   0.0000000e+00   0.0000000e+00   0.0000000e+00   0.0000000e+00
   0.0000000e+00   0.0000000e+00   0.0000000e+00  1.4026127e-141  2.5406608e-132  1.5750540e-122  2.0347902e-115  1.8549492e-108  4.5602245e-102   0.0000000e+00   0.0000000e+00   9.7859367e-86   0.0000000e+00
   0.0000000e+00   0.0000000e+00  6.6905386e-136  4.2562586e-125  7.1098812e-116  4.0319529e-107   1.0000510e-98   2.8441599e-91   2.8922444e-84   3.8101155e-78   0.0000000e+00   4.4116453e-65   3.1716429e-59
   0.0000000e+00  2.4112441e-121  8.9484908e-108   1.9389679e-96   1.7177647e-86   1.5332179e-77   2.3378027e-69   8.5726704e-62   9.6729538e-55   4.0129735e-48   7.0350620e-42   5.8371579e-36   2.4799498e-30
   0.0000000e+00   0.0000000e+00  4.6652125e-136  4.5104840e-125  1.7831360e-115  3.4612066e-107   1.4371151e-98   2.4952089e-91   1.1408918e-84   6.2072477e-79   0.0000000e+00   0.0000000e+00   0.0000000e+00
   0.0000000e+00  2.2465518e-124  1.1125699e-110   3.1383476e-99   3.6229937e-89   4.1351331e-80   7.9978355e-72   3.6671291e-64   5.0869098e-57   2.5542277e-50   5.3404843e-44   5.1807447e-38   2.5497038e-32
   0.0000000e+00  2.9155791e-125  1.4702301e-111  4.2986934e-100   5.1718146e-90   6.1947938e-81   1.2546910e-72   6.0272470e-65   8.7511955e-58   4.5889966e-51   1.0014084e-44   1.0125732e-38   5.1831965e-33
   0.0000000e+00  3.3305934e-136   0.0000000e+00  8.6904495e-113  2.4964153e-103   0.0000000e+00   0.0000000e+00   3.8170387e-77   2.6748588e-69   4.1179537e-62   1.9755246e-55   4.6755785e-49   4.7707794e-43
   0.0000000e+00   0.0000000e+00   0.0000000e+00  7.8949797e-141  8.9889914e-132  1.9365361e-121  1.6058756e-114  1.2814524e-107  2.9988376e-101   0.0000000e+00   0.0000000e+00   7.1620718e-85   4.1504537e-80
   0.0000000e+00   0.0000000e+00  4.5403360e-138  5.8814638e-127  1.5412735e-117   0.0000000e+00   0.0000000e+00   0.0000000e+00   0.0000000e+00   4.7861344e-81   0.0000000e+00   1.4639211e-67   5.2595945e-62
   0.0000000e+00   0.0000000e+00  2.6008358e-126  3.3968361e-115  2.1190528e-105   0.0000000e+00   0.0000000e+00   0.0000000e+00   0.0000000e+00   4.7556304e-67   2.7703958e-60   0.0000000e+00   0.0000000e+00
   0.0000000e+00   0.0000000e+00   0.0000000e+00  7.0384037e-141  1.0387610e-131  2.8202603e-121  3.2077861e-114  2.7088710e-107  8.3404946e-101   0.0000000e+00   0.0000000e+00   2.9162825e-84   3.4187592e-79
   0.0000000e+00   0.0000000e+00  1.8449964e-126  2.3849207e-115  1.4448687e-105   0.0000000e+00   0.0000000e+00   0.0000000e+00   0.0000000e+00   6.8379305e-68   1.1183099e-61   1.2343524e-55   9.6552205e-50
   0.0000000e+00  7.9729389e-123  3.8557922e-109   1.0463085e-97   1.1225988e-87   1.1811153e-78   2.0754348e-70   8.6386200e-63   1.0914158e-55   5.0093203e-49   9.6246129e-43   8.6499322e-37   3.9546879e-31
   0.0000000e+00  5.1695125e-156   0.0000000e+00   0.0000000e+00   0.0000000e+00  2.3588428e-115  2.7953123e-107  3.7115807e-100   2.0610864e-94   1.1707455e-86   9.1638244e-81   3.0271893e-75   1.5461974e-69
   0.0000000e+00  2.0732799e-161  6.0066823e-151   0.0000000e+00   0.0000000e+00   0.0000000e+00   0.0000000e+00   0.0000000e+00   0.0000000e+00   5.1089872e-95   2.6671505e-91   5.7791298e-85   1.5335148e-79
   0.0000000e+00  4.0327084e-149   0.0000000e+00   0.0000000e+00   0.0000000e+00  9.3371787e-108  5.0658497e-100   4.6758570e-94   0.0000000e+00   0.0000000e+00   2.2872052e-73   8.5417685e-68   2.5803947e-61
   0.0000000e+00  4.6574950e-156   0.0000000e+00   0.0000000e+00   0.0000000e+00  2.1046004e-115  3.0290960e-107  3.9667315e-100   1.5218293e-94   9.7190319e-87   8.2696234e-81   1.8088282e-75   1.3288416e-69
   0.0000000e+00  1.0810198e-121  4.1365998e-108   9.1673450e-97   8.3076046e-87   7.5695539e-78   1.1785114e-69   4.4163405e-62   5.0892433e-55   2.1546106e-48   3.8518123e-42   3.2501080e-36   1.4039879e-30
   0.0000000e+00  4.3470649e-147   0.0000000e+00   0.0000000e+00   0.0000000e+00  4.3829562e-104   5.2323152e-96   1.3883478e-88   1.2623087e-81   1.3953789e-75   3.1760225e-70   1.8782982e-62   1.3676778e-56
   0.0000000e+00   0.0000000e+00  6.3097096e-142  5.0607526e-131  1.3151897e-121   0.0000000e+00   0.0000000e+00   0.0000000e+00   0.0000000e+00   0.0000000e+00   0.0000000e+00   7.0047023e-73   7.6537500e-68
   0.0000000e+00  1.9380962e-160   0.0000000e+00   0.0000000e+00   0.0000000e+00   0.0000000e+00  3.1783848e-111  3.5808898e-104   0.0000000e+00   1.1549662e-91   3.4170660e-85   0.0000000e+00   2.5165964e-73
   0.0000000e+00   0.0000000e+00  7.1742614e-140  5.8833298e-129  1.5611602e-119   0.0000000e+00   0.0000000e+00   0.0000000e+00   0.0000000e+00   0.0000000e+00   0.0000000e+00   1.7410551e-70   5.1000666e-65
   0.0000000e+00  3.5954026e-123  1.5401871e-109   3.8683834e-98   3.9545974e-88   4.0591255e-79   7.0965961e-71   2.9604888e-63   3.7842189e-56   1.7725443e-49   3.5013872e-43   3.2704397e-37   1.5621218e-31
   0.0000000e+00  1.7208545e-135  1.5663857e-123  1.7122716e-111  2.4348292e-101   3.6017056e-92   8.7285638e-84   5.2798176e-76   1.0550767e-68   7.8808018e-62   2.5054339e-55   3.5060409e-49   2.4893345e-43
   0.0000000e+00  3.5418991e-153   0.0000000e+00   0.0000000e+00   0.0000000e+00  4.1329929e-112  1.0006333e-103   1.5874039e-96   4.6218268e-90   7.5756904e-84   8.0890900e-78   0.0000000e+00   0.0000000e+00
   0.0000000e+00  4.5018007e-149   0.0000000e+00   0.0000000e+00   0.0000000e+00  6.7623232e-109   0.0000000e+00   0.0000000e+00   0.0000000e+00   0.0000000e+00   1.6511888e-73   0.0000000e+00   0.0000000e+00
   0.0000000e+00   0.0000000e+00  2.5119402e-135  2.4189918e-124  9.3746718e-115  6.6082775e-107   4.7314616e-98   8.4843678e-91   4.1750280e-84   2.7996129e-78   0.0000000e+00   8.1462503e-67   0.0000000e+00
   0.0000000e+00   0.0000000e+00   0.0000000e+00   0.0000000e+00   0.0000000e+00   0.0000000e+00   0.0000000e+00   0.0000000e+00   0.0000000e+00   0.0000000e+00   0.0000000e+00   0.0000000e+00   0.0000000e+00
   0.0000000e+00  3.6392875e-161  9.2073259e-151   0.0000000e+00   0.0000000e+00   0.0000000e+00   0.0000000e+00   0.0000000e+00   0.0000000e+00   6.9013594e-95   7.1533123e-91   8.8238114e-85   2.8090199e-79
   0.0000000e+00   0.0000000e+00  5.1933117e-139  4.2764323e-128  1.0548409e-118   0.0000000e+00   0.0000000e+00   0.0000000e+00   0.0000000e+00   0.0000000e+00   0.0000000e+00   3.5595026e-69   1.3386298e-63
   0.0000000e+00  2.0985178e-161   0.0000000e+00  7.5065163e-141  5.4760352e-131   0.0000000e+00   0.0000000e+00  3.4845324e-108  1.4886413e-100   0.0000000e+00   0.0000000e+00   1.7328198e-83   0.0000000e+00
   0.0000000e+00  1.8515238e-121  6.8789301e-108   1.4972264e-96   1.3322210e-86   1.1950354e-77   1.8309634e-69   6.7418026e-62   7.6385834e-55   3.1823942e-48   5.6038255e-42   4.6745699e-36   1.9968374e-30
   0.0000000e+00   0.0000000e+00  3.1703451e-135  2.1397631e-124  4.2342307e-115   0.0000000e+00   0.0000000e+00   0.0000000e+00   0.0000000e+00   0.0000000e+00   0.0000000e+00   1.9338570e-66   2.4625855e-60
   0.0000000e+00   0.0000000e+00  4.0244075e-119  2.7414426e-107   6.7430157e-97   1.4062700e-87   5.2231751e-79   4.1356080e-71   9.4531094e-64   7.5540509e-57   2.4397306e-50   3.4879950e-44   2.4987051e-38
   0.0000000e+00  1.9915270e-148   0.0000000e+00   0.0000000e+00   0.0000000e+00  9.3055662e-108   0.0000000e+00   0.0000000e+00   0.0000000e+00   0.0000000e+00   5.3980560e-73   0.0000000e+00   1.2859122e-62
   0.0000000e+00   0.0000000e+00  2.5036698e-127  3.1668260e-116  1.8869996e-106   0.0000000e+00   0.0000000e+00   0.0000000e+00   0.0000000e+00   8.4952028e-69   4.9233862e-63   1.4101395e-57   1.3459329e-51
   0.0000000e+00  1.6722867e-149   0.0000000e+00   0.0000000e+00   0.0000000e+00  6.5842152e-109  2.0840339e-100   3.1138631e-93   2.3604432e-87   4.5625814e-80   4.7663218e-74   3.3821849e-68   2.1502763e-62
   0.0000000e+00   0.0000000e+00  1.1530591e-149   0.0000000e+00   0.0000000e+00  1.6997126e-120  4.9167474e-114   0.0000000e+00   0.0000000e+00   3.7498587e-94   0.0000000e+00   0.0000000e+00   0.0000000e+00
   0.0000000e+00   0.0000000e+00  2.3476894e-150   0.0000000e+00   0.0000000e+00  5.3144827e-121  3.3169557e-114  1.7675961e-107   0.0000000e+00   7.2702450e-95   0.0000000e+00   8.6117073e-85   0.0000000e+00
   0.0000000e+00  7.5359777e-123  3.1098567e-109   7.5260410e-98   7.4267421e-88   7.3705059e-79   1.2476785e-70   5.0514671e-63   6.2765192e-56   2.8615993e-49   5.5081417e-43   5.0183040e-37   2.3399505e-31
   0.0000000e+00  8.5127556e-162   0.0000000e+00   0.0000000e+00   0.0000000e+00  1.4606090e-120  1.6883356e-112  2.6763632e-105   1.4425352e-98   5.4079280e-92   1.5469258e-86   1.1411503e-80   5.4954485e-75
   0.0000000e+00   0.0000000e+00  4.7932354e-147  4.0934068e-136  1.2037030e-126  2.3275470e-118   0.0000000e+00  2.2403747e-103   7.0117102e-96   2.1462283e-90   0.0000000e+00   0.0000000e+00   0.0000000e+00
   0.0000000e+00   0.0000000e+00  1.8356960e-130  3.8738414e-119  3.4386807e-109   0.0000000e+00   0.0000000e+00   0.0000000e+00   0.0000000e+00   7.0055853e-73   3.2071845e-65   0.0000000e+00   0.0000000e+00
   0.0000000e+00  6.5665611e-122  2.5081553e-108   5.6150717e-97   5.1364460e-87   4.7342116e-78   7.4523907e-70   2.8160422e-62   3.2725135e-55   1.3978023e-48   2.5234231e-42   2.1577364e-36   9.4490895e-31
   0.0000000e+00  1.4110699e-146   0.0000000e+00  4.7071839e-124  1.6547111e-113  2.5052883e-103   7.7880998e-95   2.3220399e-87   1.9906375e-80   4.9785970e-74   8.6464025e-69   6.0291525e-62   2.7199923e-56
   0.0000000e+00  2.1878965e-136  1.4713176e-122  5.6689754e-111  9.3587362e-101   1.7544853e-91   6.9284557e-83   5.9656650e-75   1.5437071e-67   1.4032987e-60   5.1921683e-54   8.7471192e-48   7.2686624e-42
   0.0000000e+00  1.3308703e-125  6.9469639e-112  2.0951519e-100   2.5928333e-90   3.1952651e-81   6.6736689e-73   3.3009515e-65   4.9270628e-58   2.6526572e-51   5.9287749e-45   6.1271583e-39   3.2012790e-33
   0.0000000e+00   0.0000000e+00  1.4383777e-117  1.4676947e-105   3.8098035e-95   8.0490996e-86   2.7730498e-77   2.0545693e-69   4.3716969e-62   3.2394682e-55   9.6694922e-49   1.2965692e-42   8.6463086e-37
   0.0000000e+00  3.0688906e-123  1.7275837e-109   5.2388951e-98   6.1216141e-88   6.8848189e-79   1.2792281e-70   5.5798986e-63   7.3338645e-56   3.4815987e-49   6.8835376e-43   6.3321931e-37   2.9541417e-31
   0.0000000e+00   0.0000000e+00  1.3254286e-124   0.0000000e+00   0.0000000e+00   0.0000000e+00   0.0000000e+00   0.0000000e+00   0.0000000e+00   0.0000000e+00   0.0000000e+00   0.0000000e+00   0.0000000e+00
   0.0000000e+00  2.6092834e-161  6.6769216e-151   0.0000000e+00   0.0000000e+00   0.0000000e+00   0.0000000e+00   0.0000000e+00   0.0000000e+00   4.9858746e-95   5.2782192e-91   5.5652918e-85   2.1345943e-79
   0.0000000e+00  7.3159578e-160   0.0000000e+00  2.5802921e-139  2.1974805e-129   0.0000000e+00   0.0000000e+00  1.2706954e-106   3.3107560e-99   1.8167606e-93   2.6772384e-89   3.3384675e-82   5.7122081e-77
   0.0000000e+00  2.5017241e-146   0.0000000e+00   0.0000000e+00   0.0000000e+00   0.0000000e+00   0.0000000e+00   0.0000000e+00   0.0000000e+00   0.0000000e+00   8.7380751e-71   0.0000000e+00   7.9795237e-60
   0.0000000e+00   0.0000000e+00  1.2553544e-151  1.6335011e-141  7.2365805e-134  6.7922366e-122  2.4990947e-114  4.7267242e-107  3.3127344e-100   4.0915957e-94   2.8013798e-90   0.0000000e+00   0.0000000e+00
   0.0000000e+00  7.6941331e-150   0.0000000e+00   0.0000000e+00   0.0000000e+00  1.9012854e-108  4.7596061e-100   7.7480521e-93   2.7192107e-86   7.6162071e-81   1.6940150e-74   0.0000000e+00   0.0000000e+00
   0.0000000e+00  6.4848042e-128  4.2507137e-114  1.5360404e-102   2.2699481e-92   3.2996516e-83   8.1907002e-75   4.7790703e-67   8.3415984e-60   5.2066644e-53   1.3357788e-46   1.5684623e-40   9.2514516e-35
   0.0000000e+00   0.0000000e+00  1.1808108e-149   0.0000000e+00   0.0000000e+00  1.6025359e-120  5.0585712e-114   0.0000000e+00   0.0000000e+00   2.9911325e-94   0.0000000e+00   0.0000000e+00   0.0000000e+00
   0.0000000e+00  2.1240032e-126  1.1844639e-112  3.7222598e-101   4.7873527e-91   6.1264201e-82   1.3457760e-73   6.9990819e-66   1.0983628e-58   6.2193863e-52   1.4571714e-45   1.5749907e-39   8.5986310e-34
   0.0000000e+00  2.5375305e-124  1.1996923e-110   3.2737925e-99   3.6895864e-89   4.1346168e-80   7.8930923e-72   3.5816293e-64   4.9233738e-57   2.4518299e-50   5.0871347e-44   4.8939821e-38   2.3890738e-32
   0.0000000e+00  2.3101543e-149  2.1737348e-137  1.7472002e-126  6.0400903e-117  2.4146673e-107   5.9220080e-99   1.0312560e-91   4.3190615e-85   5.7570819e-80   0.0000000e+00   0.0000000e+00   0.0000000e+00
   0.0000000e+00  4.4712408e-149   0.0000000e+00   0.0000000e+00   0.0000000e+00  7.7888131e-108  6.0315099e-100   0.0000000e+00   0.0000000e+00   7.8919919e-80   4.2609639e-73   0.0000000e+00   0.0000000e+00
   0.0000000e+00  6.4634380e-121  2.3218764e-107   4.8855835e-96   4.2058076e-86   3.6539357e-77   5.4219631e-69   1.9364835e-61   2.1298643e-54   8.6181762e-48   1.4742366e-41   1.1952582e-35   4.9619090e-30
   0.0000000e+00  4.6943703e-123  1.9961142e-109   4.9943083e-98   5.0829953e-88   5.1999500e-79   9.0433440e-71   3.7508780e-63   4.7661016e-56   2.2182758e-49   4.3529456e-43   4.0438351e-37   1.9193382e-31
   0.0000000e+00   0.0000000e+00  2.2678206e-136  1.1568313e-125   0.0000000e+00  3.3051485e-106   6.6636543e-98   1.9665136e-90   1.9837992e-83   6.0228438e-77   5.8825649e-72   3.4220462e-64   2.6468930e-58
   0.0000000e+00  5.5993046e-161  8.0956765e-151   0.0000000e+00   0.0000000e+00   0.0000000e+00   0.0000000e+00   0.0000000e+00   0.0000000e+00   5.0337607e-95   1.5036462e-90   1.2535109e-84   4.1066322e-79
   0.0000000e+00  2.6085699e-122  1.0259922e-108   2.3661306e-97   2.2281199e-87   2.1128881e-78   3.4205869e-70   1.3275532e-62   1.5834494e-55   6.9380212e-49   1.2845415e-42   1.1264533e-36   5.0582641e-31
   0.0000000e+00  8.1517727e-122  3.2291285e-108   7.4023838e-97   6.9450037e-87   6.5313982e-78   1.0478219e-69   4.0346810e-62   4.7610065e-55   2.0573100e-48   3.7404021e-42   3.1960997e-36   1.3947164e-30
   0.0000000e+00  5.8566952e-121  2.1241213e-107   4.4796022e-96   3.8659424e-86   3.3616322e-77   4.9966843e-69   1.7897172e-61   1.9738961e-54   8.0080670e-48   1.3731605e-41   1.1138197e-35   4.6270839e-30
   0.0000000e+00  2.6356587e-146   0.0000000e+00   0.0000000e+00   0.0000000e+00   0.0000000e+00   0.0000000e+00   0.0000000e+00   0.0000000e+00   0.0000000e+00   9.6705685e-71   7.0818690e-66   1.3828802e-59
   0.0000000e+00   0.0000000e+00   0.0000000e+00  2.0547855e-139  3.5801678e-130  2.5315087e-120  2.4719178e-113  2.0518789e-106  4.7703220e-100   0.0000000e+00   0.0000000e+00   3.4446329e-85   0.0000000e+00
   0.0000000e+00  3.0300054e-147   0.0000000e+00   0.0000000e+00   0.0000000e+00  1.2293187e-106   0.0000000e+00   0.0000000e+00   0.0000000e+00   0.0000000e+00   1.4126088e-71   0.0000000e+00   0.0000000e+00
   0.0000000e+00   0.0000000e+00  2.8398979e-135  1.7798482e-124  3.1249178e-115   0.0000000e+00  7.1237758e-100   0.0000000e+00   0.0000000e+00   0.0000000e+00   0.0000000e+00   3.4081022e-66   8.1835362e-60
   0.0000000e+00  2.0011952e-134  5.6140209e-120  3.6043539e-108   9.0683953e-98   1.9708262e-88   7.8698109e-80   6.3172926e-72   1.4755585e-64   1.2073510e-57   4.0233053e-51   5.9196263e-45   4.3668930e-39
   0.0000000e+00   0.0000000e+00  2.5559950e-142  2.2568067e-131  7.7643765e-122   0.0000000e+00   0.0000000e+00   0.0000000e+00   0.0000000e+00   7.1230226e-86   0.0000000e+00   4.0013172e-73   1.0805562e-67
   0.0000000e+00  4.6724709e-160   0.0000000e+00  1.6373581e-139  1.4328873e-129   0.0000000e+00   0.0000000e+00  9.6917622e-107   2.2913074e-99   1.5869871e-93   1.9845457e-89   2.3825554e-82   4.0070731e-77
   0.0000000e+00   0.0000000e+00  3.3640621e-126  4.2089662e-115  2.3298770e-105   1.3892860e-96   2.3742949e-88   7.3028208e-81   7.1237472e-74   2.6975033e-67   2.4455068e-61   1.0180400e-54   7.5133048e-49
   0.0000000e+00  1.3792481e-148   0.0000000e+00   0.0000000e+00  6.9774791e-116  1.6479272e-105   2.1573632e-97   4.9840385e-90   3.5423907e-83   0.0000000e+00   4.6411868e-71   0.0000000e+00   0.0000000e+00
   0.0000000e+00   0.0000000e+00  9.1824092e-135  8.8053075e-124  3.4323837e-114  7.5277123e-106   2.9818693e-97   5.1385087e-90   2.3154727e-83   1.0632660e-77   0.0000000e+00   0.0000000e+00   0.0000000e+00
   0.0000000e+00  4.3677786e-148   0.0000000e+00   0.0000000e+00   0.0000000e+00   0.0000000e+00   0.0000000e+00   0.0000000e+00   0.0000000e+00   0.0000000e+00   1.9187093e-72   0.0000000e+00   0.0000000e+00
   0.0000000e+00   0.0000000e+00   0.0000000e+00  2.4158880e-141  3.4655321e-132  4.0078001e-122   0.0000000e+00   0.0000000e+00   0.0000000e+00   0.0000000e+00   0.0000000e+00   0.0000000e+00   0.0000000e+00
   0.0000000e+00  1.0437679e-120  3.7158053e-107   7.7265979e-96   6.5750599e-86   5.6450564e-77   8.2803947e-69   2.9260692e-61   3.1848484e-54   1.2754720e-47   2.1594187e-41   1.7318843e-35   7.1123805e-30
   0.0000000e+00   0.0000000e+00  4.5872657e-121  2.0484468e-109   4.7156631e-99   1.0280422e-89   4.5071045e-81   3.7335981e-73   9.0711729e-66   7.7248853e-59   2.6906961e-52   4.1489852e-46   3.2029800e-40
   0.0000000e+00  6.5224663e-143   0.0000000e+00   0.0000000e+00   0.0000000e+00  6.7791720e-100   7.9475443e-92   1.9557206e-84   1.4118822e-77   1.1609098e-71   0.0000000e+00   1.7061163e-59   3.4701143e-54
   0.0000000e+00  1.8723335e-160   0.0000000e+00   0.0000000e+00   0.0000000e+00   0.0000000e+00   0.0000000e+00   0.0000000e+00   0.0000000e+00   1.9116541e-90   2.1149665e-84   6.9271378e-78   3.0400681e-72
   0.0000000e+00   0.0000000e+00  5.3679815e-118  3.4361311e-106   7.9815509e-96   1.5144437e-86   5.4239207e-78   4.0986358e-70   8.9265066e-63   6.8419003e-56   2.1098365e-49   2.8657641e-43   1.9627149e-37
   0.0000000e+00  1.8014148e-123  8.2894693e-110   2.1848459e-98   2.3668538e-88   2.5443575e-79   4.6565301e-71   2.0269262e-63   2.6759737e-56   1.2815518e-49   2.5596513e-43   2.3744163e-37   1.1184974e-31
   0.0000000e+00  4.0314952e-150   0.0000000e+00   0.0000000e+00   0.0000000e+00   0.0000000e+00   0.0000000e+00   0.0000000e+00   0.0000000e+00   2.5404525e-79   1.3066027e-73   1.1404910e-66   5.0987036e-61
   0.0000000e+00   0.0000000e+00   0.0000000e+00   0.0000000e+00   0.0000000e+00   0.0000000e+00   0.0000000e+00   0.0000000e+00   0.0000000e+00   1.2482469e-80   0.0000000e+00   3.1835030e-67   1.3361823e-61
   0.0000000e+00  1.3720784e-160  4.9308235e-150   0.0000000e+00   0.0000000e+00   0.0000000e+00   0.0000000e+00   0.0000000e+00   0.0000000e+00   2.3514546e-94   9.4016307e-90   0.0000000e+00   0.0000000e+00
   0.0000000e+00   0.0000000e+00  3.2863919e-124  4.2618647e-113  2.5844908e-103   0.0000000e+00   0.0000000e+00   0.0000000e+00   0.0000000e+00   1.2607624e-65   1.5215465e-59   2.5949332e-53   1.9291828e-47
   0.0000000e+00  9.3170900e-140   0.0000000e+00   0.0000000e+00   0.0000000e+00   2.5527931e-97   1.8997224e-89   3.5470132e-82   1.7012422e-75   0.0000000e+00   0.0000000e+00   0.0000000e+00   0.0000000e+00
   0.0000000e+00   0.0000000e+00  4.8590139e-143  4.1211873e-132  1.2560795e-122   0.0000000e+00   0.0000000e+00   0.0000000e+00   1.1683046e-92   0.0000000e+00   0.0000000e+00   0.0000000e+00   0.0000000e+00
   0.0000000e+00  9.6815642e-150   0.0000000e+00   0.0000000e+00   0.0000000e+00  3.0951204e-108  5.8863721e-100   8.4732284e-93   1.4969297e-86   0.0000000e+00   0.0000000e+00   0.0000000e+00   0.0000000e+00
   0.0000000e+00   0.0000000e+00   0.0000000e+00  6.0327734e-141  9.3559283e-132  9.0700047e-122  3.0846326e-115  7.0231563e-109  2.6139606e-102   0.0000000e+00   0.0000000e+00   0.0000000e+00   0.0000000e+00
   0.0000000e+00  5.6828563e-156   0.0000000e+00   0.0000000e+00   0.0000000e+00  1.3594164e-115  7.4058060e-108   0.0000000e+00   0.0000000e+00   1.1925003e-86   9.1412834e-81   4.8319901e-75   2.3475583e-69
   0.0000000e+00   0.0000000e+00   0.0000000e+00   0.0000000e+00   0.0000000e+00   0.0000000e+00   0.0000000e+00   0.0000000e+00   0.0000000e+00   0.0000000e+00   0.0000000e+00   0.0000000e+00   0.0000000e+00
   0.0000000e+00  6.2197935e-123  2.5982700e-109   6.4283569e-98   6.4716640e-88   6.5671856e-79   1.1304342e-70   4.6419365e-63   5.8422777e-56   2.6930297e-49   5.2353329e-43   4.8282620e-37   2.2729971e-31
   0.0000000e+00  1.2183229e-122  4.9623565e-109   1.1884607e-97   1.1597476e-87   1.1393452e-78   1.9052443e-70   7.6178468e-63   9.3466132e-56   4.2059541e-49   7.9894715e-43   7.1924877e-37   3.3106717e-31
   0.0000000e+00  3.3673837e-151   0.0000000e+00   0.0000000e+00   0.0000000e+00  4.3535497e-110  1.0023374e-101   1.6082183e-94   4.8231426e-88   6.4850252e-82   7.9723657e-76   0.0000000e+00   0.0000000e+00
   0.0000000e+00   0.0000000e+00  1.1420148e-134  7.5291897e-124  1.4493700e-114   0.0000000e+00   0.0000000e+00   0.0000000e+00   0.0000000e+00   0.0000000e+00   0.0000000e+00   0.0000000e+00   0.0000000e+00
   0.0000000e+00   0.0000000e+00  2.7485304e-140  2.2491859e-129  6.0277324e-120   0.0000000e+00   0.0000000e+00   0.0000000e+00   0.0000000e+00   0.0000000e+00   0.0000000e+00   3.0124508e-71   2.1447783e-66
   0.0000000e+00  1.8924665e-153   0.0000000e+00   0.0000000e+00   0.0000000e+00  2.9873209e-112  7.4245944e-104   1.2013843e-96   3.6892485e-90   3.7119815e-84   4.9009546e-78   0.0000000e+00   0.0000000e+00
   0.0000000e+00  7.1480984e-151   0.0000000e+00   0.0000000e+00   0.0000000e+00  1.3848693e-109  2.1780541e-101   3.7295563e-94   1.5555405e-87   1.3354103e-81   1.3578805e-75   0.0000000e+00   0.0000000e+00
   0.0000000e+00   0.0000000e+00  1.7330922e-135  1.7020479e-124  6.9170820e-115  5.5101255e-106   1.4781529e-97   2.5317111e-90   1.0736439e-83   3.1974412e-78   0.0000000e+00   0.0000000e+00   0.0000000e+00
   0.0000000e+00  7.3871286e-121  2.6313140e-107   5.4286527e-96   4.5941526e-86   3.9193866e-77   5.7288873e-69   2.0235028e-61   2.2034458e-54   8.8351717e-48   1.4982053e-41   1.2006342e-35   4.9320776e-30
   0.0000000e+00  1.1988694e-160  6.9198296e-150   0.0000000e+00  1.0337450e-132   0.0000000e+00   0.0000000e+00   0.0000000e+00   0.0000000e+00   5.6644860e-94   1.3537103e-89   0.0000000e+00   0.0000000e+00
   0.0000000e+00   0.0000000e+00   0.0000000e+00  1.7905584e-139  3.3473138e-130  2.0565190e-120  2.0688647e-113  1.7170569e-106  4.1880532e-100   0.0000000e+00   0.0000000e+00   0.0000000e+00   0.0000000e+00
   0.0000000e+00  1.2947485e-130  4.0420958e-116  2.2977508e-104   4.7200360e-94   8.5804723e-85   2.6455151e-76   1.7944745e-68   3.5372670e-61   2.4533815e-54   6.8709354e-48   8.6856793e-42   5.4823597e-36
   0.0000000e+00  5.4539726e-140   0.0000000e+00   0.0000000e+00   0.0000000e+00   4.5955718e-97   4.7524816e-89   1.1852152e-81   8.7902590e-75   4.6992129e-69   4.1004837e-62   2.6425612e-56   2.1955477e-50
   0.0000000e+00  3.4501172e-121  1.2511415e-107   2.6633302e-96   2.3192865e-86   2.0389231e-77   3.0613317e-69   1.1056315e-61   1.2296217e-54   5.0311452e-48   8.7045745e-42   7.1423058e-36   3.0012220e-30
   0.0000000e+00   0.0000000e+00  1.0469109e-136  9.1144585e-126  2.8698427e-116  8.0936795e-108   2.2008610e-99   3.8527332e-92   1.9772222e-85   0.0000000e+00   0.0000000e+00   0.0000000e+00   0.0000000e+00
   0.0000000e+00  1.8191104e-150   0.0000000e+00   0.0000000e+00   0.0000000e+00  1.5239573e-107   4.7843108e-99   1.5243050e-91   1.5551751e-84   4.5354925e-78   5.7457372e-73   2.6344164e-65   2.2331531e-59
   0.0000000e+00   0.0000000e+00  4.1669063e-124  5.4474712e-113  3.3348968e-103   0.0000000e+00   0.0000000e+00   0.0000000e+00   1.5197273e-73   3.7346494e-65   4.6378694e-59   8.5045561e-53   6.8253264e-47
   0.0000000e+00  1.4567037e-163  6.9201152e-152  7.5104477e-141  1.5915340e-131  9.9212067e-122  2.7048364e-114  6.1284476e-107  7.0365596e-100   8.0426308e-94   0.0000000e+00   4.3212242e-82   0.0000000e+00
   0.0000000e+00  3.7184653e-163  8.3778146e-153   0.0000000e+00   0.0000000e+00   0.0000000e+00   0.0000000e+00  1.2898134e-109  4.8219816e-103   1.5324249e-96   1.6875352e-93   8.7602760e-86   4.5202284e-81
   0.0000000e+00  1.1584610e-124  5.7292268e-111   1.6358445e-99   1.9177637e-89   2.2370072e-80   4.4333965e-72   2.0788902e-64   2.9417450e-57   1.5025069e-50   3.1890269e-44   3.1311874e-38   1.5558167e-32
   0.0000000e+00  2.1091766e-135   0.0000000e+00   0.0000000e+00  5.8206150e-102   1.9603500e-92   4.1441992e-84   2.4189209e-76   4.8368820e-69   3.6428329e-62   1.1748828e-55   1.6774770e-49   1.1985444e-43
   0.0000000e+00  2.0403823e-161   0.0000000e+00   0.0000000e+00   0.0000000e+00  1.0218073e-119  1.4599001e-111  2.4968192e-104   1.2356817e-97   0.0000000e+00   0.0000000e+00   0.0000000e+00   0.0000000e+00
   0.0000000e+00  5.5237873e-160   0.0000000e+00  1.9578651e-139  1.6606787e-129   0.0000000e+00   0.0000000e+00  1.0715885e-106   2.8032644e-99   1.4567408e-93   1.9792994e-89   2.5517464e-82   4.2774483e-77
   0.0000000e+00  1.4805548e-120  5.1551862e-107   1.0542661e-95   8.8273924e-86   7.4720142e-77   1.0800093e-68   3.7613460e-61   4.0375292e-54   1.5954741e-47   2.6667125e-41   2.1153016e-35   8.5918248e-30
   0.0000000e+00   0.0000000e+00  3.5037086e-135  3.3607283e-124  1.2983280e-114  7.1967281e-107   6.3973323e-98   1.1481487e-90   5.6539977e-84   3.7879889e-78   0.0000000e+00   5.3778924e-66   1.7272202e-60
   0.0000000e+00  7.6840240e-122  2.9149583e-108   6.4916550e-97   5.9082528e-87   5.4227423e-78   8.4968192e-70   3.1962228e-62   3.6983515e-55   1.5729453e-48   2.8279030e-42   2.4102925e-36   1.0518366e-30
   0.0000000e+00   0.0000000e+00  1.0921696e-123   0.0000000e+00   0.0000000e+00   0.0000000e+00   0.0000000e+00   0.0000000e+00   0.0000000e+00   0.0000000e+00   0.0000000e+00   0.0000000e+00   0.0000000e+00
   0.0000000e+00   0.0000000e+00  1.5748526e-149   0.0000000e+00   0.0000000e+00  2.3662122e-120  5.0154488e-114   0.0000000e+00   0.0000000e+00   7.5337723e-94   0.0000000e+00   0.0000000e+00   0.0000000e+00
   0.0000000e+00   0.0000000e+00  3.5673609e-109   1.9496789e-97   2.7683842e-87   3.3557540e-78   6.3963384e-70   2.7840290e-62   3.5957703e-55   1.6624132e-48   3.1810045e-42   2.8225350e-36   1.2669444e-30
   0.0000000e+00  7.4312636e-140   0.0000000e+00   0.0000000e+00   0.0000000e+00   1.9400142e-97   1.4855085e-89   2.8694072e-82   1.6354729e-75   0.0000000e+00   0.0000000e+00   3.1398290e-57   1.7453013e-51
   0.0000000e+00  4.5478148e-160   0.0000000e+00  1.7009145e-139  1.2334567e-129   0.0000000e+00   0.0000000e+00   0.0000000e+00   1.6715139e-99   6.2464058e-94   1.1533053e-89   1.0665822e-82   1.9135182e-77
   0.0000000e+00  6.4172353e-123  2.6565650e-109   6.5783683e-98   6.6262615e-88   6.7503092e-79   1.1618823e-70   4.7679047e-63   5.9967590e-56   2.7603755e-49   5.3586811e-43   4.9469014e-37   2.3275453e-31
   0.0000000e+00  1.4860637e-146   0.0000000e+00   0.0000000e+00   0.0000000e+00  1.8871193e-105   2.9500118e-98   9.5685464e-91   9.0227245e-84   6.0452430e-77   9.3980585e-71   1.3209421e-65   1.4457772e-60
   0.0000000e+00   0.0000000e+00   0.0000000e+00  2.6030521e-139  4.4686298e-130  3.3119764e-120  2.9815238e-113  2.4171290e-106  5.6502528e-100   0.0000000e+00   0.0000000e+00   0.0000000e+00   0.0000000e+00
   0.0000000e+00  9.1653771e-123  3.7470939e-109   9.0943098e-98   8.9891748e-88   8.9728798e-79   1.5185820e-70   6.1379245e-63   7.6101192e-56   3.4570209e-49   6.6277019e-43   6.0355832e-37   2.8054124e-31
   0.0000000e+00  9.2930742e-162  2.3137790e-151   0.0000000e+00   0.0000000e+00   0.0000000e+00   0.0000000e+00   0.0000000e+00   0.0000000e+00   1.9866706e-95   1.6941225e-91   5.6678732e-85   6.7613691e-80
   0.0000000e+00   0.0000000e+00  2.6274431e-134  5.7803102e-123  5.2603274e-113   0.0000000e+00   0.0000000e+00   0.0000000e+00   0.0000000e+00   1.5025040e-75   4.5233712e-69   0.0000000e+00   0.0000000e+00
   0.0000000e+00   0.0000000e+00   0.0000000e+00   0.0000000e+00   1.3555977e-93   4.3071130e-84   1.6316279e-75   1.2188479e-67   2.5174015e-60   1.7736046e-53   4.9839720e-47   6.2909663e-41   3.9205047e-35
   0.0000000e+00  1.3087941e-132  8.7803880e-119  5.2414452e-107   1.2390682e-96   2.5125918e-87   9.7194093e-79   7.2846876e-71   1.5967085e-63   1.2383611e-56   3.9203757e-50   5.4769380e-44   3.8529467e-38
   0.0000000e+00  2.9468779e-162   0.0000000e+00  2.1727735e-141  3.0049642e-131   0.0000000e+00   0.0000000e+00   0.0000000e+00   0.0000000e+00   2.7847105e-94   0.0000000e+00   0.0000000e+00   0.0000000e+00
   0.0000000e+00  1.7023907e-122  7.6595256e-109   1.9489349e-97   2.0047887e-87   2.0353116e-78   3.4964021e-70   1.4282500e-62   1.7726474e-55   7.9972979e-49   1.5082281e-42   1.3262299e-36   5.9304607e-31
   0.0000000e+00   0.0000000e+00  8.4121274e-148  1.6618122e-136  1.0493686e-126   0.0000000e+00   0.0000000e+00   0.0000000e+00   0.0000000e+00   4.4321303e-89   3.4475430e-83   1.6491525e-76   6.5358552e-71
   0.0000000e+00  2.3338536e-125  1.0747476e-111  2.9631879e-100   3.3717120e-90   3.9596493e-81   8.0822403e-73   3.9493608e-65   5.8740257e-58   3.1665368e-51   7.1021150e-45   7.3793551e-39   3.8718562e-33
   0.0000000e+00   0.0000000e+00  6.0491783e-137  5.2860631e-126  1.5872021e-116   0.0000000e+00   0.0000000e+00   0.0000000e+00   0.0000000e+00   0.0000000e+00   0.0000000e+00   2.4470499e-67   8.0082886e-62
   0.0000000e+00   0.0000000e+00  3.2264859e-127  4.1029923e-116  2.4664633e-106   0.0000000e+00   0.0000000e+00   0.0000000e+00   0.0000000e+00   1.0560729e-68   5.3397079e-63   0.0000000e+00   0.0000000e+00
   0.0000000e+00  1.8217238e-143   0.0000000e+00   0.0000000e+00   0.0000000e+00  1.8886434e-100   2.0154301e-92   4.8555972e-85   3.4143581e-78   1.4788743e-72   0.0000000e+00   3.9733993e-60   8.5894927e-55
   0.0000000e+00   0.0000000e+00  6.7567683e-117  4.1690471e-105   9.2337516e-95   1.5785047e-85   5.4883188e-77   3.9686151e-69   8.2420051e-62   6.0814347e-55   1.7818334e-48   2.2943957e-42   1.4992115e-36
   0.0000000e+00  4.4192196e-120  1.4990626e-106   2.9834910e-95   2.4325571e-85   2.0063225e-76   2.8259030e-68   9.6028208e-61   1.0063232e-53   3.8835711e-47   6.3405182e-41   4.9133381e-35   1.9494927e-29
   0.0000000e+00  1.1885819e-159   0.0000000e+00  4.2309007e-139  3.6803503e-129   0.0000000e+00   0.0000000e+00  1.0580635e-107   5.0406718e-99   2.5286789e-93   4.0804183e-89   4.5861512e-82   8.4510360e-77
   0.0000000e+00   0.0000000e+00  1.8462404e-120  4.9485401e-109   5.3933821e-99   5.0067352e-90   1.4176654e-81   9.4292113e-74   2.0065780e-66   1.5855520e-59   5.2364643e-53   7.7195213e-47   5.8004474e-41
   0.0000000e+00   0.0000000e+00  5.0037850e-135  3.7413512e-124  8.5356583e-115  6.1611863e-107   0.0000000e+00   2.5769659e-91   9.5176155e-84   1.0405707e-77   0.0000000e+00   4.7753249e-65   1.6979239e-59
   0.0000000e+00  8.0081881e-127  5.2531167e-113  1.9421821e-101   2.8122204e-91   3.9992474e-82   9.5050915e-74   5.2074479e-66   8.5050215e-59   4.9585057e-52   1.1885859e-45   1.3117248e-39   7.2540128e-34
   0.0000000e+00   0.0000000e+00  9.6484695e-136  8.5167700e-125  2.9195170e-115  2.7889932e-106   7.6038446e-98   1.2732105e-90   5.2509046e-84   1.6818320e-79   0.0000000e+00   0.0000000e+00   0.0000000e+00
   0.0000000e+00  6.3508593e-123  2.6046581e-109   6.4621963e-98   6.5187256e-88   6.6745282e-79   1.1494798e-70   4.7170060e-63   5.9326958e-56   2.7287123e-49   5.2936374e-43   4.8950407e-37   2.3034558e-31
   0.0000000e+00  8.5833427e-124  4.0713985e-110   1.1180819e-98   1.2594983e-88   1.4019767e-79   2.6441844e-71   1.1788310e-63   1.5862171e-56   7.7109924e-50   1.5585379e-43   1.4583703e-37   6.9129312e-32
   0.0000000e+00  9.3424843e-147   0.0000000e+00   0.0000000e+00   0.0000000e+00   0.0000000e+00   0.0000000e+00   0.0000000e+00   0.0000000e+00   0.0000000e+00   5.2449293e-71   2.2530441e-65   1.5209971e-59
   0.0000000e+00   0.0000000e+00  2.6667216e-133  2.5675158e-122  9.9587666e-113  1.4020213e-104   6.6075851e-96   1.1676333e-88   5.4972909e-82   3.0583201e-76   0.0000000e+00   0.0000000e+00   0.0000000e+00
   0.0000000e+00   0.0000000e+00  5.6282793e-135  3.7672292e-124  7.3750234e-115   0.0000000e+00   0.0000000e+00   0.0000000e+00   0.0000000e+00   0.0000000e+00   0.0000000e+00   0.0000000e+00   0.0000000e+00
   0.0000000e+00  2.4005261e-149  1.2553146e-137  7.7501292e-127  3.0455552e-117  2.0784307e-107   5.0148474e-99   8.5531388e-92   3.3857540e-85   1.1310922e-80   0.0000000e+00   0.0000000e+00   0.0000000e+00
   0.0000000e+00  2.1477095e-122  8.4982855e-109   1.9911382e-97   1.9019043e-87   1.8353977e-78   3.0062954e-70   1.1783789e-62   1.4183577e-55   6.2594744e-49   1.1671354e-42   1.0337398e-36   4.6762785e-31
   0.0000000e+00  7.7298839e-123  3.1456150e-109   7.7187589e-98   7.7060372e-88   7.8064965e-79   1.3319647e-70   5.4201779e-63   6.7632362e-56   3.0874818e-49   5.9478222e-43   5.4600443e-37   2.5520751e-31
   0.0000000e+00   0.0000000e+00  2.1132714e-134  1.4167750e-123  2.8314257e-114   0.0000000e+00   0.0000000e+00   0.0000000e+00   3.8395658e-84   0.0000000e+00   0.0000000e+00   5.6140285e-65   2.2347176e-59
   0.0000000e+00   0.0000000e+00   0.0000000e+00  5.8575944e-139  7.5241082e-130  9.5256178e-120  7.9638538e-113  6.3778585e-106   1.4451908e-99   3.6181901e-95   0.0000000e+00   2.2339370e-83   0.0000000e+00
   0.0000000e+00   0.0000000e+00  4.4458737e-142  2.5743840e-131   0.0000000e+00   0.0000000e+00   0.0000000e+00   0.0000000e+00   0.0000000e+00   0.0000000e+00   0.0000000e+00   5.7861386e-74   0.0000000e+00
   0.0000000e+00  2.2042093e-149   0.0000000e+00   0.0000000e+00   0.0000000e+00  1.4092476e-108  1.7831908e-101   3.1296063e-94   0.0000000e+00   5.6217865e-80   4.8377743e-74   3.4601088e-68   1.2647985e-62
   0.0000000e+00  4.2701992e-120  1.4595850e-106   2.9092022e-95   2.3756209e-85   1.9591818e-76   2.7621526e-68   9.4015643e-61   9.8669245e-54   3.8132081e-47   6.2335378e-41   4.8287541e-35   1.9158913e-29
   0.0000000e+00  3.2106133e-122  5.8163675e-108   2.0312438e-96   2.3220844e-86   2.4160790e-77   4.0700075e-69   1.5966278e-61   1.8835519e-54   8.0339109e-48   1.4292790e-41   1.1878124e-35   5.0179222e-30
   0.0000000e+00  7.7427210e-154   0.0000000e+00   0.0000000e+00   0.0000000e+00  4.2292166e-113  3.9042196e-105   5.0504129e-98   0.0000000e+00   8.9782675e-85   1.4647210e-78   0.0000000e+00   7.0223992e-68
   0.0000000e+00  1.1014136e-122  4.5643678e-109   1.0977657e-97   1.0987127e-87   1.0981109e-78   1.8878773e-70   7.7493352e-63   9.6802117e-56   4.4003250e-49   8.3550546e-43   7.3809653e-37   3.3162841e-31
   0.0000000e+00   0.0000000e+00   0.0000000e+00   0.0000000e+00   0.0000000e+00   0.0000000e+00   0.0000000e+00   0.0000000e+00   0.0000000e+00   0.0000000e+00   1.0068425e-72   4.7090106e-66   2.2593963e-60
   0.0000000e+00  2.2750409e-147   0.0000000e+00   0.0000000e+00   0.0000000e+00   0.0000000e+00   0.0000000e+00   0.0000000e+00   0.0000000e+00   2.6226745e-78   1.0018921e-71   1.8740581e-65   9.0404417e-60
   0.0000000e+00   0.0000000e+00  2.4013203e-119  7.5179337e-108   1.3289156e-97   2.3132548e-88   9.8012465e-80   7.4836153e-72   1.6813833e-64   1.3424507e-57   4.3881014e-51   6.3540997e-45   4.6378579e-39
   0.0000000e+00   0.0000000e+00  1.2453988e-139  1.0337901e-128  2.9036353e-119   0.0000000e+00   0.0000000e+00   0.0000000e+00   0.0000000e+00   0.0000000e+00   0.0000000e+00   6.8351209e-71   8.8219347e-67
   0.0000000e+00  2.3256118e-159  6.2119394e-149   0.0000000e+00   0.0000000e+00   0.0000000e+00   0.0000000e+00   0.0000000e+00   0.0000000e+00   3.8472871e-93   5.3741623e-89   2.8401743e-83   2.3196252e-77
   0.0000000e+00   0.0000000e+00  1.9316123e-123  2.5002269e-112  1.5239249e-102   0.0000000e+00   0.0000000e+00   0.0000000e+00   0.0000000e+00   6.2981223e-65   4.1876498e-59   2.4849455e-53   1.9184208e-47
   0.0000000e+00  3.4583467e-163  6.4949329e-153  4.8280545e-144  3.7934229e-133   0.0000000e+00  1.6116388e-115  2.4375766e-108  8.5298241e-102   7.0168288e-96   0.0000000e+00   6.2620309e-85   1.7766138e-80
   0.0000000e+00   0.0000000e+00  5.6088304e-148   0.0000000e+00   0.0000000e+00  7.9320579e-119  2.0980057e-112   0.0000000e+00   0.0000000e+00   5.6520236e-94   0.0000000e+00   0.0000000e+00   0.0000000e+00
   0.0000000e+00  6.1866056e-142   0.0000000e+00   0.0000000e+00   0.0000000e+00   6.5826477e-99   7.2912912e-91   1.7749486e-83   1.2622579e-76   8.3011470e-71   0.0000000e+00   1.5291163e-58   3.4235965e-53
   0.0000000e+00  4.7238070e-156   0.0000000e+00   0.0000000e+00   0.0000000e+00   0.0000000e+00   0.0000000e+00   0.0000000e+00   0.0000000e+00   2.3781291e-86   1.8312396e-80   4.6050478e-74   1.8424331e-68
   0.0000000e+00   0.0000000e+00   0.0000000e+00   0.0000000e+00   0.0000000e+00   0.0000000e+00   0.0000000e+00   0.0000000e+00   0.0000000e+00   1.3216023e-79   2.5523323e-73   1.7348288e-66   7.8332035e-61
   0.0000000e+00  2.0582755e-131  1.2783817e-117  7.4865107e-106   1.6954772e-95   3.2670901e-86   1.1976080e-77   8.4829082e-70   1.7572412e-62   1.2941489e-55   3.8793803e-49   5.1569410e-43   3.4508147e-37
   0.0000000e+00   0.0000000e+00   0.0000000e+00  4.1743886e-139  3.6969902e-130  1.9797085e-119  2.5963795e-112  2.2718782e-105   5.7813935e-99   0.0000000e+00   0.0000000e+00   3.0114559e-82   2.9204246e-77
   0.0000000e+00  3.7070362e-121  1.3411793e-107   2.8500594e-96   2.4774017e-86   2.1745045e-77   3.2589097e-69   1.1747491e-61   1.3040261e-54   5.3253072e-48   9.1959254e-42   7.5337170e-36   3.1603421e-30
   0.0000000e+00   0.0000000e+00  2.8547666e-138  2.3795530e-127  6.7123142e-118   0.0000000e+00   0.0000000e+00   0.0000000e+00   0.0000000e+00   0.0000000e+00   0.0000000e+00   1.5491588e-69   2.1532375e-64
   0.0000000e+00  1.9235239e-120  6.6081927e-107   1.3352661e-95   1.1050683e-85   9.2537020e-77   1.3230497e-68   4.5602560e-61   4.8467738e-54   1.8969841e-47   3.1414505e-41   2.4706519e-35   9.9507511e-30
   0.0000000e+00  6.1816316e-148   0.0000000e+00   0.0000000e+00   0.0000000e+00  5.6966953e-105   3.6503249e-97   7.4195011e-90   4.0709236e-83   0.0000000e+00   0.0000000e+00   2.2995593e-65   3.4723678e-61
   0.0000000e+00  2.0365037e-161  4.8358348e-151   0.0000000e+00   0.0000000e+00   0.0000000e+00   0.0000000e+00  6.0883166e-108  3.6312785e-101   9.3330155e-95   1.9437771e-91   5.7249283e-84   3.2435140e-79
   0.0000000e+00  4.3055483e-120  1.4548025e-106   2.8463693e-95   2.2850641e-85   1.8508973e-76   2.5688536e-68   8.6307389e-61   8.9488373e-54   3.4196841e-47   5.5310526e-41   4.2304848e-35   1.6593285e-29
   0.0000000e+00  3.8676103e-161  8.8895213e-151   0.0000000e+00   0.0000000e+00   0.0000000e+00   0.0000000e+00  1.8379850e-107  7.7590146e-101   1.7379629e-94   1.5255511e-91   1.1041813e-83   5.3160445e-79
   0.0000000e+00  6.2288811e-147   0.0000000e+00   0.0000000e+00   0.0000000e+00   0.0000000e+00   0.0000000e+00   0.0000000e+00   0.0000000e+00   0.0000000e+00   7.8084116e-71   1.3817398e-64   6.9998413e-59
   0.0000000e+00  1.0796136e-159  2.8265274e-149   0.0000000e+00   0.0000000e+00   0.0000000e+00   0.0000000e+00   0.0000000e+00   0.0000000e+00   2.5720603e-93   3.6449525e-89   1.3239482e-83   8.8285209e-78
   0.0000000e+00  6.0220442e-160   0.0000000e+00   0.0000000e+00   0.0000000e+00  2.0362815e-118  5.9320838e-110  9.1463178e-103   2.7536306e-96   0.0000000e+00   0.0000000e+00   0.0000000e+00   0.0000000e+00
   0.0000000e+00  6.5827851e-123  2.6311004e-109   6.5243552e-98   6.5726457e-88   6.7768376e-79   1.1633932e-70   4.7561753e-63   5.9611328e-56   2.7278281e-49   5.2693123e-43   4.8757601e-37   2.2888427e-31
   0.0000000e+00  4.3765336e-136   0.0000000e+00   0.0000000e+00   0.0000000e+00   1.6148859e-93   1.2872561e-85   2.4076451e-78   9.1026265e-72   0.0000000e+00   0.0000000e+00   0.0000000e+00   0.0000000e+00
   0.0000000e+00   0.0000000e+00  1.2271536e-148   0.0000000e+00   0.0000000e+00  1.5724880e-119  6.7161159e-113  4.5832233e-107   0.0000000e+00   4.8952486e-93   2.7470445e-89   6.8543378e-83   4.4085244e-78
   0.0000000e+00   0.0000000e+00  7.8000919e-126  1.0166090e-114  6.1828324e-105   2.1463372e-96   3.4401895e-88   1.0007059e-80   8.4382347e-74   4.1576050e-67   7.8062247e-62   1.6100781e-55   5.3262992e-50
   0.0000000e+00  4.3432390e-147   0.0000000e+00   0.0000000e+00   0.0000000e+00   0.0000000e+00   0.0000000e+00   0.0000000e+00   0.0000000e+00   0.0000000e+00   6.0939620e-71   1.0863322e-64   5.4450604e-59
   0.0000000e+00  2.4300875e-146   0.0000000e+00   0.0000000e+00   0.0000000e+00  3.3662222e-105   4.4756139e-98   1.8322749e-90   2.0759381e-83   1.1746231e-76   1.6168001e-70   4.8711358e-65   1.2319776e-59
   0.0000000e+00   0.0000000e+00  5.4219782e-126  6.9516579e-115  4.2077435e-105   0.0000000e+00   0.0000000e+00   0.0000000e+00   0.0000000e+00   1.7434263e-67   9.0789947e-62   0.0000000e+00   0.0000000e+00
   0.0000000e+00  1.3757846e-152   0.0000000e+00   0.0000000e+00   0.0000000e+00  1.3979675e-111  3.0922063e-103   4.8663230e-96   1.3123192e-89   3.1258071e-83   3.3387527e-77   0.0000000e+00   2.5722618e-66
   0.0000000e+00  3.0105732e-133   0.0000000e+00   0.0000000e+00   0.0000000e+00   1.9033678e-92   0.0000000e+00   0.0000000e+00   0.0000000e+00   0.0000000e+00   0.0000000e+00   0.0000000e+00   0.0000000e+00
   0.0000000e+00  8.5865905e-122  3.2648237e-108   7.2987318e-97   6.6611122e-87   6.1321833e-78   9.6182917e-70   3.6185742e-62   4.1852092e-55   1.7777490e-48   3.1907932e-42   2.7168206e-36   1.1831794e-30
   0.0000000e+00  1.1334470e-122  4.4824920e-109   1.0775820e-97   1.0547861e-87   1.0520893e-78   1.7616898e-70   7.0442617e-63   8.6452417e-56   3.8809407e-49   7.3615112e-43   6.6705509e-37   3.0748331e-31
   0.0000000e+00  3.6364161e-163   0.0000000e+00   0.0000000e+00   0.0000000e+00  7.3124541e-122  4.2539453e-114   0.0000000e+00   0.0000000e+00   0.0000000e+00   0.0000000e+00   0.0000000e+00   0.0000000e+00
   0.0000000e+00  9.3236537e-120  3.0729399e-106   5.9627807e-95   4.7426336e-85   3.8228220e-76   5.2586485e-68   1.7467632e-60   1.7906466e-53   6.7631377e-47   1.0812180e-40   8.2148593e-35   3.1956558e-29
   0.0000000e+00   0.0000000e+00   0.0000000e+00   0.0000000e+00   0.0000000e+00   0.0000000e+00   6.6603735e-78   9.1934290e-69   2.9629127e-61   2.6287596e-54   8.4736105e-48   1.1617794e-41   7.7687408e-36
   0.0000000e+00   0.0000000e+00  1.4263516e-149   0.0000000e+00   0.0000000e+00  1.6909291e-119  2.0693622e-112  1.5706929e-105   3.2336327e-99   0.0000000e+00   0.0000000e+00   1.5711076e-82   1.2194451e-77
   0.0000000e+00   0.0000000e+00  1.2330545e-136  2.2517793e-125  8.9602803e-116  5.1799239e-107   0.0000000e+00   6.3883412e-92   3.7457158e-84   1.9869632e-77   5.6319608e-72   1.8667079e-65   5.5803923e-60
   0.0000000e+00   0.0000000e+00  3.0249254e-145  4.8962217e-134  2.5859208e-124   0.0000000e+00   0.0000000e+00   0.0000000e+00   0.0000000e+00   4.9778440e-87   4.5070877e-81   1.8597767e-74   6.9114529e-69
   0.0000000e+00  7.8113134e-136   0.0000000e+00   0.0000000e+00   0.0000000e+00   1.3208661e-93   0.0000000e+00   0.0000000e+00   0.0000000e+00   0.0000000e+00   0.0000000e+00   0.0000000e+00   0.0000000e+00
   0.0000000e+00  7.2843916e-136   0.0000000e+00   0.0000000e+00   0.0000000e+00   0.0000000e+00   1.7838276e-86   2.8080629e-78   8.6737449e-71   2.4247420e-64   1.8964683e-57   4.0286537e-51   3.0133973e-45
   0.0000000e+00  9.4784064e-160   0.0000000e+00  3.3681764e-139  2.9041656e-129   0.0000000e+00   0.0000000e+00   0.0000000e+00   4.4842279e-99   1.1668964e-93   2.9986438e-89   3.3881867e-82   6.4273287e-77
   0.0000000e+00  2.6758839e-125  1.4282469e-111  4.4942594e-100   5.6297272e-90   7.0582616e-81   1.4755044e-72   7.1926319e-65   1.0532713e-57   5.5392920e-51   1.2061460e-44   1.2177144e-38   6.1823947e-33
   0.0000000e+00  5.2262310e-148   0.0000000e+00   0.0000000e+00   0.0000000e+00  6.3878687e-107   1.3770576e-98   2.1993530e-91   6.4801730e-85   8.3445456e-79   1.3299117e-72   0.0000000e+00   0.0000000e+00
   0.0000000e+00  1.7684980e-119  5.7743376e-106   1.1067279e-94   8.6975657e-85   6.9243638e-76   9.4139175e-68   3.0928704e-60   3.1364742e-53   1.1720532e-46   1.8539779e-40   1.3929200e-34   5.3588069e-29
   0.0000000e+00   0.0000000e+00  1.0504159e-133  6.8794584e-123  1.3140331e-113   0.0000000e+00   0.0000000e+00   0.0000000e+00   0.0000000e+00   0.0000000e+00   0.0000000e+00   0.0000000e+00   0.0000000e+00
   0.0000000e+00   0.0000000e+00   0.0000000e+00   0.0000000e+00   0.0000000e+00  1.0235508e-121   0.0000000e+00   0.0000000e+00   0.0000000e+00   3.7299134e-94   1.1983073e-89   0.0000000e+00   3.4088272e-78
   0.0000000e+00  1.6513194e-139   0.0000000e+00   0.0000000e+00   0.0000000e+00   4.4239142e-97   3.6710506e-89   7.3459608e-82   4.3288193e-75   0.0000000e+00   0.0000000e+00   4.1358283e-57   1.1108906e-51
   0.0000000e+00  1.6768757e-160  1.6878837e-149  5.4980064e-140  1.7913535e-130   0.0000000e+00  4.1864876e-113  4.6441884e-106   3.4197773e-99   0.0000000e+00   1.5938610e-89   1.7571472e-82   2.1687772e-77
   0.0000000e+00  2.7800084e-122  1.0761267e-108   2.4968339e-97   2.3616713e-87   2.2679528e-78   3.6768201e-70   1.4266516e-62   1.7004314e-55   7.4244152e-49   1.3703725e-42   1.2052538e-36   5.4036271e-31
   0.0000000e+00  3.5786498e-121  1.3998232e-107   3.1213660e-96   2.8232179e-86   2.5426494e-77   3.8898309e-69   1.4263033e-61   1.6001867e-54   6.5660220e-48   1.1318386e-41   9.1529565e-36   3.7760318e-30
   0.0000000e+00  2.8202422e-161  1.0287824e-150   0.0000000e+00  2.2158291e-131   0.0000000e+00  1.3717133e-114  9.7770806e-108  9.8665768e-102   1.8851848e-94   2.2752112e-90   0.0000000e+00   7.8139158e-79
   0.0000000e+00   0.0000000e+00  5.6012420e-147  1.0698002e-135  6.5337639e-126   0.0000000e+00   0.0000000e+00   0.0000000e+00   0.0000000e+00   2.2626457e-88   1.9099790e-82   7.7053604e-76   2.9357922e-70
   0.0000000e+00  5.0392333e-123  1.8863084e-109   4.8002589e-98   4.9355935e-88   5.3267049e-79   9.2333686e-71   3.7995226e-63   4.7921621e-56   2.1932801e-49   4.2490409e-43   3.9949081e-37   1.8875050e-31
   0.0000000e+00  3.4343087e-145   0.0000000e+00   0.0000000e+00   0.0000000e+00  3.3496910e-102   3.1611413e-94   7.3720198e-87   4.9683746e-80   0.0000000e+00   0.0000000e+00   5.3444992e-62   1.1478805e-56
   0.0000000e+00  6.6474340e-123  2.5554039e-109   6.3569298e-98   6.4123510e-88   6.7071937e-79   1.1481275e-70   4.6764571e-63   5.8412247e-56   2.6561329e-49   5.1077323e-43   4.7378645e-37   2.2191404e-31
   0.0000000e+00  6.4824854e-149   0.0000000e+00   0.0000000e+00   0.0000000e+00  9.5576765e-108  5.0362031e-100   0.0000000e+00   0.0000000e+00   2.1277791e-79   6.5305728e-73   0.0000000e+00   0.0000000e+00
   0.0000000e+00  4.9308709e-151   0.0000000e+00   0.0000000e+00   0.0000000e+00  5.1398398e-110  9.1450044e-102   1.4727970e-94   4.2896265e-88   9.7507668e-82   1.1476237e-75   0.0000000e+00   9.8601889e-66
   0.0000000e+00  4.1818518e-132  2.4052405e-118  9.9084284e-107   2.0539132e-96   3.8182213e-87   1.5713335e-78   1.1063501e-70   2.3119142e-63   1.7496238e-56   5.4004054e-50   7.4426114e-44   5.1808875e-38
   0.0000000e+00   0.0000000e+00  5.3302554e-148   0.0000000e+00   0.0000000e+00  7.2909264e-119  2.6698683e-112  8.9878925e-107   0.0000000e+00   3.9937189e-93   0.0000000e+00   0.0000000e+00   0.0000000e+00
   0.0000000e+00   0.0000000e+00   0.0000000e+00   0.0000000e+00   0.0000000e+00   5.9005940e-81   2.5181607e-72   1.6727809e-64   2.9080276e-57   1.6983173e-50   3.9475162e-44   4.1307251e-38   2.1436010e-32
   0.0000000e+00  2.2838692e-127  1.5440220e-113  5.9782065e-102   9.0641400e-92   1.3378555e-82   3.2595780e-74   1.7911499e-66   2.9287287e-59   1.7081964e-52   4.0955790e-46   4.5316537e-40   2.5071189e-34
   0.0000000e+00  6.3437413e-145   0.0000000e+00   0.0000000e+00   0.0000000e+00   0.0000000e+00   0.0000000e+00   0.0000000e+00   0.0000000e+00   0.0000000e+00   2.7963899e-69   7.0370212e-65   3.5032082e-58
   0.0000000e+00  6.8559212e-160  1.8571722e-149   0.0000000e+00   0.0000000e+00   0.0000000e+00   0.0000000e+00   0.0000000e+00   0.0000000e+00   1.7455330e-93   1.8583936e-89   2.2594172e-83   8.0312108e-78
   0.0000000e+00  7.7332338e-122  2.9850803e-108   6.7008013e-97   6.2891149e-87   5.9090912e-78   9.6118207e-70   3.7427031e-62   4.4460309e-55   1.9274784e-48   3.4907201e-42   2.9469194e-36   1.2668567e-30
   0.0000000e+00  1.5096748e-145   0.0000000e+00   0.0000000e+00   0.0000000e+00  1.7044240e-104   3.9880583e-97   6.8495596e-90   9.8742571e-84   4.4662124e-76   9.4771424e-70   0.0000000e+00   0.0000000e+00
   0.0000000e+00   0.0000000e+00  1.0959498e-116  9.1723081e-105   2.2231996e-94   4.1693923e-85   1.4704653e-76   9.9471829e-69   1.9513393e-61   1.3640551e-54   3.8341952e-48   4.8158669e-42   3.0410387e-36
   0.0000000e+00  7.8632040e-144   0.0000000e+00   0.0000000e+00   0.0000000e+00  8.4189609e-101   8.9995735e-93   2.1774126e-85   1.5369536e-78   7.7772805e-73   0.0000000e+00   1.8599139e-60   4.3409837e-55
   0.0000000e+00   0.0000000e+00  1.3081033e-119  1.7790851e-108   1.1161255e-98   0.0000000e+00   0.0000000e+00   0.0000000e+00   0.0000000e+00   0.0000000e+00   0.0000000e+00   0.0000000e+00   0.0000000e+00
   0.0000000e+00  5.2408262e-120  1.7416843e-106   3.4098297e-95   2.7364976e-85   2.2256796e-76   3.0900003e-68   1.0356917e-60   1.0713628e-53   4.0837192e-47   6.5896889e-41   5.0545655e-35   1.9856094e-29
   0.0000000e+00  1.2771382e-120  4.4346610e-107   9.0588752e-96   7.5783790e-86   6.4134062e-77   9.2682797e-69   3.2276198e-61   3.4653563e-54   1.3700194e-47   2.2916694e-41   1.8204415e-35   7.4062748e-30
   0.0000000e+00  1.0555651e-122  4.0203627e-109   9.7704030e-98   9.6406144e-88   9.8358731e-79   1.6500022e-70   6.6004802e-63   8.1028513e-56   3.6243690e-49   6.8639559e-43   6.2565333e-37   2.8847366e-31
   0.0000000e+00   0.0000000e+00  1.4235041e-135  1.4921089e-124  6.0218800e-115   0.0000000e+00   0.0000000e+00   0.0000000e+00   0.0000000e+00   1.8072564e-78   0.0000000e+00   2.2678669e-65   9.7235173e-60
   0.0000000e+00   0.0000000e+00   0.0000000e+00  7.0986314e-143  1.3470018e-133  8.4619301e-124  1.7966114e-116  2.7092153e-109  1.3064104e-102   4.8661434e-97   0.0000000e+00   1.0144151e-85   6.4436539e-81
   0.0000000e+00  1.5030833e-119  4.9137069e-106   9.3246803e-95   7.2632456e-85   5.7165613e-76   7.7082236e-68   2.5174016e-60   2.5388191e-53   9.4412128e-47   1.4868566e-40   1.1088746e-34   4.2406530e-29
   0.0000000e+00  5.4889327e-123  2.4507583e-109   6.4418384e-98   6.9507305e-88   7.4037721e-79   1.3343317e-70   5.6726127e-63   7.2780641e-56   3.3740567e-49   6.5022573e-43   5.8105170e-37   2.6292102e-31
   0.0000000e+00   0.0000000e+00  1.6810563e-133  1.5986123e-122  6.0345043e-113  6.3409123e-105   3.5548083e-96   6.3020447e-89   2.9868886e-82   1.5455402e-76   0.0000000e+00   0.0000000e+00   0.0000000e+00
   0.0000000e+00  1.4482905e-120  5.6325721e-107   1.2376742e-95   1.0947737e-85   9.6153840e-77   1.4286571e-68   5.0852690e-61   5.5379765e-54   2.2059045e-47   3.6946863e-41   2.9069613e-35   1.1672256e-29
   0.0000000e+00   0.0000000e+00  2.3249856e-127  3.0348956e-116  1.8782974e-106   0.0000000e+00   0.0000000e+00   0.0000000e+00   0.0000000e+00   7.4862224e-69   5.4122101e-63   0.0000000e+00   0.0000000e+00
   0.0000000e+00  3.4427765e-119  1.0983561e-105   2.0649074e-94   1.5921808e-84   1.2458082e-75   1.6628260e-67   5.3662372e-60   5.3480112e-53   1.9644256e-46   3.0556853e-40   2.2602147e-34   8.5588377e-29
   0.0000000e+00   0.0000000e+00  6.8581061e-141  6.1839066e-130  2.1667712e-120   0.0000000e+00  3.4482022e-104   6.7868184e-97   4.6675220e-90   8.2188988e-85   0.0000000e+00   2.5299167e-72   4.0551952e-68
   0.0000000e+00   0.0000000e+00  1.0262531e-140  9.0927094e-130  3.1186029e-120   0.0000000e+00  8.8433061e-104   1.5722519e-96   8.1419336e-90   0.0000000e+00   0.0000000e+00   2.0589121e-73   0.0000000e+00
   0.0000000e+00  2.4518312e-145   0.0000000e+00   0.0000000e+00   0.0000000e+00  1.0827015e-105   0.0000000e+00   0.0000000e+00   0.0000000e+00   0.0000000e+00   7.4420950e-70   0.0000000e+00   4.4546744e-59
   0.0000000e+00  2.4509958e-132   0.0000000e+00   0.0000000e+00   0.0000000e+00   0.0000000e+00   0.0000000e+00   0.0000000e+00   0.0000000e+00   0.0000000e+00   0.0000000e+00   2.2575860e-47   6.1603501e-41
   0.0000000e+00  3.4751721e-121  1.2594092e-107   2.6828624e-96   2.3376193e-86   2.0572130e-77   3.0901910e-69   1.1162586e-61   1.2415897e-54   5.0798098e-48   8.7877795e-42   7.2143663e-36   3.0320022e-30
   0.0000000e+00   0.0000000e+00  8.5838132e-137  6.9040209e-126  1.8591255e-116  9.1537215e-108   4.1399462e-99   6.6568559e-92   2.2911841e-85   0.0000000e+00   0.0000000e+00   0.0000000e+00   0.0000000e+00
   0.0000000e+00  3.9157883e-126  2.3795795e-112  8.3629680e-101   1.1569882e-90   1.5761877e-81   3.5305020e-73   1.8102845e-65   2.7731306e-58   1.5189244e-51   3.4298479e-45   3.5870312e-39   1.8789823e-33
   0.0000000e+00   0.0000000e+00  9.3567085e-148   0.0000000e+00   0.0000000e+00  1.1443258e-118  5.8278844e-112  1.5324312e-105   0.0000000e+00   5.6817592e-93   0.0000000e+00   0.0000000e+00   0.0000000e+00
   0.0000000e+00   0.0000000e+00  7.5121218e-138  6.2754873e-127  1.8064023e-117  1.0170060e-108  4.1230804e-100   6.7441194e-93   2.3804261e-86   0.0000000e+00   0.0000000e+00   0.0000000e+00   0.0000000e+00
   0.0000000e+00  4.6963368e-123  1.6415745e-109   4.2574176e-98   4.4342734e-88   4.9541534e-79   8.5995110e-71   3.5389554e-63   4.4642609e-56   2.0320630e-49   3.9328171e-43   3.7273928e-37   1.7626001e-31
   0.0000000e+00  2.2764650e-153   0.0000000e+00   0.0000000e+00   0.0000000e+00  4.4542898e-113   0.0000000e+00   0.0000000e+00   0.0000000e+00   9.5568541e-85   3.7401886e-78   5.2823330e-74   2.8744255e-67
   0.0000000e+00  3.0721392e-119  9.8855152e-106   1.8591419e-94   1.4347984e-84   1.1212454e-75   1.4985554e-67   4.8469244e-60   4.8415128e-53   1.7830451e-46   2.7809282e-40   2.0585308e-34   7.8075056e-29
   0.0000000e+00  3.1474172e-149  2.3136449e-137  1.8975757e-126  6.6765806e-117  3.3509824e-107   8.7599799e-99   1.5934590e-91   6.8511958e-85   2.0869849e-79   0.0000000e+00   0.0000000e+00   0.0000000e+00
   0.0000000e+00   0.0000000e+00  5.8418115e-135  3.8044884e-124  7.2099032e-115   0.0000000e+00   0.0000000e+00   0.0000000e+00   0.0000000e+00   0.0000000e+00   0.0000000e+00   0.0000000e+00   0.0000000e+00
   0.0000000e+00  1.0483714e-158  2.3501504e-148   0.0000000e+00   0.0000000e+00   0.0000000e+00   0.0000000e+00   0.0000000e+00   0.0000000e+00   1.1837669e-92   7.0738311e-88   0.0000000e+00   5.1123714e-78
   0.0000000e+00  1.4746030e-119  4.7637187e-106   9.0743409e-95   7.0890858e-85   5.6191773e-76   7.5993842e-68   2.4838984e-60   2.5070562e-53   9.3269240e-47   1.4694482e-40   1.1010477e-34   4.2246430e-29
   0.0000000e+00   0.0000000e+00   0.0000000e+00  1.2658123e-139   0.0000000e+00  3.1895133e-119  5.7387682e-112  5.0423027e-105   1.0711283e-98   0.0000000e+00   0.0000000e+00   4.7031094e-82   2.5094532e-77
   0.0000000e+00  3.4852223e-123  1.1164549e-109   3.0256408e-98   3.2549092e-88   3.8556754e-79   6.7880941e-71   2.8232779e-63   3.5974419e-56   1.6432252e-49   3.2023554e-43   3.0912074e-37   1.4753056e-31
   0.0000000e+00   0.0000000e+00  3.0446702e-134  3.1914301e-123  9.7119539e-114  8.7886803e-105   0.0000000e+00   9.6376555e-90   3.7468788e-82   1.2064712e-75   9.7127381e-71   1.6775107e-63   5.1409079e-58
   0.0000000e+00  1.1570399e-144   0.0000000e+00   0.0000000e+00   0.0000000e+00   0.0000000e+00   0.0000000e+00   0.0000000e+00   0.0000000e+00   0.0000000e+00   4.7068873e-69   8.4232638e-64   8.9352168e-58
   0.0000000e+00  8.0985673e-122  3.0450682e-108   6.8073066e-97   6.2117067e-87   5.7437492e-78   9.0020091e-70   3.3835829e-62   3.9103508e-55   1.6577971e-48   2.9719534e-42   2.5345773e-36   1.1035356e-30
   0.0000000e+00   0.0000000e+00   0.0000000e+00  1.9627735e-137  3.4721441e-128  2.3204160e-118  2.4576372e-111  2.0762794e-104   4.8123639e-98   0.0000000e+00   0.0000000e+00   9.9486906e-83   0.0000000e+00
   0.0000000e+00  1.5661220e-161   0.0000000e+00   0.0000000e+00   0.0000000e+00  1.1404601e-120  1.3161378e-111  1.7511741e-104   4.6934944e-98   0.0000000e+00   0.0000000e+00   0.0000000e+00   0.0000000e+00
   0.0000000e+00  1.7602078e-122  6.4793515e-109   1.5485824e-97   1.5015307e-87   1.5141784e-78   2.4893902e-70   9.7732035e-63   1.1781060e-55   5.1652606e-49   9.6168583e-43   8.6291876e-37   3.9109408e-31
   0.0000000e+00  2.9223839e-158   0.0000000e+00  1.0140101e-137  9.5367355e-128   0.0000000e+00   0.0000000e+00  1.0919260e-105   1.1158390e-97   1.0352628e-91   1.4585472e-87   1.4849243e-80   2.7077630e-75
   0.0000000e+00   0.0000000e+00   0.0000000e+00  1.8435465e-137  3.3757953e-128  2.1465863e-118  2.4924746e-111  2.1510590e-104   4.9410314e-98   0.0000000e+00   0.0000000e+00   2.2039111e-82   0.0000000e+00
   0.0000000e+00   0.0000000e+00  9.6473602e-124  1.2446868e-112  7.5756036e-103   0.0000000e+00   0.0000000e+00   0.0000000e+00   0.0000000e+00   3.1308329e-65   1.4876698e-59   0.0000000e+00   0.0000000e+00
   0.0000000e+00  1.4933698e-135   0.0000000e+00   0.0000000e+00   0.0000000e+00   4.3989941e-93   3.1929393e-85   6.0350714e-78   3.2472298e-71   0.0000000e+00   0.0000000e+00   3.7177184e-53   2.1952229e-47
   0.0000000e+00   0.0000000e+00   0.0000000e+00   0.0000000e+00   0.0000000e+00   0.0000000e+00   0.0000000e+00   0.0000000e+00   0.0000000e+00   1.2788596e-71   0.0000000e+00   0.0000000e+00   0.0000000e+00
   0.0000000e+00   0.0000000e+00  9.1649351e-135  1.1277453e-123  4.0372577e-116  1.5903526e-105   0.0000000e+00   0.0000000e+00   0.0000000e+00   0.0000000e+00   0.0000000e+00   0.0000000e+00   0.0000000e+00
   0.0000000e+00  1.9058464e-130  3.0274340e-117  1.1994625e-105   2.4495144e-95   5.3295756e-86   2.1380717e-77   1.3604756e-69   2.6126118e-62   1.8146263e-55   5.2904122e-49   7.1156064e-43   4.7166565e-37
   0.0000000e+00  2.0450006e-152   0.0000000e+00   0.0000000e+00   0.0000000e+00  2.0134066e-111  3.9714126e-103   6.2826924e-96   1.7223992e-89   4.0694582e-83   4.5292131e-77   0.0000000e+00   1.0583410e-66
   0.0000000e+00  6.6693763e-123  2.2953033e-109   5.8374252e-98   5.9689722e-88   6.5590239e-79   1.1185193e-70   4.5321633e-63   5.6333741e-56   2.5248082e-49   4.8243032e-43   4.5134658e-37   2.1068887e-31
   0.0000000e+00  6.5371332e-119  2.0592503e-105   3.8125570e-94   2.8967474e-84   2.2331481e-75   2.9395271e-67   9.3643666e-60   9.2159959e-53   3.3441524e-46   5.1403610e-40   3.7558377e-34   1.4053537e-28
   0.0000000e+00  4.8046985e-147   0.0000000e+00   0.0000000e+00   0.0000000e+00   0.0000000e+00   0.0000000e+00   0.0000000e+00   0.0000000e+00   0.0000000e+00   1.3101113e-71   2.4482307e-66   2.6384368e-60
   0.0000000e+00   0.0000000e+00  2.2501541e-121  1.9926832e-110  7.0978337e-101   2.3114499e-91   5.6687694e-84   1.1198361e-76   0.0000000e+00   1.7210730e-62   1.3116534e-56   0.0000000e+00   0.0000000e+00
   0.0000000e+00   0.0000000e+00   0.0000000e+00  3.9807759e-139  6.1178867e-130  5.9042299e-120  1.0795624e-113   0.0000000e+00   0.0000000e+00   0.0000000e+00   0.0000000e+00   0.0000000e+00   0.0000000e+00
   0.0000000e+00  7.0666295e-159  5.2987635e-148  1.0653853e-138  3.7895925e-129   0.0000000e+00   0.0000000e+00   0.0000000e+00   0.0000000e+00   1.6434594e-92   1.2565103e-87   0.0000000e+00   0.0000000e+00
   0.0000000e+00  8.0701884e-161  1.8913724e-150   0.0000000e+00   0.0000000e+00   0.0000000e+00   0.0000000e+00  3.5313695e-107  1.2583541e-100   3.3259541e-94   5.8647974e-91   1.9058376e-83   9.7219684e-79
   0.0000000e+00  1.7481202e-119  5.6552036e-106   1.0588322e-94   8.1434533e-85   6.3239280e-76   8.4217154e-68   2.7200024e-60   2.7133729e-53   9.9827352e-47   1.5554234e-40   1.1454180e-34   4.3267365e-29
   0.0000000e+00   0.0000000e+00  1.4724162e-133  1.4369556e-122  5.7552475e-113  3.4952304e-104   9.9068079e-96   1.7102232e-88   7.3562199e-82   2.4701343e-76   0.0000000e+00   0.0000000e+00   0.0000000e+00
   0.0000000e+00  2.6188795e-120  8.8785792e-107   1.7725491e-95   1.4502449e-85   1.2016935e-76   1.7003167e-68   5.8039367e-61   6.1121948e-54   2.3713938e-47   3.8943278e-41   3.0389949e-35   1.2147119e-29
   0.0000000e+00  5.7361962e-151   0.0000000e+00   0.0000000e+00   0.0000000e+00  6.9665224e-110  1.6371937e-101   2.5916664e-94   7.7320279e-88   1.3297148e-81   1.3386299e-75   1.1099594e-70   1.4457026e-64
   0.0000000e+00   0.0000000e+00  5.9303391e-122  7.9034215e-111  4.9670920e-101   0.0000000e+00   0.0000000e+00   0.0000000e+00   0.0000000e+00   1.5814390e-63   8.1358824e-58   0.0000000e+00   0.0000000e+00
   0.0000000e+00  1.2133158e-153   0.0000000e+00   0.0000000e+00   0.0000000e+00  1.6861771e-113   0.0000000e+00   0.0000000e+00   0.0000000e+00   5.9846204e-85   2.1250969e-78   3.4811688e-73   2.6465116e-67
   0.0000000e+00  8.5685104e-138   0.0000000e+00   0.0000000e+00   0.0000000e+00   2.1398222e-95   1.5358227e-87   2.8000856e-80   1.4105369e-73   0.0000000e+00   0.0000000e+00   8.6334422e-56   3.2184936e-50
   0.0000000e+00   0.0000000e+00  8.5052706e-134  5.5692933e-123  1.0581848e-113   0.0000000e+00   0.0000000e+00   0.0000000e+00   0.0000000e+00   0.0000000e+00   0.0000000e+00   0.0000000e+00   0.0000000e+00
   0.0000000e+00  6.6480484e-131   0.0000000e+00   0.0000000e+00   0.0000000e+00   3.3551804e-88   1.3966609e-79   9.2411986e-72   1.9294859e-64   1.4788367e-57   4.9942690e-51   7.6253769e-45   5.8258243e-39
   0.0000000e+00   0.0000000e+00  6.0007869e-126  7.7710217e-115  4.7535312e-105   0.0000000e+00   0.0000000e+00   0.0000000e+00   0.0000000e+00   2.0018109e-67   1.1932696e-61   0.0000000e+00   0.0000000e+00
   0.0000000e+00  9.1233845e-119  2.8416488e-105   5.2218314e-94   3.9373704e-84   3.0161372e-75   3.9395741e-67   1.2453077e-59   1.2162427e-52   4.3792263e-46   6.6805500e-40   4.8485275e-34   1.8013925e-28
   0.0000000e+00  1.0147591e-120  3.5572454e-107   7.3349113e-96   6.1925329e-86   5.2868162e-77   7.7075178e-69   2.7064712e-61   2.9292033e-54   1.1671041e-47   1.9671461e-41   1.5742160e-35   6.4512369e-30
   0.0000000e+00  6.1886195e-119  1.9399527e-105   3.5903092e-94   2.7259583e-84   2.1025429e-75   2.7645880e-67   8.7940960e-60   8.6419120e-53   3.1305193e-46   4.8040823e-40   3.5077580e-34   1.3110701e-28
   0.0000000e+00  3.5512049e-123  9.5977989e-110   2.7429432e-98   3.0402583e-88   3.8591503e-79   6.7728394e-71   2.8068689e-63   3.5649379e-56   1.6032808e-49   3.1184217e-43   3.0395594e-37   1.4476786e-31
   0.0000000e+00  5.9614672e-120  1.9660673e-106   3.8219994e-95   3.0467724e-85   2.4628120e-76   3.3985689e-68   1.1327669e-60   1.1656487e-53   4.4210835e-47   7.1007738e-41   5.4229548e-35   2.1214561e-29
   0.0000000e+00  1.1840319e-147  1.8209702e-135  1.5289546e-124  5.3682037e-115  1.5672032e-105   3.9276485e-97   6.8596428e-90   2.9005106e-83   3.9775628e-78   0.0000000e+00   0.0000000e+00   0.0000000e+00
   0.0000000e+00  1.1575279e-145   0.0000000e+00   0.0000000e+00   0.0000000e+00  1.0915475e-105   0.0000000e+00   0.0000000e+00   0.0000000e+00   0.0000000e+00   3.1417013e-70   0.0000000e+00   7.6254093e-60
   0.0000000e+00  7.6774308e-125  4.1320513e-111   1.2919947e-99   1.6007401e-89   1.9631486e-80   3.9464165e-72   1.8435153e-64   2.5863879e-57   1.3029736e-50   2.7183320e-44   2.6374955e-38   1.2859408e-32
   0.0000000e+00  2.7069931e-123  7.0862042e-110   2.0831649e-98   2.3578306e-88   3.0781368e-79   5.4791208e-71   2.2943790e-63   2.9426952e-56   1.3368305e-49   2.6142032e-43   2.5797849e-37   1.2396561e-31
   0.0000000e+00   0.0000000e+00  3.8284102e-148   0.0000000e+00   0.0000000e+00  5.5748130e-119  1.8436935e-112   0.0000000e+00   0.0000000e+00   1.2395306e-92   0.0000000e+00   0.0000000e+00   0.0000000e+00
   0.0000000e+00   0.0000000e+00  2.8735280e-145  5.1075550e-134  2.9042473e-124   0.0000000e+00   0.0000000e+00   0.0000000e+00   0.0000000e+00   6.7960225e-87   8.0431789e-81   2.0464313e-74   7.6992212e-69
   0.0000000e+00   0.0000000e+00   0.0000000e+00   0.0000000e+00   0.0000000e+00   1.8996077e-92   1.9042210e-84   5.0600782e-77   4.2060414e-70   2.4340084e-63   1.2433855e-57   4.7745474e-52   4.7915493e-48
   0.0000000e+00  1.0243434e-158   0.0000000e+00  3.9252342e-138  2.8926311e-128   0.0000000e+00   0.0000000e+00   0.0000000e+00   1.8092166e-98   3.0221041e-92   6.1519048e-88   2.8080385e-81   5.3971030e-76
   0.0000000e+00  5.2108282e-145   0.0000000e+00   0.0000000e+00   0.0000000e+00  7.4566191e-104   9.1118796e-97   4.1718817e-89   5.0396630e-82   2.6509515e-75   3.5079587e-69   1.2622202e-63   3.1642587e-58
   0.0000000e+00  1.0338518e-162   0.0000000e+00   0.0000000e+00   0.0000000e+00   0.0000000e+00   0.0000000e+00   0.0000000e+00   0.0000000e+00   0.0000000e+00   0.0000000e+00   0.0000000e+00   0.0000000e+00
   0.0000000e+00  4.1849239e-158   0.0000000e+00  1.4527832e-137  1.3031234e-127   0.0000000e+00   0.0000000e+00  8.6800322e-105   1.8672414e-97   1.3326361e-91   1.9449226e-87   2.2169325e-80   3.8208436e-75
   0.0000000e+00   0.0000000e+00   0.0000000e+00   0.0000000e+00   1.6757624e-93   4.7436790e-84   1.8624212e-75   1.2445792e-67   2.3741053e-60   1.5812473e-53   4.2720503e-47   5.2300703e-41   3.1574227e-35
   0.0000000e+00   0.0000000e+00  1.6752207e-148  3.9668031e-137  2.9961119e-127  3.0420231e-119   0.0000000e+00  5.8594538e-106   2.5902910e-97   2.1062313e-89   3.1465008e-83   8.1701806e-77   3.3391588e-71
   0.0000000e+00   0.0000000e+00  3.1045749e-120  2.6184997e-109  6.6503412e-100   0.0000000e+00   0.0000000e+00   0.0000000e+00   0.0000000e+00   3.1492258e-61   6.1114028e-55   1.4531478e-48   1.0850829e-42
   0.0000000e+00  3.5624716e-121  1.2871756e-107   2.7375637e-96   2.3816662e-86   2.0942854e-77   3.1414621e-69   1.1332745e-61   1.2589440e-54   5.1436555e-48   8.8873705e-42   7.2904265e-36   3.0607521e-30
   0.0000000e+00  2.7073912e-152   0.0000000e+00   0.0000000e+00   0.0000000e+00  5.9360083e-112   0.0000000e+00   0.0000000e+00   0.0000000e+00   1.0636011e-83   5.0940229e-77   0.0000000e+00   3.4719663e-66
   0.0000000e+00  2.8172340e-147   0.0000000e+00   0.0000000e+00   0.0000000e+00  5.7866631e-104   5.8327470e-96   1.3622958e-88   9.2889359e-82   0.0000000e+00   8.5693783e-70   1.2081028e-63   2.9513597e-58
   0.0000000e+00  2.5417168e-122  8.4901167e-109   2.0404181e-97   1.9769069e-87   2.0515901e-78   3.3208940e-70   1.2847896e-62   1.5269841e-55   6.5325261e-49   1.2014839e-42   1.0741951e-36   4.8055022e-31
   0.0000000e+00   0.0000000e+00  3.9329013e-135  3.3373891e-124  9.7578115e-115   0.0000000e+00   0.0000000e+00   0.0000000e+00   0.0000000e+00   0.0000000e+00   0.0000000e+00   2.2915240e-66   8.0208379e-61
   0.0000000e+00  1.7949494e-120  6.1733265e-107   1.2497931e-95   1.0366063e-85   8.7023268e-77   1.2476344e-68   4.3123615e-61   4.5968069e-54   1.8047124e-47   2.9983115e-41   2.3661832e-35   9.5638792e-30
   0.0000000e+00  2.4483593e-159   0.0000000e+00  8.7867614e-139  1.1731429e-128   0.0000000e+00   0.0000000e+00   0.0000000e+00   0.0000000e+00   1.6013833e-92   0.0000000e+00   0.0000000e+00   1.1044953e-76
   0.0000000e+00   0.0000000e+00   0.0000000e+00   0.0000000e+00   0.0000000e+00  1.5746796e-104   0.0000000e+00   0.0000000e+00   0.0000000e+00   0.0000000e+00   0.0000000e+00   0.0000000e+00   0.0000000e+00
   0.0000000e+00  1.9387695e-118  5.9306024e-105   1.0730906e-93   7.9679307e-84   6.0179692e-75   7.7417087e-67   2.4112671e-59   2.3210649e-52   8.2368630e-46   1.2388904e-39   8.8707228e-34   3.2506537e-28
   0.0000000e+00  1.9222921e-149   0.0000000e+00   0.0000000e+00  2.4375009e-117  6.3328749e-108   0.0000000e+00   0.0000000e+00   2.1812347e-86   2.0519077e-79   2.4718116e-73   4.4548531e-67   1.6102545e-61
   0.0000000e+00  4.7075593e-123  1.2345350e-109   3.4648279e-98   3.7768105e-88   4.7602111e-79   8.2107520e-71   3.3522063e-63   4.1983182e-56   1.8563306e-49   3.5673120e-43   3.4466598e-37   1.6228860e-31
   0.0000000e+00  3.0676355e-120  1.0326252e-106   2.0480115e-95   1.6652253e-85   1.3719554e-76   1.9304017e-68   6.5554698e-61   6.8703022e-54   2.6533010e-47   4.3383092e-41   3.3715849e-35   1.3423003e-29
   0.0000000e+00   0.0000000e+00   0.0000000e+00  7.4778795e-137  1.2978877e-127  8.3967881e-118  8.2516131e-111  6.8103721e-104   1.5828664e-97   0.0000000e+00   0.0000000e+00   0.0000000e+00   0.0000000e+00
   0.0000000e+00  2.8876966e-158   0.0000000e+00  1.0286641e-137  9.2761254e-128   0.0000000e+00   0.0000000e+00  1.7543550e-105   1.2455090e-97   9.2940450e-92   1.1324436e-87   1.3490579e-80   2.4357800e-75
   0.0000000e+00  8.9831860e-123  2.7411208e-109   7.0451547e-98   7.2123019e-88   8.1998167e-79   1.3746249e-70   5.4812769e-63   6.7104182e-56   2.9344029e-49   5.5283345e-43   5.1573071e-37   2.3767995e-31
   0.0000000e+00  3.1005258e-120  1.1832128e-106   2.5564575e-95   2.2213500e-85   1.9157778e-76   2.7895903e-68   9.7202509e-61   1.0352431e-53   4.0293151e-47   6.5844527e-41   5.0520415e-35   1.9756101e-29
   0.0000000e+00  4.9367064e-121  1.2046695e-107   1.7944870e-96   1.3308424e-86   1.1453810e-77   1.9705946e-69   8.2893285e-62   1.0584494e-54   4.8707893e-48   9.1956530e-42   7.9838966e-36   3.4920853e-30
   0.0000000e+00  1.6272744e-118  5.0045128e-105   9.0668013e-94   6.7438078e-84   5.0966537e-75   6.5722739e-67   2.0526653e-59   1.9815191e-52   7.0543496e-46   1.0644079e-39   7.6401036e-34   2.8080604e-28
   0.0000000e+00  6.9346918e-119  2.1608331e-105   3.9060532e-94   2.9017021e-84   2.1803359e-75   2.8105296e-67   8.7928239e-60   8.5050984e-53   3.0370414e-46   4.5979996e-40   3.2975930e-34   1.2136923e-28
   0.0000000e+00   0.0000000e+00  7.6310057e-141  6.7939470e-130  2.3506242e-120   0.0000000e+00  5.0328744e-104   9.3359015e-97   5.5552777e-90   0.0000000e+00   0.0000000e+00   1.6178196e-72   0.0000000e+00
   0.0000000e+00  9.0110692e-121  3.1728099e-107   6.5707566e-96   5.5707986e-86   4.7752889e-77   6.9894529e-69   2.4634998e-61   2.6757990e-54   1.0698161e-47   1.8092317e-41   1.4525842e-35   5.9718029e-30
   0.0000000e+00  9.1804723e-122  3.5920801e-108   8.4100308e-97   8.1027318e-87   7.7776208e-78   1.2653149e-69   4.8898780e-62   5.7402661e-55   2.4486301e-48   4.3562372e-42   3.6164485e-36   1.5236325e-30
   0.0000000e+00  5.5558059e-129  1.4815567e-115  4.7245721e-104   6.7082661e-94   1.0758778e-84   3.1369489e-76   1.7146745e-68   2.8783037e-61   1.7595031e-54   4.6278937e-48   5.7309016e-42   3.4969402e-36
   0.0000000e+00  1.3314274e-121  4.8596139e-108   1.0610679e-96   9.4682501e-87   8.5932220e-78   1.3190664e-69   4.8636436e-62   5.5197673e-55   2.2976147e-48   4.0514574e-42   3.4039349e-36   1.4592907e-30
   0.0000000e+00  8.1466916e-123  3.5520307e-109   9.3384374e-98   9.8853620e-88   1.0361291e-78   1.8094266e-70   7.4522336e-63   9.2816498e-56   4.1810229e-49   7.8375064e-43   6.8491245e-37   3.0258303e-31
   0.0000000e+00  1.3682605e-126  7.8662965e-113  2.6986866e-101   3.7071388e-91   5.0677463e-82   1.1488782e-73   5.8647804e-66   8.9894359e-59   4.9483912e-52   1.1259374e-45   1.1903535e-39   6.2984416e-34
   0.0000000e+00   0.0000000e+00  2.2276388e-132  1.4854427e-121  2.9141979e-112   0.0000000e+00   0.0000000e+00   0.0000000e+00   0.0000000e+00   0.0000000e+00   0.0000000e+00   0.0000000e+00   0.0000000e+00
   0.0000000e+00  6.6696869e-140   0.0000000e+00   0.0000000e+00   0.0000000e+00   0.0000000e+00   0.0000000e+00   0.0000000e+00   0.0000000e+00   0.0000000e+00   2.3737689e-62   0.0000000e+00   0.0000000e+00
   0.0000000e+00  8.6677417e-131  1.4572802e-117  6.2972191e-106   9.5130746e-96   1.5973283e-86   6.7602040e-78   3.7063352e-70   6.3311400e-63   4.1438855e-56   1.1900608e-49   1.6211145e-43   1.0951743e-37
   0.0000000e+00  1.3613414e-118  4.1895452e-105   7.5352660e-94   5.5697703e-84   4.1754166e-75   5.3594848e-67   1.6683904e-59   1.6060903e-52   5.7069371e-46   8.5983533e-40   6.1531760e-34   2.2577239e-28
   0.0000000e+00  3.3723489e-131   0.0000000e+00   0.0000000e+00   0.0000000e+00   1.4921001e-88   1.6443416e-80   4.6807993e-73   4.8696456e-66   1.5841474e-59   5.2446345e-53   7.5769296e-47   5.3278584e-41
   0.0000000e+00  2.0675079e-123  4.6779241e-110   1.4700288e-98   1.7301736e-88   2.4112781e-79   4.3453092e-71   1.8327031e-63   2.3669048e-56   1.0776978e-49   2.1118975e-43   2.1203893e-37   1.0265649e-31
   0.0000000e+00  2.5592065e-123  5.3959891e-110   1.7172379e-98   2.0222312e-88   2.8534301e-79   5.0743035e-71   2.1190618e-63   2.7116352e-56   1.2163077e-49   2.3713842e-43   2.3685977e-37   1.1378408e-31
   0.0000000e+00  1.3898768e-120  4.8344768e-107   9.8936146e-96   8.2916241e-86   7.0291728e-77   1.0175706e-68   3.5492382e-61   3.8163018e-54   1.5108546e-47   2.5304658e-41   2.0124490e-35   8.1959625e-30
   0.0000000e+00   0.0000000e+00  1.6840284e-136  1.6119760e-125  5.9886942e-116   0.0000000e+00  7.3915973e-100   1.9152313e-92   1.3441786e-85   1.1263232e-79   0.0000000e+00   4.8299415e-67   1.7627608e-61
   0.0000000e+00  4.1722485e-118  1.2561853e-104   2.2470147e-93   1.6489299e-83   1.2326911e-74   1.5663652e-66   4.8194562e-59   4.5832029e-52   1.6063272e-45   2.3869175e-39   1.6897976e-33   6.1188541e-28
   0.0000000e+00  1.7786497e-145   0.0000000e+00   0.0000000e+00   0.0000000e+00   0.0000000e+00   0.0000000e+00   0.0000000e+00   0.0000000e+00   0.0000000e+00   5.3194982e-70   3.1163039e-65   6.8616511e-59
   0.0000000e+00  1.9075601e-120  6.5491185e-107   1.3237543e-95   1.0963267e-85   9.1912764e-77   1.3160278e-68   4.5433701e-61   4.8376784e-54   1.8972821e-47   3.1489396e-41   2.4826655e-35   1.0025259e-29
   0.0000000e+00   0.0000000e+00  1.4547469e-129  3.1644072e-118  2.8920400e-108   0.0000000e+00   0.0000000e+00   0.0000000e+00   0.0000000e+00   3.7937957e-71   3.8449236e-64   0.0000000e+00   0.0000000e+00
   0.0000000e+00  5.9487119e-124  3.1287556e-110   9.3561228e-99   1.1086421e-88   1.2919740e-79   2.4728392e-71   1.1020409e-63   1.4746033e-56   7.0916266e-50   1.4104928e-43   1.3051153e-37   6.0724936e-32
   0.0000000e+00  6.1612109e-152   0.0000000e+00   0.0000000e+00   0.0000000e+00  1.6961728e-111   0.0000000e+00   0.0000000e+00   0.0000000e+00   1.9473202e-83   1.1554382e-76   0.0000000e+00   9.5161130e-67
   0.0000000e+00  4.9488116e-144   0.0000000e+00   0.0000000e+00   0.0000000e+00  4.1932040e-101   4.5255754e-93   1.1008163e-85   7.8166779e-79   4.3064522e-73   5.2378778e-67   1.0712096e-60   2.5326781e-55
   0.0000000e+00  1.6467489e-125  9.0241471e-112  2.8874751e-100   3.6943516e-90   4.7325890e-81   9.8813290e-73   4.7341935e-65   6.8211681e-58   3.5287029e-51   7.5532981e-45   7.5338795e-39   3.7646106e-33
   0.0000000e+00   0.0000000e+00  6.4007441e-132  6.2707809e-121  2.5123322e-111  5.6107577e-103   2.1297880e-94   3.7254841e-87   1.7025857e-80   9.3929718e-75   0.0000000e+00   0.0000000e+00   0.0000000e+00
   0.0000000e+00   0.0000000e+00  3.9777442e-132  3.8165897e-121  1.4559950e-111  1.5456768e-103   8.2957651e-95   1.4932506e-87   7.2030910e-81   4.0677271e-75   0.0000000e+00   0.0000000e+00   0.0000000e+00
   0.0000000e+00  4.9516515e-158  1.4772304e-147   0.0000000e+00   0.0000000e+00   0.0000000e+00   0.0000000e+00   0.0000000e+00   0.0000000e+00   4.7967702e-92   1.8207850e-87   0.0000000e+00   7.4912218e-76
   0.0000000e+00  4.0267701e-122  1.3147913e-108   3.0537523e-97   2.8714396e-87   2.9045544e-78   4.5881416e-70   1.7368123e-62   2.0227964e-55   8.4680180e-49   1.5311241e-42   1.3479989e-36   5.9326707e-31
   0.0000000e+00  3.3359732e-118  1.0069527e-104   1.7985206e-93   1.3188228e-83   9.8434431e-75   1.2514381e-66   3.8545561e-59   3.6705465e-52   1.2888822e-45   1.9190303e-39   1.3605266e-33   4.9369509e-28
   0.0000000e+00  4.6195239e-145   0.0000000e+00   0.0000000e+00   0.0000000e+00   0.0000000e+00   0.0000000e+00   0.0000000e+00   0.0000000e+00   0.0000000e+00   1.5874294e-69   4.7985004e-64   3.6760859e-58
   0.0000000e+00   0.0000000e+00   0.0000000e+00  7.9331707e-137  1.5405903e-127  5.5608958e-118  4.0118196e-111  3.2747100e-104   8.8046204e-98   0.0000000e+00   9.4307846e-88   0.0000000e+00   0.0000000e+00
   0.0000000e+00   0.0000000e+00  5.5731021e-136  6.8011337e-125  3.2094983e-115  2.0897411e-107   1.0317385e-98   1.5313892e-91   2.2027571e-84   2.0276619e-77   2.4415233e-71   3.5343838e-65   1.1326653e-59
   0.0000000e+00  2.7784319e-118  8.4032464e-105   1.4945275e-93   1.0921833e-83   8.1122851e-75   1.0293488e-66   3.1671224e-59   3.0138706e-52   1.0583508e-45   1.5762255e-39   1.1166588e-33   4.0531009e-28
   0.0000000e+00  2.2263293e-152   0.0000000e+00   0.0000000e+00   0.0000000e+00  1.4939441e-110  2.7393975e-102   4.6525216e-95   1.3941309e-88   0.0000000e+00   1.2861574e-76   2.8872163e-70   1.6811284e-64
   0.0000000e+00  6.4172530e-158  1.8513113e-147   0.0000000e+00   0.0000000e+00   0.0000000e+00   0.0000000e+00   0.0000000e+00   0.0000000e+00   9.0465708e-92   2.2707383e-87   0.0000000e+00   9.3552197e-76
   0.0000000e+00   0.0000000e+00   0.0000000e+00  1.8902878e-139  2.5821309e-130  3.1175740e-120  2.4485722e-114   0.0000000e+00   0.0000000e+00   0.0000000e+00   0.0000000e+00   0.0000000e+00   0.0000000e+00
   0.0000000e+00  4.3542452e-148  6.2726888e-136  1.0835324e-124  5.6017798e-115  4.5132623e-106   5.1654975e-99   5.5609351e-92   5.1883693e-85   1.9158183e-77   1.4041378e-71   2.7069530e-65   7.6554159e-60
   0.0000000e+00   0.0000000e+00  8.4753338e-118  1.5819911e-106   1.3204266e-96   4.1693685e-88   9.1570703e-80   4.8008532e-72   7.9517430e-65   5.3781908e-58   1.6321088e-51   2.2641700e-45   1.6832199e-39
   0.0000000e+00   0.0000000e+00  7.7016119e-135  7.3403127e-124  2.7080217e-114   0.0000000e+00   2.2488444e-99   2.6420367e-91   3.9409001e-84   4.7892579e-78   0.0000000e+00   9.1718928e-66   2.0038446e-60
   0.0000000e+00   0.0000000e+00   0.0000000e+00  5.7714472e-138   0.0000000e+00  1.1460065e-117  1.5913771e-110  1.3743385e-103   3.1190608e-97   1.6775509e-92   0.0000000e+00   1.8842776e-80   1.5694212e-75
   0.0000000e+00  3.3432656e-119  1.0879419e-105   2.0437921e-94   1.5722766e-84   1.2182260e-75   1.6134758e-67   5.1717066e-60   5.1091452e-53   1.8577541e-46   2.8546325e-40   2.0688189e-34   7.6758817e-29
   0.0000000e+00   0.0000000e+00  9.6361521e-137  8.9488290e-126  3.2327841e-116   0.0000000e+00   0.0000000e+00   0.0000000e+00   3.6834675e-86   4.2173547e-80   0.0000000e+00   3.5631639e-67   1.2875661e-61
   0.0000000e+00  3.7288250e-123  8.3466695e-110   2.4834914e-98   2.8003437e-88   3.7805864e-79   6.5632894e-71   2.6870520e-63   3.3753206e-56   1.4872532e-49   2.8532185e-43   2.8036299e-37   1.3264242e-31
   0.0000000e+00  1.4156800e-157  3.9376048e-147   0.0000000e+00   0.0000000e+00   0.0000000e+00   0.0000000e+00   0.0000000e+00   0.0000000e+00   1.9496465e-91   3.8696206e-87   1.0365544e-81   1.8035319e-75
   0.0000000e+00  7.3517336e-162  1.7574754e-150  3.9565193e-139  3.4858109e-129  6.0664729e-120  3.0000668e-111  6.5218288e-104   2.3638157e-97   4.4255112e-91   1.4904016e-84   1.4434859e-78   6.3830920e-73
   0.0000000e+00   0.0000000e+00  1.3809845e-140  1.2490601e-129  4.3877923e-120   0.0000000e+00  1.0412135e-103   1.9618604e-96   1.1577856e-89   1.8079290e-84   0.0000000e+00   2.5233490e-72   0.0000000e+00
   0.0000000e+00  1.6481275e-120  5.6988227e-107   1.1596839e-95   9.6666607e-86   8.1533126e-77   1.1743945e-68   4.0770108e-61   4.3641148e-54   1.7202534e-47   2.8690752e-41   2.2725134e-35   9.2182382e-30
   0.0000000e+00   0.0000000e+00  7.6963865e-126  1.1544893e-114  8.5113504e-105   0.0000000e+00   0.0000000e+00   0.0000000e+00   0.0000000e+00   2.7842046e-67   9.8920066e-61   0.0000000e+00   0.0000000e+00
   0.0000000e+00   0.0000000e+00  1.4780906e-121  2.0464193e-110  1.3421719e-100   0.0000000e+00   0.0000000e+00   0.0000000e+00   0.0000000e+00   4.1460998e-63   5.2790637e-57   0.0000000e+00   0.0000000e+00
   0.0000000e+00  5.3681048e-158   0.0000000e+00  1.8406053e-137  1.8982416e-127   0.0000000e+00   0.0000000e+00   0.0000000e+00   1.4797998e-97   1.3560680e-91   2.9887945e-87   2.1952413e-80   4.8137001e-75
   0.0000000e+00  1.2795830e-135   0.0000000e+00   0.0000000e+00   0.0000000e+00   3.6324992e-93   2.3954720e-85   4.3347161e-78   2.1764417e-71   0.0000000e+00   0.0000000e+00   2.5440069e-54   0.0000000e+00
   0.0000000e+00  8.8202206e-123  1.9910696e-109   5.5765205e-98   5.9879736e-88   7.7100339e-79   1.2831196e-70   5.0764123e-63   6.1714149e-56   2.6162472e-49   4.9020592e-43   4.6674810e-37   2.1425905e-31
   0.0000000e+00  4.4297765e-143   0.0000000e+00   0.0000000e+00   0.0000000e+00  8.9385175e-102   2.8932891e-95   5.3772250e-87   8.9123487e-80   2.8862089e-73   3.6636294e-67   2.5227511e-61   6.5899366e-56
   0.0000000e+00  5.0026834e-129  8.0155842e-116  1.9129875e-104   2.2997883e-94   3.6500053e-85   1.2585954e-76   6.2351699e-69   9.6946866e-62   5.7150292e-55   1.4982236e-48   1.8988272e-42   1.1743945e-36
   0.0000000e+00   0.0000000e+00  8.6420258e-152  1.6824134e-141  1.4765258e-132  6.7647542e-123  4.3980979e-115  4.3295053e-108  8.0378120e-102   0.0000000e+00   3.2292953e-92   3.6455897e-85   0.0000000e+00
   0.0000000e+00  1.5912842e-133   0.0000000e+00   0.0000000e+00   0.0000000e+00   5.4277893e-91   5.0247347e-83   1.0461303e-75   6.3444186e-69   0.0000000e+00   0.0000000e+00   4.2051280e-51   7.0851401e-46
   0.0000000e+00  7.2439639e-118  2.1428044e-104   3.7800799e-93   2.7360413e-83   2.0208076e-74   2.5331366e-66   7.6931569e-59   7.2239158e-52   2.4997345e-45   3.6702076e-39   2.5691296e-33   9.1965002e-28
   0.0000000e+00   0.0000000e+00  2.2630200e-119  3.4931279e-108   2.5729791e-98   2.0328250e-90   0.0000000e+00   0.0000000e+00   7.5013152e-69   6.0858667e-61   2.5622913e-54   3.9182773e-50   8.2105552e-45
   0.0000000e+00  1.6072442e-123  3.4019972e-110   1.1096767e-98   1.3362779e-88   1.9239993e-79   3.5125016e-71   1.4925309e-63   1.9413123e-56   8.9084546e-50   1.7489932e-43   1.7774969e-37   8.6699751e-32
   0.0000000e+00   0.0000000e+00  1.4583372e-126  1.1036610e-115  9.1453066e-107   1.9978099e-96   2.8953324e-88   7.5468257e-81   5.6503153e-74   1.2594319e-67   0.0000000e+00   7.9444094e-56   1.8669459e-50
   0.0000000e+00  4.7892128e-152   0.0000000e+00   0.0000000e+00   0.0000000e+00  1.3135557e-111   0.0000000e+00   0.0000000e+00   0.0000000e+00   1.8631800e-83   8.3923504e-77   7.4105163e-72   8.0195024e-66
   0.0000000e+00   0.0000000e+00  2.5364345e-134  2.5521986e-123  1.0520879e-113  1.9499399e-105   8.0949539e-97   1.4437059e-89   6.6471387e-83   5.5504650e-77   0.0000000e+00   0.0000000e+00   0.0000000e+00
   0.0000000e+00  2.9058191e-153   0.0000000e+00   0.0000000e+00   0.0000000e+00  6.2527236e-113   0.0000000e+00   0.0000000e+00   0.0000000e+00   1.1359750e-84   4.9059319e-78   0.0000000e+00   2.7280355e-67
   0.0000000e+00  6.3560508e-118  1.8836572e-104   3.3159513e-93   2.3967833e-83   1.7663074e-74   2.2138139e-66   6.7256071e-59   6.3191052e-52   2.1890944e-45   3.2177154e-39   2.2538371e-33   8.0778979e-28
   0.0000000e+00   0.0000000e+00  4.4161724e-132  4.3015345e-121  1.7179512e-111  2.6113071e-103   1.2291490e-94   2.1419851e-87   9.9075026e-81   5.9982808e-75   0.0000000e+00   2.6178681e-64   0.0000000e+00
   0.0000000e+00   0.0000000e+00  8.1018319e-134  4.9683118e-123  9.0265879e-114   0.0000000e+00   0.0000000e+00   0.0000000e+00   1.2730872e-83   2.3475485e-76   0.0000000e+00   3.3857391e-64   9.1201055e-59
   0.0000000e+00  1.9124442e-161  4.7179310e-151   0.0000000e+00   0.0000000e+00   0.0000000e+00  2.3674440e-115  1.1754655e-107  2.9035716e-101   7.5906757e-95   5.1259905e-91   3.7260946e-84   2.8405525e-79
   0.0000000e+00  1.1216359e-142   0.0000000e+00   0.0000000e+00   0.0000000e+00  7.9945549e-102   0.0000000e+00   0.0000000e+00   0.0000000e+00   0.0000000e+00   0.0000000e+00   0.0000000e+00   0.0000000e+00
   0.0000000e+00  5.5052691e-118  1.6321291e-104   2.8550855e-93   2.0528615e-83   1.5027242e-74   1.8771629e-66   5.6892431e-59   5.3351929e-52   1.8463839e-45   2.7118044e-39   1.8962012e-33   6.7918953e-28
   0.0000000e+00  1.8179911e-118  5.4671093e-105   9.5251675e-94   6.8268974e-84   4.9481494e-75   6.1603731e-67   1.8643217e-59   1.7451704e-52   6.0341552e-46   8.8487890e-40   6.1359935e-34   2.1845412e-28
   0.0000000e+00   0.0000000e+00   0.0000000e+00   0.0000000e+00   0.0000000e+00  5.4464885e-118  1.2348994e-110  1.1806395e-103   3.3956877e-97   8.0424259e-92   0.0000000e+00   2.7328171e-80   3.3785197e-75
   0.0000000e+00  2.9260272e-160   0.0000000e+00   0.0000000e+00  5.3403047e-129   0.0000000e+00   0.0000000e+00   0.0000000e+00   0.0000000e+00   1.7291146e-92   0.0000000e+00   0.0000000e+00   0.0000000e+00
   0.0000000e+00   0.0000000e+00  3.5665763e-146   0.0000000e+00   0.0000000e+00  4.6878451e-117  1.7819951e-110   0.0000000e+00   0.0000000e+00   0.0000000e+00   0.0000000e+00   0.0000000e+00   0.0000000e+00
   0.0000000e+00  9.0638001e-125  4.8941952e-111   1.4793709e-99   1.7971411e-89   2.2104502e-80   4.3733716e-72   1.9982994e-64   2.7520350e-57   1.3612098e-50   2.7882385e-44   2.6668828e-38   1.2771996e-32
   0.0000000e+00   0.0000000e+00  2.2772797e-132  1.4352507e-121  2.5605316e-112   0.0000000e+00   0.0000000e+00   0.0000000e+00   0.0000000e+00   0.0000000e+00   0.0000000e+00   0.0000000e+00   0.0000000e+00
   0.0000000e+00   0.0000000e+00  4.4872816e-147   0.0000000e+00   0.0000000e+00  3.1486027e-118  5.7852488e-111  4.7498279e-104   1.2983476e-97   0.0000000e+00   0.0000000e+00   2.4537720e-81   0.0000000e+00
   0.0000000e+00  1.0682950e-147   0.0000000e+00   0.0000000e+00   0.0000000e+00  2.5168191e-106   4.4883266e-99   1.1904312e-91   2.5395780e-84   0.0000000e+00   1.0195770e-71   1.5338953e-65   4.7942111e-60
   0.0000000e+00  4.2020717e-159  1.1073629e-148   0.0000000e+00   0.0000000e+00   0.0000000e+00   0.0000000e+00  1.0955991e-105   5.7941151e-99   1.8224295e-92   6.6325411e-89   9.4350446e-82   8.2799910e-77
   0.0000000e+00  1.0186051e-157  2.2079673e-146  5.9005407e-135  4.3410902e-125  1.1209275e-116  1.5504649e-109  6.4566097e-102   3.5156735e-95   2.1256713e-87   6.2317950e-81   5.6662452e-75   2.3862123e-69
   0.0000000e+00   0.0000000e+00  5.8063969e-117  1.1479411e-105   9.6545398e-96   0.0000000e+00   6.1939583e-79   4.7866126e-71   9.1514619e-64   6.5900923e-57   1.9724098e-50   2.7275482e-44   1.9457545e-38
   0.0000000e+00  3.3556353e-118  9.9705447e-105   1.7196997e-93   1.2202991e-83   8.7705444e-75   1.0827198e-66   3.2494783e-59   3.0188617e-52   1.0365599e-45   1.5109796e-39   1.0442372e-33   3.7063859e-28
   0.0000000e+00   0.0000000e+00  1.0367136e-146   0.0000000e+00   0.0000000e+00  1.7623876e-117  4.1029973e-113   0.0000000e+00   0.0000000e+00   4.0867273e-92   0.0000000e+00   0.0000000e+00   0.0000000e+00
   0.0000000e+00  5.5210331e-118  1.6255609e-104   2.7997892e-93   1.9843821e-83   1.4288578e-74   1.7631774e-66   5.2869511e-59   4.9086804e-52   1.6840217e-45   2.4531995e-39   1.6987481e-33   6.0357294e-28
   0.0000000e+00   0.0000000e+00  1.5290239e-132  1.4680440e-121  5.6050413e-112  5.5531780e-104   3.1794878e-95   5.7122601e-88   2.7343072e-81   1.6424833e-75   0.0000000e+00   0.0000000e+00   0.0000000e+00
   0.0000000e+00   0.0000000e+00  1.5580759e-135  2.1208970e-124  9.6317873e-115  3.1190613e-106   0.0000000e+00   0.0000000e+00   0.0000000e+00   2.0191188e-77   1.4453118e-71   2.9219158e-65   8.6131147e-60
   0.0000000e+00  1.8038370e-123  3.4745628e-110   1.1520549e-98   1.3903235e-88   2.0417704e-79   3.6852072e-71   1.5504174e-63   1.9987212e-56   9.0527871e-50   1.7637259e-43   1.7909793e-37   8.6857550e-32
   0.0000000e+00  1.6921624e-159   0.0000000e+00   0.0000000e+00  6.8851801e-128  1.0427715e-117  3.6851067e-109  7.1440116e-102   2.6352275e-95   1.5318089e-89   9.9810346e-83   4.5373555e-77   2.0619548e-71
   0.0000000e+00  9.3120909e-123  1.8710171e-109   5.4153493e-98   5.9036367e-88   7.9186128e-79   1.3103023e-70   5.1560837e-63   6.2372992e-56   2.6082383e-49   4.8689688e-43   4.6584662e-37   2.1309214e-31
   0.0000000e+00   0.0000000e+00  1.4297306e-146   0.0000000e+00   0.0000000e+00  1.6043127e-117  7.3140609e-111  2.8156861e-106   0.0000000e+00   0.0000000e+00   0.0000000e+00   0.0000000e+00   0.0000000e+00
   0.0000000e+00   0.0000000e+00  5.0943665e-135  5.2577675e-125   0.0000000e+00  2.0050022e-104   1.4038354e-96   3.8703744e-89   6.0737064e-82   5.5845262e-76   2.4289906e-69   2.1882386e-63   1.3201178e-57
   0.0000000e+00  2.7768649e-152   0.0000000e+00   0.0000000e+00   0.0000000e+00  8.5442741e-112   0.0000000e+00   0.0000000e+00   0.0000000e+00   1.1917593e-83   5.2288955e-77   0.0000000e+00   0.0000000e+00
   0.0000000e+00   0.0000000e+00  1.9230511e-116  2.4668417e-105   1.5175406e-95   0.0000000e+00   0.0000000e+00   0.0000000e+00   0.0000000e+00   3.8796595e-58   5.0293229e-52   0.0000000e+00   0.0000000e+00
   0.0000000e+00   0.0000000e+00  4.2487563e-139  3.8878439e-128  1.3807995e-118   0.0000000e+00  2.7803763e-102   5.3614664e-95   3.3549849e-88   1.0452480e-82   0.0000000e+00   1.4042012e-70   0.0000000e+00
   0.0000000e+00   0.0000000e+00  1.3634220e-128  2.8781496e-117  2.5475251e-107   0.0000000e+00   0.0000000e+00   0.0000000e+00   0.0000000e+00   0.0000000e+00   2.9822586e-63   0.0000000e+00   0.0000000e+00
   0.0000000e+00  8.7635104e-129  2.1991103e-114  9.4585408e-103   1.6261524e-92   2.7381042e-83   9.8527751e-75   5.4253163e-67   9.0590051e-60   5.5454076e-53   1.4218248e-46   1.6856993e-40   9.8007509e-35
   0.0000000e+00  1.3445577e-117  3.8985653e-104   6.7838179e-93   4.8413712e-83   3.5330753e-74   4.3634333e-66   1.3060661e-58   1.2089625e-51   4.1222039e-45   5.9692288e-39   4.1244943e-33   1.4566350e-27
   0.0000000e+00  1.3706009e-123  2.7419038e-110   9.1777241e-99   1.1214330e-88   1.6515148e-79   3.0385361e-71   1.2957078e-63   1.6911978e-56   7.7915603e-50   1.5297006e-43   1.5673752e-37   7.6796799e-32
   0.0000000e+00  7.6561825e-121  3.3346712e-107   8.2211323e-96   7.9691535e-86   7.5211600e-77   1.1750758e-68   4.3212154e-61   4.8021872e-54   1.9322233e-47   3.2358077e-41   2.5330339e-35   1.0041885e-29
   0.0000000e+00  2.5965397e-123  4.5626866e-110   1.5269477e-98   1.8312363e-88   2.7171924e-79   4.7909975e-71   1.9797771e-63   2.5096245e-56   1.1099584e-49   2.1359342e-43   2.1461953e-37   1.0259240e-31
   0.0000000e+00  1.7164259e-121  6.1945026e-108   1.3994951e-96   1.2924964e-86   1.2054623e-77   1.8733360e-69   6.9439236e-62   7.8441229e-55   3.2198906e-48   5.5359999e-42   4.4642151e-36   1.8232303e-30
   0.0000000e+00  2.3776471e-144   0.0000000e+00   0.0000000e+00   0.0000000e+00  7.5689320e-104   1.0208667e-95   9.1729171e-89   0.0000000e+00   2.1561356e-75   2.9657886e-69   0.0000000e+00   0.0000000e+00
   0.0000000e+00  2.2299243e-144  8.5248664e-132  6.1668584e-121  2.3264130e-111  6.3758014e-103   6.2308451e-94   1.7456226e-86   1.8533110e-79   1.2482827e-72   2.7840919e-66   2.4553176e-60   1.0482825e-54
   0.0000000e+00  7.0994577e-128  9.7935761e-115  2.3597589e-103   2.8068645e-93   4.2823101e-84   1.3641968e-75   6.5247743e-68   9.8166859e-61   5.6299908e-54   1.4076801e-47   1.6820798e-41   9.8646913e-36
   0.0000000e+00  4.3205089e-123  7.6700690e-110   2.4443145e-98   2.8298114e-88   4.0818666e-79   6.9826899e-71   2.8194380e-63   3.4968421e-56   1.5040750e-49   2.8529267e-43   2.8127184e-37   1.3188935e-31
   0.0000000e+00  2.2637747e-121  1.3150486e-106   4.6178736e-95   4.9738256e-85   4.8284698e-76   7.4498257e-68   2.6716521e-60   2.8767339e-53   1.1177504e-46   1.8079092e-40   1.3672209e-34   5.2385509e-29
   0.0000000e+00  1.2727434e-117  3.6914652e-104   6.3887540e-93   4.5403093e-83   3.2965961e-74   4.0625349e-66   1.2142451e-58   1.1228004e-51   3.8269628e-45   5.5403085e-39   3.8252328e-33   1.3508635e-27
   0.0000000e+00  4.1829722e-146   0.0000000e+00   0.0000000e+00   0.0000000e+00  5.8616804e-106   0.0000000e+00   0.0000000e+00   0.0000000e+00   0.0000000e+00   1.1244169e-70   0.0000000e+00   8.2628233e-60
   0.0000000e+00  4.6920272e-160  3.6220216e-148  2.6811283e-139   0.0000000e+00  8.0714971e-120  7.7503195e-112  7.6454943e-105   3.2113800e-98   5.7261789e-93   0.0000000e+00   1.5369732e-81   1.1846256e-77
   0.0000000e+00  1.2719378e-122  4.3622223e-109   1.1401545e-97   1.2010368e-87   1.2872380e-78   2.2024256e-70   8.9115176e-63   1.0902186e-55   4.8022367e-49   8.8199636e-43   7.5889393e-37   3.2819891e-31
   0.0000000e+00  5.1900886e-157  1.4334246e-146   0.0000000e+00   0.0000000e+00   0.0000000e+00   0.0000000e+00   0.0000000e+00   0.0000000e+00   6.8675840e-91   1.3368554e-86   4.9639394e-81   6.4707259e-75
   0.0000000e+00   0.0000000e+00  2.9708541e-149  8.9643753e-141   0.0000000e+00  1.5479028e-120  1.2920171e-112  2.3574869e-105   8.8375121e-99   1.2352133e-92   4.8253138e-86   4.7367780e-80   2.0142052e-74
   0.0000000e+00  1.2389001e-117  3.5697823e-104   6.0622164e-93   4.2364112e-83   3.0165226e-74   3.6700458e-66   1.0851245e-58   9.9368218e-52   3.3607177e-45   4.8299592e-39   3.3051724e-33   1.1594635e-27
   0.0000000e+00  5.5328562e-126  2.3799231e-113  5.0038006e-102   1.1329788e-91   2.9392328e-82   1.0623721e-73   5.5631788e-66   9.0502303e-59   5.3268448e-52   1.2870064e-45   1.4536306e-39   7.9558536e-34
   0.0000000e+00  1.3379692e-143   0.0000000e+00   0.0000000e+00   0.0000000e+00  9.5391489e-104   0.0000000e+00   0.0000000e+00   0.0000000e+00   0.0000000e+00   4.0063310e-68   0.0000000e+00   3.1982057e-57
   0.0000000e+00   0.0000000e+00  1.5654303e-131   0.0000000e+00   0.0000000e+00   0.0000000e+00   7.5827536e-93   3.4366039e-85   6.3402906e-78   2.4255233e-71   2.8470722e-66   4.6679438e-59   1.4213156e-53
   0.0000000e+00  1.9376768e-143   0.0000000e+00   0.0000000e+00   0.0000000e+00  3.5634441e-102   2.7664593e-95   2.2649075e-87   3.4207208e-80   1.5032260e-73   1.7608279e-67   1.1679495e-61   3.1191924e-56
   0.0000000e+00  4.5581027e-130   0.0000000e+00   0.0000000e+00   0.0000000e+00   3.6536094e-87   5.2012224e-79   1.3550552e-71   1.0032476e-64   0.0000000e+00   0.0000000e+00   1.7930545e-46   7.7423130e-41
   0.0000000e+00  1.2277897e-129  1.1308390e-115  1.6762325e-104   1.3706526e-94   1.1753567e-85   3.8442631e-77   1.7812469e-69   2.5834722e-62   1.4677588e-55   3.7762542e-49   4.7546771e-43   2.9639479e-37
   0.0000000e+00  1.1932551e-143   0.0000000e+00   0.0000000e+00   0.0000000e+00   0.0000000e+00   0.0000000e+00   0.0000000e+00   0.0000000e+00   0.0000000e+00   4.8848719e-68   8.9679087e-63   9.8932206e-57
   0.0000000e+00   0.0000000e+00  1.9186071e-127  4.2324764e-116  3.8441053e-106   0.0000000e+00   0.0000000e+00   0.0000000e+00   0.0000000e+00   0.0000000e+00   4.9399181e-62   0.0000000e+00   0.0000000e+00
   0.0000000e+00  2.1506565e-117  6.1556376e-104   1.0622412e-92   7.5133858e-83   5.4402713e-74   6.6524880e-66   1.9716449e-58   1.8071135e-51   6.0995098e-45   8.7465151e-39   5.9871278e-33   2.0941045e-27
   0.0000000e+00  2.2598888e-123  4.1293232e-110   1.3563492e-98   1.6161677e-88   2.3739661e-79   4.2092329e-71   1.7446142e-63   2.2183548e-56   9.8846093e-50   1.9024276e-43   1.9179946e-37   9.2066982e-32
   0.0000000e+00  2.0983114e-157  5.8868342e-147   0.0000000e+00   0.0000000e+00   0.0000000e+00   0.0000000e+00   0.0000000e+00   0.0000000e+00   4.0921393e-91   0.0000000e+00   3.5391158e-80   7.5366701e-75
   0.0000000e+00  1.4025988e-123  2.6798951e-110   9.0283994e-99   1.1036577e-88   1.6401141e-79   3.0047614e-71   1.2753540e-63   1.6578385e-56   7.6009572e-50   1.4853493e-43   1.5229031e-37   7.4470891e-32
   0.0000000e+00  3.1957685e-157  9.0648924e-147   0.0000000e+00   0.0000000e+00   0.0000000e+00   0.0000000e+00   0.0000000e+00   0.0000000e+00   4.5125463e-91   3.7162882e-88   1.8282330e-80   7.2803304e-75
   0.0000000e+00  1.8319823e-145   0.0000000e+00   0.0000000e+00   0.0000000e+00   0.0000000e+00   0.0000000e+00   0.0000000e+00   0.0000000e+00   0.0000000e+00   5.1881597e-70   1.1975362e-65   5.7134612e-59
   0.0000000e+00  3.8524781e-123  6.8464089e-110   2.1882481e-98   2.5418734e-88   3.6792500e-79   6.3251286e-71   2.5623147e-63   3.1881667e-56   1.3785365e-49   2.6171038e-43   2.5903987e-37   1.2189369e-31
   0.0000000e+00   0.0000000e+00  3.1173696e-119  4.4888631e-108   3.0867629e-98   0.0000000e+00   0.0000000e+00   0.0000000e+00   0.0000000e+00   6.2044790e-61   1.8509328e-54   0.0000000e+00   0.0000000e+00
   0.0000000e+00  5.5735868e-148   0.0000000e+00   0.0000000e+00   0.0000000e+00  2.5359172e-107   1.1179477e-99   0.0000000e+00   0.0000000e+00   1.5438694e-81   1.3847714e-72   0.0000000e+00   0.0000000e+00
   0.0000000e+00  1.2402675e-123  2.4037260e-110   8.1584416e-99   1.0047143e-88   1.4975794e-79   2.7690428e-71   1.1831625e-63   1.5473904e-56   7.1481702e-50   1.4030229e-43   1.4446828e-37   7.0986401e-32
   0.0000000e+00   0.0000000e+00  2.3842566e-110   7.9928033e-99   9.7369575e-89   1.1816136e-79   2.2738210e-71   1.0189789e-63   1.3697744e-56   6.5872262e-50   1.3038286e-43   1.2024496e-37   5.5392457e-32
   0.0000000e+00  4.8426822e-117  1.3686144e-103   2.4302770e-92   1.7560967e-82   1.3084157e-73   1.6156641e-65   4.8140483e-58   4.4260180e-51   1.4919482e-44   2.1360143e-38   1.4658381e-32   5.1143184e-27
   0.0000000e+00   0.0000000e+00  9.0799786e-137  8.4125290e-126  3.0333948e-116   0.0000000e+00   0.0000000e+00   1.4710693e-93   4.0419749e-86   3.6681609e-80   0.0000000e+00   3.3759883e-67   1.2258502e-61
   0.0000000e+00  1.6622441e-123  3.1175789e-110   1.0393934e-98   1.2577123e-88   1.8610303e-79   3.3675748e-71   1.4162334e-63   1.8254096e-56   8.2825809e-50   1.6082074e-43   1.6390598e-37   7.9607660e-32
   0.0000000e+00   0.0000000e+00  4.2304235e-139  3.8733222e-128  1.3767118e-118   0.0000000e+00  2.7142882e-102   5.2510278e-95   3.3020606e-88   1.0621453e-82   0.0000000e+00   1.4904631e-70   0.0000000e+00
   0.0000000e+00   0.0000000e+00  1.2816193e-140  1.1673499e-129  4.1279399e-120   0.0000000e+00  8.6206157e-104   1.6564444e-96   1.0285341e-89   2.6234667e-84   0.0000000e+00   3.4148370e-72   0.0000000e+00
   0.0000000e+00   0.0000000e+00   0.0000000e+00  1.2073759e-135  2.2159111e-126  1.3041953e-116  1.5736021e-109  1.3740980e-102   3.2031866e-96   0.0000000e+00   0.0000000e+00   1.2996486e-80   0.0000000e+00
   0.0000000e+00   0.0000000e+00   0.0000000e+00  1.0017335e-135  1.9030235e-126  1.0781386e-116  1.4838942e-109  1.3269075e-102   3.0582243e-96   0.0000000e+00   0.0000000e+00   2.3654786e-80   0.0000000e+00
   0.0000000e+00  2.2511112e-139   0.0000000e+00   0.0000000e+00   0.0000000e+00   3.1028861e-96   4.5338733e-88   1.1390777e-80   8.4550081e-74   9.6049938e-68   0.0000000e+00   1.1668757e-55   2.7252724e-50
   0.0000000e+00  2.9353695e-133   0.0000000e+00   0.0000000e+00   0.0000000e+00   9.5496736e-91   9.4470323e-83   2.0100857e-75   1.2535449e-68   0.0000000e+00   0.0000000e+00   1.0039175e-50   1.9805144e-45
   0.0000000e+00  2.4112727e-123  4.3840814e-110   1.4298228e-98   1.6940507e-88   2.4804542e-79   4.3748559e-71   1.8054960e-63   2.2866788e-56   1.0140665e-49   1.9456709e-43   1.9565508e-37   9.3633348e-32
   0.0000000e+00  1.5517842e-147   0.0000000e+00   0.0000000e+00   0.0000000e+00  4.8998671e-107   0.0000000e+00   0.0000000e+00   0.0000000e+00   0.0000000e+00   3.6275126e-72   0.0000000e+00   0.0000000e+00
   0.0000000e+00  1.2595789e-143   0.0000000e+00   0.0000000e+00   0.0000000e+00   0.0000000e+00   0.0000000e+00   0.0000000e+00   0.0000000e+00   0.0000000e+00   6.3167928e-68   1.5790967e-62   1.3577515e-56
   0.0000000e+00   0.0000000e+00  1.6313686e-133  1.4695933e-122  5.2702066e-113   0.0000000e+00   5.2546515e-97   0.0000000e+00   0.0000000e+00   1.7661413e-75   6.8148329e-70   7.8135008e-64   2.2145086e-58
   0.0000000e+00  1.8979007e-128  3.5028279e-115  7.2187127e-104   7.4206749e-94   1.0187025e-84   3.4415098e-76   1.5244752e-68   2.1112299e-61   1.1398418e-54   2.7990571e-48   3.3957977e-42   2.0120298e-36
   0.0000000e+00  8.9366867e-161  5.9351058e-150  9.2984452e-140  2.8238407e-130   0.0000000e+00  4.7662091e-113  6.8130081e-106   2.2899614e-99   1.7854720e-93   1.8529428e-89   1.5153516e-82   1.6635073e-77
   0.0000000e+00  2.4590692e-117  6.9567754e-104   1.1683898e-92   8.0709303e-83   5.6947259e-74   6.8417617e-66   1.9974197e-58   1.8060354e-51   6.0265919e-45   8.5519380e-39   5.7848550e-33   2.0041382e-27
   0.0000000e+00   0.0000000e+00  2.2668319e-121  3.1942282e-110  2.1314196e-100   0.0000000e+00   0.0000000e+00   0.0000000e+00   0.0000000e+00   5.4892649e-63   9.8929852e-57   0.0000000e+00   0.0000000e+00
   0.0000000e+00  1.7161168e-123  3.1886536e-110   1.0605117e-98   1.2799001e-88   1.8936210e-79   3.4162337e-71   1.4327803e-63   1.8421387e-56   8.3354732e-50   1.6145758e-43   1.6438146e-37   7.9703237e-32
   0.0000000e+00  1.2838409e-117  3.6382942e-104   5.9724371e-93   4.0372011e-83   2.7631065e-74   3.2545008e-66   9.3355764e-59   8.2951460e-52   2.7264952e-45   3.8081151e-39   2.5171601e-33   8.5520200e-28
   0.0000000e+00   0.0000000e+00  1.6261654e-125  2.8178013e-114  2.8640356e-104   0.0000000e+00   0.0000000e+00   0.0000000e+00   0.0000000e+00   0.0000000e+00   8.2550228e-60   0.0000000e+00   0.0000000e+00
   0.0000000e+00  4.9912999e-117  1.4048847e-103   2.4880572e-92   1.7933522e-82   1.3337171e-73   1.6429507e-65   4.8851906e-58   4.4828096e-51   1.5079805e-44   2.1557456e-38   1.4772394e-32   5.1465020e-27
   0.0000000e+00  3.8787346e-144   0.0000000e+00   0.0000000e+00   0.0000000e+00  1.2494706e-103   1.1371681e-95   7.6353191e-89   0.0000000e+00   3.1946731e-75   5.2566490e-69   0.0000000e+00   0.0000000e+00
   0.0000000e+00  3.2455715e-117  9.1673911e-104   1.5722296e-92   1.1042646e-82   7.9538314e-74   9.6431981e-66   2.8335851e-58   2.5747891e-51   8.6100903e-45   1.2241812e-38   8.3131677e-33   2.8828922e-27
   0.0000000e+00  3.7942962e-129  6.3387186e-116  9.7451067e-105   7.0545537e-95   5.6405724e-86   5.9785147e-78   1.5217058e-70   1.1719398e-63   3.3175472e-57   6.2952256e-51   5.0247397e-45   3.1132101e-39
   0.0000000e+00  2.8807304e-117  8.1587651e-104   1.3891003e-92   9.7034195e-83   6.9387728e-74   8.3931416e-66   2.4628860e-58   2.2361079e-51   7.4801818e-45   1.0637127e-38   7.2189657e-33   2.5047568e-27
   0.0000000e+00  4.0013777e-118  1.1615141e-104   1.9818036e-93   1.3956258e-83   9.9904301e-75   1.2251466e-66   3.6552088e-59   3.3734609e-52   1.1487186e-45   1.6593794e-39   1.1328902e-33   3.9635897e-28
   0.0000000e+00   0.0000000e+00  6.7922898e-139  6.1799388e-128  2.1876569e-118   0.0000000e+00  4.5827882e-102   8.8350759e-95   5.3783082e-88   1.3171547e-82   0.0000000e+00   2.2966643e-70   0.0000000e+00
   0.0000000e+00   0.0000000e+00  1.2719644e-133  1.8129367e-122  8.9506048e-113  3.2694798e-104   3.0883149e-96   6.8696694e-89   1.7440689e-81   1.2250190e-74   7.9950687e-69   1.5305393e-62   3.2604771e-57
   0.0000000e+00  1.3979371e-143   0.0000000e+00   0.0000000e+00   0.0000000e+00   0.0000000e+00   0.0000000e+00   0.0000000e+00   0.0000000e+00   0.0000000e+00   4.5062538e-68   4.5329688e-63   6.3165855e-57
   0.0000000e+00  1.7721340e-117  5.0129610e-104   8.2402471e-93   5.5800027e-83   3.8328928e-74   4.5291915e-66   1.3033135e-58   1.1624185e-51   3.8366371e-45   5.3836351e-39   3.5849558e-33   1.2271083e-27
   0.0000000e+00  5.1239351e-117  1.4466906e-103   2.5627089e-92   1.8474940e-82   1.3728977e-73   1.6917794e-65   5.0309723e-58   4.6166594e-51   1.5535060e-44   2.2202741e-38   1.5208369e-32   5.2973885e-27
   0.0000000e+00  5.9123463e-157  1.6215048e-146  2.0976564e-136  9.6527655e-127   0.0000000e+00   0.0000000e+00   0.0000000e+00   0.0000000e+00   4.6232520e-91   1.0921464e-85   0.0000000e+00   0.0000000e+00
   0.0000000e+00  1.0782993e-157   0.0000000e+00  3.6183095e-137  6.6004591e-127   0.0000000e+00   0.0000000e+00   0.0000000e+00   0.0000000e+00   9.1740554e-91   9.9512234e-87   0.0000000e+00   8.2257579e-75
   0.0000000e+00   0.0000000e+00  9.5443917e-146   0.0000000e+00   0.0000000e+00  8.9812886e-117  9.8840415e-110  6.6119622e-103   2.9384811e-97   0.0000000e+00   0.0000000e+00   0.0000000e+00   0.0000000e+00
   0.0000000e+00   0.0000000e+00  7.1871038e-151  1.7156317e-140  2.0644091e-131  1.9131753e-122  2.7118743e-114  3.3640040e-107  1.1184045e-100   6.1091986e-95   4.0789556e-90   4.1418862e-84   7.6413969e-79
   0.0000000e+00  1.5202644e-123  2.8578488e-110   9.5705548e-99   1.1630169e-88   1.7261509e-79   3.1413783e-71   1.3258020e-63   1.7145181e-56   7.8160178e-50   1.5200326e-43   1.5543540e-37   7.5728961e-32
   0.0000000e+00  1.3223552e-123  2.5257429e-110   8.5322812e-99   1.0457313e-88   1.5575697e-79   2.8641919e-71   1.2182068e-63   1.5866241e-56   7.2958452e-50   1.4265906e-43   1.4660502e-37   7.1832018e-32
   0.0000000e+00  1.1879645e-123  2.2939134e-110   7.8042439e-99   9.6294052e-89   1.4386311e-79   2.6668360e-71   1.1408415e-63   1.4937268e-56   6.9130797e-50   1.3569779e-43   1.3997903e-37   6.8872872e-32
   0.0000000e+00  2.2452393e-123  4.0892942e-110   1.3372845e-98   1.5887739e-88   2.3311404e-79   4.1275115e-71   1.7076975e-63   2.1679907e-56   9.6483411e-50   1.8532552e-43   1.8683436e-37   8.9626993e-32
   0.0000000e+00   0.0000000e+00  1.2678888e-137  1.1371480e-126  3.9598224e-117  4.7897545e-110  1.6183006e-100   2.8141070e-93   1.4491428e-86   0.0000000e+00   0.0000000e+00   0.0000000e+00   0.0000000e+00
   0.0000000e+00   0.0000000e+00  6.6595096e-134  6.0621467e-123  2.1962209e-113   0.0000000e+00   3.9611998e-97   0.0000000e+00   0.0000000e+00   6.5833650e-76   1.1365938e-70   0.0000000e+00   0.0000000e+00
   0.0000000e+00   0.0000000e+00  6.7595023e-117  8.7228655e-106   5.3925428e-96   0.0000000e+00   0.0000000e+00   0.0000000e+00   0.0000000e+00   1.6807334e-58   1.8282873e-52   0.0000000e+00   0.0000000e+00
   0.0000000e+00   0.0000000e+00  1.5004377e-146   0.0000000e+00   0.0000000e+00  2.8613247e-117  2.2463455e-110  1.2206387e-103   0.0000000e+00   0.0000000e+00   0.0000000e+00   0.0000000e+00   0.0000000e+00
   0.0000000e+00   0.0000000e+00  7.9069736e-130  5.7664928e-119  1.2273454e-109   0.0000000e+00   0.0000000e+00   0.0000000e+00   0.0000000e+00   0.0000000e+00   0.0000000e+00   0.0000000e+00   0.0000000e+00
   0.0000000e+00  1.6777651e-123  3.1130340e-110   1.0349467e-98   1.2489855e-88   1.8486270e-79   3.3376243e-71   1.3999839e-63   1.8002445e-56   8.1506441e-50   1.5781976e-43   1.6079979e-37   7.8004466e-32
   0.0000000e+00  5.3719207e-117  1.5029436e-103   2.6434176e-92   1.8933321e-82   1.3997363e-73   1.7147441e-65   5.0740723e-58   4.6352436e-51   1.5524233e-44   2.2112395e-38   1.5094905e-32   5.2403523e-27
   0.0000000e+00  9.5194720e-125  3.9379363e-111   1.0107329e-99   1.1170496e-89   1.3827955e-80   2.7625793e-72   1.1906971e-64   1.5969910e-57   7.7855482e-51   1.5832542e-44   1.5321287e-38   7.3195263e-33
   0.0000000e+00  1.8103839e-123  3.3375480e-110   1.1035304e-98   1.3251022e-88   1.9561368e-79   3.5113871e-71   1.4667077e-63   1.8787707e-56   8.4639985e-50   1.6346658e-43   1.6607618e-37   8.0313254e-32
   0.0000000e+00   0.0000000e+00  2.6209779e-147  4.2219442e-136  2.4281105e-126  3.8643822e-116  9.7444929e-108  1.9036072e-100   7.5652943e-94   9.8036210e-89   1.4181334e-81   5.9202850e-76   1.8411338e-70
   0.0000000e+00   0.0000000e+00   0.0000000e+00  3.1535623e-122  4.5735062e-111   0.0000000e+00   0.0000000e+00   0.0000000e+00   0.0000000e+00   0.0000000e+00   0.0000000e+00   0.0000000e+00   0.0000000e+00
   0.0000000e+00  6.9184267e-162  3.2586057e-151  2.1830805e-140  2.2012382e-130   0.0000000e+00  4.4056841e-111  1.2798977e-103   3.0278564e-97   5.0799922e-91   2.0029832e-84   8.4888333e-79   3.2041205e-73
   0.0000000e+00  9.8333399e-143   0.0000000e+00   0.0000000e+00   0.0000000e+00  1.0657846e-101   0.0000000e+00   0.0000000e+00   0.0000000e+00   0.0000000e+00   3.9090266e-67   1.6172080e-60   1.4185795e-54
   0.0000000e+00   0.0000000e+00  2.8965759e-132  2.2306621e-121  5.6646513e-112  5.1153421e-104   0.0000000e+00   2.9501301e-88   1.4292714e-80   6.3014188e-74   2.0258238e-68   9.0372889e-62   2.3209719e-56
   0.0000000e+00  1.5528558e-123  2.9019587e-110   9.6990630e-99   1.1763223e-88   1.7453812e-79   3.1697697e-71   1.3352321e-63   1.7236979e-56   7.8429682e-50   1.5226713e-43   1.5558851e-37   7.5714110e-32
   0.0000000e+00  1.4080262e-153   0.0000000e+00   0.0000000e+00   0.0000000e+00  3.2553845e-113   0.0000000e+00   0.0000000e+00   0.0000000e+00   2.9784615e-85   2.1901457e-78   0.0000000e+00   1.2456866e-67
   0.0000000e+00   0.0000000e+00  3.0384755e-133  2.8232289e-122  1.0094253e-112   0.0000000e+00   2.7051011e-96   5.1074280e-89   2.8623138e-82   7.9273403e-77   0.0000000e+00   1.6915682e-65   0.0000000e+00
   0.0000000e+00  1.8966949e-156   0.0000000e+00  6.4338821e-136  6.3858063e-126   0.0000000e+00   0.0000000e+00  5.1683674e-103   8.0046285e-96   8.2217822e-90   1.3358886e-85   1.2836875e-78   2.3347439e-73
   0.0000000e+00  3.6818469e-117  1.0214031e-103   1.6613761e-92   1.1136737e-82   7.6029136e-74   8.8995945e-66   2.5372313e-58   2.2430462e-51   7.3340609e-45   1.0206676e-38   6.7576422e-33   2.2973417e-27
   0.0000000e+00  1.8040415e-143   0.0000000e+00   0.0000000e+00   0.0000000e+00   0.0000000e+00   0.0000000e+00   0.0000000e+00   0.0000000e+00   0.0000000e+00   8.8450047e-68   2.0558234e-62   1.4060041e-56
   0.0000000e+00  1.0438322e-151   0.0000000e+00   0.0000000e+00   0.0000000e+00  2.4941270e-111   0.0000000e+00   0.0000000e+00   0.0000000e+00   1.8268549e-83   2.0427563e-76   0.0000000e+00   5.3266327e-66
   0.0000000e+00  4.5459911e-117  1.2688890e-103   2.1677462e-92   1.5152510e-82   1.0884294e-73   1.3111493e-65   3.8276645e-58   3.4551994e-51   1.1468333e-44   1.6199829e-38   1.0936561e-32   3.7676748e-27
   0.0000000e+00   0.0000000e+00  2.3366032e-127  4.6052083e-116  4.1601984e-106   0.0000000e+00   0.0000000e+00   0.0000000e+00   0.0000000e+00   0.0000000e+00   6.3631105e-62   0.0000000e+00   0.0000000e+00
   0.0000000e+00  5.6698307e-117  1.5787716e-103   2.7571461e-92   1.9622303e-82   1.4414265e-73   1.7563856e-65   5.1733775e-58   4.7058573e-51   1.5697768e-44   2.2283877e-38   1.5155333e-32   5.2440415e-27
   0.0000000e+00  5.5503577e-117  1.5554572e-103   2.7370405e-92   1.9609121e-82   1.4492740e-73   1.7756950e-65   5.2541565e-58   4.7990365e-51   1.6072702e-44   2.2885263e-38   1.5615822e-32   5.4193889e-27
   0.0000000e+00  6.5572567e-117  1.8337405e-103   3.2103470e-92   2.2884206e-82   1.6815494e-73   2.0506559e-65   6.0397751e-58   5.4914178e-51   1.8313661e-44   2.5962247e-38   1.7634768e-32   6.0944199e-27
   0.0000000e+00  1.5102553e-123  2.8191477e-110   9.4266980e-99   1.1439607e-88   1.6986849e-79   3.0890089e-71   1.3018970e-63   1.6815239e-56   7.6584981e-50   1.4867574e-43   1.5206743e-37   7.4055108e-32
   0.0000000e+00  1.5072071e-123  2.8095099e-110   9.3881286e-99   1.1386844e-88   1.6906799e-79   3.0735666e-71   1.2949010e-63   1.6719410e-56   7.6127511e-50   1.4773382e-43   1.5110749e-37   7.3580501e-32
   0.0000000e+00  1.6487244e-139   0.0000000e+00   0.0000000e+00   0.0000000e+00   6.5878538e-99   7.2577832e-90   1.7645583e-82   1.6821371e-75   6.1579832e-69   6.2624452e-63   4.5115288e-57   1.2316577e-51
   0.0000000e+00  1.6331515e-123  3.0258304e-110   1.0057411e-98   1.2138349e-88   1.7974221e-79   3.2481192e-71   1.3627660e-63   1.7528533e-56   7.9415228e-50   1.5374204e-43   1.5678046e-37   7.6102381e-32
   0.0000000e+00  9.9763847e-159   0.0000000e+00  2.9066295e-138  1.6561663e-127   0.0000000e+00   0.0000000e+00   0.0000000e+00   0.0000000e+00   3.7126326e-91   3.5382002e-87   0.0000000e+00   9.5323527e-76
   0.0000000e+00  5.2414618e-157  1.4250334e-146   0.0000000e+00   0.0000000e+00   0.0000000e+00   0.0000000e+00   0.0000000e+00   0.0000000e+00   7.0504617e-91   1.2795486e-86   6.6736393e-81   6.2074028e-75
   0.0000000e+00  1.3877962e-120  3.9965783e-107   7.6364938e-96   6.4967755e-86   5.8381244e-77   9.0320279e-69   3.3490699e-61   3.7796455e-54   1.5457142e-47   2.6269068e-41   2.0834239e-35   8.3337617e-30
   0.0000000e+00  5.9661347e-117  1.6544860e-103   2.8633827e-92   2.0215866e-82   1.4723764e-73   1.7826083e-65   5.2215993e-58   4.7254623e-51   1.5690499e-44   2.2182759e-38   1.5016641e-32   5.1755778e-27
   0.0000000e+00  1.0259900e-126  1.1109710e-113  2.2588148e-102   2.2773761e-92   3.3457176e-83   1.0462179e-74   4.3165803e-67   5.5984369e-60   2.8394924e-53   6.4732726e-47   7.4084681e-41   4.0812682e-35
   0.0000000e+00  4.7146780e-117  1.3142765e-103   2.2285572e-92   1.5477924e-82   1.1034799e-73   1.3231693e-65   3.8476458e-58   3.4609052e-51   1.1454689e-44   1.6135609e-38   1.0856543e-32   3.7304148e-27
   0.0000000e+00  1.5042568e-123  2.8013747e-110   9.3554469e-99   1.1342200e-88   1.6837829e-79   3.0603009e-71   1.2889506e-63   1.6638616e-56   7.5744495e-50   1.4695738e-43   1.5031427e-37   7.3190399e-32
   0.0000000e+00   0.0000000e+00  4.9054139e-149  9.2302356e-139  7.3992440e-130  4.0617257e-120  2.7575652e-112  2.9199063e-105   6.9569520e-99   1.3379166e-93   3.0341572e-89   3.0941136e-82   0.0000000e+00
   0.0000000e+00   0.0000000e+00   0.0000000e+00   0.0000000e+00   0.0000000e+00   0.0000000e+00   0.0000000e+00   0.0000000e+00   0.0000000e+00   0.0000000e+00   3.0214224e-51   1.4473860e-44   1.5136294e-38
   0.0000000e+00  1.7194447e-156   0.0000000e+00  5.8296987e-136  5.9263290e-126   0.0000000e+00   0.0000000e+00   0.0000000e+00   5.4088769e-96   6.7970790e-90   1.0533552e-85   9.6042523e-79   1.8442025e-73
   0.0000000e+00  5.3105181e-119  1.7236015e-105   3.3009884e-94   2.5600076e-84   1.9964792e-75   2.6131116e-67   8.2316247e-60   7.9531488e-53   2.8121044e-46   4.1914915e-40   2.9429771e-34   1.0526087e-28
   0.0000000e+00  9.2467101e-122  3.0492400e-108   7.7220457e-97   7.8855894e-87   8.0180206e-78   1.3144461e-69   5.0798704e-62   5.9108890e-55   2.4716867e-48   4.3044276e-42   3.4975603e-36   1.4302796e-30
   0.0000000e+00   0.0000000e+00  8.7411838e-115  1.1086931e-103   6.8038060e-94   0.0000000e+00   0.0000000e+00   0.0000000e+00   0.0000000e+00   1.6428521e-56   2.2955109e-50   0.0000000e+00   0.0000000e+00
   0.0000000e+00  5.1915275e-117  1.4365123e-103   2.3541773e-92   1.5880290e-82   1.0941708e-73   1.2856696e-65   3.6750311e-58   3.2554392e-51   1.0649502e-44   1.4827626e-38   9.8380940e-33   3.3456076e-27
   0.0000000e+00  1.4218109e-123  2.6594721e-110   8.9167762e-99   1.0849882e-88   1.6139323e-79   2.9461190e-71   1.2445793e-63   1.6109924e-56   7.3596605e-50   1.4303679e-43   1.4661801e-37   7.1549485e-32
   0.0000000e+00  6.0092844e-117  1.6610667e-103   2.8422147e-92   1.9869167e-82   1.4311186e-73   1.7197354e-65   5.0056782e-58   4.5040373e-51   1.4882476e-44   2.0947675e-38   1.4104829e-32   4.8407597e-27
   0.0000000e+00   0.0000000e+00  4.3949414e-132  4.1349352e-121  1.5033928e-111  2.6047585e-105   5.5095173e-95   1.0240463e-87   5.1542701e-81   2.1093354e-75   0.0000000e+00   2.4812713e-64   0.0000000e+00
   0.0000000e+00  1.6418751e-125  1.9411385e-112  3.8957331e-101   3.7380347e-91   5.2127126e-82   1.2806959e-73   5.0340863e-66   6.3667819e-59   3.0797530e-52   6.4920902e-46   6.9422108e-40   3.5490678e-34
   0.0000000e+00   0.0000000e+00  9.5307445e-130  7.1565557e-119  1.9819761e-109   0.0000000e+00   1.2904627e-92   4.7027797e-85   5.7428191e-78   2.9346022e-71   6.0592261e-65   5.8725289e-59   2.3114442e-53
   0.0000000e+00   0.0000000e+00  2.4091883e-147  5.3951944e-139   0.0000000e+00  1.0082457e-118  3.7691091e-111  3.4462009e-104   1.4116394e-97   0.0000000e+00   0.0000000e+00   5.0372015e-81   0.0000000e+00
   0.0000000e+00  4.0015222e-150   0.0000000e+00   0.0000000e+00   0.0000000e+00  1.0055216e-109   0.0000000e+00   0.0000000e+00   0.0000000e+00   4.6027255e-82   8.4486815e-75   0.0000000e+00   9.8603790e-65
   0.0000000e+00  6.4108752e-117  1.7778485e-103   3.0885143e-92   2.1866316e-82   1.5974603e-73   1.9367699e-65   5.6780394e-58   5.1415118e-51   1.7076343e-44   2.4143030e-38   1.6348754e-32   5.6344573e-27
   0.0000000e+00  6.9123245e-117  1.9286299e-103   3.3636205e-92   2.3891279e-82   1.7489469e-73   2.1260423e-65   6.2439953e-58   5.6617584e-51   1.8833361e-44   2.6638100e-38   1.8048093e-32   6.2231322e-27
   0.0000000e+00  1.3622165e-123  2.5520881e-110   8.5729065e-99   1.0451302e-88   1.5564656e-79   2.8489845e-71   1.2055637e-63   1.5629249e-56   7.1556175e-50   1.3918997e-43   1.4289197e-37   6.9834460e-32
   0.0000000e+00  8.6406139e-117  2.3878701e-103   4.1352665e-92   2.9164756e-82   2.1221676e-73   2.5612620e-65   7.4706220e-58   6.7286265e-51   2.2225231e-44   3.1243994e-38   2.1043386e-32   7.2121706e-27
   0.0000000e+00  1.3870271e-123  2.5948947e-110   8.7060137e-99   1.0601435e-88   1.5778686e-79   2.8841427e-71   1.2192899e-63   1.5793574e-56   7.2227173e-50   1.4041980e-43   1.4405818e-37   7.0354998e-32
   0.0000000e+00  1.3465882e-123  2.5249925e-110   8.4889176e-99   1.0356757e-88   1.5430482e-79   2.8269745e-71   1.1969838e-63   1.5526705e-56   7.1137019e-50   1.3842372e-43   1.4216898e-37   6.9512671e-32
   0.0000000e+00  6.5729329e-162  1.4334574e-150  1.0205060e-139  6.8466906e-130  2.2221404e-121  1.6162927e-113  3.9959315e-106   1.7269697e-99   2.0388331e-93   7.8274136e-87   1.1436165e-80   3.6112586e-75
   0.0000000e+00  1.3888052e-127  1.8127518e-114  3.6283159e-103   3.5413562e-93   4.9905681e-84   1.5898364e-75   6.4905854e-68   8.2290900e-61   4.0877637e-54   9.2944026e-48   1.0753000e-41   6.0127394e-36
   0.0000000e+00   0.0000000e+00  1.4774944e-131  1.2896013e-120  4.0822608e-111   0.0000000e+00   0.0000000e+00   0.0000000e+00   2.3608106e-81   0.0000000e+00   0.0000000e+00   1.1253693e-62   1.6335927e-57
   0.0000000e+00   0.0000000e+00   0.0000000e+00  3.1975263e-110   1.0469781e-99   0.0000000e+00   0.0000000e+00   0.0000000e+00   0.0000000e+00   1.6273402e-61   2.2830615e-55   0.0000000e+00   1.8537306e-46
   0.0000000e+00  2.0940283e-118  6.7992551e-105   1.2962836e-93   9.9668644e-84   7.6800837e-75   9.9152083e-67   3.0779924e-59   2.9279194e-52   1.0186380e-45   1.4943668e-39   1.0316253e-33   3.6292637e-28
   0.0000000e+00  2.2328208e-116  6.2599328e-103   1.0496095e-91   7.1929594e-82   5.0206371e-73   5.9317581e-65   1.6953990e-57   1.4965524e-50   4.8631080e-44   6.7125706e-38   4.4097203e-32   1.4817702e-26
   0.0000000e+00  3.5697390e-157  7.7727081e-147   0.0000000e+00   0.0000000e+00   0.0000000e+00   0.0000000e+00  1.2462205e-103   5.0526896e-97   1.4716826e-90   0.0000000e+00   9.6748899e-80   1.2040950e-74
   0.0000000e+00  7.2120845e-122  6.6914853e-109   1.2095390e-97   1.2198935e-87   1.3520011e-78   2.3734247e-70   1.0082674e-62   1.2551394e-55   5.5240177e-49   1.0066878e-42   8.4871662e-37   3.5881775e-31
   0.0000000e+00   0.0000000e+00  1.0113078e-132  9.5002510e-122  3.4877168e-112  3.7041441e-105   1.2969397e-95   2.3907485e-88   1.2238756e-81   6.2857036e-76   0.0000000e+00   1.6305933e-64   0.0000000e+00
   0.0000000e+00  1.2944327e-123  2.4319085e-110   8.1931147e-99   1.0016152e-88   1.4941139e-79   2.7447822e-71   1.1641873e-63   1.5125308e-56   6.9445197e-50   1.3525725e-43   1.3911887e-37   6.8118291e-32
   0.0000000e+00   0.0000000e+00   0.0000000e+00  5.6895378e-135  1.0246165e-125  5.7312568e-116  6.8815531e-109  6.0102533e-102   1.4008183e-95   0.0000000e+00   0.0000000e+00   7.1597989e-80   0.0000000e+00
   0.0000000e+00  1.2834386e-123  2.4126693e-110   8.1329553e-99   9.9478904e-89   1.4843771e-79   2.7286762e-71   1.1578555e-63   1.5048968e-56   6.9129869e-50   1.3467548e-43   1.3856514e-37   6.7869242e-32
   0.0000000e+00  1.1493883e-116  3.1338199e-103   5.3679504e-92   3.7453694e-82   2.7000387e-73   3.2242759e-65   9.3114444e-58   8.3061598e-51   2.7159331e-44   3.7856700e-38   2.5281128e-32   8.5905203e-27
   0.0000000e+00  3.1968273e-143   0.0000000e+00   0.0000000e+00   0.0000000e+00  1.9206809e-101   0.0000000e+00   1.8630365e-86   4.1599161e-79   1.4035392e-72   1.0553687e-66   1.8283580e-60   4.9289643e-55
   0.0000000e+00  1.7871253e-124  2.1041617e-111  4.0247702e-100   3.6577436e-90   5.0066222e-81   1.0431727e-72   3.9106789e-65   4.7706019e-58   2.1902021e-51   4.3101023e-45   4.3454906e-39   2.0823916e-33
   0.0000000e+00   0.0000000e+00   0.0000000e+00  4.7872547e-135  9.3583043e-126  3.6483252e-116  3.2850335e-109  2.7507746e-102   6.5518987e-96   0.0000000e+00   3.6389452e-86   0.0000000e+00   0.0000000e+00
   0.0000000e+00  2.2573331e-116  6.3241132e-103   1.0596562e-91   7.2571661e-82   5.0624630e-73   5.9777041e-65   1.7076187e-57   1.5065776e-50   4.8932793e-44   6.7512664e-38   4.4332411e-32   1.4890626e-26
   0.0000000e+00   0.0000000e+00  8.7478243e-131  8.3318835e-120  3.1178607e-110  2.3569306e-102   1.6353903e-93   2.9554177e-86   1.4175359e-79   7.2896296e-74   0.0000000e+00   0.0000000e+00   0.0000000e+00
   0.0000000e+00  1.4017275e-139   0.0000000e+00   0.0000000e+00   0.0000000e+00   0.0000000e+00   6.2085708e-90   1.5216176e-82   1.4820877e-75   5.3530500e-69   5.0841362e-63   4.1491365e-57   1.1434946e-51
   0.0000000e+00  2.2579756e-116  6.3257994e-103   1.0599206e-91   7.2588588e-82   5.0635672e-73   5.9789190e-65   1.7079423e-57   1.5068435e-50   4.8940805e-44   6.7522952e-38   4.4338672e-32   1.4892569e-26
   0.0000000e+00   0.0000000e+00  4.3986831e-131  4.4750178e-120  1.9397072e-110  7.6852546e-102   2.3025952e-93   3.9916781e-86   1.8027823e-79   1.0498774e-73   0.0000000e+00   0.0000000e+00   0.0000000e+00
   0.0000000e+00   0.0000000e+00  5.9725871e-137  5.4924830e-126  1.9537222e-116   0.0000000e+00  2.0537970e-100   5.8453850e-93   4.6579351e-86   4.8302610e-80   0.0000000e+00   3.8767102e-67   1.5589802e-61
   0.0000000e+00   0.0000000e+00   0.0000000e+00   0.0000000e+00   0.0000000e+00   0.0000000e+00   0.0000000e+00   0.0000000e+00   0.0000000e+00   0.0000000e+00   0.0000000e+00   0.0000000e+00   0.0000000e+00
   0.0000000e+00  8.5462480e-117  2.3391636e-103   3.8927340e-92   2.6537360e-82   1.8575351e-73   2.1869273e-65   6.2496577e-58   5.5265750e-51   1.7982287e-44   2.4939269e-38   1.6511058e-32   5.5850937e-27
   0.0000000e+00   0.0000000e+00  2.0874622e-140  1.8866903e-129  6.6241291e-120   0.0000000e+00  1.3222590e-103   2.5482839e-96   1.5987193e-89   2.6693149e-84   0.0000000e+00   6.2018961e-72   0.0000000e+00
   0.0000000e+00  9.0376572e-117  2.4616749e-103   4.1905301e-92   2.9095370e-82   2.0845833e-73   2.4814394e-65   7.1546813e-58   6.3762478e-51   2.0849237e-44   2.9079819e-38   1.9403548e-32   6.5966355e-27
   0.0000000e+00  2.2993005e-116  6.4339389e-103   1.0768403e-91   7.3669405e-82   5.1339454e-73   6.0561973e-65   1.7284869e-57   1.5236922e-50   4.9447678e-44   6.8172829e-38   4.4733567e-32   1.5014965e-26
   0.0000000e+00   0.0000000e+00  3.3843747e-137  3.4913858e-126  1.8509498e-116  9.2056609e-108   0.0000000e+00   0.0000000e+00   0.0000000e+00   5.8741001e-79   3.1873771e-73   1.3869665e-65   5.9784649e-60
   0.0000000e+00   0.0000000e+00  6.6530827e-110   1.8678710e-98   1.7368372e-88   1.6313485e-79   2.8414446e-71   1.0153927e-63   1.2342603e-56   5.6795399e-50   1.0984356e-43   1.0341302e-37   4.7340557e-32
   0.0000000e+00  9.5765932e-117  2.6389204e-103   4.5209291e-92   3.1568213e-82   2.2703264e-73   2.7167558e-65   7.8648326e-58   7.0334509e-51   2.3084726e-44   3.2261678e-38   2.1574975e-32   7.3504939e-27
   0.0000000e+00  1.2955504e-139   0.0000000e+00   0.0000000e+00   0.0000000e+00   7.5134941e-98   1.4189721e-89   4.4083299e-82   4.7040749e-75   1.2797090e-68   1.0614677e-62   1.4791246e-56   3.9525014e-51
   0.0000000e+00  1.0830437e-116  2.9646957e-103   5.0811081e-92   3.5476235e-82   2.5562404e-73   3.0556466e-65   8.8338070e-58   7.8884590e-51   2.5832803e-44   3.6044182e-38   2.4085415e-32   8.1927094e-27
   0.0000000e+00   0.0000000e+00  9.2972595e-138  8.3086244e-127  2.8843110e-117  1.2822093e-109  1.4606385e-100   2.5432324e-93   1.2393624e-86   0.0000000e+00   0.0000000e+00   0.0000000e+00   0.0000000e+00
   0.0000000e+00  5.4475940e-117  1.4744664e-103   2.3145558e-92   1.4978518e-82   9.8236959e-74   1.1102552e-65   3.0596352e-58   2.6136439e-51   8.2649331e-45   1.1114731e-38   7.0709433e-33   2.3125397e-27
   0.0000000e+00  1.2610920e-123  2.3729903e-110   8.0074013e-99   9.8038638e-89   1.4637195e-79   2.6941107e-71   1.1441171e-63   1.4881492e-56   6.8427469e-50   1.3336665e-43   1.3730842e-37   6.7297295e-32
   0.0000000e+00   0.0000000e+00  3.2771914e-132  3.1567106e-121  1.2011070e-111  1.3902324e-103   7.4693550e-95   1.3397824e-87   6.2062829e-81   3.4892963e-75   0.0000000e+00   0.0000000e+00   0.0000000e+00
   0.0000000e+00  2.3063546e-116  6.4524191e-103   1.0797325e-91   7.3854211e-82   5.1459786e-73   6.0694159e-65   1.7320025e-57   1.5265765e-50   4.9534499e-44   6.8284187e-38   4.4801252e-32   1.5035953e-26
   0.0000000e+00   0.0000000e+00  5.9724480e-115  1.5084525e-103   1.3413000e-93   6.9155323e-85   1.7642709e-76   7.1905183e-69   8.7813461e-62   4.3289865e-55   9.4742484e-49   1.0572277e-42   6.0650118e-37
   0.0000000e+00  1.1406916e-116  3.0519438e-103   4.7452989e-92   3.0439552e-82   1.9827261e-73   2.2267931e-65   6.1015566e-58   5.1884807e-51   1.6349310e-44   2.1939672e-38   1.3972963e-32   4.5794334e-27
   0.0000000e+00  1.4202833e-116  3.8354615e-103   6.5170178e-92   4.5114550e-82   3.2300899e-73   3.8275952e-65   1.0974103e-57   9.7207811e-51   3.1548643e-44   4.3704090e-38   2.9004747e-32   9.7937756e-27
   0.0000000e+00  1.0519890e-159  2.6896935e-148  5.4195166e-138  5.0893754e-129   0.0000000e+00  1.7981876e-113  1.4250838e-106   0.0000000e+00   3.9567255e-93   3.3276858e-88   0.0000000e+00   5.6393725e-77
   0.0000000e+00   0.0000000e+00  2.0288200e-131  1.8474442e-120  6.6633058e-111   0.0000000e+00   8.3589148e-95   0.0000000e+00   0.0000000e+00   1.4789125e-73   2.6721855e-68   0.0000000e+00   0.0000000e+00
   0.0000000e+00   0.0000000e+00   0.0000000e+00   0.0000000e+00   0.0000000e+00  8.2584175e-118  2.6225322e-110  2.5634575e-103   7.5547238e-97   5.6395927e-91   0.0000000e+00   1.0318179e-79   1.4467666e-74
   0.0000000e+00  8.8692275e-117  2.3771929e-103   3.6881156e-92   2.3594305e-82   1.5289916e-73   1.7104235e-65   4.6674836e-58   3.9503760e-51   1.2389005e-44   1.6531385e-38   1.0441862e-32   3.3943570e-27
   0.0000000e+00  1.2325264e-144   0.0000000e+00   0.0000000e+00   0.0000000e+00  4.2136626e-104   8.2457974e-97   0.0000000e+00   0.0000000e+00   1.0126355e-75   2.2083279e-69   0.0000000e+00   1.3729459e-59
   0.0000000e+00  2.3660888e-116  6.6085712e-103   1.1041462e-91   7.5412606e-82   5.2473949e-73   6.1806984e-65   1.7615679e-57   1.5508082e-50   5.0262992e-44   6.9217715e-38   4.5368218e-32   1.5211587e-26
   0.0000000e+00   0.0000000e+00  9.8354086e-132  1.3098726e-120  5.7957465e-111  3.5917213e-102   0.0000000e+00   0.0000000e+00   9.9324289e-80   7.1694828e-73   2.9090401e-67   6.8151588e-61   1.2467225e-55
   0.0000000e+00  1.0929038e-133  3.2478325e-121  2.6156534e-110  1.1282817e-100   2.8090188e-91   2.0943633e-83   3.5285546e-76   1.5416138e-69   0.0000000e+00   0.0000000e+00   0.0000000e+00   0.0000000e+00
   0.0000000e+00   0.0000000e+00  1.7558165e-132  2.4350509e-121  1.1803548e-111  3.7892844e-103   8.2488743e-95   1.4603163e-87   1.5363768e-80   1.0487420e-73   8.1217587e-68   1.1543709e-61   2.2965651e-56
   0.0000000e+00   0.0000000e+00  1.6828899e-145   0.0000000e+00   0.0000000e+00  1.1296099e-116  2.3608898e-109  1.9962169e-102   4.7182228e-96   0.0000000e+00   0.0000000e+00   1.2235236e-79   0.0000000e+00
   0.0000000e+00   0.0000000e+00  6.8853142e-139  6.2621938e-128  2.2118659e-118   0.0000000e+00  4.8296932e-102   9.2072133e-95   5.6143377e-88   1.3180335e-82   0.0000000e+00   1.7604919e-70   0.0000000e+00
   0.0000000e+00  1.2758863e-116  3.4351643e-103   5.4345388e-92   3.5426828e-82   2.3542959e-73   2.6799817e-65   7.4330875e-58   6.3939725e-51   2.0339339e-44   2.7565544e-38   1.7775895e-32   5.8854196e-27
   0.0000000e+00  3.6020390e-140  2.2613853e-126  2.5199274e-115  1.2278421e-105   1.1098935e-96   7.7464721e-89   3.4105445e-81   3.4151251e-74   1.2553815e-67   3.3705379e-61   1.2890960e-55   3.8080369e-50
   0.0000000e+00  1.0516086e-155  3.0559180e-145   0.0000000e+00   0.0000000e+00   0.0000000e+00   0.0000000e+00   0.0000000e+00   0.0000000e+00   9.9750298e-90   3.3927382e-85   0.0000000e+00   1.6069055e-73
   0.0000000e+00  1.4263136e-116  3.8481781e-103   6.5347395e-92   4.5208979e-82   3.2349956e-73   3.8308337e-65   1.0976948e-57   9.7179619e-51   3.1521761e-44   4.3648783e-38   2.8954319e-32   9.7725388e-27
   0.0000000e+00  2.3938587e-116  6.6812343e-103   1.1154990e-91   7.6136897e-82   5.2944765e-73   6.2323505e-65   1.7752889e-57   1.5620527e-50   5.0601123e-44   6.9651017e-38   4.5631321e-32   1.5293101e-26
   0.0000000e+00  1.6421959e-116  4.4106159e-103   7.4516390e-92   5.1302740e-82   3.6543005e-73   4.3079640e-65   1.2291569e-57   1.0836540e-50   3.4998093e-44   4.8281633e-38   3.1904522e-32   1.0727106e-26
   0.0000000e+00  1.0587757e-156  1.8994967e-145  2.5593027e-134  1.3573684e-124   0.0000000e+00   0.0000000e+00   0.0000000e+00   0.0000000e+00   2.9008019e-87   5.1054955e-81   1.1878435e-74   4.3078070e-69
   0.0000000e+00  2.4795890e-116  6.9049109e-103   1.1504326e-91   7.8364435e-82   5.4393379e-73   6.3911308e-65   1.8174298e-57   1.5965564e-50   5.1637221e-44   7.0977557e-38   4.6436343e-32   1.5542251e-26
   0.0000000e+00   0.0000000e+00  1.0708734e-131  9.5690247e-121  3.1646045e-111   0.0000000e+00   1.2763225e-96   2.9491500e-88   3.9221628e-81   0.0000000e+00   0.0000000e+00   3.8659867e-63   0.0000000e+00
   0.0000000e+00  1.6871607e-135  9.4493510e-123  4.6406318e-112  6.0487050e-103   1.0345149e-93   0.0000000e+00   0.0000000e+00   0.0000000e+00   0.0000000e+00   0.0000000e+00   0.0000000e+00   0.0000000e+00
   0.0000000e+00   0.0000000e+00  2.8030240e-137  2.5674777e-126  9.1325542e-117   0.0000000e+00  2.4016346e-100   4.4364394e-93   2.5774341e-86   6.4794385e-81   0.0000000e+00   4.5623171e-69   0.0000000e+00
   0.0000000e+00  1.6694409e-116  4.4793129e-103   7.5623355e-92   5.2027855e-82   3.7037487e-73   4.3630780e-65   1.2440438e-57   1.0960657e-50   3.5373929e-44   4.8773314e-38   3.2211304e-32   1.0824053e-26
   0.0000000e+00   0.0000000e+00   0.0000000e+00   0.0000000e+00   0.0000000e+00   0.0000000e+00   0.0000000e+00   0.0000000e+00   0.0000000e+00   0.0000000e+00   0.0000000e+00   0.0000000e+00   0.0000000e+00
   0.0000000e+00  1.7874598e-116  4.7875745e-103   8.0614212e-92   5.5323856e-82   3.9283154e-73   4.6173393e-65   1.3137724e-57   1.1551248e-50   3.7203777e-44   5.1202115e-38   3.3748465e-32   1.1319257e-26
   0.0000000e+00   0.0000000e+00  1.2107139e-130  1.1685728e-119  4.5173306e-110  5.8518688e-102   3.1533369e-93   5.5071993e-86   2.4817791e-79   1.2678692e-73   0.0000000e+00   0.0000000e+00   0.0000000e+00
   0.0000000e+00   0.0000000e+00   0.0000000e+00   0.0000000e+00   0.0000000e+00   0.0000000e+00   0.0000000e+00   0.0000000e+00   0.0000000e+00   1.3521016e-59   4.5354276e-54   0.0000000e+00   0.0000000e+00
   0.0000000e+00  2.5632051e-116  7.1233887e-103   1.1844877e-91   8.0532413e-82   5.5799244e-73   6.5450945e-65   1.8582629e-57   1.6299694e-50   5.2640673e-44   7.2261909e-38   4.7215136e-32   1.5783271e-26
   0.0000000e+00  4.1165929e-156   0.0000000e+00  1.3451996e-135  1.9689330e-125   0.0000000e+00   0.0000000e+00   0.0000000e+00   0.0000000e+00   1.3714004e-89   3.6680688e-85   6.2132968e-79   4.0188757e-73
   0.0000000e+00  2.7032553e-116  7.4869072e-103   1.2411015e-91   8.4132214e-82   5.8136001e-73   6.8004772e-65   1.9258550e-57   1.6851634e-50   5.4292859e-44   7.4372254e-38   4.8493117e-32   1.6177821e-26
   0.0000000e+00   0.0000000e+00  1.4309368e-132  3.1471329e-121  1.0741421e-110  3.1877955e-101   8.3049075e-93   3.6399410e-85   5.2251249e-78   2.9134553e-71   6.6719140e-65   7.6280985e-59   3.6785652e-53
   0.0000000e+00  1.4410340e-157  8.5743677e-147  5.3315600e-136  2.1206477e-126   0.0000000e+00  1.3705624e-109  3.2289741e-102   1.3019034e-95   1.9288378e-89   5.7553945e-83   6.5529155e-77   2.6401523e-71
   0.0000000e+00  6.9320818e-126  1.0068760e-112  1.0075429e-101   5.3034084e-92   3.1650298e-83   2.8553844e-75   5.9614155e-68   3.6857586e-61   8.2805127e-55   7.9190312e-49   2.7258187e-43   4.9503748e-38
   0.0000000e+00  1.6986652e-116  4.5591713e-103   7.6792250e-92   5.2711885e-82   3.7402487e-73   4.3971689e-65   1.2515087e-57   1.1007452e-50   3.5478748e-44   4.8846493e-38   3.2196043e-32   1.0803120e-26
   0.0000000e+00  1.8322547e-116  4.9007129e-103   8.2386872e-92   5.6450613e-82   4.0016790e-73   4.6963552e-65   1.3343902e-57   1.1716871e-50   3.7688102e-44   5.1810970e-38   3.4107088e-32   1.1426597e-26
   0.0000000e+00  2.0781046e-159  1.8844449e-148  8.3384038e-138  1.9404897e-128   0.0000000e+00  1.2081173e-111  1.7466609e-104   5.5776406e-98   5.0805382e-92   5.7849270e-88   1.2765961e-81   1.7932035e-76
   0.0000000e+00  1.9262465e-116  5.1462033e-103   8.6374028e-92   5.9095120e-82   4.1831339e-73   4.9030568e-65   1.3914055e-57   1.2202726e-50   3.9201722e-44   5.3832494e-38   3.5397242e-32   1.1845319e-26
   0.0000000e+00  1.9781464e-116  5.2815510e-103   8.8562058e-92   6.0538879e-82   4.2815337e-73   5.0144921e-65   1.4219738e-57   1.2461753e-50   4.0004054e-44   5.4898447e-38   3.6073101e-32   1.2063315e-26
   0.0000000e+00  9.8393258e-141   0.0000000e+00   0.0000000e+00   0.0000000e+00   2.0891785e-99   1.4917723e-92   1.4494445e-84   2.2627130e-77   9.3248363e-71   1.2178113e-64   8.8879311e-59   2.6504365e-53
   0.0000000e+00  1.5893459e-116  4.2951251e-103   7.2314096e-92   4.9626587e-82   3.5117187e-73   4.1302431e-65   1.1761828e-57   1.0350642e-50   3.3413511e-44   4.6025905e-38   3.0324125e-32   1.0180464e-26
   0.0000000e+00   0.0000000e+00  1.9182472e-146   0.0000000e+00   0.0000000e+00  2.3276347e-117  1.0430435e-110  9.0432570e-105   0.0000000e+00   1.6138768e-91   1.1980478e-86   1.7459655e-80   1.0778329e-74
   0.0000000e+00  4.9907741e-143   0.0000000e+00   0.0000000e+00  6.7944874e-110  1.7179208e-100   3.1712274e-92   1.3499671e-84   1.8174360e-77   9.5137256e-71   2.0535476e-64   2.1339810e-58   9.3246490e-53
   0.0000000e+00  7.1245065e-159   0.0000000e+00   0.0000000e+00  1.9628265e-127   0.0000000e+00   0.0000000e+00   0.0000000e+00   0.0000000e+00   6.6416045e-91   6.8163583e-87   0.0000000e+00   1.2391901e-75
   0.0000000e+00  2.7688918e-116  7.6583843e-103   1.2677883e-91   8.5828736e-82   5.9234054e-73   6.9206116e-65   1.9576876e-57   1.7111903e-50   5.5074105e-44   7.5371603e-38   4.9098594e-32   1.6365115e-26
   0.0000000e+00   0.0000000e+00  1.9037476e-131  1.8580887e-120  7.3245696e-111  1.3967934e-102   5.6035130e-94   9.9371177e-87   4.5825706e-80   2.8217818e-74   0.0000000e+00   0.0000000e+00   0.0000000e+00
   0.0000000e+00   0.0000000e+00  1.8384588e-148  4.1974975e-138  3.8279992e-129  8.0615903e-120  1.0589306e-111  1.2091528e-104   3.3105478e-98   3.3936942e-92   2.6634614e-88   1.5879301e-81   2.8615051e-76
   0.0000000e+00  1.5872339e-116  4.3263457e-103   7.2398034e-92   4.9425138e-82   3.4652468e-73   4.0614625e-65   1.1531706e-57   1.0119004e-50   3.2615832e-44   4.4814558e-38   2.9400955e-32   9.8437737e-27
   0.0000000e+00  2.2431645e-123  2.4009527e-110   4.0749555e-99   3.2919514e-89   4.5345003e-80   8.1730479e-72   2.7908039e-64   3.1811473e-57   1.3625082e-50   2.4788845e-44   2.4031568e-38   1.0822768e-32
   0.0000000e+00  2.9440612e-116  8.1095280e-103   1.3379181e-91   9.0278447e-82   6.2123131e-73   7.2354267e-65   2.0407693e-57   1.7788362e-50   5.7090629e-44   7.7940238e-38   5.0651005e-32   1.6842877e-26
   0.0000000e+00   0.0000000e+00  5.2301561e-131   0.0000000e+00   0.0000000e+00   0.0000000e+00   0.0000000e+00   9.1128539e-85   3.4007595e-77   1.6555853e-70   1.2156045e-64   3.4797833e-58   1.3113630e-52
   0.0000000e+00  3.8138409e-121  1.1023417e-107   2.8140120e-96   3.1196134e-86   3.3142005e-77   5.7301872e-69   2.2816817e-61   2.6839343e-54   1.1238383e-47   1.9340475e-41   1.5334197e-35   6.1100959e-30
   0.0000000e+00  2.1846041e-116  5.8134801e-103   9.7083146e-92   6.6105345e-82   4.6570202e-73   5.4347583e-65   1.5359761e-57   1.3416975e-50   4.2927887e-44   5.8743983e-38   3.8481614e-32   1.2831026e-26
   0.0000000e+00  2.2291837e-116  5.9283099e-103   9.8927524e-92   6.7314512e-82   4.7391523e-73   5.5271381e-65   1.5611555e-57   1.3629017e-50   4.3579131e-44   5.9605071e-38   3.9025228e-32   1.3005376e-26
   0.0000000e+00  1.6629986e-116  4.5459406e-103   7.4880909e-92   5.0438585e-82   3.4754277e-73   4.0356902e-65   1.1367876e-57   9.9025504e-51   3.1743622e-44   4.3358358e-38   2.8226201e-32   9.3960097e-27
   0.0000000e+00   0.0000000e+00   0.0000000e+00  7.6095886e-116  7.8879890e-106   0.0000000e+00   0.0000000e+00   0.0000000e+00   0.0000000e+00   6.4032874e-68   2.5287399e-61   0.0000000e+00   0.0000000e+00
   0.0000000e+00  9.7801392e-118  3.6320399e-104   7.1603995e-93   5.5119435e-83   4.1485891e-74   5.2302986e-66   1.5769748e-58   1.4521073e-51   4.8892721e-45   6.9299072e-39   4.6104187e-33   1.5659714e-27
   0.0000000e+00  2.1820147e-116  5.8064040e-103   9.6943559e-92   6.5993725e-82   4.6473451e-73   5.4220046e-65   1.5320089e-57   1.3379304e-50   4.2801018e-44   5.8559006e-38   3.8350189e-32   1.2784854e-26
   0.0000000e+00  4.5192079e-144   0.0000000e+00   0.0000000e+00   0.0000000e+00   0.0000000e+00   0.0000000e+00   0.0000000e+00   0.0000000e+00   0.0000000e+00   1.4293566e-68   4.4837115e-64   1.4848360e-57
   0.0000000e+00  2.8905390e-116  7.9773593e-103   1.3173020e-91   8.8969940e-82   6.1258296e-73   7.1419185e-65   2.0162969e-57   1.7590938e-50   5.6513426e-44   7.7212867e-38   5.0213237e-32   1.6710093e-26
   0.0000000e+00   0.0000000e+00   0.0000000e+00   0.0000000e+00   0.0000000e+00  5.5248563e-116  1.2644961e-108  1.1457562e-101   2.6602858e-95   1.0753968e-89   0.0000000e+00   2.8700308e-78   3.4537436e-73
   0.0000000e+00   0.0000000e+00  1.9876001e-140  1.7528320e-129  6.0002316e-120  4.2254163e-112  3.1912190e-103   5.8616818e-96   3.0488564e-89   9.7515361e-85   0.0000000e+00   0.0000000e+00   0.0000000e+00
   0.0000000e+00   0.0000000e+00  2.9440134e-144   0.0000000e+00   0.0000000e+00  3.6049797e-115  1.8814015e-108  2.2468934e-102   0.0000000e+00   0.0000000e+00   0.0000000e+00   0.0000000e+00   0.0000000e+00
   0.0000000e+00  2.2152312e-116  5.8929355e-103   9.8259041e-92   6.6800490e-82   4.6959874e-73   5.4718097e-65   1.5442988e-57   1.3471623e-50   4.3056311e-44   5.8851043e-38   3.8495042e-32   1.2820671e-26
   0.0000000e+00  1.0393805e-126  1.1826801e-113  2.2295964e-102   2.0355946e-92   2.9420587e-83   8.6332444e-75   3.2990714e-67   3.9038279e-60   1.7922172e-53   3.7461429e-47   4.1463188e-41   2.1682010e-35
   0.0000000e+00  3.1864331e-116  8.7302264e-103   1.4342192e-91   9.6376099e-82   6.6080017e-73   7.6655194e-65   2.1539979e-57   1.8708054e-50   5.9823338e-44   8.1413419e-38   5.2746384e-32   1.7486124e-26
   0.0000000e+00  2.5022695e-116  6.6366319e-103   1.1022441e-91   7.4668507e-82   5.2314557e-73   6.0774059e-65   1.7102396e-57   1.4876878e-50   4.7403488e-44   6.4631230e-38   4.2165074e-32   1.4005863e-26
   0.0000000e+00  8.4886429e-159  5.5534456e-148  8.9584286e-137  4.4337454e-127  6.4524919e-119  1.1504101e-111  2.5124825e-104   1.1598965e-97   1.2992057e-91   3.5673415e-85   1.2873920e-78   5.4649025e-73
   0.0000000e+00  4.8517971e-118  1.4976706e-104   2.7158800e-93   1.9963904e-83   1.4763953e-74   1.8357380e-66   5.5039193e-59   5.0656298e-52   1.7072755e-45   2.4301788e-39   1.6284789e-33   5.5629178e-28
   0.0000000e+00   0.0000000e+00  1.1145583e-131  1.6323643e-120  6.7791252e-111  7.1076809e-102   0.0000000e+00   3.1857563e-87   2.4946615e-79   1.0983636e-72   3.3171145e-67   1.2299637e-60   2.3291153e-55
   0.0000000e+00  2.4728630e-116  6.5544896e-103   1.0892171e-91   7.3819263e-82   5.1758236e-73   6.0141298e-65   1.6928053e-57   1.4728397e-50   4.6935114e-44   6.4006126e-38   4.1770334e-32   1.3877582e-26
   0.0000000e+00   0.0000000e+00  1.9702034e-131  2.1196530e-120  9.3870351e-111  1.5858558e-102   1.1048474e-93   1.7684684e-86   6.3277552e-80   4.9728488e-74   0.0000000e+00   0.0000000e+00   0.0000000e+00
   0.0000000e+00   0.0000000e+00  1.2781441e-145   0.0000000e+00   0.0000000e+00  5.9658888e-117  2.2091314e-109  2.0547516e-102   6.4998364e-96   1.9582043e-91   0.0000000e+00   2.8858017e-79   0.0000000e+00
   0.0000000e+00  3.1274900e-116  8.5885020e-103   1.4121261e-91   9.4977033e-82   6.5147776e-73   7.5653923e-65   2.1279746e-57   1.8499686e-50   5.9222673e-44   8.0662771e-38   5.2296574e-32   1.7351202e-26
   0.0000000e+00  2.5612964e-116  6.7813713e-103   1.1250721e-91   7.6125446e-82   5.3277772e-73   6.1810731e-65   1.7372688e-57   1.5093901e-50   4.8036057e-44   6.5425725e-38   4.2635716e-32   1.4147009e-26
   0.0000000e+00  2.3658928e-116  6.2902587e-103   1.0446165e-91   7.0732219e-82   4.9458070e-73   5.7412104e-65   1.6147026e-57   1.4038072e-50   4.4739069e-44   6.0965846e-38   3.9728050e-32   1.3190516e-26
   0.0000000e+00  2.7024891e-116  7.1601376e-103   1.1852725e-91   8.0046552e-82   5.5876478e-73   6.4742634e-65   1.8174326e-57   1.5771422e-50   5.0144917e-44   6.8223529e-38   4.4396537e-32   1.4714899e-26
   0.0000000e+00   0.0000000e+00  2.3712800e-144  3.9527953e-133  2.1341545e-123   0.0000000e+00   0.0000000e+00   0.0000000e+00   1.1288380e-94   3.1435145e-86   5.1919958e-82   5.8539389e-74   1.6694731e-68
   0.0000000e+00  2.7589928e-116  7.3147138e-103   1.2095739e-91   8.1612444e-82   5.6889234e-73   6.5875357e-65   1.8481464e-57   1.6028805e-50   5.0944417e-44   6.9274585e-38   4.5047882e-32   1.4923012e-26
   0.0000000e+00   0.0000000e+00  1.4654613e-126  6.6548377e-116  1.0773867e-106   6.2024954e-99   0.0000000e+00   0.0000000e+00   0.0000000e+00   0.0000000e+00   0.0000000e+00   0.0000000e+00   0.0000000e+00
   0.0000000e+00  3.4276908e-116  9.3407478e-103   1.5287400e-91   1.0234522e-81   6.9958436e-73   8.0853539e-65   2.2640750e-57   1.9598423e-50   6.2451926e-44   8.4740668e-38   5.4748132e-32   1.8097615e-26
   0.0000000e+00  2.1562068e-125  1.9258505e-112  3.3005163e-101   2.7929545e-91   4.1929621e-82   1.0571302e-73   3.7935793e-66   4.2831396e-59   1.8594034e-52   3.5996452e-46   3.8151617e-40   1.8707242e-34
   0.0000000e+00  2.7952210e-116  7.3888224e-103   1.2218224e-91   8.2420486e-82   5.7486015e-73   6.6520365e-65   1.8650361e-57   1.6165088e-50   5.1327672e-44   6.9761244e-38   4.5349463e-32   1.5014290e-26
   0.0000000e+00  2.9177905e-116  7.7341199e-103   1.2757776e-91   8.5884731e-82   5.9693950e-73   6.8996452e-65   1.9323544e-57   1.6730837e-50   5.3099126e-44   7.2095411e-38   4.6795214e-32   1.5477941e-26
   0.0000000e+00   0.0000000e+00   0.0000000e+00   0.0000000e+00   0.0000000e+00  2.0380773e-116  2.2004355e-109  1.9837984e-102   5.1432630e-96   0.0000000e+00   0.0000000e+00   1.1255440e-79   1.4312187e-74
   0.0000000e+00  2.9806379e-116  7.9038041e-103   1.3024731e-91   8.7604959e-82   6.0812205e-73   7.0244801e-65   1.9661426e-57   1.7013483e-50   5.3973233e-44   7.3243344e-38   4.7506808e-32   1.5704913e-26
   0.0000000e+00  2.0476131e-126  3.0566746e-113  3.0336583e-102   1.6102359e-92   9.5225260e-84   8.9624736e-76   1.9829839e-68   1.3406829e-61   3.5964774e-55   4.0259845e-49   2.2591670e-43   8.2541986e-38
   0.0000000e+00  2.4178881e-116  6.5410318e-103   1.0346705e-91   6.7267661e-82   4.4452407e-73   5.0281802e-65   1.3837195e-57   1.1795503e-50   3.7156296e-44   4.9824584e-38   3.1750210e-32   1.0386289e-26
   0.0000000e+00  2.7674478e-116  7.3220963e-103   1.2101625e-91   8.1584556e-82   5.6834863e-73   6.5725533e-65   1.8417245e-57   1.5954296e-50   5.0644741e-44   6.8794713e-38   4.4688195e-32   1.4788043e-26
   0.0000000e+00  2.9733994e-116  7.8756557e-103   1.2981750e-91   8.7329135e-82   6.0653784e-73   7.0055996e-65   1.9607126e-57   1.6965273e-50   5.3807737e-44   7.3015723e-38   4.7362702e-32   1.5656304e-26
   0.0000000e+00  3.5082115e-116  9.5539953e-103   1.5616314e-91   1.0442127e-81   7.1281306e-73   8.2297314e-65   2.3022623e-57   1.9910296e-50   6.3391585e-44   8.5942910e-38   5.5474360e-32   1.8322694e-26
   0.0000000e+00   0.0000000e+00  2.1590708e-106   1.0083308e-94   1.1532434e-84   1.1307256e-75   1.7276784e-67   6.0734128e-60   6.3635274e-53   2.3929651e-46   3.7325256e-40   2.7085158e-34   9.9324345e-29
   0.0000000e+00  3.6279436e-116  9.8318919e-103   1.6047623e-91   1.0713559e-81   7.3102681e-73   8.4231711e-65   2.3519568e-57   2.0303290e-50   6.4499818e-44   8.7309129e-38   5.6286101e-32   1.8561718e-26
   0.0000000e+00  5.5790357e-149   0.0000000e+00   0.0000000e+00   0.0000000e+00  3.9975220e-109   0.0000000e+00   0.0000000e+00   0.0000000e+00   2.4055116e-80   1.0965969e-73   1.9527730e-68   1.8175247e-62
   0.0000000e+00  3.4762438e-116  9.5079130e-103   1.5539725e-91   1.0393015e-81   7.0863298e-73   8.1887234e-65   2.2927153e-57   1.9843988e-50   6.3265585e-44   8.5831064e-38   5.5417846e-32   1.8317466e-26
   0.0000000e+00  2.9952123e-116  7.9126218e-103   1.3042233e-91   8.7712391e-82   6.0944996e-73   7.0340440e-65   1.9673272e-57   1.7011121e-50   5.3901990e-44   7.3102945e-38   4.7400285e-32   1.5659192e-26
   0.0000000e+00  3.1449882e-116  8.3382016e-103   1.3708639e-91   9.2008144e-82   6.3693211e-73   7.3445562e-65   2.0523665e-57   1.7731260e-50   5.6173973e-44   7.6120781e-38   4.9286155e-32   1.6269315e-26
   0.0000000e+00  3.1986357e-116  8.4859618e-103   1.3940329e-91   9.3498897e-82   6.4653346e-73   7.4520661e-65   2.0815563e-57   1.7976263e-50   5.6936999e-44   7.7126295e-38   4.9910137e-32   1.6469215e-26
   0.0000000e+00  3.2128397e-116  8.5122629e-103   1.3982034e-91   9.3758237e-82   6.4841279e-73   7.4704333e-65   2.0858261e-57   1.8005857e-50   5.6999644e-44   7.7183878e-38   4.9934647e-32   1.6471223e-26
   0.0000000e+00  3.6358753e-116  9.9133865e-103   1.6166126e-91   1.0787904e-81   7.3419119e-73   8.4651979e-65   2.3651647e-57   2.0429756e-50   6.4996337e-44   8.8021386e-38   5.6734286e-32   1.8719695e-26
   0.0000000e+00  3.7880805e-116  1.0197879e-102   1.6614921e-91   1.1069804e-81   7.5502571e-73   8.6769181e-65   2.4168376e-57   2.0813753e-50   6.5925139e-44   8.9056068e-38   5.7320476e-32   1.8863735e-26
   0.0000000e+00  3.4540378e-116  9.1725186e-103   1.5017369e-91   1.0041952e-81   6.9141487e-73   7.9516804e-65   2.2164263e-57   1.9101624e-50   6.0407228e-44   8.1674816e-38   5.2723685e-32   1.7364691e-26
   0.0000000e+00  2.7397815e-116  7.3187128e-103   1.2031055e-91   8.0683155e-82   5.5621941e-73   6.4045885e-65   1.7877811e-57   1.5428230e-50   4.8883375e-44   6.6165656e-38   4.2735318e-32   1.4090064e-26
   0.0000000e+00  3.4234631e-116  9.0768628e-103   1.4869416e-91   9.9472643e-82   6.8564036e-73   7.8858378e-65   2.1982292e-57   1.8946108e-50   5.9903558e-44   8.1001149e-38   5.2305153e-32   1.7228042e-26
   0.0000000e+00  6.5197819e-121  5.6538028e-108   8.6951127e-97   7.5632082e-87   7.6674938e-78   1.2407089e-69   5.2741332e-62   6.5335647e-55   2.8472435e-48   5.0666354e-42   4.1086760e-36   1.6672819e-30
   0.0000000e+00   0.0000000e+00  2.0113647e-137  1.8783826e-126  6.8016992e-117   0.0000000e+00  8.7785136e-101   1.9471283e-93   1.4049218e-86   9.9508606e-81   0.0000000e+00   1.2956850e-68   1.5100902e-63
   0.0000000e+00  3.8582913e-116  1.0420620e-102   1.6954086e-91   1.1283535e-81   7.6768589e-73   8.8195096e-65   2.4557885e-57   2.1142839e-50   6.6986038e-44   9.0458151e-38   5.8177355e-32   1.9140533e-26
   0.0000000e+00  3.4341270e-116  9.1015349e-103   1.4900501e-91   9.9612668e-82   6.8608848e-73   7.8851946e-65   2.1965465e-57   1.8918916e-50   5.9780025e-44   8.0781588e-38   5.2130368e-32   1.7160032e-26
   0.0000000e+00   0.0000000e+00   0.0000000e+00   0.0000000e+00   0.0000000e+00   0.0000000e+00   0.0000000e+00   0.0000000e+00   0.0000000e+00   0.0000000e+00   0.0000000e+00   0.0000000e+00   0.0000000e+00
   0.0000000e+00  3.3911446e-116  8.9778277e-103   1.4702302e-91   9.8296771e-82   6.7734349e-73   7.7825441e-65   2.1674236e-57   1.8663506e-50   5.8949222e-44   7.9640039e-38   5.1389564e-32   1.6912242e-26
   0.0000000e+00  2.6442163e-143   0.0000000e+00   0.0000000e+00   0.0000000e+00   0.0000000e+00   0.0000000e+00   0.0000000e+00   0.0000000e+00   0.0000000e+00   9.0549639e-68   1.1328550e-62   1.3438767e-56
   0.0000000e+00  2.5007617e-155  7.2183168e-145   0.0000000e+00   0.0000000e+00   0.0000000e+00   0.0000000e+00   0.0000000e+00   0.0000000e+00   2.8145056e-89   9.6356968e-85   0.0000000e+00   3.0393518e-73
   0.0000000e+00   0.0000000e+00   0.0000000e+00   0.0000000e+00   0.0000000e+00  8.9744505e-120  1.8583960e-113  1.5639875e-106   0.0000000e+00   1.6949250e-92   2.1348688e-87   1.0507438e-80   3.1149654e-75
   0.0000000e+00  3.0652604e-156   0.0000000e+00  9.6415871e-136  1.3529528e-125   0.0000000e+00   0.0000000e+00   0.0000000e+00   8.8748360e-96   1.8150463e-89   4.7301411e-85   2.8721118e-78   6.6179530e-73
   0.0000000e+00  3.8534168e-116  1.0271914e-102   1.6735697e-91   1.1143988e-81   7.6205789e-73   8.7403200e-65   2.4299418e-57   2.0888781e-50   6.5961091e-44   8.8975396e-38   5.7238900e-32   1.8807412e-26
   0.0000000e+00   0.0000000e+00   0.0000000e+00   0.0000000e+00   0.0000000e+00   3.2226857e-91   6.0081213e-83   1.8886985e-75   1.6719645e-68   3.9233926e-62   3.6559916e-56   4.4847690e-50   1.3267188e-44
   0.0000000e+00  3.3610640e-116  8.8796182e-103   1.4542161e-91   9.7198342e-82   6.6990155e-73   7.6902989e-65   2.1400475e-57   1.8413470e-50   5.8102283e-44   7.8442699e-38   5.0587813e-32   1.6636415e-26
   0.0000000e+00  3.7243466e-116  9.8672782e-103   1.6106143e-91   1.0738530e-81   7.3708673e-73   8.4537752e-65   2.3502744e-57   2.0203978e-50   6.3736150e-44   8.5982328e-38   5.5365925e-32   1.8192798e-26
   0.0000000e+00  4.6091086e-116  1.1886279e-102   1.7779957e-91   1.0978692e-81   6.8828600e-73   7.4540339e-65   1.9711046e-57   1.6184672e-50   4.9283318e-44   6.3965928e-38   3.9391304e-32   1.2491531e-26
   0.0000000e+00  4.1769264e-116  1.1311801e-102   1.8315562e-91   1.2138334e-81   8.2054836e-73   9.4002957e-65   2.6105606e-57   2.2417862e-50   7.0912462e-44   9.5531461e-38   6.1247374e-32   2.0105493e-26
   0.0000000e+00  1.6691347e-124  1.3529333e-111  2.2720388e-100   1.8739781e-90   2.8774513e-81   6.4619295e-73   2.2407398e-65   2.4818268e-58   1.0471759e-51   1.9319146e-45   1.9805611e-39   9.2960317e-34
   0.0000000e+00  3.4801600e-116  9.1854424e-103   1.5005252e-91   1.0001940e-81   6.8691255e-73   7.8622654e-65   2.1819305e-57   1.8723382e-50   5.8937498e-44   7.9376931e-38   5.1039905e-32   1.6742612e-26
   0.0000000e+00  4.0103479e-116  1.0656307e-102   1.7311860e-91   1.1493088e-81   7.8376020e-73   8.9609171e-65   2.4838768e-57   2.1290502e-50   6.7030112e-44   9.0172903e-38   5.7860042e-32   1.8961563e-26
   0.0000000e+00  4.3596924e-116  1.1701721e-102   1.8922823e-91   1.2519199e-81   8.4695605e-73   9.6752107e-65   2.6796563e-57   2.2950696e-50   7.2335769e-44   9.7228177e-38   6.2237729e-32   2.0382274e-26
   0.0000000e+00  4.3285237e-116  1.1526546e-102   1.8660156e-91   1.2351438e-81   8.3838834e-73   9.5679497e-65   2.6475009e-57   2.2654687e-50   7.1255012e-44   9.5708923e-38   6.1275860e-32   2.0050677e-26
   0.0000000e+00   0.0000000e+00  2.0770190e-114  4.9247709e-103   4.6287030e-93   4.1663634e-84   1.1567897e-75   4.5816587e-68   5.3943482e-61   2.4606519e-54   5.0925174e-48   5.5630302e-42   2.9836423e-36
   0.0000000e+00   0.0000000e+00  9.3378857e-137  1.4901546e-125  7.7931347e-116   0.0000000e+00   0.0000000e+00   0.0000000e+00   0.0000000e+00   1.4441443e-78   7.2636903e-73   1.9895691e-65   8.5085617e-60
   0.0000000e+00  2.7163094e-142   0.0000000e+00   0.0000000e+00   0.0000000e+00   0.0000000e+00   0.0000000e+00   0.0000000e+00   0.0000000e+00   0.0000000e+00   9.2804692e-67   7.9230832e-62   1.2230262e-55
   0.0000000e+00  4.6257668e-116  1.2536575e-102   2.0184603e-91   1.3309294e-81   8.9345059e-73   1.0196953e-64   2.8217165e-57   2.4147912e-50   7.6189162e-44   1.0231568e-37   6.5343722e-32   2.1385503e-26
   0.0000000e+00  4.1999611e-116  1.1141295e-102   1.8054823e-91   1.1955844e-81   8.1304546e-73   9.2719123e-65   2.5638736e-57   2.1924090e-50   6.8866204e-44   9.2440855e-38   5.9176817e-32   1.9350431e-26
   0.0000000e+00  5.5452240e-116  1.4025275e-102   2.0559781e-91   1.2450364e-81   7.6473754e-73   8.1331364e-65   2.1139893e-57   1.7068815e-50   5.1169171e-44   6.5360260e-38   3.9546557e-32   1.2331131e-26
   0.0000000e+00  3.0198424e-155  8.8185284e-145   0.0000000e+00   0.0000000e+00   0.0000000e+00   0.0000000e+00   0.0000000e+00   0.0000000e+00   2.9231125e-89   9.5713408e-85   0.0000000e+00   4.6863272e-73
   0.0000000e+00  3.1106367e-144   0.0000000e+00   0.0000000e+00   0.0000000e+00  4.5134461e-105   0.0000000e+00   0.0000000e+00   0.0000000e+00   0.0000000e+00   9.3403032e-69   5.3882146e-64   1.0428408e-57
   0.0000000e+00  6.9431190e-157   0.0000000e+00   0.0000000e+00   0.0000000e+00   0.0000000e+00   0.0000000e+00   0.0000000e+00   0.0000000e+00   1.7579387e-90   0.0000000e+00   5.5901806e-80   1.9435581e-74
   0.0000000e+00   0.0000000e+00   0.0000000e+00   3.6165520e-97   4.0605825e-87   3.2603936e-78   4.7851832e-70   1.2920294e-62   1.2731943e-55   5.2776693e-49   9.3719889e-43   8.5087031e-37   3.7638101e-31
   0.0000000e+00  8.9308107e-144   0.0000000e+00   0.0000000e+00   0.0000000e+00  3.9224279e-102   0.0000000e+00   0.0000000e+00   2.9498854e-80   0.0000000e+00   0.0000000e+00   5.6214029e-62   9.2442420e-57
   0.0000000e+00  1.3717851e-140   0.0000000e+00   0.0000000e+00   0.0000000e+00   2.6632671e-99   5.4999808e-93   1.3305521e-84   2.2985934e-77   9.2382012e-71   9.7068852e-65   5.1499416e-59   9.3216062e-54
   0.0000000e+00  1.1771166e-142   0.0000000e+00   0.0000000e+00   0.0000000e+00  4.6277413e-102   8.2584913e-95   0.0000000e+00   0.0000000e+00   6.8405486e-74   2.2631862e-67   0.0000000e+00   0.0000000e+00
   0.0000000e+00  5.2619586e-116  1.4109390e-102   2.2591890e-91   1.4809606e-81   9.9019947e-73   1.1226220e-64   3.0869227e-57   2.6254123e-50   8.2262030e-44   1.0985157e-37   6.9793262e-32   2.2711768e-26
   0.0000000e+00  5.4020514e-116  1.4553574e-102   2.3263148e-91   1.5231592e-81   1.0150664e-72   1.1508853e-64   3.1648309e-57   2.6919256e-50   8.4432828e-44   1.1275546e-37   7.1591622e-32   2.3301054e-26
   0.0000000e+00  1.0717093e-121  7.5487308e-109   1.0442396e-97   7.3454020e-88   1.1681966e-78   1.7303893e-70   5.5758273e-63   6.0746921e-56   2.4243692e-49   4.0792130e-43   3.7521733e-37   1.5692141e-31
   0.0000000e+00   0.0000000e+00  9.8458755e-130  9.3801490e-119  3.4709807e-109   0.0000000e+00   0.0000000e+00   0.0000000e+00   0.0000000e+00   3.9411984e-72   3.7287090e-67   0.0000000e+00   0.0000000e+00
   0.0000000e+00  1.7078790e-123  1.1799004e-110   1.8815160e-99   1.4650080e-89   2.3867189e-80   4.7100057e-72   1.5373655e-64   1.6207572e-57   6.4247235e-51   1.0914290e-44   1.0810556e-38   4.7789028e-33
   0.0000000e+00  5.9413387e-126  7.4916539e-113  7.2272839e-102   3.7723989e-92   2.7016279e-83   2.4938269e-75   5.3203178e-68   3.3695731e-61   6.6501150e-55   6.1033388e-49   2.8609541e-43   5.8910244e-38
   0.0000000e+00   0.0000000e+00  1.3495618e-131  1.1967547e-120  3.9182014e-111   0.0000000e+00   0.0000000e+00   2.5320963e-88   6.0712107e-81   0.0000000e+00   0.0000000e+00   1.0886792e-62   1.0708498e-57
   0.0000000e+00  4.9798989e-116  1.3233346e-102   2.1255403e-91   1.3958056e-81   9.3836308e-73   1.0626808e-64   2.9191764e-57   2.4800619e-50   7.7489163e-44   1.0338217e-37   6.5694454e-32   2.1350671e-26
   0.0000000e+00  9.5980639e-156  2.8101582e-145   0.0000000e+00   0.0000000e+00   0.0000000e+00   0.0000000e+00   0.0000000e+00   0.0000000e+00   2.1845625e-89   0.0000000e+00   2.1696416e-78   4.3529196e-73
   0.0000000e+00  5.9058061e-155   0.0000000e+00   0.0000000e+00   0.0000000e+00  1.6638397e-113  4.3857774e-105   6.8667351e-98   2.3327160e-91   0.0000000e+00   8.3089969e-80   0.0000000e+00   0.0000000e+00
   0.0000000e+00  3.9539060e-116  1.0853817e-102   1.7436494e-91   1.1453881e-81   7.6251078e-73   8.6499427e-65   2.3805428e-57   2.0252978e-50   6.3557929e-44   8.4827858e-38   5.3737432e-32   1.7460885e-26
   0.0000000e+00   0.0000000e+00  2.6452511e-130  3.1041004e-119  1.2668242e-109  1.0489509e-100   0.0000000e+00   0.0000000e+00   1.5926125e-78   1.2174572e-71   5.3236798e-66   9.4796064e-60   1.6409082e-54
   0.0000000e+00   0.0000000e+00   0.0000000e+00   0.0000000e+00   0.0000000e+00   0.0000000e+00   0.0000000e+00   0.0000000e+00   0.0000000e+00   0.0000000e+00   4.5037569e-67   2.6113845e-61   2.0417615e-55
   0.0000000e+00  3.1154597e-117  9.2456621e-104   1.5764143e-92   1.0946848e-82   7.6270727e-74   9.0410624e-66   2.5910311e-58   2.2838473e-51   7.3972625e-45   1.0124457e-38   6.5198677e-33   2.1466187e-27
   0.0000000e+00  5.5071388e-116  1.4738851e-102   2.3552410e-91   1.5404976e-81   1.0277063e-72   1.1621678e-64   3.1878456e-57   2.7046041e-50   8.4528626e-44   1.1261394e-37   7.1375717e-32   2.3170395e-26
   0.0000000e+00   0.0000000e+00  1.0566069e-136  9.2954542e-126  3.1566138e-116  6.7405855e-108   3.0198390e-99   4.8568933e-92   2.2150754e-85   0.0000000e+00   1.1245574e-74   0.0000000e+00   0.0000000e+00
   0.0000000e+00   0.0000000e+00  1.5591972e-131  1.4762829e-120  5.4803346e-111  2.1205767e-103   2.3396552e-94   4.2688305e-87   2.1535643e-80   1.0372280e-74   0.0000000e+00   5.5411783e-64   0.0000000e+00
   0.0000000e+00   0.0000000e+00   0.0000000e+00   0.0000000e+00   0.0000000e+00  2.4829256e-118   0.0000000e+00   0.0000000e+00   0.0000000e+00   2.1239450e-91   7.6899221e-87   2.7851081e-81   0.0000000e+00
   0.0000000e+00   0.0000000e+00  1.4219191e-129  9.0873285e-119   0.0000000e+00   0.0000000e+00   0.0000000e+00   0.0000000e+00   0.0000000e+00   0.0000000e+00   0.0000000e+00   0.0000000e+00   0.0000000e+00
   0.0000000e+00  2.1399393e-156   0.0000000e+00  6.2978253e-136  1.8699941e-125   0.0000000e+00   0.0000000e+00   0.0000000e+00   0.0000000e+00   1.8875438e-89   4.1692286e-85   0.0000000e+00   1.8038328e-73
   0.0000000e+00  2.4295459e-139   0.0000000e+00   0.0000000e+00   0.0000000e+00   7.4030104e-99   1.2735958e-89   2.9779266e-82   2.8719970e-75   1.0753908e-68   1.3841308e-62   7.9118993e-57   2.4014512e-51
   0.0000000e+00  3.7464494e-116  9.6231052e-103   1.4325221e-91   8.7989322e-82   5.4779061e-73   5.8910310e-65   1.5465501e-57   1.2595552e-50   3.8024878e-44   4.8851538e-38   2.9687093e-32   9.2814212e-27
   0.0000000e+00  5.4305330e-116  1.4518537e-102   2.3150796e-91   1.5095866e-81   1.0036763e-72   1.1298163e-64   3.0861910e-57   2.6073682e-50   8.1128941e-44   1.0765961e-37   6.7944709e-32   2.1962970e-26
   0.0000000e+00   0.0000000e+00   0.0000000e+00   0.0000000e+00   0.0000000e+00  4.9092291e-116  1.4050035e-108  1.3351983e-101   3.4934250e-95   1.9696743e-89   0.0000000e+00   4.7142355e-78   5.9909992e-73
   0.0000000e+00  1.7718837e-137   0.0000000e+00   0.0000000e+00   0.0000000e+00   3.4153132e-96   8.6345813e-88   2.0496143e-80   1.8643154e-73   6.9201283e-67   8.2916174e-61   4.6981651e-55   1.2589670e-49
   0.0000000e+00   0.0000000e+00  8.1334061e-117  8.3495525e-106   5.8533893e-96   0.0000000e+00   0.0000000e+00   0.0000000e+00   0.0000000e+00   3.5687902e-58   5.0011355e-52   0.0000000e+00   0.0000000e+00
   0.0000000e+00  2.1806468e-135  4.3555191e-123  2.3359809e-112  2.7932942e-103   0.0000000e+00   0.0000000e+00   0.0000000e+00   0.0000000e+00   0.0000000e+00   0.0000000e+00   0.0000000e+00   0.0000000e+00
   0.0000000e+00  7.4496804e-116  1.9950698e-102   3.1425840e-91   2.0295352e-81   1.3303714e-72   1.4910526e-64   4.0552620e-57   3.4125550e-50   1.0605074e-43   1.4023614e-37   8.8053640e-32   2.8384187e-26
   0.0000000e+00  1.2694816e-135   0.0000000e+00  8.0468580e-113  9.9635492e-103   0.0000000e+00   0.0000000e+00   0.0000000e+00   0.0000000e+00   6.9948446e-65   8.4151031e-59   0.0000000e+00   1.6631877e-49
   0.0000000e+00   0.0000000e+00   0.0000000e+00   0.0000000e+00   0.0000000e+00   6.5430432e-93   5.7438128e-84   2.4114092e-76   2.3802922e-69   7.2441872e-63   2.7164849e-57   8.5465604e-51   2.8012640e-45
   0.0000000e+00   0.0000000e+00  6.7857841e-145  7.7672692e-135  3.1120373e-126  4.5148123e-116  4.9005034e-109  4.1375402e-102   9.5807535e-96   0.0000000e+00   8.5253683e-86   0.0000000e+00   0.0000000e+00
   0.0000000e+00  3.9541461e-154  9.9066425e-144  1.3757575e-132  3.6205311e-123   0.0000000e+00   0.0000000e+00   0.0000000e+00   0.0000000e+00   3.5867239e-87   0.0000000e+00   3.5042693e-75   7.8240249e-70
   0.0000000e+00  7.7588620e-116  2.0760525e-102   3.2669907e-91   2.1073231e-81   1.3796942e-72   1.5437770e-64   4.1918279e-57   3.5215225e-50   1.0923420e-43   1.4420055e-37   9.0381875e-32   2.9080381e-26
   0.0000000e+00  2.3813870e-142   0.0000000e+00   0.0000000e+00   0.0000000e+00   0.0000000e+00   0.0000000e+00   0.0000000e+00   0.0000000e+00   0.0000000e+00   8.3564468e-67   1.1309663e-61   1.3391859e-55
   0.0000000e+00   0.0000000e+00  1.3742435e-138  1.4628065e-127  5.8397046e-118   0.0000000e+00   0.0000000e+00   0.0000000e+00   0.0000000e+00   3.0769743e-81   0.0000000e+00   6.8937208e-69   2.3889207e-63
   0.0000000e+00  1.0853635e-148   0.0000000e+00   0.0000000e+00   0.0000000e+00  2.4439343e-108   0.0000000e+00   0.0000000e+00   0.0000000e+00   0.0000000e+00   2.5034554e-73   0.0000000e+00   6.0302205e-63
   0.0000000e+00   0.0000000e+00   0.0000000e+00   0.0000000e+00   1.0499046e-92   2.1942697e-83   2.8354999e-75   8.5455868e-68   7.4637457e-61   1.9978639e-54   2.5944963e-48   2.0178202e-42   6.8015594e-37
   0.0000000e+00  2.4543421e-141   0.0000000e+00   0.0000000e+00  1.6187964e-108   4.1948782e-99   7.5803479e-91   3.0716710e-83   4.0021709e-76   2.0509071e-69   4.2321753e-63   4.2607973e-57   1.7773883e-51
   0.0000000e+00   0.0000000e+00  1.8455688e-127  1.3751678e-116  3.0508294e-107   0.0000000e+00   0.0000000e+00   0.0000000e+00   0.0000000e+00   0.0000000e+00   0.0000000e+00   0.0000000e+00   0.0000000e+00
   0.0000000e+00  1.1950317e-142   0.0000000e+00   0.0000000e+00  1.0897707e-109   2.7522574e-99   4.3320938e-91   1.5892339e-83   2.0047670e-76   1.0028198e-69   2.1029905e-63   2.1651782e-57   9.6562195e-52
   0.0000000e+00  1.4991834e-154  3.6643364e-144  5.1357922e-133  1.3066181e-123   0.0000000e+00   0.0000000e+00   0.0000000e+00   0.0000000e+00   9.9220139e-88   1.1292815e-83   7.8609797e-76   2.5822231e-70
   0.0000000e+00  8.4428466e-116  2.2572248e-102   3.5407619e-91   2.2755444e-81   1.4834045e-72   1.6525627e-64   4.4683718e-57   3.7377891e-50   1.1544141e-43   1.5175337e-37   9.4679573e-32   3.0326371e-26
   0.0000000e+00  3.0087535e-156  8.7021106e-146   0.0000000e+00   0.0000000e+00   0.0000000e+00   0.0000000e+00   0.0000000e+00   0.0000000e+00   2.7583516e-90   5.9602353e-86   8.8440928e-80   7.5961645e-74
   0.0000000e+00   0.0000000e+00   0.0000000e+00  1.5370847e-133  2.8608849e-124  1.6104274e-114  2.1181895e-107  1.8892723e-100   4.4173889e-94   0.0000000e+00   0.0000000e+00   3.4844541e-78   0.0000000e+00
   0.0000000e+00  1.1189237e-157  1.6345800e-146  1.6355395e-136   0.0000000e+00   0.0000000e+00  3.0798000e-110  3.4357270e-103   1.6408864e-96   0.0000000e+00   0.0000000e+00   5.7015769e-80   5.6036898e-76
   0.0000000e+00   0.0000000e+00  7.1329599e-144   0.0000000e+00   0.0000000e+00  4.6256858e-115  1.1007166e-107  9.5796520e-101   2.2881106e-94   4.8479763e-89   0.0000000e+00   7.3415725e-78   0.0000000e+00
   0.0000000e+00   0.0000000e+00   0.0000000e+00   0.0000000e+00   0.0000000e+00  6.8669237e-113  1.6103545e-105   3.5082616e-98   1.5489444e-91   2.5028359e-84   2.0571771e-79   6.6624051e-72   2.8563100e-66
   0.0000000e+00  9.5713080e-116  2.5013588e-102   3.7716544e-91   2.3380350e-81   1.4658317e-72   1.5842109e-64   4.1703873e-57   3.4023824e-50   1.0281089e-43   1.3223029e-37   8.0570104e-32   2.5267297e-26
   0.0000000e+00  6.8706995e-120  1.7747584e-106   2.8056284e-95   1.9958819e-85   1.4293976e-76   1.9485775e-68   6.6352483e-61   6.9386963e-54   2.6890653e-47   4.3224582e-41   3.1784005e-35   1.1962222e-29
   0.0000000e+00   0.0000000e+00   0.0000000e+00   0.0000000e+00   0.0000000e+00   2.5101533e-89   4.4338019e-81   1.3358629e-73   1.1602414e-66   2.4789992e-60   6.8821709e-55   2.5164953e-48   6.8935048e-43
   0.0000000e+00   0.0000000e+00  1.6548942e-114  1.0946777e-102   1.2898334e-92   1.4295033e-83   7.3523994e-75   3.0210208e-67   3.5926079e-60   1.6168647e-53   3.3525489e-47   3.7167589e-41   1.9240887e-35
   0.0000000e+00  5.4849168e-157   0.0000000e+00   0.0000000e+00  1.8671458e-126   0.0000000e+00  1.4275128e-109  2.4716129e-102   1.5522300e-95   1.5830440e-89   1.0603219e-85   3.6483966e-78   6.4300566e-73
   0.0000000e+00   0.0000000e+00  2.2825423e-131  2.1595353e-120  7.9298489e-111  1.2345317e-103   3.0128340e-94   5.5979298e-87   2.8332594e-80   1.4818825e-74   0.0000000e+00   0.0000000e+00   0.0000000e+00
   0.0000000e+00   0.0000000e+00   0.0000000e+00   0.0000000e+00   0.0000000e+00   0.0000000e+00   0.0000000e+00   0.0000000e+00   0.0000000e+00   0.0000000e+00   0.0000000e+00   0.0000000e+00   0.0000000e+00
   0.0000000e+00  2.0518237e-117  6.0784271e-104   1.0346445e-92   7.1828696e-83   5.0039767e-74   5.9347790e-66   1.7019997e-58   1.5009097e-51   4.8629504e-45   6.6529196e-39   4.2794445e-33   1.4067855e-27
   0.0000000e+00   0.0000000e+00  6.1296044e-130  5.5403587e-119  1.8451780e-109   0.0000000e+00   0.0000000e+00   7.2867287e-87   2.1372332e-79   0.0000000e+00   0.0000000e+00   3.0534976e-61   7.6322393e-57
   0.0000000e+00   0.0000000e+00  2.8034326e-145  3.2733275e-135  1.3664560e-126  1.8077624e-116  2.1236072e-109  1.8212867e-102   4.1684612e-96   0.0000000e+00   3.6683305e-86   0.0000000e+00   0.0000000e+00
   0.0000000e+00  1.8337829e-116  5.0656208e-103   8.0431173e-92   5.2291757e-82   3.4226391e-73   3.8401501e-65   1.0459322e-57   8.7927732e-51   2.7266393e-44   3.5827046e-38   2.2186653e-32   7.0434092e-27
   0.0000000e+00  1.3875606e-115  3.6562736e-102   5.6292889e-91   3.5562953e-81   2.2749098e-72   2.4991376e-64   6.6666531e-57   5.5045540e-50   1.6808878e-43   2.1835082e-37   1.3447641e-31   4.2584488e-26
   0.0000000e+00   0.0000000e+00  7.5636349e-130  9.6078787e-119  3.2890733e-109  9.5585403e-101   0.0000000e+00   0.0000000e+00   5.6865550e-78   0.0000000e+00   0.0000000e+00   2.2598354e-59   3.8533194e-54
   0.0000000e+00  1.2955359e-115  3.4240002e-102   5.2839387e-91   3.3448661e-81   2.1438924e-72   2.3585886e-64   6.3006868e-57   5.2092764e-50   1.5924792e-43   2.0710416e-37   1.2770191e-31   4.0480410e-26
   0.0000000e+00   0.0000000e+00  1.7156353e-130  1.6414869e-119  6.1955269e-110  5.5116029e-102   3.4036227e-93   6.1236280e-86   2.9298798e-79   1.4755050e-73   0.0000000e+00   0.0000000e+00   0.0000000e+00
   0.0000000e+00   0.0000000e+00  1.5429247e-126  1.5788289e-115  8.3540992e-106   2.2222375e-97   0.0000000e+00   0.0000000e+00   0.0000000e+00   0.0000000e+00   0.0000000e+00   0.0000000e+00   0.0000000e+00
   0.0000000e+00  4.8097516e-142   0.0000000e+00   0.0000000e+00   0.0000000e+00  7.3734018e-102   0.0000000e+00   0.0000000e+00   0.0000000e+00   0.0000000e+00   1.7729288e-66   1.8325860e-61   1.7221310e-55
   0.0000000e+00  2.6306110e-122  1.4690115e-109   2.2836293e-98   1.7062816e-88   3.0526060e-79   5.2879815e-71   1.6132200e-63   1.5945977e-56   5.8315143e-50   8.9158822e-44   8.5297877e-38   3.5222367e-32
   0.0000000e+00   0.0000000e+00   0.0000000e+00   0.0000000e+00   0.0000000e+00  1.5700795e-116   0.0000000e+00  2.9464030e-103   1.3135348e-96   7.1521364e-91   3.5433299e-85   2.9876215e-78   2.3219447e-72
   0.0000000e+00   0.0000000e+00   0.0000000e+00  6.7144849e-134  1.1856551e-124  3.3302278e-115  4.7710738e-108  4.2489232e-101   9.5881606e-95   3.3113604e-90   0.0000000e+00   0.0000000e+00   0.0000000e+00
   0.0000000e+00   0.0000000e+00   0.0000000e+00   0.0000000e+00   0.0000000e+00   0.0000000e+00   0.0000000e+00   0.0000000e+00   0.0000000e+00   0.0000000e+00   0.0000000e+00   0.0000000e+00   0.0000000e+00
   0.0000000e+00  1.2135159e-115  3.2323876e-102   4.9915484e-91   3.1575054e-81   2.0185179e-72   2.2144821e-64   5.9007514e-57   4.8648703e-50   1.4828257e-43   1.9224499e-37   1.1809222e-31   3.7296166e-26
   0.0000000e+00  1.6851830e-154   0.0000000e+00   0.0000000e+00   0.0000000e+00   0.0000000e+00   0.0000000e+00   0.0000000e+00   0.0000000e+00   7.9657034e-86   0.0000000e+00   5.4527945e-74   0.0000000e+00
   0.0000000e+00  2.3239386e-115  5.6030557e-102   7.8510616e-91   4.5523733e-81   2.6830022e-72   2.7424738e-64   6.8611794e-57   5.3390392e-50   1.5443724e-43   1.9063234e-37   1.1159249e-31   3.3685602e-26
   0.0000000e+00   0.0000000e+00  5.8590068e-112  7.7098953e-101   4.7608171e-91   2.0203014e-82   1.1435490e-73   4.4150896e-66   4.9371350e-59   2.1116122e-52   4.0838905e-46   4.3897567e-40   2.1438185e-34
   0.0000000e+00   0.0000000e+00  6.0412676e-135  5.6689220e-124  2.0669107e-114   0.0000000e+00   5.7655079e-98   1.1593688e-90   6.2198197e-84   3.7653418e-78   0.0000000e+00   1.5282380e-66   0.0000000e+00
   0.0000000e+00  1.3834178e-118  4.6568367e-105   9.0406742e-94   7.1434889e-84   5.6122899e-75   7.4404645e-67   2.3605124e-59   2.2810311e-52   8.0305492e-46   1.1836452e-39   8.1427227e-34   2.8458721e-28
   0.0000000e+00   0.0000000e+00   0.0000000e+00   0.0000000e+00  3.9055468e-126   0.0000000e+00   0.0000000e+00   0.0000000e+00   0.0000000e+00   1.0617816e-89   9.9444455e-86   0.0000000e+00   0.0000000e+00
   0.0000000e+00   0.0000000e+00   0.0000000e+00   0.0000000e+00  2.9086825e-100   1.4754424e-90   3.2683482e-82   1.1260091e-74   1.0541533e-67   2.8264427e-61   7.2407086e-56   2.8963722e-49   8.4062311e-44
   0.0000000e+00  1.4074390e-155  4.6582143e-145  7.3461843e-134  1.8954822e-124   0.0000000e+00   0.0000000e+00   0.0000000e+00   0.0000000e+00   0.0000000e+00   1.0041266e-83   0.0000000e+00   0.0000000e+00
   0.0000000e+00  1.3128102e-149   0.0000000e+00   0.0000000e+00   0.0000000e+00  1.6102326e-108  3.3029698e-100   4.7468964e-93   1.3306902e-86   0.0000000e+00   3.7224941e-74   0.0000000e+00   0.0000000e+00
   0.0000000e+00  2.1707269e-154   0.0000000e+00  7.1814011e-134  8.1602688e-124   0.0000000e+00   0.0000000e+00   0.0000000e+00   4.7763209e-94   8.1627477e-88   1.6699813e-83   1.2003460e-76   2.6024240e-71
   0.0000000e+00   0.0000000e+00  5.9925545e-136  5.5328357e-125  1.9823956e-115   0.0000000e+00   5.3914236e-99   1.0043836e-91   5.8052166e-85   1.9073190e-79   0.0000000e+00   6.2079903e-68   0.0000000e+00
   0.0000000e+00  2.4205223e-115  6.2638624e-102   9.4644447e-91   5.8711841e-81   3.6866864e-72   3.9822635e-64   1.0450428e-56   8.4916179e-50   2.5537294e-43   3.2677728e-37   1.9814480e-31   6.1818854e-26
   0.0000000e+00  6.0718860e-128  1.0626184e-114  9.6968900e-104   5.2353520e-94   2.5030430e-85   2.3050420e-77   5.2223622e-70   3.6204162e-63   1.3683671e-56   1.6460485e-50   4.8671516e-45   1.2186682e-39
   0.0000000e+00   0.0000000e+00  5.2559188e-133  4.9643880e-122  1.8205368e-112   0.0000000e+00   3.9569904e-96   7.9513329e-89   4.6790546e-82   3.3430949e-76   0.0000000e+00   2.7092754e-64   0.0000000e+00
   0.0000000e+00  1.9273629e-115  5.0488186e-102   7.6843743e-91   4.7975784e-81   3.0283516e-72   3.2870432e-64   8.6677112e-57   7.0748301e-50   2.1365541e-43   2.7447664e-37   1.6703915e-31   5.2296885e-26
   0.0000000e+00   0.0000000e+00   0.0000000e+00  1.3495660e-133  2.4348097e-124  1.5861437e-114  2.1000807e-107  1.8670578e-100   4.3657597e-94   0.0000000e+00   0.0000000e+00   6.1039954e-78   0.0000000e+00
   0.0000000e+00   0.0000000e+00  1.2760389e-128  1.2639674e-117  4.7407497e-108   0.0000000e+00   0.0000000e+00   0.0000000e+00   0.0000000e+00   3.6727399e-71   1.4919303e-65   0.0000000e+00   1.4446417e-56
   0.0000000e+00   0.0000000e+00  3.9979561e-132  4.0600151e-121  1.4599650e-111  2.4278051e-103   1.3341263e-94   2.5091391e-87   8.9429558e-81   1.0206117e-74   4.4114656e-69   0.0000000e+00   0.0000000e+00
   0.0000000e+00   0.0000000e+00   0.0000000e+00   0.0000000e+00   0.0000000e+00  1.9656610e-116  6.8223819e-110  3.3144290e-103   2.8858039e-97   1.0833442e-89   3.8243793e-86   1.2204564e-79   4.5982367e-75
   0.0000000e+00  6.6002718e-143   0.0000000e+00   0.0000000e+00   0.0000000e+00  1.6802084e-101   4.0249440e-94   1.8048575e-86   2.1701485e-79   0.0000000e+00   8.6183122e-69   3.5612581e-61   6.2347664e-56
   0.0000000e+00  2.3015612e-115  5.9748304e-102   9.0446435e-91   5.6205261e-81   3.5343674e-72   3.8232469e-64   1.0047530e-56   8.1752596e-50   2.4617223e-43   3.1537889e-37   1.9143849e-31   5.9788933e-26
   0.0000000e+00  2.7382173e-115  6.5516509e-102   9.1114153e-91   5.2389880e-81   3.0602742e-72   3.0969747e-64   7.6684985e-57   5.9027782e-50   1.6881744e-43   2.0592017e-37   1.1900241e-31   3.5434939e-26
   0.0000000e+00   0.0000000e+00   0.0000000e+00   0.0000000e+00   0.0000000e+00   2.0982710e-83   5.1802262e-75   2.0709756e-67   2.1951522e-60   8.0881398e-54   1.2707751e-47   1.0068062e-41   4.1429192e-36
   0.0000000e+00  2.2411655e-143   0.0000000e+00   0.0000000e+00   0.0000000e+00  8.9804324e-103   0.0000000e+00   0.0000000e+00   0.0000000e+00   1.0014762e-73   5.6057423e-68   7.0516875e-62   1.8835938e-56
   0.0000000e+00  2.6781864e-120  1.9837709e-107   2.8257802e-96   1.8438002e-86   2.9166512e-77   3.5829353e-69   9.6494959e-62   8.6342278e-55   2.7487812e-48   3.7976355e-42   3.3334328e-36   1.2525246e-30
   0.0000000e+00  1.7545719e-119  3.3358398e-107   0.0000000e+00   0.0000000e+00   0.0000000e+00   0.0000000e+00   1.0870543e-61   2.2683800e-54   1.1479522e-47   2.2016056e-41   1.8723981e-35   7.5381094e-30
   0.0000000e+00  7.1736252e-139   0.0000000e+00   0.0000000e+00   0.0000000e+00   8.6768685e-98   8.6119046e-91   2.4028919e-83   3.3287996e-76   2.0695312e-69   2.8984133e-63   7.1353905e-58   1.1870091e-52
   0.0000000e+00  2.0772975e-135   0.0000000e+00   0.0000000e+00   0.0000000e+00   8.8030153e-94   1.0224100e-85   2.4458448e-78   2.1124663e-71   5.1443552e-65   8.9838434e-59   5.0332195e-53   1.3375729e-47
   0.0000000e+00  2.1774312e-140   0.0000000e+00   0.0000000e+00   0.0000000e+00   1.2587674e-97   1.4748895e-89   3.7937887e-82   2.8136725e-75   8.8568193e-69   3.1397835e-62   4.9930302e-56   2.6213963e-50
   0.0000000e+00  3.5492758e-139   0.0000000e+00   0.0000000e+00   0.0000000e+00   4.6129905e-98   0.0000000e+00   1.1567590e-83   2.7541555e-76   8.9281587e-70   1.0830024e-63   6.9053965e-58   1.1484448e-52
   0.0000000e+00  2.2036988e-115  5.7463078e-102   8.6224666e-91   5.3010431e-81   3.2874302e-72   3.5093441e-64   9.1113423e-57   7.3237865e-50   2.1794362e-43   2.7592239e-37   1.6533506e-31   5.0996409e-26
   0.0000000e+00   0.0000000e+00  7.4326923e-111  9.2777449e-100   5.5860513e-90   2.9293499e-81   1.8560183e-72   6.5551159e-65   6.6875049e-58   2.5991037e-51   4.3866371e-45   4.6052217e-39   2.0713276e-33
   0.0000000e+00   0.0000000e+00  4.6203937e-130  4.0349686e-119  1.2859982e-109   0.0000000e+00   0.0000000e+00   0.0000000e+00   1.0973557e-79   0.0000000e+00   0.0000000e+00   2.0199967e-61   1.4586401e-56
   0.0000000e+00   0.0000000e+00  2.1572167e-129  2.0768859e-118  7.9657417e-109  1.0237625e-100   5.0527867e-92   9.0203152e-85   4.2510011e-78   2.2732215e-72   0.0000000e+00   0.0000000e+00   0.0000000e+00
   0.0000000e+00  7.5655852e-143   0.0000000e+00   0.0000000e+00   0.0000000e+00  1.7023397e-103   0.0000000e+00   0.0000000e+00   0.0000000e+00   0.0000000e+00   2.3062502e-67   4.2240027e-63   2.2138735e-56
   0.0000000e+00  1.1466079e-141   0.0000000e+00   0.0000000e+00   0.0000000e+00  1.8842756e-100   3.7158034e-92   6.0409233e-85   2.3980736e-78   1.6198927e-72   1.1618396e-66   0.0000000e+00   0.0000000e+00
   0.0000000e+00   0.0000000e+00   0.0000000e+00  1.6135256e-133  2.9985670e-124  1.7711067e-114  2.2977966e-107  2.0558707e-100   4.8764777e-94   0.0000000e+00   0.0000000e+00   4.3890219e-78   0.0000000e+00
   0.0000000e+00   0.0000000e+00  4.2065674e-127  3.0789295e-116  6.7597328e-107   0.0000000e+00   0.0000000e+00   0.0000000e+00   0.0000000e+00   0.0000000e+00   0.0000000e+00   0.0000000e+00   0.0000000e+00
   0.0000000e+00   0.0000000e+00  5.4697408e-128  3.2770257e-117   0.0000000e+00   0.0000000e+00   0.0000000e+00   0.0000000e+00   0.0000000e+00   0.0000000e+00   0.0000000e+00   0.0000000e+00   0.0000000e+00
   0.0000000e+00  9.8887851e-158  4.0879356e-144  1.9076768e-135   0.0000000e+00  1.2276905e-115  8.5516366e-108  8.5707321e-101   2.5985918e-94   8.6296031e-89   0.0000000e+00   1.5534628e-77   5.8852838e-74
   0.0000000e+00  3.8669589e-115  9.8586050e-102   1.4690380e-90   8.9902536e-81   5.5705358e-72   5.9409943e-64   1.5397484e-56   1.2359342e-49   3.6731342e-43   4.6459080e-37   2.7842373e-31   8.5873942e-26
   0.0000000e+00   0.0000000e+00   0.0000000e+00   0.0000000e+00   0.0000000e+00  2.4656594e-113  4.4328338e-106   4.4589501e-99   1.2562676e-92   0.0000000e+00   0.0000000e+00   0.0000000e+00   0.0000000e+00
   0.0000000e+00  3.8386841e-126  4.9735620e-113  6.4312459e-102   3.4298414e-92   1.7999802e-83   1.4913295e-75   2.6645938e-68   1.2738639e-61   0.0000000e+00   0.0000000e+00   0.0000000e+00   0.0000000e+00
   0.0000000e+00  2.9590168e-144   0.0000000e+00   0.0000000e+00   0.0000000e+00   0.0000000e+00   0.0000000e+00   0.0000000e+00   0.0000000e+00   0.0000000e+00   9.0029208e-69   1.0103932e-63   1.2089661e-57
   0.0000000e+00  6.9671654e-140   0.0000000e+00   0.0000000e+00  1.4978782e-106   1.1450392e-96   1.4048557e-88   4.9121106e-81   5.7695461e-74   2.5281197e-67   4.8780948e-61   4.5794764e-55   1.7593632e-49
   0.0000000e+00   0.0000000e+00   0.0000000e+00  1.2901631e-111  1.3135227e-101   1.0166394e-93   1.2787643e-84   4.8896547e-77   4.6516624e-70   1.6675293e-63   2.1969319e-57   1.6979674e-51   5.8408939e-46
   0.0000000e+00  1.8452618e-116  5.0919525e-103   8.0857437e-92   5.2491962e-82   3.4264052e-73   3.8202185e-65   1.0325409e-57   8.5984685e-51   2.6365363e-44   3.4210353e-38   2.0891992e-32   6.5303081e-27
   0.0000000e+00  4.0100253e-153   0.0000000e+00   0.0000000e+00   0.0000000e+00  5.5272585e-113   0.0000000e+00   0.0000000e+00   0.0000000e+00   5.5049368e-84   3.1589772e-78   2.0404461e-72   8.1513515e-67
   0.0000000e+00   0.0000000e+00   0.0000000e+00   0.0000000e+00   0.0000000e+00  2.0889170e-116  7.8226213e-110  4.0115855e-103   9.3252746e-97   1.1770301e-89   1.5627545e-85   1.6208053e-79   4.8047251e-75
   0.0000000e+00  1.4104786e-138   0.0000000e+00   0.0000000e+00   0.0000000e+00   2.8053453e-97   1.5216337e-90   1.3154053e-82   2.0380573e-75   9.4225943e-69   1.1006519e-62   4.3246676e-57   7.8028430e-52
   0.0000000e+00  7.5765348e-153   0.0000000e+00   0.0000000e+00   0.0000000e+00  1.8790661e-112   0.0000000e+00   0.0000000e+00   0.0000000e+00   1.3471939e-83   1.0556977e-77   2.3638147e-71   1.1799979e-65
   0.0000000e+00  1.9181049e-154   0.0000000e+00   0.0000000e+00   0.0000000e+00   0.0000000e+00  4.4970978e-107  5.0856660e-100   1.0934076e-93   1.2284365e-87   0.0000000e+00   2.5852600e-76   3.2812580e-71
   0.0000000e+00  3.0397764e-126   0.0000000e+00  1.6584547e-101   1.8501639e-91   2.5983368e-82   3.4034964e-74   9.9900170e-67   8.5761504e-60   2.4352341e-53   2.9373097e-47   2.0370829e-41   6.0496581e-36
   0.0000000e+00   0.0000000e+00   0.0000000e+00   0.0000000e+00   0.0000000e+00   0.0000000e+00   3.0563668e-80   2.6947116e-72   3.3169177e-65   5.3453011e-59   2.8507802e-53   9.6616898e-47   2.7705550e-41
   0.0000000e+00   0.0000000e+00  1.6463921e-122   0.0000000e+00   0.0000000e+00   7.1758001e-93   0.0000000e+00   2.7473764e-78   1.4845701e-71   0.0000000e+00   0.0000000e+00   0.0000000e+00   0.0000000e+00
   0.0000000e+00  4.0266646e-115  1.0259431e-101   1.5235549e-90   9.2935093e-81   5.7373889e-72   6.1000714e-64   1.5766648e-56   1.2622246e-49   3.7419331e-43   4.7214009e-37   2.8220950e-31   8.6828527e-26
   0.0000000e+00  8.7562865e-148   0.0000000e+00   0.0000000e+00   0.0000000e+00   0.0000000e+00   0.0000000e+00   0.0000000e+00   0.0000000e+00   6.8435329e-79   1.3702149e-72   1.4570556e-66   7.7771609e-61
   0.0000000e+00   0.0000000e+00  1.8749270e-124  1.0607547e-113  1.5996337e-104   0.0000000e+00   0.0000000e+00   0.0000000e+00   0.0000000e+00   0.0000000e+00   0.0000000e+00   0.0000000e+00   0.0000000e+00
   0.0000000e+00  9.0333050e-125  1.5299381e-111  1.2455769e-100   5.2830530e-91   9.4536925e-83   0.0000000e+00   0.0000000e+00   0.0000000e+00   0.0000000e+00   0.0000000e+00   0.0000000e+00   0.0000000e+00
   0.0000000e+00  1.9122813e-115  4.7308844e-102   6.7868176e-91   4.0161946e-81   2.4089141e-72   2.4949141e-64   6.3071081e-57   4.9440383e-50   1.4360059e-43   1.7744749e-37   1.0363752e-31   3.1108916e-26
   0.0000000e+00  2.8432112e-155   0.0000000e+00   0.0000000e+00   0.0000000e+00   0.0000000e+00   0.0000000e+00   0.0000000e+00   0.0000000e+00   5.9066794e-89   0.0000000e+00   1.8995091e-78   9.5175903e-73
   0.0000000e+00  3.2753183e-156  1.5081061e-145   0.0000000e+00   0.0000000e+00   0.0000000e+00   0.0000000e+00  2.5889814e-103   5.2168598e-96   1.2785468e-89   8.3107726e-85   1.2280673e-78   2.3021670e-73
   0.0000000e+00   0.0000000e+00   0.0000000e+00   0.0000000e+00   0.0000000e+00  3.5537021e-113  6.9728537e-106   7.0555320e-99   1.8346542e-92   0.0000000e+00   4.5411763e-81   0.0000000e+00   0.0000000e+00
   0.0000000e+00   0.0000000e+00  9.8912091e-145  1.1395037e-134  4.5333736e-126  6.5055655e-116  7.6362936e-109  6.5775655e-102   1.5211875e-95   0.0000000e+00   1.0276803e-85   0.0000000e+00   0.0000000e+00
   0.0000000e+00  4.1071042e-115  1.0522289e-101   1.5580018e-90   9.4635452e-81   5.8053839e-72   6.1351178e-64   1.5767420e-56   1.2548588e-49   3.6983120e-43   4.6384547e-37   2.7540813e-31   8.4190676e-26
   0.0000000e+00  2.9448035e-155   0.0000000e+00   0.0000000e+00   0.0000000e+00   0.0000000e+00   0.0000000e+00   0.0000000e+00   0.0000000e+00   7.3479825e-89   0.0000000e+00   2.4704035e-78   9.7335172e-73
   0.0000000e+00  6.1258518e-115  1.5381077e-101   2.2609451e-90   1.3653649e-80   8.3527652e-72   8.7974722e-64   2.2523499e-56   1.7864165e-49   5.2476172e-43   6.5624939e-37   3.8889164e-31   1.1862239e-25
   0.0000000e+00   0.0000000e+00  1.4324772e-127  1.5662211e-116  1.8695407e-106   3.0840060e-97   5.5600377e-89   2.1878529e-81   2.7726595e-74   1.3671004e-67   2.6823913e-61   2.5894906e-55   1.0217134e-49
   0.0000000e+00  2.6130182e-143   0.0000000e+00   0.0000000e+00   0.0000000e+00   0.0000000e+00   0.0000000e+00   0.0000000e+00   0.0000000e+00   0.0000000e+00   3.8662661e-67   0.0000000e+00   4.1629258e-56
   0.0000000e+00  6.6803375e-115  1.6043175e-101   2.2334730e-90   1.2821937e-80   7.4635155e-72   7.5177346e-64   1.8501697e-56   1.4143998e-49   4.0157683e-43   4.8625999e-37   2.7901488e-31   8.2525040e-26
   0.0000000e+00  3.7481974e-158  3.0067460e-146  1.8984539e-136  1.0769953e-126  1.3068233e-117  7.0858780e-110  7.2443923e-103   5.1104767e-96   1.5821948e-90   5.9416517e-85   3.4515903e-79   3.0587560e-74
   0.0000000e+00  4.9667905e-133   0.0000000e+00  6.6877830e-110  7.7515839e-100   1.1695032e-90   1.8138801e-82   5.7768945e-75   5.0126067e-68   1.1507709e-61   2.6675005e-56   1.1394234e-49   3.2134663e-44
   0.0000000e+00  4.2697033e-154   0.0000000e+00   0.0000000e+00  1.7368063e-124   0.0000000e+00  3.7819555e-107  5.5485147e-100   1.6617408e-93   2.2004010e-87   0.0000000e+00   4.1703869e-76   6.4122948e-71
   0.0000000e+00   0.0000000e+00  3.2927328e-136  3.0996064e-125  1.1323538e-115   0.0000000e+00   1.3973701e-99   3.1847046e-92   2.2981995e-85   1.9616954e-79   0.0000000e+00   2.5666692e-67   3.7340665e-62
   0.0000000e+00   0.0000000e+00   0.0000000e+00   0.0000000e+00   0.0000000e+00   0.0000000e+00   0.0000000e+00   0.0000000e+00   0.0000000e+00   4.3892704e-47   1.4009799e-40   1.3899393e-34   6.1367136e-29
   0.0000000e+00   0.0000000e+00   0.0000000e+00   0.0000000e+00   0.0000000e+00  4.3826634e-113  8.0068225e-106   7.9180557e-99   2.1651641e-92   0.0000000e+00   1.9138771e-82   0.0000000e+00   0.0000000e+00
   0.0000000e+00  1.7343342e-155   0.0000000e+00   0.0000000e+00  7.0839531e-124   0.0000000e+00   0.0000000e+00   0.0000000e+00   0.0000000e+00   1.1035872e-88   2.1212807e-83   0.0000000e+00   5.9133347e-73
   0.0000000e+00  8.3691195e-116  2.2098797e-102   3.3542366e-91   2.0852154e-81   1.3051801e-72   1.4004637e-64   3.6496089e-57   2.9353479e-50   8.7096444e-44   1.0953547e-37   6.4902571e-32   1.9708247e-26
   0.0000000e+00  1.2868991e-153  3.8629489e-143   0.0000000e+00   0.0000000e+00   0.0000000e+00   0.0000000e+00   0.0000000e+00   0.0000000e+00   1.0138330e-87   4.8085639e-83   0.0000000e+00   2.1973407e-71
   0.0000000e+00   0.0000000e+00  1.1525539e-138  1.2268219e-127  4.9092458e-118   0.0000000e+00   0.0000000e+00   0.0000000e+00   0.0000000e+00   2.7384142e-81   0.0000000e+00   6.6251750e-69   2.4039235e-63
   0.0000000e+00  7.4462061e-141   0.0000000e+00   0.0000000e+00   0.0000000e+00   3.4635927e-99   0.0000000e+00   0.0000000e+00   5.5281406e-77   0.0000000e+00   0.0000000e+00   1.8287596e-58   2.8631245e-53
   0.0000000e+00  1.0020367e-120   0.0000000e+00   9.0087424e-98   1.2422752e-87   6.6896793e-78   9.7164328e-70   2.6344519e-62   2.2724735e-55   6.9431592e-49   8.6240382e-43   8.1656636e-37   3.0055563e-31
   0.0000000e+00   0.0000000e+00   0.0000000e+00   0.0000000e+00   0.0000000e+00   0.0000000e+00   0.0000000e+00   0.0000000e+00   0.0000000e+00   0.0000000e+00   0.0000000e+00   0.0000000e+00   0.0000000e+00
   0.0000000e+00  4.1023927e-141   0.0000000e+00   0.0000000e+00   0.0000000e+00  2.0443080e-100   1.4403617e-92   1.0621975e-85   0.0000000e+00   2.0993272e-72   8.2830022e-66   0.0000000e+00   0.0000000e+00
   0.0000000e+00  1.0546532e-125   0.0000000e+00   0.0000000e+00   0.0000000e+00   5.4980719e-84   5.0692177e-76   1.1546414e-68   7.7454290e-62   0.0000000e+00   0.0000000e+00   7.7309423e-44   1.6651023e-38
   0.0000000e+00  1.4073197e-114  3.1774492e-101   4.1818475e-90   2.2795302e-80   1.2648286e-71   1.2187753e-63   2.8784303e-56   2.1166568e-49   5.7935876e-43   6.7749197e-37   3.7584307e-31   1.0754860e-25
   0.0000000e+00  7.3889210e-143   0.0000000e+00   0.0000000e+00   0.0000000e+00   0.0000000e+00   0.0000000e+00   0.0000000e+00   0.0000000e+00   0.0000000e+00   2.3294353e-67   9.2875318e-63   2.4778809e-56
   0.0000000e+00  1.1423793e-117  4.3251410e-104   9.0428181e-93   7.2859963e-83   5.6637765e-74   7.2666417e-66   2.2077370e-58   2.0308127e-51   6.7794122e-45   9.4620351e-39   6.1585211e-33   2.0350356e-27
   0.0000000e+00   0.0000000e+00   0.0000000e+00   0.0000000e+00   0.0000000e+00   2.2948614e-96   5.8756981e-88   1.7351211e-80   1.6854402e-73   6.3454481e-67   6.6322542e-61   1.0462026e-54   3.6050280e-49
   0.0000000e+00  7.5394344e-139   0.0000000e+00   0.0000000e+00   0.0000000e+00   8.1842935e-98   1.1045713e-90   2.5622670e-83   3.1962049e-76   3.6389490e-69   3.7303018e-63   8.1784544e-58   1.5853246e-52
   0.0000000e+00   0.0000000e+00  5.6673199e-145   0.0000000e+00   0.0000000e+00  6.6391672e-115  9.0681798e-108  7.0120892e-101   1.7491091e-94   4.2372538e-89   0.0000000e+00   8.9581194e-78   1.1697806e-72
   0.0000000e+00  1.0020132e-114  2.4737236e-101   3.5835760e-90   2.1333707e-80   1.2876030e-71   1.3380159e-63   3.3808058e-56   2.6471608e-49   7.6790201e-43   9.4870238e-37   5.5556465e-31   1.6747544e-25
   0.0000000e+00  5.0158188e-142   0.0000000e+00   0.0000000e+00   0.0000000e+00   0.0000000e+00   0.0000000e+00   0.0000000e+00   0.0000000e+00   0.0000000e+00   1.5219540e-66   1.3148078e-61   1.8931177e-55
   0.0000000e+00  3.7696457e-124  5.2618851e-111  5.5733428e-100   3.0736959e-90   2.0914838e-81   1.9801645e-73   4.4070240e-66   2.9317675e-59   6.5159960e-53   6.5634252e-47   3.2198436e-41   7.4492972e-36
   0.0000000e+00  2.2708324e-146   0.0000000e+00   0.0000000e+00   0.0000000e+00  9.2907250e-106   0.0000000e+00   0.0000000e+00   0.0000000e+00   0.0000000e+00   6.8733460e-71   0.0000000e+00   0.0000000e+00
   0.0000000e+00   0.0000000e+00   0.0000000e+00   0.0000000e+00   0.0000000e+00  5.1809369e-114  2.7878076e-107  1.4382279e-100   5.5327431e-94   6.0448298e-88   9.5497071e-84   2.8437507e-77   2.3119321e-71
   0.0000000e+00  3.2755555e-131  5.3009551e-119  1.0566298e-107   7.9654459e-98   1.0422114e-88   1.3557800e-80   3.8867654e-73   3.1696683e-66   7.4358395e-60   2.0419629e-54   5.7250498e-48   1.5024213e-42
   0.0000000e+00  8.1286073e-115  2.0192203e-101   2.9271912e-90   1.7445880e-80   1.0532609e-71   1.0961555e-63   2.7754614e-56   2.1779536e-49   6.3331273e-43   7.8428039e-37   4.6021092e-31   1.3905478e-25
   0.0000000e+00  1.3896920e-114  3.4055174e-101   4.9155347e-90   2.9136943e-80   1.7519915e-71   1.8113704e-63   4.5515465e-56   3.5435625e-49   1.0217734e-42   1.2549582e-36   7.3081585e-31   2.1899606e-25
   0.0000000e+00  4.9078418e-154  1.4863401e-143   0.0000000e+00   0.0000000e+00   0.0000000e+00   0.0000000e+00   0.0000000e+00   0.0000000e+00   2.6556311e-88   9.1937293e-84   3.3542817e-78   1.2094198e-71
   0.0000000e+00   0.0000000e+00  5.5407471e-111  5.8921109e-100   2.4586211e-90   0.0000000e+00   0.0000000e+00   0.0000000e+00   0.0000000e+00   0.0000000e+00   0.0000000e+00   0.0000000e+00   2.6633942e-35
   0.0000000e+00   0.0000000e+00  8.7192028e-129  8.0445238e-118  2.7740785e-108   0.0000000e+00   2.9199985e-92   7.0730398e-85   4.7975839e-78   9.2055568e-73   0.0000000e+00   1.7407840e-60   0.0000000e+00
   0.0000000e+00   0.0000000e+00  3.4785845e-142  1.8769239e-131  6.0730411e-122  2.5286954e-114  6.7207864e-105   8.7111266e-98   2.3419043e-91   0.0000000e+00   2.0368499e-79   0.0000000e+00   6.2847817e-68
   0.0000000e+00   0.0000000e+00  1.3504495e-127  1.6067800e-116  5.5236488e-107   1.8129985e-98   1.1643593e-90   4.9983134e-83   6.8862316e-76   3.7668530e-69   8.5081192e-63   8.5882058e-57   3.8668758e-51
   0.0000000e+00   0.0000000e+00   0.0000000e+00   0.0000000e+00   0.0000000e+00   0.0000000e+00   2.0022452e-77   7.5765569e-70   6.8796737e-63   0.0000000e+00   1.1383642e-50   1.2951235e-44   3.4383731e-39
   0.0000000e+00  1.4174451e-156   0.0000000e+00  1.4220402e-135  1.1694994e-125   0.0000000e+00   0.0000000e+00   0.0000000e+00   1.9171833e-95   0.0000000e+00   8.2054384e-85   0.0000000e+00   4.1201913e-74
   0.0000000e+00   0.0000000e+00  4.2547769e-126  3.6412903e-115  1.0936781e-105   0.0000000e+00   0.0000000e+00   0.0000000e+00   0.0000000e+00   0.0000000e+00   0.0000000e+00   0.0000000e+00   0.0000000e+00
   0.0000000e+00  3.0246214e-147   0.0000000e+00   0.0000000e+00   0.0000000e+00  7.9061449e-107   0.0000000e+00   0.0000000e+00   0.0000000e+00   0.0000000e+00   7.8799895e-72   0.0000000e+00   0.0000000e+00
   0.0000000e+00  1.4766221e-141   0.0000000e+00   0.0000000e+00   0.0000000e+00  6.3058072e-101   0.0000000e+00   0.0000000e+00   0.0000000e+00   2.6730469e-72   3.3619868e-66   2.2473116e-61   1.2477792e-55
   0.0000000e+00  2.4260531e-146   0.0000000e+00   0.0000000e+00   0.0000000e+00   0.0000000e+00   0.0000000e+00   0.0000000e+00   0.0000000e+00   0.0000000e+00   8.7664698e-71   5.9165512e-65   3.0810027e-59
   0.0000000e+00  1.6076357e-114  3.6263779e-101   4.7617667e-90   2.5884143e-80   1.4312983e-71   1.3735445e-63   3.2295158e-56   2.3627021e-49   6.4294767e-43   7.4687868e-37   4.1119603e-31   1.1664653e-25
   0.0000000e+00   0.0000000e+00  4.5445216e-126  8.7932105e-115  4.5849573e-105   0.0000000e+00   1.3977549e-88   1.2175881e-80   1.8318311e-73   1.1215416e-66   2.0717895e-60   2.2418964e-54   9.2449930e-49
   0.0000000e+00   0.0000000e+00   0.0000000e+00   0.0000000e+00   0.0000000e+00  1.9395075e-113  1.1496705e-106  6.6855244e-100   2.1121593e-93   1.1892204e-87   0.0000000e+00   0.0000000e+00   1.7644767e-72
   0.0000000e+00   0.0000000e+00  1.0523955e-125  9.0652219e-115  2.7019473e-105   0.0000000e+00   0.0000000e+00   0.0000000e+00   0.0000000e+00   0.0000000e+00   0.0000000e+00   0.0000000e+00   0.0000000e+00
   0.0000000e+00  3.2361307e-119   0.0000000e+00   4.5876413e-96   1.0795410e-85   3.1564096e-76   3.5266757e-68   8.8975079e-61   7.2418569e-54   1.9635206e-47   2.3787101e-41   1.9483636e-35   6.5038007e-30
   0.0000000e+00   0.0000000e+00  2.0552975e-144   0.0000000e+00   0.0000000e+00  3.0560739e-114  3.8383731e-107  3.0642591e-100   8.6230920e-94   3.7002513e-88   0.0000000e+00   5.7311351e-77   8.3668087e-72
   0.0000000e+00  1.6678660e-140   0.0000000e+00   0.0000000e+00   0.0000000e+00   2.5825558e-99   4.7928558e-92   2.1674194e-84   3.1405438e-77   0.0000000e+00   0.0000000e+00   6.1283095e-59   9.8642911e-54
   0.0000000e+00   0.0000000e+00   0.0000000e+00  1.5395744e-133  3.1506890e-124  2.6245908e-114  3.3401318e-107  2.9309784e-100   6.9879620e-94   0.0000000e+00   1.1306609e-83   4.7138563e-78   0.0000000e+00
   0.0000000e+00  3.0112321e-133   0.0000000e+00  7.2988481e-111  1.7494141e-100   0.0000000e+00   0.0000000e+00   0.0000000e+00   0.0000000e+00   9.6918150e-63   1.7839199e-56   0.0000000e+00   0.0000000e+00
   0.0000000e+00  1.2558569e-114  3.0993084e-101   4.3931314e-90   2.5510230e-80   1.4943227e-71   1.5093202e-63   3.7124486e-56   2.8295555e-49   7.9949314e-43   9.6215658e-37   5.4805660e-31   1.6080949e-25
   0.0000000e+00   0.0000000e+00   0.0000000e+00  6.8723488e-101   1.0783980e-90   1.1080523e-81   1.6547543e-73   5.3002584e-66   4.7937313e-59   1.4952975e-52   2.0478521e-46   1.1284639e-40   3.2468092e-35
   0.0000000e+00  1.0862586e-156  7.3658396e-144  5.8443144e-135   0.0000000e+00  1.7177270e-115  1.9492854e-107  2.1796766e-100   7.3810437e-94   5.6519616e-88   4.9417518e-84   5.5700223e-77   2.0357895e-72
   0.0000000e+00   0.0000000e+00  5.2751247e-130  5.0079880e-119  1.8470483e-109  3.6346372e-102   7.0995568e-93   1.3216225e-85   6.7095184e-79   3.5630832e-73   0.0000000e+00   0.0000000e+00   0.0000000e+00
   0.0000000e+00  1.5586857e-114  3.7930678e-101   5.4285015e-90   3.1926213e-80   1.9048699e-71   1.9563636e-63   4.8860050e-56   3.7821994e-49   1.0848706e-42   1.3257405e-36   7.6821006e-31   2.2914110e-25
   0.0000000e+00  4.1985225e-118  4.4005134e-105   2.6906200e-94   3.1069548e-85   0.0000000e+00   0.0000000e+00   1.9348341e-61   1.3163744e-53   7.4994087e-47   1.4638085e-40   1.2505183e-34   4.9150125e-29
   0.0000000e+00   0.0000000e+00  4.8464381e-140  2.9256476e-129  1.0599873e-119  1.6986129e-111  1.0356290e-102   1.5577955e-95   5.5075854e-89   0.0000000e+00   3.1019766e-77   3.1643053e-71   3.6885215e-65
   0.0000000e+00  1.8441310e-114  4.4705380e-101   6.3843128e-90   3.7449659e-80   2.2289327e-71   2.2823608e-63   5.6813755e-56   4.3830145e-49   1.2528548e-42   1.5257419e-36   8.8124484e-31   2.6196927e-25
   0.0000000e+00  2.7334274e-138   0.0000000e+00   0.0000000e+00   0.0000000e+00   4.6497100e-97   2.4501232e-90   1.8815840e-82   2.7330094e-75   1.5342724e-68   1.9539049e-62   5.9750180e-57   1.2472919e-51
   0.0000000e+00  3.2369474e-141   0.0000000e+00   0.0000000e+00   0.0000000e+00   0.0000000e+00   0.0000000e+00   0.0000000e+00   0.0000000e+00   0.0000000e+00   1.8627433e-65   4.4167961e-60   4.1938115e-54
   0.0000000e+00   0.0000000e+00  2.7033740e-142   0.0000000e+00   0.0000000e+00  2.7563914e-113  2.6039708e-106   1.3854452e-99   0.0000000e+00   0.0000000e+00   0.0000000e+00   0.0000000e+00   0.0000000e+00
   0.0000000e+00   0.0000000e+00   0.0000000e+00  1.0299759e-111  6.9664741e-102   0.0000000e+00   0.0000000e+00   0.0000000e+00   0.0000000e+00   1.0307117e-64   0.0000000e+00   0.0000000e+00   0.0000000e+00
   0.0000000e+00  1.4643909e-114  3.5596090e-101   5.0193594e-90   2.9115382e-80   1.7097509e-71   1.7339098e-63   4.2840637e-56   3.2823800e-49   9.3270631e-43   1.1293735e-36   6.4783870e-31   1.9147123e-25
   0.0000000e+00  1.6330112e-114  3.9450188e-101   5.5787307e-90   3.2469114e-80   1.9171321e-71   1.9528236e-63   4.8432778e-56   3.7254273e-49   1.0626230e-42   1.2917787e-36   7.4455205e-31   2.2103772e-25
   0.0000000e+00  3.3001088e-121   0.0000000e+00   0.0000000e+00   0.0000000e+00   1.7359139e-78   2.8401929e-70   7.2478584e-63   5.7596470e-56   1.6049261e-49   1.7969619e-43   2.0150482e-37   7.6184627e-32
   0.0000000e+00  1.2552678e-123  1.4527018e-110   1.8996695e-99   1.2200332e-89   1.1323967e-80   1.2063496e-72   2.9892033e-65   2.2130850e-58   5.0783041e-52   5.4572595e-46   3.5456099e-40   9.3456791e-35
   0.0000000e+00  3.0198174e-155   0.0000000e+00   0.0000000e+00   0.0000000e+00   0.0000000e+00   0.0000000e+00   0.0000000e+00   0.0000000e+00   7.7665734e-89   0.0000000e+00   2.3711477e-78   9.4663201e-73
   0.0000000e+00  1.0464643e-138   0.0000000e+00  1.6443312e-115  1.0593527e-104   2.4224051e-95   3.3595659e-87   1.2001809e-79   1.4027779e-72   6.2320997e-66   1.0713880e-59   9.7586642e-54   3.4809018e-48
   0.0000000e+00  1.8037383e-152  4.5190258e-142  6.6428315e-131  1.8136967e-121   0.0000000e+00   0.0000000e+00   0.0000000e+00   0.0000000e+00   1.1393295e-85   1.0142781e-81   1.5765075e-73   5.4510766e-68
   0.0000000e+00  1.3690713e-138   0.0000000e+00   0.0000000e+00   0.0000000e+00   3.6177167e-97   2.2249810e-89   8.9874870e-82   1.1663927e-74   6.1103324e-68   1.2381342e-61   1.2033764e-55   5.0793279e-50
   0.0000000e+00   0.0000000e+00  1.5449771e-131  1.4601587e-120  5.3604131e-111   0.0000000e+00   9.2417052e-95   1.9421704e-87   1.2368766e-80   9.9029828e-75   0.0000000e+00   1.0945788e-62   1.0673267e-57
   0.0000000e+00   0.0000000e+00   0.0000000e+00  8.5902196e-132  1.6422220e-122  9.1346005e-113  1.2766122e-105   1.1583895e-98   2.7246559e-92   0.0000000e+00   0.0000000e+00   2.9935953e-76   0.0000000e+00
   0.0000000e+00   0.0000000e+00   0.0000000e+00   0.0000000e+00   0.0000000e+00   0.0000000e+00   0.0000000e+00   0.0000000e+00   0.0000000e+00   0.0000000e+00   0.0000000e+00   0.0000000e+00   0.0000000e+00
   0.0000000e+00  8.3861778e-116  2.2491893e-102   3.4510045e-91   2.1645808e-81   1.3627432e-72   1.4668927e-64   3.8264750e-57   3.0730408e-50   9.0856357e-44   1.1358362e-37   6.6769668e-32   2.0079564e-26
   0.0000000e+00  2.1188795e-155  1.7300927e-144  1.0948342e-133  4.7350132e-124   0.0000000e+00  2.0171072e-108  2.7213497e-101   2.0414771e-94   6.1873997e-88   3.7821016e-83   2.9491891e-77   1.8347450e-72
   0.0000000e+00   0.0000000e+00  7.6607315e-121   0.0000000e+00   0.0000000e+00   1.7271376e-90   2.6848778e-83   1.5572127e-75   1.8770928e-68   1.6420404e-61   0.0000000e+00   5.3546840e-50   1.5607069e-44
   0.0000000e+00   0.0000000e+00  4.5871417e-140  2.5701229e-129  8.8141843e-120  2.5152599e-112  5.8910121e-103   8.8721097e-96   3.7034485e-89   0.0000000e+00   0.0000000e+00   0.0000000e+00   0.0000000e+00
   0.0000000e+00   0.0000000e+00   0.0000000e+00   0.0000000e+00   0.0000000e+00  4.0393247e-113  1.1380665e-105   1.3913155e-98   4.1194910e-92   0.0000000e+00   2.8192068e-80   1.3647724e-74   1.1118224e-68
   0.0000000e+00  1.3736575e-128  1.0439188e-115  6.6839370e-105   3.1245929e-95   3.8121284e-86   3.5061872e-78   8.0808898e-71   5.5669781e-64   1.5528100e-57   7.6138012e-52   6.4753672e-46   1.5150920e-40
   0.0000000e+00   0.0000000e+00   0.0000000e+00  8.3548050e-114  6.4940990e-104   0.0000000e+00   0.0000000e+00   0.0000000e+00   0.0000000e+00   1.7726133e-66   0.0000000e+00   0.0000000e+00   0.0000000e+00
   0.0000000e+00  2.4340237e-114  5.8235664e-101   8.2029702e-90   4.7493494e-80   2.7911779e-71   2.8248440e-63   6.9545295e-56   5.3087157e-49   1.5023032e-42   1.8119513e-36   1.0367585e-30   3.0541732e-25
   0.0000000e+00   0.0000000e+00   0.0000000e+00   0.0000000e+00   0.0000000e+00   0.0000000e+00   0.0000000e+00   0.0000000e+00   0.0000000e+00   0.0000000e+00   0.0000000e+00   0.0000000e+00   0.0000000e+00
   0.0000000e+00  1.2340744e-148   0.0000000e+00   0.0000000e+00   0.0000000e+00   0.0000000e+00   0.0000000e+00   0.0000000e+00   0.0000000e+00   5.8712963e-80   2.9718395e-73   1.1444090e-67   7.2602765e-62
   0.0000000e+00   0.0000000e+00  1.9843849e-125  1.5363526e-114  3.5856869e-105   0.0000000e+00   0.0000000e+00   0.0000000e+00   0.0000000e+00   0.0000000e+00   0.0000000e+00   0.0000000e+00   0.0000000e+00
   0.0000000e+00   0.0000000e+00  5.0346414e-127  4.6651001e-116  1.6831923e-106   0.0000000e+00   0.0000000e+00   0.0000000e+00   0.0000000e+00   9.7016605e-70   2.1540097e-66   0.0000000e+00   0.0000000e+00
   0.0000000e+00  3.3918689e-153  2.1757184e-142  3.4092078e-132  3.4739392e-123   0.0000000e+00   0.0000000e+00   0.0000000e+00   0.0000000e+00   3.3097513e-87   3.4885099e-82   0.0000000e+00   0.0000000e+00
   0.0000000e+00   0.0000000e+00  3.8267915e-143  2.6434198e-132  4.6634328e-123  1.4236391e-113   0.0000000e+00   0.0000000e+00   0.0000000e+00   0.0000000e+00   4.0906326e-82   0.0000000e+00   0.0000000e+00
   0.0000000e+00   0.0000000e+00  3.1354447e-134  2.9558449e-123  1.0814374e-113   0.0000000e+00   2.0976085e-97   4.2590026e-90   2.6876951e-83   1.8133139e-77   0.0000000e+00   1.6375553e-65   0.0000000e+00
   0.0000000e+00  4.6959422e-115  1.1771439e-101   1.6962329e-90   1.0028512e-80   5.9754864e-72   6.1207456e-64   1.5249635e-56   1.1738824e-49   3.3383367e-43   4.0275154e-37   2.2900190e-31   6.6767410e-26
   0.0000000e+00  5.7180911e-141   0.0000000e+00   0.0000000e+00   0.0000000e+00   0.0000000e+00   0.0000000e+00   0.0000000e+00   0.0000000e+00   0.0000000e+00   1.7066717e-65   1.1394850e-60   2.0345873e-54
   0.0000000e+00  2.9665100e-114  7.0588052e-101   9.9097373e-90   5.7150397e-80   3.3462014e-71   3.3713170e-63   8.2601355e-56   6.2745516e-49   1.7667740e-42   2.1204448e-36   1.2075585e-30   3.5400076e-25
   0.0000000e+00  3.7879803e-156   0.0000000e+00  2.8196650e-134  1.9868397e-124  6.3985146e-116  2.6824328e-108  2.7963077e-101   3.2278279e-94   2.2896566e-88   3.1731504e-83   1.9862248e-77   1.6888232e-72
   0.0000000e+00  1.4608069e-114  3.4081422e-101   4.6067488e-90   2.5693419e-80   1.4524976e-71   1.4200233e-63   3.3917471e-56   2.5134096e-49   6.9084004e-43   8.0839414e-37   4.4714948e-31   1.2714810e-25
   0.0000000e+00   0.0000000e+00  5.8248307e-143  6.8544218e-133  2.8322756e-124  3.6975196e-114  4.7885352e-107  4.2068047e-100   9.6526236e-94   0.0000000e+00   5.7285057e-84   0.0000000e+00   0.0000000e+00
   0.0000000e+00   0.0000000e+00  6.3930876e-129  6.0791621e-118  2.2481116e-108  6.9802617e-101   9.3275880e-92   1.7249856e-84   8.5801505e-78   4.6083996e-72   0.0000000e+00   0.0000000e+00   0.0000000e+00
   0.0000000e+00   0.0000000e+00  2.8243481e-129  2.8367621e-118  9.6203154e-109   0.0000000e+00   0.0000000e+00   0.0000000e+00   0.0000000e+00   5.7714260e-72   5.4263847e-66   3.3996007e-60   1.8923896e-54
   0.0000000e+00  7.1274845e-114  1.5277617e-100   1.9142675e-89   9.9487541e-80   5.2721850e-71   4.8605083e-63   1.0996807e-55   7.7552906e-49   2.0383793e-42   2.2917317e-36   1.2233025e-30   3.3700538e-25
   0.0000000e+00   0.0000000e+00   0.0000000e+00   0.0000000e+00   0.0000000e+00   0.0000000e+00   0.0000000e+00   0.0000000e+00   0.0000000e+00   2.9691161e-59   1.1258420e-53   0.0000000e+00   0.0000000e+00
   0.0000000e+00  6.4492684e-114  1.3859693e-100   1.7383506e-89   9.0362934e-80   4.7858006e-71   4.4059567e-63   9.9507372e-56   7.0012161e-49   1.8348481e-42   2.0555434e-36   1.0925937e-30   2.9946935e-25
   0.0000000e+00  3.0692724e-114  7.2532745e-101   1.0061621e-89   5.7445977e-80   3.3300847e-71   3.3302655e-63   8.1103354e-56   6.1277799e-49   1.7175588e-42   2.0527019e-36   1.1638348e-30   3.3990087e-25
   0.0000000e+00   0.0000000e+00   0.0000000e+00   7.0250437e-94   2.4202166e-83   2.3117390e-74   3.7213787e-66   1.2665561e-58   1.2372528e-51   4.2992010e-45   6.0517145e-39   3.9482948e-33   1.3005528e-27
   0.0000000e+00   0.0000000e+00  7.7034959e-136  7.0290258e-125  2.4984176e-115  3.6174055e-108   9.8130442e-99   1.7466396e-91   8.9035517e-85   1.7510968e-79   0.0000000e+00   0.0000000e+00   0.0000000e+00
   0.0000000e+00  1.8682935e-119   0.0000000e+00   0.0000000e+00   0.0000000e+00   8.4452764e-77   9.6896500e-69   2.3198301e-61   1.7962652e-54   4.5688044e-48   5.1121078e-42   5.1563572e-36   1.8007654e-30
   0.0000000e+00   0.0000000e+00  3.9994889e-120   0.0000000e+00   0.0000000e+00   0.0000000e+00   0.0000000e+00   0.0000000e+00   0.0000000e+00   0.0000000e+00   0.0000000e+00   0.0000000e+00   0.0000000e+00
   0.0000000e+00   0.0000000e+00  2.8084350e-128  2.5159445e-117  8.2265747e-108   0.0000000e+00   1.1171321e-93   1.1722422e-84   1.7449917e-77   0.0000000e+00   0.0000000e+00   2.3026007e-59   1.0288284e-54
   0.0000000e+00   0.0000000e+00  2.7826665e-138  2.5621153e-127  8.6603662e-118  7.8831684e-110  5.7240367e-101   9.3044518e-94   4.1971325e-87   0.0000000e+00   0.0000000e+00   1.4962899e-70   1.0540181e-64
   0.0000000e+00   0.0000000e+00   0.0000000e+00   0.0000000e+00   0.0000000e+00  3.5311992e-111  4.0986145e-104   2.9006668e-97   6.2941567e-91   0.0000000e+00   0.0000000e+00   0.0000000e+00   0.0000000e+00
   0.0000000e+00  1.1108233e-138   0.0000000e+00   0.0000000e+00  1.9066636e-105   3.7215269e-96   5.3076951e-88   2.0837361e-80   2.6433430e-73   1.3044162e-66   2.5386564e-60   2.3169986e-54   8.8369947e-49
   0.0000000e+00  7.8869910e-118  7.7988375e-105   6.9761976e-94   2.7804668e-84   2.7868307e-75   2.5641603e-67   7.4014116e-60   6.7534467e-53   2.0727007e-46   2.8672195e-40   2.1594129e-34   7.2807746e-29
   0.0000000e+00  3.1685628e-116  8.3608372e-103   1.2955257e-91   8.2647054e-82   5.3345834e-73   5.8701176e-65   1.5654860e-57   1.2850425e-50   3.8771384e-44   4.9388805e-38   2.9595074e-32   9.0462411e-27
   0.0000000e+00  7.6078752e-143   0.0000000e+00   0.0000000e+00   0.0000000e+00  3.2534910e-103   0.0000000e+00   0.0000000e+00   0.0000000e+00   0.0000000e+00   2.3037747e-67   2.0009606e-63   2.0988611e-56
   0.0000000e+00  3.8691339e-114  9.0102735e-101   1.2245395e-89   6.8628181e-80   3.9050313e-71   3.8438328e-63   9.2301366e-56   6.8818997e-49   1.9052725e-42   2.2503538e-36   1.2605704e-30   3.6398273e-25
   0.0000000e+00   0.0000000e+00   0.0000000e+00  1.0955238e-131  1.9829851e-122  6.2461913e-113  9.2034250e-106   8.3770469e-99   1.9582029e-92   1.8902174e-87   0.0000000e+00   4.5143474e-77   0.0000000e+00
   0.0000000e+00  1.7946606e-124  1.5010620e-112  5.3268194e-101   3.9129381e-91   4.2614650e-82   4.2714924e-74   1.0033795e-66   6.9903580e-60   8.9761464e-54   7.2826344e-48   8.5496632e-42   2.0565452e-36
   0.0000000e+00  8.3946888e-139   0.0000000e+00   0.0000000e+00   0.0000000e+00   7.5183121e-97   0.0000000e+00   5.5699732e-82   1.3916497e-74   3.6749088e-68   2.0574504e-62   4.5561005e-56   8.6995416e-51
   0.0000000e+00   0.0000000e+00   0.0000000e+00  8.4449605e-132  1.5748880e-122  8.1935655e-113  1.1182431e-105   1.0044770e-98   2.3604990e-92   0.0000000e+00   0.0000000e+00   2.0345719e-76   0.0000000e+00
   0.0000000e+00  3.9419563e-114  9.2610532e-101   1.2836039e-89   7.3125659e-80   4.2314993e-71   4.2159080e-63   1.0220519e-55   7.6846897e-49   2.1426913e-42   2.5474913e-36   1.4374700e-30   4.1763350e-25
   0.0000000e+00  1.6399001e-153  1.6328328e-142  7.8609821e-133  3.0143301e-124   0.0000000e+00  7.0395151e-106   8.3051707e-99   3.0446334e-92   1.9251303e-86   0.0000000e+00   2.7780611e-75   2.5087051e-70
   0.0000000e+00  1.6975919e-137   0.0000000e+00   0.0000000e+00   0.0000000e+00   1.4039332e-94   2.3130597e-86   6.5989711e-79   6.4643380e-72   2.1493656e-65   2.1788867e-59   3.2430430e-53   1.0244767e-47
   0.0000000e+00  1.3571926e-122  1.9728405e-109   2.1501969e-98   1.2144558e-88   7.6141155e-80   7.4224780e-72   1.6860743e-64   1.1445180e-57   2.7892871e-51   2.8155822e-45   1.3556195e-39   3.2859084e-34
   0.0000000e+00  1.3818301e-153  1.6283147e-142  1.0738048e-131  5.5982557e-122   0.0000000e+00  6.7043634e-106   1.0279565e-98   4.9598663e-92   1.1538903e-85   4.4478073e-81   1.9236672e-75   3.3881298e-70
   0.0000000e+00   0.0000000e+00  2.9075857e-146  5.0508721e-136  2.3312282e-127  1.8579938e-117  1.4125373e-109  1.6202909e-102   4.4890311e-96   3.3671708e-90   2.1460730e-86   2.0995955e-79   8.1054481e-75
   0.0000000e+00  2.6499505e-141   0.0000000e+00   0.0000000e+00   0.0000000e+00  9.0410333e-102   0.0000000e+00   0.0000000e+00   0.0000000e+00   0.0000000e+00   8.3697140e-66   0.0000000e+00   7.0802575e-55
   0.0000000e+00  4.5853659e-114  1.0732991e-100   1.4861080e-89   8.4511513e-80   4.8827848e-71   4.8515329e-63   1.1724812e-55   8.7866824e-49   2.4412600e-42   2.8922923e-36   1.6266075e-30   4.7088640e-25
   0.0000000e+00  2.0693561e-145   0.0000000e+00   0.0000000e+00   0.0000000e+00  3.9442511e-105   0.0000000e+00   0.0000000e+00   0.0000000e+00   0.0000000e+00   5.8822360e-70   0.0000000e+00   1.6203762e-59
   0.0000000e+00   0.0000000e+00  1.5443349e-125  1.2379990e-114  3.1374166e-105   0.0000000e+00   0.0000000e+00   0.0000000e+00   0.0000000e+00   0.0000000e+00   0.0000000e+00   0.0000000e+00   0.0000000e+00
   0.0000000e+00   0.0000000e+00  1.6279762e-110   0.0000000e+00   0.0000000e+00   0.0000000e+00   0.0000000e+00   0.0000000e+00   0.0000000e+00   0.0000000e+00   0.0000000e+00   0.0000000e+00   0.0000000e+00
   0.0000000e+00   0.0000000e+00   0.0000000e+00   1.2811176e-99   9.3604527e-90   8.8018274e-82   4.0756750e-74   1.2040273e-68   0.0000000e+00   0.0000000e+00   0.0000000e+00   0.0000000e+00   0.0000000e+00
   0.0000000e+00  4.8892355e-140   0.0000000e+00   0.0000000e+00   0.0000000e+00   3.1300098e-99   1.6691891e-91   1.5669284e-84   0.0000000e+00   5.5150984e-72   1.0572662e-64   0.0000000e+00   0.0000000e+00
   0.0000000e+00  1.2054491e-153  1.9798416e-143  1.5982513e-132  4.9389344e-123   0.0000000e+00  5.1575914e-106   5.9059507e-99   2.3646714e-92   1.0222908e-86   7.0169136e-82   1.2379246e-75   1.1517967e-72
   0.0000000e+00  4.2733548e-137   0.0000000e+00   0.0000000e+00   0.0000000e+00   4.9768890e-96   4.1816869e-89   1.2801629e-81   1.8467806e-74   8.6580045e-68   1.4184202e-61   3.3833238e-56   4.8974548e-51
   0.0000000e+00  2.6762552e-137   0.0000000e+00   0.0000000e+00  8.5395644e-104   3.3851190e-94   4.2091830e-86   1.3677949e-78   1.4788133e-71   5.8008869e-65   8.5610615e-59   8.0278972e-53   2.6562749e-47
   0.0000000e+00  3.0891366e-152   0.0000000e+00  8.1989618e-130  1.6557340e-120  6.0525205e-114   0.0000000e+00   0.0000000e+00   0.0000000e+00   1.4186561e-85   3.2662586e-80   0.0000000e+00   0.0000000e+00
   0.0000000e+00   0.0000000e+00   0.0000000e+00   0.0000000e+00   0.0000000e+00   0.0000000e+00   0.0000000e+00   0.0000000e+00   0.0000000e+00   0.0000000e+00   0.0000000e+00   0.0000000e+00   0.0000000e+00
   0.0000000e+00  7.1466003e-151   0.0000000e+00   0.0000000e+00   0.0000000e+00  1.7465698e-111   0.0000000e+00   0.0000000e+00   0.0000000e+00   6.6642471e-82   6.4602534e-76   2.2844606e-70   1.0570653e-64
   0.0000000e+00   0.0000000e+00  1.8646234e-127  1.7788674e-116  6.3167730e-107   0.0000000e+00   0.0000000e+00   0.0000000e+00   0.0000000e+00   2.6345547e-70   0.0000000e+00   0.0000000e+00   2.5915010e-54
   0.0000000e+00  5.8190238e-114  1.3441497e-100   1.8287970e-89   1.0237888e-79   5.8241898e-71   5.7125332e-63   1.3646294e-55   1.0116092e-48   2.7827327e-42   3.2656140e-36   1.8190914e-30   5.2194051e-25
   0.0000000e+00   0.0000000e+00   0.0000000e+00   0.0000000e+00   0.0000000e+00   0.0000000e+00   0.0000000e+00   0.0000000e+00   0.0000000e+00   3.2334942e-58   2.2531546e-51   0.0000000e+00   0.0000000e+00
   0.0000000e+00   0.0000000e+00  1.7350439e-132  1.6285254e-121  5.9458384e-112   0.0000000e+00   1.6631276e-95   3.1617389e-88   1.7826320e-81   9.1084577e-76   0.0000000e+00   4.7067009e-64   0.0000000e+00
   0.0000000e+00   0.0000000e+00  6.1061041e-142  1.4328603e-131  1.7228621e-122  6.3058215e-113   0.0000000e+00   0.0000000e+00   0.0000000e+00   2.2353791e-86   1.3458690e-81   0.0000000e+00   1.6561900e-70
   0.0000000e+00  6.4391551e-114  1.4789313e-100   1.9679636e-89   1.0789249e-79   5.9938516e-71   5.7640030e-63   1.3531812e-55   9.8627565e-49   2.6698376e-42   3.0835242e-36   1.6874614e-30   4.7606109e-25
   0.0000000e+00  4.8186667e-122  7.2519974e-109   8.3766917e-98   4.8314390e-88   3.0617569e-79   2.9801994e-71   6.8295354e-64   4.6976591e-57   1.1632054e-50   1.1966825e-44   5.7584417e-39   1.3936981e-33
   0.0000000e+00  1.0594969e-113  2.3374934e-100   2.9918132e-89   1.5800474e-79   8.4700680e-71   7.8746803e-63   1.7913004e-55   1.2671583e-48   3.3346430e-42   3.7485528e-36   1.9980586e-30   5.4927056e-25
   0.0000000e+00   0.0000000e+00  2.2476534e-123   0.0000000e+00   0.0000000e+00   0.0000000e+00   0.0000000e+00   0.0000000e+00   0.0000000e+00   2.3217085e-64   5.4045995e-58   3.7957436e-52   1.0453139e-46
   0.0000000e+00  7.2031109e-137   0.0000000e+00   0.0000000e+00   0.0000000e+00   8.3410731e-96   7.1724628e-89   2.1189115e-81   3.0037994e-74   1.5150017e-67   2.4181355e-61   5.4951830e-56   7.9427538e-51
   0.0000000e+00  8.2852400e-131   0.0000000e+00   0.0000000e+00   0.0000000e+00   1.5288637e-90   8.8133493e-82   1.1302725e-74   4.7711353e-68   0.0000000e+00   0.0000000e+00   0.0000000e+00   0.0000000e+00
   0.0000000e+00  2.8998241e-153   0.0000000e+00   0.0000000e+00   0.0000000e+00   0.0000000e+00   0.0000000e+00   0.0000000e+00   0.0000000e+00   1.2397040e-83   1.0404255e-77   2.2388853e-71   8.7067934e-66
   0.0000000e+00   0.0000000e+00   0.0000000e+00   0.0000000e+00   0.0000000e+00  3.6033049e-111  3.2686639e-104   2.1766017e-97   5.4118301e-91   0.0000000e+00   0.0000000e+00   1.0845676e-74   1.2021538e-69
   0.0000000e+00  6.5687132e-114  1.5159558e-100   2.0745349e-89   1.1658630e-79   6.6616187e-71   6.5421993e-63   1.5630615e-55   1.1582499e-48   3.1823064e-42   3.7300616e-36   2.0761196e-30   5.9477292e-25
   0.0000000e+00  2.8399030e-118   0.0000000e+00   0.0000000e+00   0.0000000e+00   1.1643163e-75   1.1307220e-67   2.6428785e-60   2.0135301e-53   4.8194663e-47   5.6983855e-41   5.0936567e-35   1.6857650e-29
   0.0000000e+00   0.0000000e+00  7.9808728e-127  8.1190657e-116  2.8557114e-106   4.1397823e-99   0.0000000e+00   0.0000000e+00   6.2900707e-76   2.1949068e-70   0.0000000e+00   3.1075458e-57   5.1706280e-52
   0.0000000e+00  6.6955131e-114  1.5425552e-100   2.1046039e-89   1.1797097e-79   6.7231118e-71   6.5896420e-63   1.5717630e-55   1.1629306e-48   3.1909733e-42   3.7355835e-36   2.0765245e-30   5.9422674e-25
   0.0000000e+00  2.2285091e-147   0.0000000e+00   0.0000000e+00   0.0000000e+00  7.1961557e-107   0.0000000e+00   0.0000000e+00   0.0000000e+00   0.0000000e+00   5.8299311e-72   0.0000000e+00   3.2590721e-62
[truncated: 16,076,072 more chars]
