# Supplementary material for: Meta-modeling on detailed geography for accurate prediction of invasive alien species dispersal
Source: Sci Rep. 2019 Nov 7;9:16237. doi: 10.1038/s41598-019-52763-9 (PMC6838098; doi:10.1038/s41598-019-52763-9)
Supplement: Supplementary file 1 — Deterministic model code [file 41598_2019_52763_MOESM1_ESM.zip › vtkfilter.m]

function vtkfilter(filename, msh, fieldList, dataList,counter)

%
% Requires to define a structure 
%
%  msh.nv = # point
%  msh.ne = # elements
%  msh.p = C;       % points  (2 x nv)
%  msh.t = L;      % triangles (3 x ne)
%
%
% the file name
%
% filename='name_file'; 
%
%
% and two cells:
%
% fieldList{1}='variable1'; .... fieldList{N}='variableN'; % variable names
% dataList{1}=variable1; .... dataList{N}=variableN;    %computed variables


% If time-dependent uncomment this part
%
     if(nargin == 5)
         ss = '0000';
         tmp = num2str(counter);
         ss(end-length(tmp)+1:end) = tmp; 
         filename = strcat(filename, ss, '.vtk');   
     end

% If time-dependent comment the following line

%    filename = strcat(filename, '.vtk');


    fid = fopen(filename,'wt');
    fprintf(fid, '# vtk DataFile Version 2.0\n');
    fprintf(fid, 'Umbe vtkfilter \n');
    fprintf(fid, 'ASCII\n');
    fprintf(fid, 'DATASET UNSTRUCTURED_GRID\n');
    fprintf(fid, 'POINTS %d float\n', msh.nv);
    for i = 1:msh.nv
        fprintf(fid, '%5.10f %5.10f %5.10f \n', ...
            msh.p(1,i), msh.p(2,i), 0);
    end
    
%     if(isa(msh, 'Quad_Mesh'))
%         fprintf(fid, 'CELLS %d %d\n', msh.ne, msh.ne*5);
%         for i = 1:msh.ne
%             fprintf(fid, '4 ');
%             for j=1:4
%                 fprintf(fid, '%d ', msh.q(j,i)-1);
%             end
%             fprintf(fid, '\n');
%         end
%         fprintf(fid, 'CELL_TYPES %d \n', msh.ne);
%         for i=1:msh.ne
%             fprintf(fid, '9 \n');
%         end
%     elseif(isa(msh, 'Tria_Mesh'))
        fprintf(fid, 'CELLS %d %d\n', msh.ne, msh.ne*4);
        for i = 1:msh.ne
            fprintf(fid, '3 ');
            for j=1:3
                fprintf(fid, '%d ', msh.t(j,i)-1);
            end
            fprintf(fid, '\n');
        end
        fprintf(fid, 'CELL_TYPES %d \n', msh.ne);
        for i=1:msh.ne
            fprintf(fid, '5 \n');
        end
%     else
%         error('Invalid mesh data');
%     end

    fprintf(fid, 'POINT_DATA %d\n', msh.nv);
    for i = 1:length(dataList)
        if(size(dataList{i},2) == 1)
            fprintf(fid, 'SCALARS %s float 1\n', fieldList{i});
            fprintf(fid, 'LOOKUP_TABLE default\n');
            fprintf(fid, ' %2.10f \n', dataList{i});
        elseif(size(dataList{i},2) == 2)
            fprintf(fid, 'VECTORS %s float \n', fieldList{i});
            fprintf(fid, ' %2.10f %2.10f 0 \n', dataList{i}');
        else
            error('Not Supported file format');
        end
    end
    fclose(fid);
end
